# Supplementary material for: Hippocampal Transcriptomic Profiles: Subfield Vulnerability to Age and Cognitive Impairment
Source: Front Aging Neurosci. 2017 Dec 8;9:383. doi: 10.3389/fnagi.2017.00383 (PMC5727020; doi:10.3389/fnagi.2017.00383)
Supplement: Supplementary file 12 [file Table1.xlsx]

## Sheet: Supplementary Table_S1
	Gene Symbol	Ensembl ID	Gene Biotype	Illumina				Ion Proton
				Log2 FC	Base Mean	p	adj-p	Log2 FC	Base Mean	p	adj-p
	Myh11	ENSRNOG00000000029	Protein Coding	0.34696	229.768	0.00469356	0.0191014	0.615157	235.183	6.11193e-05	1.93955e-06
	Idua	ENSRNOG00000000043	Protein Coding	-0.227557	790.587	0.00106295	0.00545946	-0.315957	555.963	0.00719194	0.000630115
	Cplx1	ENSRNOG00000000060	Protein Coding	-0.344689	7417.36	2.0629e-10	6.11608e-09	-0.399779	5670.33	5.19793e-06	1.10855e-07
	Fbxo28	ENSRNOG00000000066	Protein Coding	-0.0780522	321.395	0.00788533	0.0293249	-0.141225	346.942	0.00521975	0.00042655
	Cplx2	ENSRNOG00000000105	Protein Coding	-0.179764	4048.24	0.00506072	0.0203262	-0.293865	4973.65	0.0128367	0.00131736
	Coprs	ENSRNOG00000000111	Protein Coding	-0.130589	389.274	0.00229297	0.0104914	-0.192271	238.232	0.041992	0.00622605
	RGD1559864	ENSRNOG00000000129	Protein Coding	0.378375	2249.4	3.04857e-07	4.24572e-06	0.328173	2187.72	0.00233807	0.000157741
	Dnajb5	ENSRNOG00000000130	Protein Coding	0.281974	1634.48	4.56175e-10	1.2553e-08	0.175462	1569.26	0.00767253	0.000680482
	Dnajc1	ENSRNOG00000000150	Protein Coding	0.134376	134.637	0.000643502	0.00355232	0.325105	100.733	0.00142431	8.60166e-05
	Cyp19a1	ENSRNOG00000000196	Protein Coding	-0.509759	21.8483	0.000170009	0.00112869	-0.498136	22.0373	0.03259	0.00440415
	Grm6	ENSRNOG00000000233	Protein Coding	-0.306092	88.9015	0.000174459	0.00115381	-0.372488	63.4738	0.00277009	0.0001957
	Slc16a6	ENSRNOG00000000245	Protein Coding	0.200036	115.384	0.00833172	0.0306921	0.490874	126.936	0.000450005	2.15705e-05
	Zfp821	ENSRNOG00000000262	Protein Coding	0.338578	609.978	1.05109e-11	4.15934e-10	0.337191	585.574	6.66745e-05	2.16698e-06
	Foxo3	ENSRNOG00000000299	Protein Coding	0.229513	350.143	0.000267085	0.0016646	0.305791	319.86	0.0113312	0.00110916
	Sesn1	ENSRNOG00000000302	Protein Coding	0.534083	749.215	5.27846e-24	2.79084e-21	0.411562	762.018	4.9725e-05	1.52443e-06
	Mical1	ENSRNOG00000000307	Protein Coding	-0.236634	610.851	0.00659257	0.0252837	-0.289491	562.715	0.0359343	0.00504936
	Sobp	ENSRNOG00000000316	Protein Coding	0.170164	883.055	0.00287151	0.0126402	0.569265	928.87	0.000186665	7.41646e-06
	Hace1	ENSRNOG00000000327	Protein Coding	0.323975	885.437	3.4629e-11	1.21835e-09	0.265333	651.014	0.0220663	0.00262734
	LOC606294	ENSRNOG00000000395	Protein Coding	-0.204963	2381.49	5.36417e-05	0.0004132	-0.217335	1957.82	0.0146393	0.00155654
	Slc35f1	ENSRNOG00000000412	Protein Coding	0.419061	894.744	1.24316e-05	0.000114256	0.439505	594.305	0.00258864	0.000179557
	RT1-Ba	ENSRNOG00000000451	Protein Coding	-0.8479	110.794	6.03665e-05	0.000457411	-0.982658	104.019	0.000529484	2.62218e-05
	Slc26a8	ENSRNOG00000000512	Protein Coding	0.255426	245.495	5.63935e-05	0.000430633	0.417994	235.384	5.4617e-06	1.1732e-07
	Dnah8	ENSRNOG00000000542	Protein Coding	0.627967	66.3236	1.81204e-07	2.67991e-06	0.699379	74.7364	2.72046e-05	7.5731e-07
	Adamts14	ENSRNOG00000000563	Protein Coding	-1.18011	7.8261	6.95241e-16	5.96091e-14	-0.740755	7.54577	0.0114325	0.00112532
	Pcbd1	ENSRNOG00000000566	Protein Coding	-0.834982	87.7806	3.80723e-17	4.44582e-15	-0.73321	57.4975	5.49316e-06	1.18548e-07
	Spock2	ENSRNOG00000000573	Protein Coding	-0.398496	5076.73	1.09059e-14	7.41367e-13	-0.338921	4731.07	0.000184843	7.32512e-06
	Cdc40	ENSRNOG00000000581	Protein Coding	0.403158	1173.73	1.43678e-06	1.68917e-05	0.35637	903.846	0.00152337	9.33264e-05
	LOC100911156	ENSRNOG00000000582	Protein Coding	0.500321	223.737	4.93224e-19	8.23512e-17	0.366642	155.095	5.93242e-05	1.87346e-06
	Cdk19	ENSRNOG00000000583	Protein Coding	0.353941	1396.41	2.16686e-11	8.05547e-10	0.498898	1096.02	5.25705e-13	1.14962e-15
	Arid5b	ENSRNOG00000000635	Processed Transcript	0.377093	329.924	1.39995e-07	2.11146e-06	0.482743	372.898	2.28058e-08	2.15127e-10
	Jmjd1c	ENSRNOG00000000648	Protein Coding	0.187808	1893.25	7.85097e-06	7.68306e-05	0.179174	1776.47	0.0123639	0.00125186
	Sgsm1	ENSRNOG00000000708	Protein Coding	-0.569787	2173.28	2.00036e-30	3.46135e-27	-0.546149	2340	6.05193e-13	1.42301e-15
	Ppp1r11	ENSRNOG00000000780	Protein Coding	-0.110591	1086.26	0.000113956	0.000795686	-0.276514	1165.99	0.00167763	0.000105443
	Rnf39	ENSRNOG00000000781	Protein Coding	0.216647	294.328	0.0105746	0.0373912	0.371256	265.688	0.0152084	0.00163888
	Man1a1	ENSRNOG00000000800	Protein Coding	0.750856	532.413	2.61493e-15	1.9989e-13	0.767607	313.951	3.87586e-09	3.0566e-11
	Ppp1r10	ENSRNOG00000000803	Protein Coding	-0.117341	584.456	0.00104543	0.0053824	-0.157059	616.178	0.0306638	0.00407812
	Ltb	ENSRNOG00000000836	Protein Coding	0.415762	19.1467	0.000202912	0.00131817	0.477056	15.2903	0.0309865	0.00413195
	Atp6v1g2	ENSRNOG00000000840	Protein Coding	-0.106958	5198.04	0.00662061	0.0253708	-0.201661	4899.25	0.000738	3.94614e-05
	Abhd16a	ENSRNOG00000000845	Protein Coding	-0.0947217	1026.33	0.000826121	0.00439966	-0.182063	981.185	0.0235656	0.00288378
	Arhgef6	ENSRNOG00000000869	Protein Coding	-0.670954	168.312	8.6851e-22	2.952e-19	-0.673213	127.341	4.25642e-09	3.44773e-11
	Fhl1	ENSRNOG00000000875	Protein Coding	-0.373626	1367.79	4.2511e-13	2.15201e-11	-0.418069	969.184	1.12204e-06	1.8925e-08
	Slc44a4	ENSRNOG00000000878	Protein Coding	-0.787361	16.4103	0.000129304	0.000889152	-0.902754	13.1967	0.00242016	0.000165278
	Slc9a6	ENSRNOG00000000879	Protein Coding	-0.15675	1022.08	0.00011946	0.000828642	-0.196482	767.864	0.0118559	0.00117383
	Medag	ENSRNOG00000000906	Protein Coding	0.493668	64.1492	0.000828805	0.00441149	0.577032	51.894	0.0112748	0.00109997
	Tsc22d1	ENSRNOG00000001030	Protein Coding	0.0785575	5502.01	0.0040142	0.0167668	0.123611	5087.76	0.00220677	0.000146846
	Daglb	ENSRNOG00000001079	Protein Coding	-0.308118	497.642	3.30753e-10	9.35446e-09	-0.384655	520.649	1.45868e-06	2.52012e-08
	Vps37b	ENSRNOG00000001086	Protein Coding	0.364705	463.428	9.86726e-19	1.56511e-16	0.35309	462.873	5.88583e-05	1.85271e-06
	Sdk1	ENSRNOG00000001103	Protein Coding	-0.5121	145.136	3.37779e-14	2.10108e-12	-0.361526	161.645	0.0057755	0.000482173
	Wipi2	ENSRNOG00000001114	Protein Coding	0.088962	592.474	0.000501984	0.00287509	0.172191	442.983	0.0203448	0.00237178
	Slc29a4	ENSRNOG00000001115	Protein Coding	0.844588	163.429	6.12661e-16	5.32483e-14	0.806004	145.773	1.47208e-06	2.55082e-08
	Med13l	ENSRNOG00000001120	Protein Coding	0.152857	1189.73	0.00566873	0.0223115	0.209555	1279.62	0.0159472	0.00173812
	Wsb2	ENSRNOG00000001135	Protein Coding	-0.190852	2819.01	3.33921e-16	3.08536e-14	-0.171139	2335	0.0221616	0.00264722
	Pebp1	ENSRNOG00000001136	Protein Coding	-0.348008	6281.21	1.2446e-10	3.87086e-09	-0.379409	3819.81	0.000392276	1.81598e-05
	Suds3	ENSRNOG00000001139	Protein Coding	0.138501	1757.53	2.12963e-07	3.09272e-06	0.115126	1699.45	0.0326171	0.00441115
	Glp1r	ENSRNOG00000001152	Protein Coding	-0.905549	1.94791	4.23589e-05	0.000336784	-1.10393	2.3157	0.000143319	5.41485e-06
	Cabp1	ENSRNOG00000001173	Protein Coding	-0.420987	867.793	7.94427e-09	1.6207e-07	-0.461785	558.706	0.0019271	0.000124679
	Pop5	ENSRNOG00000001199	Protein Coding	0.229196	330.061	4.94912e-05	0.000385282	0.205227	300.706	0.0457339	0.00696281
	Pwp2	ENSRNOG00000001210	Protein Coding	-0.11521	439.665	5.41995e-05	0.000416485	-0.142931	408.825	0.00659696	0.000570206
	RGD1303003	ENSRNOG00000001211	Protein Coding	-0.116822	1083.3	7.59116e-06	7.44028e-05	-0.204352	796.396	0.015867	0.00172856
	Pfkl	ENSRNOG00000001214	Protein Coding	-0.423869	2893.58	2.00854e-10	5.97836e-09	-0.418256	2429.52	0.000450575	2.1621e-05
	Ddt	ENSRNOG00000001239	Protein Coding	-0.165875	858.928	1.01984e-07	1.59635e-06	-0.221559	1023.69	0.00986771	0.000926774
	Clip1	ENSRNOG00000001247	Protein Coding	-0.145427	1228.55	2.27862e-05	0.00019519	-0.187929	1023.47	0.0230263	0.00278473
	Col6a1	ENSRNOG00000001249	Protein Coding	-0.528371	860.669	0.000530445	0.00301028	-0.469554	582.504	0.0337835	0.00462115
	Col6a2	ENSRNOG00000001254	Protein Coding	-0.931032	419.943	4.02494e-08	6.83414e-07	-0.91512	270.951	2.03603e-05	5.45906e-07
	Sun1	ENSRNOG00000001299	Protein Coding	0.300213	925.142	3.46523e-13	1.7972e-11	0.236164	816.785	0.000533569	2.65061e-05
	Bcr	ENSRNOG00000001304	Protein Coding	0.359206	842.417	1.70857e-07	2.53673e-06	0.583391	1158.51	5.15501e-08	5.44413e-10
	Zkscan1	ENSRNOG00000001335	Protein Coding	-0.161659	346.372	0.000466135	0.00269596	-0.203928	373.213	0.0273378	0.00352058
	Wdr66	ENSRNOG00000001342	Protein Coding	-0.775486	72.6072	2.34362e-16	2.23444e-14	-0.905084	61.1704	1.00052e-08	8.61721e-11
	Mapkapk5	ENSRNOG00000001345	Protein Coding	0.159399	542.91	1.77506e-10	5.36498e-09	0.217993	479.886	0.00393156	0.000303342
	AABR06072105.1	ENSRNOG00000001347	Pseudogene	0.20447	111.15	0.000359944	0.00216262	0.239878	98.1834	0.0344748	0.00475191
	Rph3a	ENSRNOG00000001368	Protein Coding	0.332738	2870.24	1.52592e-05	0.000137131	0.396684	2778.77	0.000917786	5.06274e-05
	Gal3st4	ENSRNOG00000001375	Protein Coding	0.14703	131.838	0.00511262	0.0204995	0.263001	128.164	0.0137173	0.0014353
	Agfg2	ENSRNOG00000001404	Protein Coding	0.231321	986.087	1.15122e-06	1.38686e-05	0.308498	821.338	0.000101945	3.64276e-06
	Ywhag	ENSRNOG00000001436	Protein Coding	-0.348783	8903.96	1.19279e-17	1.51357e-15	-0.414619	7429.59	1.77665e-05	4.65431e-07
	Mdh2	ENSRNOG00000001440	Protein Coding	-0.112051	3106.59	0.00228452	0.0104628	-0.148263	2591.07	0.0173391	0.00193694
	Por	ENSRNOG00000001442	Protein Coding	0.254805	1304.64	3.90948e-18	5.35345e-16	0.276125	1176.92	0.0130278	0.0013498
	Slc8a2	ENSRNOG00000001492	Protein Coding	0.382649	5028.26	1.71181e-06	1.97112e-05	0.367961	3900.39	0.00187055	0.000120062
	Tmem35	ENSRNOG00000001506	Protein Coding	-0.945653	1522.59	9.88197e-34	6.26978e-30	-0.936357	891.302	2.00094e-25	3.07742e-29
	Rapgef4	ENSRNOG00000001516	Protein Coding	-0.262788	3816.27	1.98022e-07	2.89934e-06	-0.325051	3441.26	7.6783e-06	1.75563e-07
	Igsf11	ENSRNOG00000001525	Protein Coding	0.162972	993.601	0.000129838	0.000892181	0.174415	854.758	0.0100798	0.00094979
	Gap43	ENSRNOG00000001528	Protein Coding	-0.325385	2261.41	1.12089e-05	0.000104583	-0.285972	2025.44	0.0157693	0.00171307
	Btg3	ENSRNOG00000001555	Protein Coding	0.449369	308.502	2.0344e-07	2.97639e-06	0.350722	238.124	0.0235951	0.00289707
	Nrip1	ENSRNOG00000001585	Protein Coding	0.672411	668.553	3.64592e-19	6.25193e-17	0.69281	594.751	3.40534e-08	3.3303e-10
	Lnp	ENSRNOG00000001593	Protein Coding	-0.1803	427.363	0.000204543	0.00132695	-0.262305	302.077	0.0165075	0.00181526
	Atp5g3	ENSRNOG00000001596	Protein Coding	-0.116606	2588.19	0.000172461	0.00114337	-0.203552	1729.64	0.0353828	0.0049303
	Rwdd2b	ENSRNOG00000001599	Protein Coding	0.186331	241.697	2.08489e-05	0.000180628	0.277937	162.15	0.0152024	0.00163745
	Nxpe3	ENSRNOG00000001608	Protein Coding	-0.339912	629.928	4.91584e-06	5.05227e-05	-0.310565	522.864	0.0129296	0.00133364
	Filip1l	ENSRNOG00000001645	Protein Coding	0.355634	81.1387	0.0107359	0.0378	0.462157	73.8633	0.0175845	0.00197517
	Ets2	ENSRNOG00000001647	Protein Coding	0.380027	761.41	2.33044e-08	4.23259e-07	0.364989	782.113	0.000175635	6.89719e-06
	AABR06068045.1	ENSRNOG00000001694	Protein Coding	-0.472696	7.0897	0.00121202	0.00609338	-0.484078	48.9191	0.000512727	2.51291e-05
	Cbr3	ENSRNOG00000001701	Protein Coding	0.523283	39.7468	3.28769e-06	3.54951e-05	0.786296	30.3114	1.11356e-05	2.71167e-07
	Kalrn	ENSRNOG00000001706	Protein Coding	0.442151	5432.07	7.87261e-14	4.61069e-12	0.476227	6411.36	5.88413e-15	6.33481e-18
	Ap2m1	ENSRNOG00000001709	Protein Coding	-0.200186	9269.53	2.38124e-09	5.51392e-08	-0.213182	7138.4	0.00535274	0.000439655
	Hes1	ENSRNOG00000001720	Protein Coding	-0.69975	192.587	1.75379e-21	5.38412e-19	-0.815031	129.459	2.15746e-11	8.8484e-14
	Tmem44	ENSRNOG00000001726	Protein Coding	0.894616	222.81	2.44301e-20	5.96157e-18	0.875102	192.469	3.09478e-12	1.02913e-14
	Lsg1	ENSRNOG00000001727	Protein Coding	0.110972	266.012	8.66119e-05	0.000624695	0.158388	234.413	0.00178581	0.000114165
	Mfi2	ENSRNOG00000001739	Protein Coding	-0.680175	71.3644	1.04666e-09	2.60762e-08	-0.743459	57.9726	1.54203e-08	1.40716e-10
	Nrros	ENSRNOG00000001752	Protein Coding	-0.518904	127.987	4.72134e-11	1.62801e-09	-0.380406	114.088	0.00970014	0.000906425
	Senp2	ENSRNOG00000001773	Protein Coding	0.174554	1125.18	7.78626e-11	2.5334e-09	0.182348	652.883	0.0100987	0.000952614
	Lmln	ENSRNOG00000001781	Protein Coding	0.277367	228.947	2.13766e-05	0.000184695	0.308351	210.937	0.00586748	0.000492115
	Dgkg	ENSRNOG00000001796	Protein Coding	-0.532523	2535.76	1.67396e-08	3.15155e-07	-0.471056	2771.31	0.000292443	1.27567e-05
	Fgfr1op2	ENSRNOG00000001811	Protein Coding	-0.42172	1142.53	1.56502e-16	1.55961e-14	-0.355463	857.029	0.00692002	0.000602388
	St6gal1	ENSRNOG00000001823	Protein Coding	-0.533398	365.16	1.15751e-10	3.62966e-09	-0.440897	320.949	3.50621e-05	1.02278e-06
	Arntl2	ENSRNOG00000001830	Protein Coding	-0.69172	10.0203	1.39628e-07	2.11042e-06	-0.740313	12.5495	6.88106e-06	1.53806e-07
	Mcm4	ENSRNOG00000001833	Protein Coding	-0.310585	360.596	6.95974e-07	8.88475e-06	-0.326109	158.742	0.0174129	0.00194786
	Bcl6	ENSRNOG00000001843	Protein Coding	0.631049	542.143	1.84941e-19	3.45115e-17	0.627093	540.78	1.77449e-13	3.09302e-16
	Mapk1	ENSRNOG00000001849	Protein Coding	-0.151897	6052.99	0.00220288	0.0101353	-0.19898	4700.28	0.0249023	0.00310481
	Tmtc1	ENSRNOG00000001854	Protein Coding	0.338065	168.751	0.00166423	0.00800528	0.454854	182.026	0.00124787	7.2738e-05
	Hic2	ENSRNOG00000001863	Protein Coding	0.22304	85.2589	0.00156524	0.0075944	0.569486	101.486	4.24551e-05	1.26891e-06
	LOC100361946	ENSRNOG00000001872	Protein Coding	-0.762495	17.1095	0.000320755	0.00195493	-0.754243	15.8084	0.0108902	0.00105266
	P2rx6	ENSRNOG00000001873	Protein Coding	-0.668286	125.349	3.5125e-06	3.76447e-05	-0.611391	108.49	0.000185141	7.3464e-06
	Map6d1	ENSRNOG00000001911	Protein Coding	-0.267809	626.786	0.00102846	0.00530793	-0.288284	601.989	0.0270674	0.00346773
	Cldn1	ENSRNOG00000001926	Protein Coding	0.72381	79.9763	6.81891e-05	0.000506798	0.725655	48.9023	0.00165101	0.000103009
	Fgf12	ENSRNOG00000001931	Protein Coding	-0.17607	568.664	7.71912e-05	0.000564676	-0.306647	520.349	0.000147232	5.59308e-06
	Bace2	ENSRNOG00000001953	Protein Coding	-1.20452	71.067	6.09929e-21	1.65849e-18	-1.24387	57.6612	3.84014e-13	7.48106e-16
	Ift57	ENSRNOG00000001958	Protein Coding	0.136458	442.88	3.02295e-05	0.000249952	0.260597	336.263	0.00274567	0.000193546
	Mx1	ENSRNOG00000001959	Protein Coding	-2.19572	84.9074	6.82308e-32	3.24676e-28	-2.11346	86.0532	5.02863e-26	2.57799e-30
	Rcan1	ENSRNOG00000001979	Protein Coding	0.33735	718.042	1.79924e-18	2.67183e-16	0.322454	717.171	1.08812e-08	9.42748e-11
	Cblb	ENSRNOG00000001982	Protein Coding	0.357791	278.172	1.92906e-05	0.000168507	0.535632	225.978	1.85538e-06	3.36719e-08
	Prdm8	ENSRNOG00000002004	Protein Coding	-0.39805	650.01	0.000313274	0.00191424	-0.398467	405.091	0.0128367	0.00131427
	Gnrhr	ENSRNOG00000002011	Protein Coding	-1.64794	21.9454	1.41221e-18	2.1504e-16	-1.66572	16.6139	2.64933e-12	7.87762e-15
	Sidt1	ENSRNOG00000002013	Protein Coding	0.499048	1060.22	1.11732e-11	4.39403e-10	0.478144	859.774	6.39005e-08	6.98616e-10
	AABR06077179.1	ENSRNOG00000002029	Pseudogene	-0.427888	4.41105	0.0078952	0.0293453	-0.559832	37.0078	0.00334328	0.000249555
	Ifngr2	ENSRNOG00000002032	Protein Coding	-0.149904	636.341	0.000620426	0.00344492	-0.16885	744.047	0.00914235	0.000840837
	Synj1	ENSRNOG00000002051	Protein Coding	-0.432715	6657.49	1.09473e-14	7.41535e-13	-0.514388	5983.54	1.63089e-08	1.50497e-10
	Ccdc80	ENSRNOG00000002052	Protein Coding	0.304594	191.454	3.98519e-05	0.000319883	0.313555	180.344	0.00258417	0.000179114
	Mapk10	ENSRNOG00000002079	Protein Coding	-0.242886	2949.19	1.41733e-07	2.13599e-06	-0.212924	2994.15	0.000149916	5.7258e-06
	Ccng2	ENSRNOG00000002089	Protein Coding	0.332865	581.677	4.33832e-13	2.18454e-11	0.370505	349.2	7.35761e-05	2.45555e-06
	Hunk	ENSRNOG00000002092	Protein Coding	0.653771	121.671	5.90466e-09	1.24187e-07	0.769659	142.552	6.03069e-11	2.71077e-13
	Rasl11b	ENSRNOG00000002097	Protein Coding	0.578527	386.193	2.39297e-07	3.43087e-06	0.459794	337.389	0.00439032	0.000347067
	Lrrc8d	ENSRNOG00000002121	Protein Coding	-0.197106	907.836	0.00380247	0.0160373	-0.252314	925.559	0.0113674	0.00111495
	Lrrc8c	ENSRNOG00000002122	Protein Coding	0.203483	181.945	1.0813e-05	0.000101687	0.255382	226.995	0.000367976	1.6733e-05
	Ncam2	ENSRNOG00000002126	Protein Coding	-0.54785	606.15	3.51067e-20	8.05085e-18	-0.575353	455.514	8.81709e-06	2.07025e-07
	Ppat	ENSRNOG00000002128	Protein Coding	0.155858	413.001	3.68257e-06	3.93124e-05	0.191899	281.048	0.0485665	0.00755661
	Cds1	ENSRNOG00000002142	Protein Coding	0.376863	1585.3	1.28911e-07	1.96453e-06	0.341672	1400.61	6.12918e-05	1.94816e-06
	Cep135	ENSRNOG00000002153	Protein Coding	0.261082	90.4287	2.17812e-07	3.15512e-06	0.252299	92.0541	0.0469964	0.00724968
	Mepe	ENSRNOG00000002154	Protein Coding	0.592628	69.9689	2.67246e-08	4.77182e-07	0.637006	57.0696	8.87794e-05	3.08584e-06
	Agpat9	ENSRNOG00000002159	Protein Coding	-0.41992	97.6746	4.65873e-12	1.94888e-10	-0.438904	73.1727	2.60893e-05	7.21732e-07
	Pvrl3	ENSRNOG00000002176	Protein Coding	-1.0225	259.02	2.47612e-22	9.71535e-20	-0.989001	199.076	3.45168e-13	6.54733e-16
	Tbc1d1	ENSRNOG00000002180	Protein Coding	0.769683	546.882	4.13638e-22	1.48551e-19	0.691956	491.53	1.96543e-11	7.65778e-14
	LOC364157	ENSRNOG00000002190	Protein Coding	-0.410779	439.093	4.08379e-10	1.13145e-08	-0.4239	394.381	8.77738e-05	3.03457e-06
	Shroom3	ENSRNOG00000002208	Protein Coding	-1.07288	125.752	1.16754e-19	2.31489e-17	-1.14651	140.155	1.65366e-13	2.79765e-16
	Hsd17b13	ENSRNOG00000002212	Protein Coding	-1.04993	58.3098	2.41127e-22	9.71535e-20	-0.962816	44.4065	6.51852e-09	5.3803e-11
	Klhl8	ENSRNOG00000002214	Protein Coding	0.114418	743.261	0.000147832	0.00100136	0.256495	671.14	0.00016499	6.43685e-06
	Mylk	ENSRNOG00000002215	Protein Coding	0.209849	337.657	0.00588508	0.0230534	0.276076	272.103	0.0150708	0.00161788
	Kit	ENSRNOG00000002227	Protein Coding	-0.40449	1720.42	1.52843e-05	0.000137291	-0.473133	1643.47	0.00015896	6.12011e-06
	Sema5b	ENSRNOG00000002238	Protein Coding	0.482773	177.119	4.11092e-07	5.52593e-06	0.491206	127.079	0.00165811	0.000103706
	Art3	ENSRNOG00000002256	Protein Coding	0.651658	36.9299	2.99155e-09	6.73063e-08	0.466506	28.2725	0.00524119	0.000428839
	Tmem150c	ENSRNOG00000002258	Protein Coding	-0.245821	1819.49	0.000135455	0.000927092	-0.268509	1591	0.0033513	0.000250669
	Casr	ENSRNOG00000002265	Protein Coding	-0.606963	8.89959	0.000987511	0.00511603	-0.611165	10.6484	0.0392395	0.00569703
	Ncor1	ENSRNOG00000002277	Protein Coding	0.14087	2689	2.94289e-05	0.000243968	0.215965	3141.95	0.0139065	0.00146436
	Kcnj12	ENSRNOG00000002303	Protein Coding	0.473682	110.088	3.65745e-06	3.90662e-05	0.628131	92.1622	9.43429e-05	3.31791e-06
	Limch1	ENSRNOG00000002318	Protein Coding	0.292727	1917.22	1.55932e-11	5.97184e-10	0.363316	1667.87	1.98005e-11	7.81627e-14
	Gabra4	ENSRNOG00000002336	Protein Coding	0.496619	856.829	1.22972e-13	6.84401e-12	0.362129	634.19	0.00164055	0.000102103
	Aldh3a2	ENSRNOG00000002342	Protein Coding	-0.114464	778.598	0.000121905	0.000842229	-0.156451	700.445	0.0329881	0.00447993
	Uchl1	ENSRNOG00000002343	Protein Coding	-0.257824	10137	2.82184e-08	4.99613e-07	-0.445589	9369.77	5.64498e-10	3.48572e-12
	Rgl1	ENSRNOG00000002347	Protein Coding	-0.14517	1463.86	4.08479e-05	0.000326543	-0.172414	1502.3	0.00136017	8.15284e-05
	Gabra2	ENSRNOG00000002349	Protein Coding	-0.346618	1751.29	1.52409e-07	2.28602e-06	-0.331041	1188.29	0.0136042	0.00142137
	Rab3gap2	ENSRNOG00000002353	Protein Coding	-0.141768	1211.89	2.56789e-08	4.59804e-07	-0.165242	1055.54	0.00423975	0.000331292
	Rnf112	ENSRNOG00000002364	Protein Coding	-0.348146	4825.16	1.72776e-08	3.23683e-07	-0.397738	3611.16	0.000100778	3.58546e-06
	Bpnt1	ENSRNOG00000002378	Protein Coding	-0.127565	878.685	0.00117976	0.00595953	-0.215589	697.286	0.0230505	0.00279593
	Gpc4	ENSRNOG00000002413	Protein Coding	0.798996	581.907	1.64e-09	3.89709e-08	0.822711	407.59	1.11306e-07	1.3638e-09
	Zcchc5	ENSRNOG00000002429	Protein Coding	-1.50248	3.19185	6.66191e-13	3.21834e-11	-1.40639	3.03231	3.02296e-07	4.18435e-09
	Ralb	ENSRNOG00000002440	Protein Coding	-0.118868	309.797	0.00410523	0.0170758	-0.292315	298.831	0.000744017	3.98975e-05
	Mfap3	ENSRNOG00000002443	Protein Coding	0.241865	189.344	1.39704e-07	2.11042e-06	0.255116	174.151	0.00177897	0.000113454
	Rnf2	ENSRNOG00000002454	Protein Coding	0.385243	565.889	1.35612e-14	9.08889e-13	0.346252	401.416	0.000329387	1.47756e-05
	Hlf	ENSRNOG00000002456	Protein Coding	0.605525	266.788	4.04323e-06	4.27075e-05	0.755248	393.21	2.36367e-07	3.21118e-09
	Fbxo40	ENSRNOG00000002459	Protein Coding	-0.635114	2.24937	0.00341541	0.0146747	-0.660758	1.95194	0.0426109	0.00634598
	Pgk1	ENSRNOG00000002467	Protein Coding	-0.2936	6274.55	5.00148e-10	1.35997e-08	-0.235691	2853.06	0.00226496	0.000151764
	Cdkl2	ENSRNOG00000002506	Protein Coding	-0.246464	724.418	4.84389e-08	8.10893e-07	-0.40647	535.874	0.00258399	0.000178853
	Gnl3l	ENSRNOG00000002509	Protein Coding	-0.138502	966.363	0.000730414	0.00396088	-0.168216	896.667	0.0287213	0.0037444
	Mtm1	ENSRNOG00000002516	Protein Coding	0.0678819	565.095	0.00872744	0.0318906	0.163061	677.222	0.0212614	0.00250371
	Htr5b	ENSRNOG00000002549	Protein Coding	1.1541	183.754	7.58159e-15	5.32501e-13	1.38978	221.831	1.62141e-14	2.24433e-17
	Fgf16	ENSRNOG00000002560	Protein Coding	0.724797	6.84988	1.95055e-06	2.21917e-05	0.823249	5.17524	0.00188062	0.000120901
	Tekt5	ENSRNOG00000002571	Protein Coding	-1.2322	37.6078	1.81441e-26	1.43898e-23	-1.517	38.7437	1.86289e-19	8.59529e-23
	LOC498265	ENSRNOG00000002587	Protein Coding	0.121477	63.9625	0.0138574	0.0467083	0.289629	48.7723	0.0329373	0.00446628
	Dpp10	ENSRNOG00000002595	Protein Coding	-0.345479	309.782	0.00205138	0.0095397	-0.425944	229.684	0.0114065	0.00112101
	Hnf1b	ENSRNOG00000002598	Protein Coding	-0.830201	0.467762	9.53463e-05	0.000680762	-0.660094	1.66919	0.0392728	0.00570791
	Ero1lb	ENSRNOG00000002609	Protein Coding	-0.161479	267.385	4.56641e-05	0.000359161	-0.23813	126.622	0.0474405	0.00733277
	Ca10	ENSRNOG00000002626	Protein Coding	-0.949304	155.222	3.3953e-15	2.53436e-13	-0.647619	134.901	0.000450005	2.15106e-05
	Kcnk2	ENSRNOG00000002653	Protein Coding	0.639552	223.646	8.25993e-09	1.6779e-07	0.96247	221.829	1.49532e-09	9.96576e-12
	Magee1	ENSRNOG00000002660	Protein Coding	-0.248501	1522.24	1.79176e-06	2.05696e-05	-0.229574	1305.25	0.00265955	0.000186111
	Sec14l1	ENSRNOG00000002722	Protein Coding	0.320238	2856.41	1.19694e-16	1.20542e-14	0.349994	2636.26	6.18807e-10	3.9008e-12
	Rabgap1l	ENSRNOG00000002736	Protein Coding	-0.239955	283.889	2.05091e-06	2.32482e-05	-0.332956	253.705	0.0349683	0.00486
	Zdhhc15	ENSRNOG00000002751	Protein Coding	-0.272182	102.757	7.79812e-06	7.63919e-05	-0.380473	67.9236	0.0366806	0.0051973
	Adam11	ENSRNOG00000002753	Protein Coding	-0.366515	3396.97	9.59988e-08	1.50762e-06	-0.39294	2122.88	0.0110841	0.00107679
	Dlg3	ENSRNOG00000002767	Protein Coding	0.268783	2293.2	1.17811e-08	2.30939e-07	0.234194	2488.74	2.98149e-05	8.43732e-07
	Epgn	ENSRNOG00000002782	Protein Coding	0.761131	3.38188	5.98113e-06	6.01082e-05	0.989648	2.66283	0.000595037	3.02308e-05
	Sstr2	ENSRNOG00000002793	Protein Coding	0.821406	183.612	2.77735e-16	2.60414e-14	1.28764	249.449	8.29973e-12	3.02102e-14
	Gdpd2	ENSRNOG00000002800	Protein Coding	-0.493478	103.954	1.28397e-06	1.52649e-05	-0.579778	82.8132	0.000277996	1.19715e-05
	Cxcl1	ENSRNOG00000002802	Protein Coding	-1.52486	5.06234	5.14822e-15	3.69778e-13	-1.4063	3.15403	4.05264e-07	5.90048e-09
	Brinp3	ENSRNOG00000002811	Protein Coding	0.334068	250.005	0.000233562	0.00149132	0.367395	218.728	0.00351152	0.000265353
	Eftud2	ENSRNOG00000002818	Protein Coding	0.137703	1480.27	7.27768e-09	1.50242e-07	0.188119	1429	0.000414474	1.94055e-05
	Phlpp1	ENSRNOG00000002821	Protein Coding	-0.142219	2382.1	0.000343523	0.00207773	-0.137516	2309.68	0.0296092	0.00388942
	Mapk9	ENSRNOG00000002823	Protein Coding	-0.0824539	2026.42	0.00624843	0.0242274	-0.233365	1388.76	0.0264604	0.00337369
	Hsd17b7	ENSRNOG00000002826	Protein Coding	-0.223505	63.097	5.32498e-05	0.000410513	-0.674027	49.643	1.10621e-07	1.34973e-09
	Cxcl6	ENSRNOG00000002843	Protein Coding	-1.73413	3.47161	6.23141e-17	6.89585e-15	-0.891883	2.08647	0.00306909	0.000222881
	Fam104a	ENSRNOG00000002851	Protein Coding	0.143908	430.542	4.14589e-08	7.03323e-07	0.177871	393.344	0.0165296	0.00182074
	Fam183b	ENSRNOG00000002873	Protein Coding	-0.941237	30.4512	2.94232e-07	4.11622e-06	-0.829454	31.5295	0.0013581	8.13219e-05
	Myh10	ENSRNOG00000002886	Protein Coding	0.193274	5254.7	6.59404e-09	1.37471e-07	0.237561	5754.14	3.34667e-06	6.57118e-08
	Ankrd45	ENSRNOG00000002890	Protein Coding	0.366733	288.875	7.0997e-11	2.33799e-09	0.335616	182.292	0.00238342	0.0001619
	Specc1	ENSRNOG00000002903	Protein Coding	-0.396408	716.947	1.89948e-15	1.47571e-13	-0.352205	715.15	6.42711e-06	1.42012e-07
	RGD1561897	ENSRNOG00000002941	Protein Coding	-0.340244	802.037	5.78726e-11	1.96354e-09	-0.401286	582.893	0.00793544	0.000709495
	RGD1304587	ENSRNOG00000002944	Protein Coding	0.287044	171.452	5.21988e-12	2.16933e-10	0.568311	210.084	0.00062747	3.23932e-05
	Dpt	ENSRNOG00000002947	Protein Coding	0.888916	9.67378	4.67783e-05	0.000366863	0.672975	15.5687	0.0359709	0.00506019
	Pgs1	ENSRNOG00000002949	Protein Coding	-0.0920926	831.525	0.00596979	0.0233375	-0.125462	713.691	0.049884	0.00783322
	Ttc19	ENSRNOG00000002977	Protein Coding	-0.250774	869.857	4.52984e-09	9.89909e-08	-0.301244	614.448	0.0104572	0.000996073
	Srr	ENSRNOG00000002991	Protein Coding	-0.160244	276.048	7.00449e-05	0.000518163	-0.181778	151.467	0.0408253	0.00601308
	Tbc1d19	ENSRNOG00000003003	Protein Coding	-0.264496	297.781	1.18884e-10	3.72178e-09	-0.289225	243.29	0.0258817	0.00325479
	Ubn1	ENSRNOG00000003019	Protein Coding	0.10464	902.498	0.000131835	0.00090492	0.11425	843.925	0.009255	0.000852147
	DNAH17	ENSRNOG00000003028	Protein Coding	-0.203304	118.202	6.66687e-05	0.000497441	-0.423272	120.08	0.00195181	0.000126779
	Wnt3	ENSRNOG00000003039	Protein Coding	1.92328	5.29397	2.997e-18	4.22554e-16	1.65304	3.26408	1.39971e-09	9.25679e-12
	Cox18	ENSRNOG00000003052	Protein Coding	-0.094719	227.901	0.0069631	0.0264278	-0.190099	152.826	0.0247175	0.0030729
	Wnt9a	ENSRNOG00000003066	Protein Coding	0.666416	220.867	4.86926e-18	6.57315e-16	0.641195	189.97	4.19754e-13	8.39251e-16
	Gpr161	ENSRNOG00000003073	Protein Coding	0.951869	335.411	5.23324e-10	1.4129e-08	1.1007	310.054	1.83533e-09	1.27963e-11
	Cenpv	ENSRNOG00000003086	Protein Coding	0.206978	201.275	1.56727e-05	0.000140383	0.296109	195.072	0.0119161	0.00118697
	Hexim1	ENSRNOG00000003203	Protein Coding	0.162166	803.724	1.0171e-06	1.24099e-05	0.25653	816.116	0.00937676	0.000868165
	Actr3	ENSRNOG00000003206	Protein Coding	0.282465	3704.95	9.2744e-08	1.46376e-06	0.331204	2589.73	7.50751e-05	2.52483e-06
	Pcp4l1	ENSRNOG00000003209	Protein Coding	0.368734	216.78	0.000428995	0.00250937	0.376642	167.762	0.0247403	0.00307827
	Zfp286a	ENSRNOG00000003218	Protein Coding	0.386954	170.486	1.64062e-15	1.28508e-13	0.362153	145.797	0.00250242	0.000172037
	Maml1	ENSRNOG00000003268	Protein Coding	0.177003	196.24	0.000294614	0.00181537	0.207227	174.26	0.0294871	0.00387144
	Spata32	ENSRNOG00000003275	Protein Coding	-0.755571	15.1398	1.73272e-09	4.09696e-08	-0.553848	13.2075	0.0148116	0.00158245
	Btg2	ENSRNOG00000003300	Protein Coding	0.46593	186.896	1.27515e-06	1.51884e-05	0.369899	185.094	0.00404438	0.000313291
	Tmem63a	ENSRNOG00000003310	Protein Coding	-0.288772	297.488	0.0120514	0.0416537	-0.332902	249.612	0.0488899	0.00762698
	LOC100910572	ENSRNOG00000003313	Protein Coding	-0.764896	62.6993	6.55636e-11	2.18553e-09	-0.947352	56.4398	1.37829e-07	1.75237e-09
	Pmp22	ENSRNOG00000003338	Protein Coding	0.190846	578.319	0.00875374	0.0319683	0.223695	465.528	0.0467019	0.00717917
	Cadm3	ENSRNOG00000003365	Protein Coding	-0.325079	5752.82	3.00098e-07	4.18466e-06	-0.314492	5308.58	0.00903265	0.000829359
	Tspyl2	ENSRNOG00000003368	Protein Coding	-0.299599	1862.68	1.00245e-09	2.51391e-08	-0.361986	1712.63	5.63929e-06	1.22084e-07
	Ccdc85a	ENSRNOG00000003374	Protein Coding	0.776237	224.109	2.91105e-09	6.57284e-08	0.643408	187.441	0.000184197	7.29007e-06
	Rbfox3	ENSRNOG00000003386	Protein Coding	0.173252	1420.87	0.00140113	0.00689483	0.651263	1411.51	0.000470485	2.27934e-05
	Stx6	ENSRNOG00000003402	Protein Coding	0.266113	1838.66	2.69724e-10	7.78468e-09	0.263016	1497.69	3.87296e-06	7.73819e-08
	Elac2	ENSRNOG00000003424	Protein Coding	-0.0908461	563.032	0.000101529	0.000719207	-0.138583	581.844	0.00240121	0.000163478
	Iqsec2	ENSRNOG00000003466	Processed Transcript	0.340363	2450.45	1.53008e-10	4.68223e-09	0.404475	2584.16	1.30534e-05	3.25232e-07
	Capn8	ENSRNOG00000003468	Protein Coding	-1.09072	1.9105	3.26468e-07	4.50943e-06	-0.89551	1.56558	0.00309042	0.000224916
	Aim2	ENSRNOG00000003480	Protein Coding	0.519312	10.6732	4.18615e-05	0.000333386	0.724347	7.88245	0.00195181	0.0001267
	Prkca	ENSRNOG00000003491	Protein Coding	-0.756434	1906.35	1.9822e-13	1.07798e-11	-0.761697	2070.57	1.12074e-10	5.34342e-13
	Prdx2	ENSRNOG00000003520	Protein Coding	-0.0962908	2673.15	0.00366792	0.0155594	-0.229314	1722.9	0.00157223	9.69155e-05
	Mr1	ENSRNOG00000003522	Protein Coding	-0.427011	43.5138	0.00138263	0.00681613	-0.502526	37.2526	0.00636069	0.000542612
	Sytl4	ENSRNOG00000003526	Protein Coding	-0.608316	13.1173	0.000389361	0.00231597	-0.622948	11.3886	0.0163655	0.00179797
	Magea11	ENSRNOG00000003532	Protein Coding	-1.22538	1.01146	2.75503e-08	4.89172e-07	-0.782926	0.98806	0.0123006	0.00124293
	Spta1	ENSRNOG00000003537	Protein Coding	-0.56161	43.9544	0.000205117	0.00132976	-0.51525	36.7143	0.0303294	0.00402742
	Tbx4	ENSRNOG00000003544	Protein Coding	-0.842437	16.6287	1.20329e-05	0.000111128	-0.973848	14.2223	0.000237273	9.99889e-06
	B4galt3	ENSRNOG00000003551	Protein Coding	0.384718	528.956	1.35723e-25	9.22624e-23	0.342728	487.525	0.000154754	5.94233e-06
	Gabra6	ENSRNOG00000003569	Protein Coding	-0.758088	3.43585	0.000391812	0.00232691	-0.83573	2.9852	0.00627247	0.000533478
	Arhgap44	ENSRNOG00000003603	Protein Coding	0.290605	2276.18	6.34971e-09	1.32814e-07	0.315484	2024.83	7.30663e-06	1.65191e-07
	Mgat5	ENSRNOG00000003614	Protein Coding	-0.219933	349.511	8.60766e-05	0.000621541	-0.325366	501.295	0.000432262	2.04763e-05
	Nt5c	ENSRNOG00000003650	Protein Coding	0.260914	25.4224	0.000841738	0.00447181	0.557731	20.1497	0.0103381	0.000979964
	Gabrb2	ENSRNOG00000003680	Protein Coding	0.359282	366.703	1.06837e-05	0.000100653	0.404202	347.195	0.000104017	3.7328e-06
	Lct	ENSRNOG00000003681	Protein Coding	-0.608064	2.40125	0.00400544	0.0167376	-0.946442	2.23051	0.00128147	7.55505e-05
	Glp2r	ENSRNOG00000003683	Protein Coding	0.51053	4.6569	0.00299909	0.0131199	0.662108	3.99503	0.0189919	0.00217026
	Prox1	ENSRNOG00000003694	Protein Coding	0.637452	627.901	0.000136046	0.000930473	0.908544	575.296	4.52903e-07	6.66572e-09
	RGD1310572	ENSRNOG00000003695	Protein Coding	-1.33105	3.14811	2.23922e-12	9.88892e-11	-0.670875	1.58291	0.0389208	0.00562842
	Flrt2	ENSRNOG00000003732	Protein Coding	0.28026	258.341	6.42789e-05	0.000482067	0.358159	282.354	0.000218574	9.07644e-06
	Col5a2	ENSRNOG00000003736	Protein Coding	-0.415606	789.771	1.74596e-06	2.00801e-05	-0.535753	541.836	1.29651e-05	3.21701e-07
	Nptx1	ENSRNOG00000003741	Protein Coding	-0.624025	2761.84	1.8001e-08	3.34929e-07	-0.657917	2303.98	0.000289174	1.25418e-05
	Xk	ENSRNOG00000003749	Protein Coding	-0.508456	155.678	2.11289e-19	3.90454e-17	-0.389033	104.926	0.0138809	0.00146096
	Lancl3	ENSRNOG00000003756	Protein Coding	-0.51687	37.9706	2.54788e-08	4.57082e-07	-0.51065	34.8134	0.0168469	0.00186295
	Rps6kc1	ENSRNOG00000003767	Protein Coding	0.149551	935.045	4.14383e-06	4.36248e-05	0.145205	894.307	0.0122104	0.00123068
	Lcorl	ENSRNOG00000003787	Protein Coding	-0.179485	49.5609	0.0106065	0.0374691	-0.50891	47.9483	0.0103463	0.000982334
	Map2k4	ENSRNOG00000003834	Protein Coding	-0.325177	730.38	7.13382e-11	2.34517e-09	-0.290881	618.903	0.000307061	1.36482e-05
	Slit2	ENSRNOG00000003840	Protein Coding	-1.18868	1017.65	5.31875e-31	1.04352e-27	-1.19627	925.177	9.31985e-26	9.55588e-30
	Kcnh1	ENSRNOG00000003841	Protein Coding	-0.268596	658.182	0.000350948	0.00211725	-0.256001	697.77	0.0148905	0.00159393
	Cxcr4	ENSRNOG00000003866	Protein Coding	-0.546235	41.006	1.03202e-09	2.57787e-08	-0.560238	39.6256	0.000163172	6.33247e-06
	Cpd	ENSRNOG00000003873	Protein Coding	-0.286448	1446.68	7.28218e-05	0.000537036	-0.343469	1433.76	0.002755	0.000194344
	Tph2	ENSRNOG00000003880	Protein Coding	0.626074	11.9169	2.3638e-06	2.63886e-05	0.664485	10.7072	0.00682069	0.000591294
	Nit1	ENSRNOG00000003881	Protein Coding	-0.151777	908.067	0.00120664	0.00607337	-0.242401	768.149	0.00149289	9.11533e-05
	Ccnjl	ENSRNOG00000003893	Protein Coding	-0.275514	100.974	0.000539521	0.00304997	-0.378518	84.5864	0.00727033	0.000638337
	Nsf	ENSRNOG00000003905	Protein Coding	-0.253315	15036.2	6.45404e-07	8.30603e-06	-0.267362	12728.7	0.000522412	2.57716e-05
	Sertad4	ENSRNOG00000003935	Protein Coding	0.994896	87.5563	3.02405e-37	5.75598e-33	0.627381	89.6167	4.20442e-08	4.26779e-10
	Phka2	ENSRNOG00000003949	Protein Coding	-0.574209	99.5505	9.48066e-11	3.03796e-09	-0.553663	94.0257	1.97319e-05	5.23999e-07
	Arhgap6	ENSRNOG00000003956	Protein Coding	-0.5915	172.48	0.00012559	0.000865177	-0.676282	157.954	0.00064667	3.35502e-05
	Tnpo2	ENSRNOG00000003970	Protein Coding	-0.173239	3400.21	1.81079e-18	2.67183e-16	-0.187007	3072.24	0.00331251	0.000246239
	Cyb5r1	ENSRNOG00000003973	Protein Coding	-0.300263	750.817	5.94996e-12	2.46199e-10	-0.28828	484.631	0.00981618	0.000920424
	Dusp1	ENSRNOG00000003977	Protein Coding	0.4165	257.909	0.000118772	0.000824475	0.398761	215.994	0.0122911	0.00124134
	Grb2	ENSRNOG00000003990	Protein Coding	0.103327	1093.87	0.000795587	0.00425969	0.132012	936.062	0.0133146	0.00138634
	Adcy3	ENSRNOG00000003999	Protein Coding	-0.324294	1282.32	5.27672e-10	1.42262e-08	-0.286422	1070.22	0.00471813	0.000378118
	Grip1	ENSRNOG00000004013	Protein Coding	-0.242092	396.179	3.79981e-06	4.04506e-05	-0.186918	405.788	0.0247403	0.00307716
	Phlda1	ENSRNOG00000004019	Protein Coding	-0.383469	247.594	1.53783e-08	2.92418e-07	-0.296948	264.491	0.0452287	0.00684714
	Atp2b1	ENSRNOG00000004026	Protein Coding	0.485413	6686.03	2.05555e-13	1.10836e-11	0.602743	6416.98	2.86026e-09	2.11154e-11
	Inpp5k	ENSRNOG00000004041	Protein Coding	-0.138707	384.645	1.75823e-05	0.000155367	-0.142487	395.93	0.0260947	0.00331193
	Lrrk2	ENSRNOG00000004048	Protein Coding	0.30055	666.864	4.82198e-06	4.97461e-05	0.295654	611.439	0.00471813	0.000378251
	Baiap2	ENSRNOG00000004049	Protein Coding	0.40086	2127.07	1.5126e-12	6.93756e-11	0.711906	2055.69	2.18968e-06	4.16128e-08
	Calm2	ENSRNOG00000004060	Protein Coding	0.0897326	49223.8	0.000567027	0.00318653	0.162928	33675.8	0.0088765	0.000811381
	Ccdc42	ENSRNOG00000004075	Protein Coding	0.940338	13.9509	1.20994e-08	2.36448e-07	0.678346	14.4276	0.00316788	0.000233539
	Fam84a	ENSRNOG00000004084	Protein Coding	0.643698	1177.53	2.57617e-20	6.20694e-18	0.621254	1023.98	1.23214e-13	2.02135e-16
	2016-03-01	ENSRNOG00000004101	Protein Coding	0.363767	12.8086	0.00383671	0.0161566	0.631396	13.8948	0.00234008	0.000158117
	RGD1308775	ENSRNOG00000004112	Protein Coding	-0.310949	15.1413	0.00112795	0.00573894	-0.661035	10.8399	0.00547762	0.000450993
	RGD1565844	ENSRNOG00000004120	Protein Coding	-0.556528	13.1345	1.69931e-07	2.52891e-06	-0.687358	16.5997	0.000194448	7.78223e-06
	Grpr	ENSRNOG00000004124	Protein Coding	-0.645366	10.7771	4.3073e-06	4.50468e-05	-0.46902	13.7897	0.0446231	0.00674156
	Cdk17	ENSRNOG00000004148	Protein Coding	0.248115	2273.87	1.1885e-09	2.91519e-08	0.256027	1465.61	0.0417183	0.00617668
	Mgat4c	ENSRNOG00000004149	Protein Coding	-0.958682	108.117	2.32876e-31	6.33223e-28	-0.885323	69.2024	5.82429e-07	8.9577e-09
	Slc9a7	ENSRNOG00000004150	Protein Coding	-0.299479	354.175	6.74763e-06	6.69278e-05	-0.277669	294.477	0.00312985	0.000229697
	Lrp12	ENSRNOG00000004152	Protein Coding	0.385767	1002.46	1.22233e-08	2.38379e-07	0.347205	794.308	0.000668585	3.50299e-05
	Samd14	ENSRNOG00000004155	Protein Coding	-0.571562	379.691	1.3242e-13	7.32699e-12	-0.602643	310.6	5.84384e-05	1.8365e-06
	Hdac9	ENSRNOG00000004158	Protein Coding	-0.558112	383.65	1.35693e-11	5.24955e-10	-0.497463	430.091	7.57613e-07	1.20792e-08
	Dnah9	ENSRNOG00000004171	Protein Coding	-0.288626	1494.96	0.00139459	0.00686618	-0.308357	1270.78	0.0221208	0.00264007
	Pdk2	ENSRNOG00000004172	Protein Coding	-0.372126	1456.63	4.07946e-22	1.48551e-19	-0.364019	1556.07	0.00471813	0.000377367
	Nts	ENSRNOG00000004179	Protein Coding	1.52462	259.125	1.51125e-12	6.93756e-11	1.36736	207.394	5.49738e-07	8.39855e-09
	Stxbp6	ENSRNOG00000004198	Protein Coding	0.611863	542.507	1.90302e-08	3.52356e-07	0.483717	353.948	0.000549019	2.74425e-05
	Crim1	ENSRNOG00000004208	Protein Coding	0.5154	796.669	2.28638e-16	2.20908e-14	0.526915	689.68	1.19298e-12	3.11914e-15
	Osr1	ENSRNOG00000004210	Protein Coding	-1.35949	26.5139	9.80854e-11	3.122e-09	-1.23668	25.2003	2.90084e-06	5.65118e-08
	Tac3	ENSRNOG00000004229	Protein Coding	0.665528	160.836	7.46424e-19	1.22478e-16	0.570071	177.481	3.18098e-07	4.452e-09
	Myt1l	ENSRNOG00000004269	Protein Coding	0.183626	1831.03	6.96412e-05	0.000515377	0.239421	1835.97	7.74812e-05	2.61766e-06
	Itga3	ENSRNOG00000004276	Protein Coding	-0.246497	248.296	0.00065549	0.00360491	-0.324314	240.781	0.0374499	0.0053412
	Cobl	ENSRNOG00000004281	Protein Coding	0.310652	487.74	0.00741166	0.0279022	0.360315	484.621	0.0209308	0.00245727
	Btg1	ENSRNOG00000004284	Protein Coding	0.342426	569.619	1.10417e-07	1.71426e-06	0.510422	474.922	3.28226e-07	4.62741e-09
	Grb10	ENSRNOG00000004290	Protein Coding	0.388675	541.229	9.69775e-05	0.000690303	0.321437	447.128	0.0361888	0.00510475
	Vipr2	ENSRNOG00000004317	Protein Coding	0.419353	56.2997	2.71732e-08	4.83378e-07	0.453319	51.4988	0.00267286	0.000187454
	Sh3kbp1	ENSRNOG00000004322	Protein Coding	-0.596685	696.384	2.93012e-18	4.16208e-16	-0.554978	604.143	1.22196e-10	5.88864e-13
	Fam20b	ENSRNOG00000004337	Protein Coding	-0.271871	1286.44	3.99738e-16	3.62315e-14	-0.288123	1228.21	4.46686e-06	9.25158e-08
	Ahr	ENSRNOG00000004342	Protein Coding	-0.296138	112.767	1.85748e-06	2.12344e-05	-0.481255	114.976	0.00067055	3.51853e-05
	Wars	ENSRNOG00000004359	Protein Coding	-0.0997057	1269.53	0.000143327	0.000974666	-0.128114	1083.53	0.0126953	0.00129452
	Gemin2	ENSRNOG00000004360	Protein Coding	0.169956	182.406	2.90688e-05	0.000241614	0.295822	105.833	0.0311217	0.00416185
	Elk3	ENSRNOG00000004367	Protein Coding	0.206065	203.436	0.00133947	0.00664293	0.277711	187.922	0.00423999	0.000332356
	Cbln4	ENSRNOG00000004372	Protein Coding	-1.09429	133.814	1.08775e-10	3.43926e-09	-1.06484	94.9616	1.37123e-07	1.73636e-09
	Arel1	ENSRNOG00000004382	Protein Coding	0.108189	1932.29	0.00808996	0.029958	0.144219	1832.01	0.0188684	0.00215324
	Aatk	ENSRNOG00000004392	Protein Coding	-0.18788	4355.35	0.0037565	0.0158645	-0.264395	4160.78	0.0339381	0.00464723
	Pigr	ENSRNOG00000004405	Protein Coding	-0.798841	1.06054	0.000300468	0.00184547	-0.749743	1.00177	0.0129219	0.00133154
	Pax6	ENSRNOG00000004410	Protein Coding	0.186909	115.915	0.000650251	0.00358024	0.574318	127.727	0.000353961	1.60413e-05
	Klhdc1	ENSRNOG00000004425	Protein Coding	0.259154	150.939	4.90263e-08	8.17849e-07	0.299771	101.844	0.0251838	0.00314894
	Il24	ENSRNOG00000004470	Protein Coding	-0.516156	2.27606	0.00900466	0.0327527	-0.733378	1.8395	0.0202332	0.00235527
	Ppargc1a	ENSRNOG00000004473	Protein Coding	-0.15135	296.867	0.00754755	0.0283297	-0.234515	353.087	0.0220663	0.00262792
	Cd97	ENSRNOG00000004489	Protein Coding	-0.26587	129.337	0.00509357	0.0204279	-0.344602	107.487	0.0348463	0.00483054
	Lta4h	ENSRNOG00000004494	Protein Coding	-0.119101	415.424	0.000328219	0.00199595	-0.20575	323.404	0.00233712	0.000157558
	Pxdn	ENSRNOG00000004508	Protein Coding	0.450268	476.822	0.00030687	0.00188054	0.383115	430.255	0.0441389	0.00665048
	Itgbl1	ENSRNOG00000004516	Protein Coding	-1.29416	538.318	1.34669e-24	7.76757e-22	-1.35029	352.213	5.22879e-18	3.21673e-21
	Igf1	ENSRNOG00000004517	Protein Coding	0.228843	33.2758	0.0104693	0.0371015	0.497803	31.1072	0.000412292	1.92344e-05
	Cox7a2l	ENSRNOG00000004526	Protein Coding	-0.0818206	1904.77	0.00855373	0.0313582	-0.147357	1522.92	0.0102757	0.000973522
	Bbox1	ENSRNOG00000004536	Protein Coding	-1.22082	12.8198	3.06348e-08	5.35448e-07	-0.937036	10.4791	0.00177764	0.000113278
	Rxrg	ENSRNOG00000004537	Protein Coding	-0.695846	183.942	4.41914e-05	0.000349455	-0.616504	172.647	0.00386321	0.000297475
	Brd1	ENSRNOG00000004538	Protein Coding	0.0944152	833.792	0.000375949	0.00224531	0.119319	772.768	0.0120483	0.00120693
	Sec14l4	ENSRNOG00000004555	Protein Coding	0.954905	36.8525	6.06943e-08	9.93342e-07	1.05044	25.0186	3.99293e-05	1.18114e-06
	Tuba1a	ENSRNOG00000004559	Protein Coding	-0.204124	10164.8	1.16324e-09	2.8606e-08	-0.314379	9241.45	1.39487e-05	3.48969e-07
	Cacna1b	ENSRNOG00000004560	Protein Coding	-0.306744	2447.08	2.27187e-18	3.30097e-16	-0.255661	2185.69	8.81709e-06	2.06781e-07
	Rnf145	ENSRNOG00000004602	Protein Coding	0.204977	1151.95	1.33656e-17	1.67369e-15	0.162475	1022.18	0.00602707	0.0005092
	Srgap1	ENSRNOG00000004603	Protein Coding	-0.305787	159.284	5.02631e-06	5.14417e-05	-0.444744	199.006	1.97378e-05	5.25169e-07
	Lum	ENSRNOG00000004610	Protein Coding	-1.31892	108.745	6.72319e-15	4.77497e-13	-1.44087	78.3905	1.40849e-12	3.75481e-15
	Rnd3	ENSRNOG00000004624	Protein Coding	0.439564	285.455	6.43851e-16	5.57048e-14	0.365344	202.079	0.00145272	8.82542e-05
	Sstr4	ENSRNOG00000004641	Protein Coding	0.414478	293.555	2.58313e-07	3.65285e-06	0.521975	269.916	3.62704e-07	5.22505e-09
	Sec14l2	ENSRNOG00000004672	Protein Coding	-0.47694	1767.24	1.34011e-19	2.57653e-17	-0.518616	1477.87	3.45914e-15	3.54674e-18
	Itln1	ENSRNOG00000004678	Protein Coding	-1.56403	2.12323	8.93265e-14	5.12121e-12	-0.719635	1.50144	0.0233976	0.00285843
	Cd244	ENSRNOG00000004698	Protein Coding	-0.744443	53.142	2.79899e-11	1.00711e-09	-0.770621	43.5955	3.7469e-06	7.41466e-08
	Fibin	ENSRNOG00000004699	Protein Coding	-1.31761	45.2076	1.14931e-16	1.16361e-14	-1.15325	37.3364	2.31739e-08	2.19788e-10
	Kcnj16	ENSRNOG00000004713	Protein Coding	-0.826724	236.659	8.31935e-14	4.85738e-12	-0.605526	353.846	0.00282119	0.000200482
	Kcnj2	ENSRNOG00000004720	Protein Coding	0.472196	73.7887	2.71275e-06	2.99852e-05	0.568484	71.9643	0.00266591	0.000186693
	Mapkapk2	ENSRNOG00000004726	Protein Coding	0.308838	526.885	1.52844e-12	6.99335e-11	0.235018	486.3	0.00205015	0.000134117
	Ano3	ENSRNOG00000004731	Protein Coding	0.410836	1093.82	6.53381e-05	0.000488854	0.406588	781.581	0.0130278	0.00134872
	Ralgps2	ENSRNOG00000004736	Protein Coding	-0.375442	176.08	8.70191e-08	1.38257e-06	-0.326322	138.61	0.0441389	0.00664988
	Fam84b	ENSRNOG00000004744	Protein Coding	0.905731	26.2727	7.47054e-11	2.43901e-09	0.647136	29.5382	0.00300271	0.000216591
	Slc30a1	ENSRNOG00000004749	Protein Coding	0.119928	366.758	0.00461236	0.0188589	0.180435	351.77	0.0378398	0.00541428
	Napb	ENSRNOG00000004753	Protein Coding	-0.509817	1811.53	2.29757e-13	1.23188e-11	-0.553246	1487.94	2.18051e-06	4.10257e-08
	Ak7	ENSRNOG00000004762	Protein Coding	-0.819029	48.188	0.00020179	0.00131222	-0.849668	46.1343	0.00548194	0.000451629
	Acvr1c	ENSRNOG00000004828	Protein Coding	-0.599533	79.6053	3.71607e-08	6.36076e-07	-0.597748	65.0194	0.000730306	3.89002e-05
	Akap6	ENSRNOG00000004841	Protein Coding	-0.287392	3146.45	5.81123e-10	1.55353e-08	-0.22788	3280.86	0.00120648	6.9645e-05
	Itga4	ENSRNOG00000004861	Protein Coding	-0.53897	94.9257	4.60356e-10	1.26078e-08	-0.562159	94.282	0.00014216	5.35668e-06
	Mpped2	ENSRNOG00000004863	Protein Coding	0.349099	648.882	3.40414e-05	0.000277849	0.375626	571.529	0.00057383	2.8918e-05
	Vangl2	ENSRNOG00000004889	Protein Coding	0.455294	117.91	0.00224262	0.0102982	0.493857	97.6765	0.0237323	0.00292122
	Adcy8	ENSRNOG00000004890	Protein Coding	0.561203	244.9	2.83815e-06	3.11792e-05	0.703151	197.522	5.26434e-06	1.12541e-07
	Crhr1	ENSRNOG00000004900	Protein Coding	-0.497823	54.8733	7.94159e-05	0.000578936	-0.480923	50.9002	0.0123738	0.00125349
	Kcna4	ENSRNOG00000004918	Protein Coding	0.274819	372.851	0.000234469	0.00149561	0.338928	358.15	0.00128425	7.58463e-05
	Ttll6	ENSRNOG00000004939	Protein Coding	-0.932377	4.72542	2.02522e-05	0.000176341	-0.994459	4.96837	0.00067055	3.52016e-05
	Jade2	ENSRNOG00000004956	Protein Coding	0.159114	602.262	0.000527703	0.00299651	0.300891	667.226	0.00257572	0.000178132
	Actr2	ENSRNOG00000004959	Protein Coding	0.145675	2609.62	0.00235831	0.010726	0.235482	1359.26	0.0137786	0.00144737
	Jakmip1	ENSRNOG00000004998	Protein Coding	0.142343	1379.49	9.27217e-06	8.891e-05	0.18746	1468.29	0.0132674	0.00137939
	Ptprn2	ENSRNOG00000005003	Protein Coding	0.173397	3222.33	0.0046598	0.0189884	0.214215	3245.85	0.0259384	0.00326723
	Zfp3	ENSRNOG00000005009	Protein Coding	0.249243	95.273	6.01695e-07	7.79623e-06	0.293143	107.235	0.0165109	0.00181648
	Cpeb2	ENSRNOG00000005043	Protein Coding	-0.263826	394.452	1.66317e-06	1.9256e-05	-0.251254	329.842	0.0120816	0.00121212
	Tspan13	ENSRNOG00000005046	Protein Coding	0.42573	2796.38	2.36349e-12	1.03656e-10	0.350826	1824.99	0.0130655	0.00135438
	Trhr	ENSRNOG00000005048	Protein Coding	-0.83732	114.207	8.3852e-06	8.14306e-05	-0.977043	76.2954	7.90481e-05	2.68276e-06
	Tbr1	ENSRNOG00000005049	Protein Coding	0.405145	270.98	0.00135663	0.00671444	0.420628	262.894	0.0362833	0.00512088
	Lgr6	ENSRNOG00000005093	Protein Coding	-0.502404	45.3518	3.09867e-11	1.1045e-09	-0.385008	32.7615	0.0339903	0.00465611
	Wfs1	ENSRNOG00000005108	Protein Coding	1.4988	3225.73	6.88322e-17	7.52961e-15	1.48646	3096.27	2.63431e-13	4.86185e-16
	Prmt8	ENSRNOG00000005140	Protein Coding	0.37726	489.947	3.6245e-14	2.24719e-12	0.391282	388.314	9.79466e-08	1.14487e-09
	Fam49b	ENSRNOG00000005145	Protein Coding	0.319963	1909.62	6.79912e-20	1.42263e-17	0.272365	1425.81	0.0475939	0.00736625
	Slc24a5	ENSRNOG00000005158	Protein Coding	0.206381	37.5558	0.0112944	0.0395179	0.373896	28.5521	0.0274324	0.00353558
	Nhlh1	ENSRNOG00000005166	Protein Coding	0.966633	161.245	7.57508e-06	7.42834e-05	1.07719	128.258	0.000107564	3.8656e-06
	Sgpp1	ENSRNOG00000005175	Protein Coding	-0.121052	169.967	0.00219021	0.0100867	-0.31969	144.565	0.00354551	0.00026865
	Nxph3	ENSRNOG00000005185	Protein Coding	0.672434	335.01	0.0017123	0.00819716	0.620652	289.887	0.0491265	0.007679
	Trim44	ENSRNOG00000005191	Protein Coding	0.128824	787.359	0.00133709	0.00663285	0.238559	559.232	0.0197831	0.00228111
	Gnai1	ENSRNOG00000005210	Protein Coding	-0.27763	1816.79	2.4655e-07	3.52011e-06	-0.22345	1290	0.0219773	0.00261055
	Klhl4	ENSRNOG00000005215	Protein Coding	-0.448024	138.443	4.83006e-07	6.3844e-06	-0.538685	92.4227	0.00425116	0.000333668
	Gnptab	ENSRNOG00000005228	Protein Coding	-0.324324	877.364	6.00605e-18	7.93883e-16	-0.311983	913.093	6.36672e-06	1.40351e-07
	Prkaca	ENSRNOG00000005257	Protein Coding	-0.133685	2220.19	2.21045e-07	3.19467e-06	-0.25049	2106.29	0.000695426	3.68284e-05
	Gnat3	ENSRNOG00000005268	Protein Coding	-1.24778	1.92317	1.15671e-08	2.27918e-07	-0.931463	1.30169	0.00190679	0.000122975
	Rapgef5	ENSRNOG00000005271	Protein Coding	0.415483	2631.39	1.24225e-14	8.38476e-13	0.363479	2362.46	3.4896e-05	1.00905e-06
	Ptprv	ENSRNOG00000005277	Protein Coding	-0.70344	69.5954	4.76726e-07	6.31454e-06	-0.542033	54.7954	0.0207195	0.00242822
	Stx16	ENSRNOG00000005281	Protein Coding	0.0954608	1136.25	0.00133212	0.0066099	0.148112	766.761	0.0323506	0.00436847
	Itpka	ENSRNOG00000005284	Protein Coding	0.714312	2081.87	1.75771e-22	7.57637e-20	0.69662	1815.11	1.23214e-13	1.97804e-16
	Coch	ENSRNOG00000005286	Protein Coding	0.426508	14.9104	0.0129605	0.0441149	0.667299	8.9354	0.0194478	0.00223132
	Slc2a9	ENSRNOG00000005302	Protein Coding	0.723843	80.5613	2.38906e-10	6.99589e-09	0.767382	65.495	1.94056e-06	3.56157e-08
	Tmx2	ENSRNOG00000005308	Protein Coding	-0.187839	1988.26	1.0475e-07	1.63695e-06	-0.198756	1466.48	0.00126927	7.43019e-05
	AABR06044944.1	ENSRNOG00000005323	Protein Coding	0.266233	647.275	1.23133e-07	1.89162e-06	0.349207	577.954	1.92698e-06	3.52677e-08
	Galnt13	ENSRNOG00000005335	Protein Coding	0.585821	99.4115	1.06817e-07	1.66789e-06	0.53433	71.8694	0.00051141	2.50383e-05
	Drd5	ENSRNOG00000005338	Protein Coding	0.678458	25.5198	0.000384893	0.00229441	0.66092	26.4067	0.0189342	0.00216172
	Rab3ip	ENSRNOG00000005362	Protein Coding	-0.32403	330.76	2.55779e-10	7.41019e-09	-0.348171	310.958	1.94413e-06	3.57809e-08
	Kcnip1	ENSRNOG00000005365	Protein Coding	0.336769	98.9578	4.82105e-05	0.000376699	0.478228	64.4068	0.00170889	0.000107855
	Kcnj3	ENSRNOG00000005369	Protein Coding	0.308451	1339.71	3.74595e-07	5.09289e-06	0.31803	942.241	0.00876057	0.000799886
	Mroh4	ENSRNOG00000005382	Processed Transcript	1.41135	2.27581	4.14817e-11	1.44609e-09	0.93773	1.7397	0.0017469	0.000110644
	Rasgrp1	ENSRNOG00000005404	Protein Coding	0.45451	5015.31	1.74182e-09	4.11338e-08	0.361449	4553.91	0.00334894	0.000250321
	Cdca7l	ENSRNOG00000005410	Protein Coding	-0.49823	27.1139	2.40102e-05	0.000204205	-0.642592	15.8099	0.00405418	0.000314258
	Creb3l1	ENSRNOG00000005413	Protein Coding	0.490579	56.2406	2.72336e-05	0.000228959	0.525367	55.2283	0.00347007	0.000260976
	Trap1	ENSRNOG00000005418	Protein Coding	-0.168608	835.619	1.82473e-08	3.38849e-07	-0.176581	845.2	0.0201211	0.00233642
	Pcsk2	ENSRNOG00000005438	Protein Coding	-0.328281	2900.27	4.57273e-08	7.68881e-07	-0.37112	2911.24	1.77665e-05	4.64917e-07
	Tspan9	ENSRNOG00000005442	Protein Coding	-0.583277	703.684	2.17898e-15	1.67237e-13	-0.549668	568.683	1.09786e-05	2.66781e-07
	Ypel2	ENSRNOG00000005447	Protein Coding	-0.318602	445.502	1.84816e-15	1.44172e-13	-0.344842	347.303	9.02181e-06	2.12294e-07
	Lsm11	ENSRNOG00000005450	Protein Coding	-1.05937	684.155	3.33935e-21	9.63049e-19	-1.06983	572.814	1.23214e-13	1.91927e-16
	Dnah11	ENSRNOG00000005451	Protein Coding	-0.665051	68.7198	0.000745068	0.00402887	-0.66569	63.6963	0.012979	0.00134142
	Lamp5	ENSRNOG00000005457	Protein Coding	-0.656258	755.367	1.25707e-07	1.92339e-06	-0.579201	627.097	0.00050377	2.4593e-05
	Sp4	ENSRNOG00000005472	Protein Coding	0.152185	204.249	0.00765413	0.0286407	0.239665	196.884	0.0286179	0.00372506
	Fkbp9	ENSRNOG00000005478	Protein Coding	0.531378	703.464	3.62442e-08	6.2319e-07	0.514994	540.35	1.39622e-05	3.5002e-07
	Hpcal1	ENSRNOG00000005492	Protein Coding	-0.440264	472.572	9.6016e-06	9.15616e-05	-0.496513	491.732	0.000276072	1.18745e-05
	Rhbdl3	ENSRNOG00000005515	Protein Coding	-0.474576	731.529	2.88883e-08	5.08631e-07	-0.431351	521.237	0.000161352	6.23702e-06
	Tyro3	ENSRNOG00000005531	Protein Coding	0.245329	2789.87	6.22217e-05	0.000468692	0.233911	2450.23	0.0289486	0.00378849
	LOC100911256	ENSRNOG00000005540	Protein Coding	-0.214436	105.794	2.7348e-05	0.000229515	-0.207871	170.412	0.0233761	0.00285221
	RGD1305110	ENSRNOG00000005548	Protein Coding	-0.275016	462.912	5.23369e-11	1.79169e-09	-0.419562	308.452	0.00608208	0.000514167
	Brinp1	ENSRNOG00000005561	Protein Coding	0.200482	2108.08	0.000212978	0.00137465	0.214613	2205.42	0.014998	0.00160775
	Phospho1	ENSRNOG00000005569	Protein Coding	-0.338623	245.412	2.17941e-08	3.98491e-07	-0.30253	369.897	0.0155498	0.0016847
	Brinp2	ENSRNOG00000005592	Protein Coding	-0.503743	1198.22	4.32534e-13	2.18378e-11	-0.485212	1565.77	1.0202e-07	1.21393e-09
	Kctd5	ENSRNOG00000005607	Protein Coding	-0.158223	322.771	2.31715e-08	4.21248e-07	-0.22188	222.452	0.00216495	0.000143233
	Lingo2	ENSRNOG00000005634	Protein Coding	0.402418	95.0148	8.59251e-06	8.31469e-05	0.625451	133.152	8.25557e-05	2.82296e-06
	AABR06050322.1	ENSRNOG00000005643	Pseudogene	0.761508	20.3529	2.77966e-10	7.99216e-09	0.880786	28.732	1.64467e-06	2.88361e-08
	Cntn4	ENSRNOG00000005652	Protein Coding	0.695991	352.669	1.41092e-12	6.51832e-11	0.702136	298.532	3.45944e-07	4.94814e-09
	Aurkb	ENSRNOG00000005659	Protein Coding	-0.902574	108.679	4.36789e-05	0.000345978	-0.935143	76.9405	0.00170665	0.000107617
	Astn1	ENSRNOG00000005667	Processed Transcript	-0.239727	5568.75	4.03565e-10	1.12302e-08	-0.249468	4903.76	4.76205e-05	1.44282e-06
	Lmcd1	ENSRNOG00000005690	Protein Coding	0.328433	155.266	2.35347e-08	4.25816e-07	0.386247	132.154	1.58498e-06	2.7627e-08
	Pclo	ENSRNOG00000005726	Protein Coding	-0.296328	3954.91	2.16228e-06	2.43082e-05	-0.239244	4610.16	0.00818002	0.000737653
	Palm3	ENSRNOG00000005729	Protein Coding	-0.794946	180.867	4.95299e-20	1.07131e-17	-0.528764	141.992	0.0017469	0.000110782
	Asap1	ENSRNOG00000005739	Protein Coding	0.201815	904.419	0.00695954	0.0264196	0.203018	842.054	0.049736	0.00780743
	Tulp3	ENSRNOG00000005767	Protein Coding	-0.130557	154.005	0.00059202	0.0033094	-0.325447	200.756	0.00602707	0.000508648
	Bcl11b	ENSRNOG00000005776	Protein Coding	1.00122	1099.53	4.59899e-17	5.30245e-15	1.1589	879.326	2.04171e-24	5.23353e-28
	Fam19a4	ENSRNOG00000005830	Protein Coding	-0.672371	11.7184	7.94813e-06	7.76217e-05	-0.660355	10.2664	0.00819171	0.000739624
	Tmf1	ENSRNOG00000005851	Protein Coding	-0.130923	657.21	0.0025529	0.0114739	-0.275433	382.297	0.0216905	0.00256202
	Lrrc3b	ENSRNOG00000005857	Protein Coding	0.969417	82.6081	4.82926e-10	1.3188e-08	0.793824	68.5026	4.34255e-05	1.30236e-06
	Tle1	ENSRNOG00000005882	Protein Coding	0.505692	689.331	5.85252e-08	9.62807e-07	0.563754	556.652	1.43401e-06	2.47014e-08
	Slc2a6	ENSRNOG00000005900	Protein Coding	-0.275063	376.025	1.90731e-11	7.17464e-10	-0.295115	277.366	0.0220094	0.00261599
	Dmtf1	ENSRNOG00000005908	Protein Coding	0.102	845.838	0.00123866	0.00620112	0.283839	590.15	0.0200835	0.00232999
	Nnmt	ENSRNOG00000005930	Protein Coding	-0.515341	22.7503	0.000310456	0.00189946	-0.694349	20.0637	0.00189143	0.000121887
	Megf9	ENSRNOG00000005932	Protein Coding	-0.30319	1039.81	4.61102e-05	0.000362371	-0.417509	916.459	0.00127353	7.48212e-05
	MLIP	ENSRNOG00000005934	Protein Coding	0.493527	137.089	3.3392e-09	7.45116e-08	0.560679	281.703	4.32907e-06	8.81082e-08
	Foxm1	ENSRNOG00000005936	Protein Coding	-0.225039	76.2228	0.000694393	0.00379474	-0.235274	75.06	0.0440002	0.00660953
	Cfap46	ENSRNOG00000005953	Protein Coding	-0.828673	34.6683	2.20358e-08	4.02137e-07	-0.721679	27.0754	0.00208953	0.000137432
	Erich5	ENSRNOG00000005956	Protein Coding	1.01085	41.2991	2.54941e-17	3.09079e-15	1.04337	45.6214	4.00155e-09	3.20026e-11
	Slc4a7	ENSRNOG00000005957	Protein Coding	-0.452261	394.032	2.69932e-10	7.78468e-09	-0.478141	310.146	0.000221275	9.23051e-06
	RGD1311744	ENSRNOG00000005960	Protein Coding	-1.01833	117.909	2.17957e-10	6.43194e-09	-0.890989	92.8095	2.35603e-05	6.43785e-07
	Nr4a3	ENSRNOG00000005964	Protein Coding	-0.32814	1203.77	3.22336e-06	3.48599e-05	-0.36536	983.453	0.000631175	3.26168e-05
	Gpr176	ENSRNOG00000005971	Protein Coding	0.50962	342.217	4.80712e-15	3.46586e-13	0.560361	248.059	3.26676e-11	1.39004e-13
	Rpl30	ENSRNOG00000005975	Protein Coding	0.140249	1043.61	0.00052133	0.00296652	0.415417	127.604	0.0137431	0.00144082
	Doc2b	ENSRNOG00000005978	Protein Coding	0.824145	466.541	7.72276e-12	3.12756e-10	0.812816	449.397	2.36765e-08	2.28196e-10
	Kcnma1	ENSRNOG00000005985	Protein Coding	-0.345254	772.167	1.12442e-09	2.77902e-08	-0.32922	799.411	0.000113242	4.11608e-06
	Arl8a	ENSRNOG00000005988	Protein Coding	-0.131928	2677.3	5.85242e-06	5.89608e-05	-0.186625	2462.37	0.0380023	0.00544589
	Wdsub1	ENSRNOG00000005990	Protein Coding	0.16902	167.359	0.000311874	0.00190752	0.35811	143.439	0.00225108	0.000150372
	Lhx6	ENSRNOG00000005996	Protein Coding	-0.441723	58.0167	4.82641e-07	6.384e-06	-0.422918	55.407	0.0453962	0.00688878
	Ctnna2	ENSRNOG00000006003	Protein Coding	0.293034	1183.89	2.48555e-13	1.32521e-11	0.290285	1108.84	1.73305e-06	3.09188e-08
	Lamb3	ENSRNOG00000006025	Protein Coding	0.288057	22.4969	0.00178682	0.00850047	0.537195	24.0195	0.0118951	0.00118426
	Snap25	ENSRNOG00000006037	Protein Coding	-0.413852	25881	2.31602e-16	2.22642e-14	-0.408562	20295.8	3.44887e-05	9.91907e-07
	Gdf7	ENSRNOG00000006046	Protein Coding	0.961457	1.38139	1.31863e-05	0.000120147	0.796355	1.49422	0.00864427	0.000787938
	Sulf2	ENSRNOG00000006052	Protein Coding	-0.738398	3304.17	1.04343e-18	1.64138e-16	-0.745207	3521.18	7.14839e-12	2.55895e-14
	Asap2	ENSRNOG00000006056	Protein Coding	0.451412	664.247	2.50234e-09	5.76628e-08	0.562009	590.869	3.2674e-09	2.44561e-11
	Lynx1	ENSRNOG00000006086	Protein Coding	-0.36929	658.575	2.1572e-14	1.40617e-12	-0.381724	3604.81	1.1082e-06	1.86347e-08
	LRRTM1	ENSRNOG00000006093	Protein Coding	-0.189285	1212.46	0.00653089	0.0251028	-0.242074	1109.26	0.012132	0.00121995
	Jph1	ENSRNOG00000006110	Protein Coding	0.703399	246.657	1.00876e-14	6.88199e-13	0.628478	195.346	4.06842e-06	8.19692e-08
	Cntn3	ENSRNOG00000006144	Protein Coding	0.623929	182.018	1.68541e-09	3.9964e-08	0.615143	139.703	3.2255e-05	9.21051e-07
	Trim54	ENSRNOG00000006146	Protein Coding	0.720921	21.0812	7.05706e-05	0.000521647	0.609565	30.4942	0.0368574	0.00523248
	St18	ENSRNOG00000006200	Protein Coding	-0.762036	444.675	2.81021e-17	3.38541e-15	-0.774574	401.814	5.23169e-10	3.19169e-12
	Slc30a3	ENSRNOG00000006204	Protein Coding	0.899999	2069.44	8.6099e-20	1.76216e-17	0.829982	1500.97	3.78257e-09	2.90877e-11
	Mycn	ENSRNOG00000006308	Protein Coding	-0.369429	67.1975	4.69471e-06	4.85384e-05	-0.588831	74.5987	2.28337e-05	6.20416e-07
	Trpc6	ENSRNOG00000006324	Protein Coding	0.713395	430.595	4.0535e-09	8.92989e-08	0.683448	322.146	2.21457e-05	5.98317e-07
	Rcc2	ENSRNOG00000006327	Protein Coding	0.349417	569.664	3.23859e-16	3.007e-14	0.432863	414.778	1.06001e-05	2.55955e-07
	Lrrn3	ENSRNOG00000006368	Protein Coding	0.208473	1082.31	5.56175e-07	7.26079e-06	0.208467	826.356	0.0285557	0.00371168
	Alg2	ENSRNOG00000006369	Protein Coding	-0.0745945	2505.87	0.0125851	0.0430991	-0.145467	2220	0.0348839	0.00483754
	Pvrl1	ENSRNOG00000006403	Protein Coding	-0.571445	365.025	9.47368e-14	5.41507e-12	-0.53992	407.537	0.000258603	1.09905e-05
	Akap5	ENSRNOG00000006410	Protein Coding	0.268721	704.004	7.45946e-07	9.46427e-06	0.313168	655.434	0.000212644	8.76478e-06
	Rbm38	ENSRNOG00000006420	Protein Coding	0.231261	71.7874	0.00084877	0.0045039	0.406367	53.8871	0.0400349	0.00583714
	Kcnk16	ENSRNOG00000006422	Protein Coding	-0.988215	19.068	5.39789e-06	5.47965e-05	-1.02809	13.7866	0.00041265	1.92722e-05
	Syt1	ENSRNOG00000006426	Protein Coding	-0.314359	7623	6.972e-06	6.87104e-05	-0.430727	5263.52	3.50562e-05	1.02069e-06
	Camk1g	ENSRNOG00000006470	Protein Coding	-0.633005	363.167	2.12214e-16	2.06086e-14	-0.643387	313.617	6.52936e-10	4.17371e-12
	Frmd3	ENSRNOG00000006503	Protein Coding	-0.617559	28.7543	1.76815e-14	1.16052e-12	-0.468828	18.8898	0.00648449	0.000556497
	Sema3c	ENSRNOG00000006526	Protein Coding	-0.437737	402.723	0.00123467	0.00618438	-0.473366	320.046	0.0206723	0.00241738
	Slc6a1	ENSRNOG00000006527	Protein Coding	-0.214931	6478.25	3.81858e-07	5.18053e-06	-0.322278	6026.66	5.28648e-05	1.63695e-06
	Atp6v0c	ENSRNOG00000006542	Protein Coding	-0.221662	9989.36	6.21007e-10	1.64399e-08	-0.35833	7207.93	3.81652e-05	1.12699e-06
	Dcaf15	ENSRNOG00000006551	Protein Coding	-0.170793	384.188	0.000884837	0.00467443	-0.265022	288.361	0.00902525	0.000827828
	Cyfip2	ENSRNOG00000006557	Protein Coding	0.181023	20747.6	6.21706e-07	8.02819e-06	0.161244	20957.4	0.0031075	0.00022713
	LOC100910833	ENSRNOG00000006587	Protein Coding	0.0770487	2039.77	0.00101657	0.00525514	0.175443	1241.05	0.0357151	0.00499858
	Meox2	ENSRNOG00000006588	Protein Coding	0.78673	17.9914	1.18089e-11	4.6154e-10	0.60372	13.1261	0.0173158	0.00193078
	Fam163b	ENSRNOG00000006591	Protein Coding	0.845783	883.042	5.81712e-13	2.83179e-11	0.849283	541.137	1.795e-06	3.24841e-08
	Htr3a	ENSRNOG00000006595	Protein Coding	-0.489959	109.543	8.25747e-06	8.03131e-05	-0.575601	94.7584	9.00002e-05	3.1375e-06
	Thy1	ENSRNOG00000006604	Protein Coding	-0.259416	10644	1.07123e-06	1.29871e-05	-0.409971	10449.7	8.58136e-08	9.81054e-10
	Mtap	ENSRNOG00000006615	Protein Coding	-0.388175	81.9305	6.59182e-11	2.19351e-09	-0.375262	50.7238	0.0180429	0.00204424
	Dnajc9	ENSRNOG00000006619	Protein Coding	0.124496	338.703	0.000952842	0.00496072	0.258341	220.447	0.000998928	5.57692e-05
	Sema3e	ENSRNOG00000006631	Protein Coding	-0.273432	520.618	0.000280853	0.00174129	-0.291625	461.923	0.0346569	0.00478474
	Vopp1	ENSRNOG00000006646	Protein Coding	0.254989	1247.38	8.47338e-15	5.86481e-13	0.217268	850.382	0.00928812	0.000856149
	Usp2	ENSRNOG00000006663	Protein Coding	0.444203	482.098	4.37691e-12	1.84314e-10	0.485268	538.396	1.53031e-07	1.96918e-09
	Rai2	ENSRNOG00000006670	Protein Coding	0.231791	96.3222	2.22441e-05	0.000191149	0.311115	62.035	0.0101705	0.000961994
	Fam101b	ENSRNOG00000006674	Protein Coding	0.771563	45.3981	1.31198e-08	2.53782e-07	0.768597	48.0967	6.19989e-05	1.98336e-06
	Nav3	ENSRNOG00000006682	Protein Coding	-0.391664	576.57	6.10212e-11	2.05936e-09	-0.294239	693.494	0.000195565	7.89036e-06
	Rab33a	ENSRNOG00000006698	Protein Coding	-0.434647	255.209	7.78286e-11	2.5334e-09	-0.326154	217.05	0.00317681	0.000234634
	Tbc1d24	ENSRNOG00000006708	Protein Coding	-0.188024	791.805	1.87452e-07	2.75945e-06	-0.211476	766.476	0.00254007	0.000175276
	Rbm33	ENSRNOG00000006718	Protein Coding	0.203591	1068.74	0.000424135	0.002484	0.272937	920.69	0.0348232	0.00482376
	Itga11	ENSRNOG00000006723	Protein Coding	0.686356	58.3695	2.46201e-05	0.000209111	0.802529	60.3409	0.000423018	1.99084e-05
	Slc24a4	ENSRNOG00000006729	Protein Coding	0.539323	313.458	7.43995e-07	9.45341e-06	0.521052	265.954	0.000109631	3.96798e-06
	Spc25	ENSRNOG00000006731	Protein Coding	-1.35464	34.7432	2.34784e-16	2.23444e-14	-1.08996	20.6282	3.35929e-07	4.78419e-09
	Srgap2	ENSRNOG00000006733	Protein Coding	-0.259157	887.493	6.41883e-12	2.62659e-10	-0.231959	810.058	0.000678091	3.56671e-05
	Sh3gl2	ENSRNOG00000006761	Protein Coding	-0.62009	2600.99	1.66267e-18	2.49191e-16	-0.696005	2182.5	3.97376e-14	5.90788e-17
	Laptm4b	ENSRNOG00000006766	Protein Coding	-0.300926	799.872	2.31735e-11	8.59813e-10	-0.394984	696.97	1.89209e-07	2.49291e-09
	Dhcr24	ENSRNOG00000006787	Protein Coding	-0.47952	1158.05	6.29266e-12	2.58135e-10	-0.542536	1046.05	7.09357e-08	7.96418e-10
	Tmem246	ENSRNOG00000006800	Protein Coding	-0.231775	659.759	4.84456e-06	4.9925e-05	-0.288576	539.511	0.0017469	0.000110708
	Lrrn1	ENSRNOG00000006802	Protein Coding	0.340162	1208.44	2.39492e-08	4.32085e-07	0.271604	969.047	0.0482828	0.00749268
	Setmar	ENSRNOG00000006806	Protein Coding	0.200424	49.4486	0.000341539	0.0020677	0.398804	41.0907	0.00556244	0.000458832
	Arl6ip5	ENSRNOG00000006818	Protein Coding	-0.200852	1817	6.40453e-05	0.000480526	-0.239816	1487.01	0.0382745	0.00550002
	Pgr	ENSRNOG00000006831	Protein Coding	-0.409287	156.906	3.85432e-08	6.57376e-07	-0.353938	122.707	0.00218011	0.000144402
	En2	ENSRNOG00000006846	Protein Coding	-0.546465	2.67964	0.012122	0.0418368	-0.810579	2.10066	0.0077234	0.000686973
	Elavl2	ENSRNOG00000006853	Protein Coding	-0.851911	907.844	1.14936e-20	2.91693e-18	-0.885164	685.971	1.65556e-10	8.31769e-13
	Insig1	ENSRNOG00000006859	Protein Coding	-0.24046	752.114	1.04637e-06	1.27181e-05	-0.255409	536.318	0.0215652	0.00254502
	Itk	ENSRNOG00000006860	Protein Coding	0.548021	9.08451	0.000232843	0.00148773	0.641624	6.79347	0.0166317	0.00183574
	Akap14	ENSRNOG00000006899	Protein Coding	-0.956737	7.92027	1.07873e-07	1.67887e-06	-0.908825	5.88925	0.00088646	4.86722e-05
	Acvr1b	ENSRNOG00000006934	Protein Coding	0.227796	756.915	9.28169e-10	2.33997e-08	0.275307	684.133	1.65255e-05	4.24448e-07
	Stk32c	ENSRNOG00000006962	Protein Coding	0.59676	1110.95	1.34047e-10	4.14869e-09	0.590703	862.311	1.04673e-06	1.74938e-08
	Mrpl19	ENSRNOG00000006968	Protein Coding	-0.0786609	225.16	0.0126155	0.0431791	-0.271075	221.042	0.000196156	7.92426e-06
	Vamp2	ENSRNOG00000006989	Protein Coding	-0.133726	14382	2.65654e-06	2.94119e-05	-0.33976	11337.2	8.45425e-06	1.9616e-07
	App	ENSRNOG00000006997	Protein Coding	-0.142534	20957.6	0.000670963	0.00367937	-0.158601	18350.3	0.0168469	0.0018627
	Wdr78	ENSRNOG00000006999	Protein Coding	-0.474283	195.798	2.47345e-09	5.70662e-08	-0.548486	141.918	4.39131e-05	1.32149e-06
	Hgf	ENSRNOG00000007027	Protein Coding	-1.21523	45.54	6.81287e-27	6.17505e-24	-1.19845	35.9697	6.05193e-13	1.42719e-15
	Epha7	ENSRNOG00000007030	Protein Coding	0.725321	1234.28	7.09297e-10	1.84437e-08	0.767305	1215.83	3.01448e-07	4.15716e-09
	Amigo2	ENSRNOG00000007032	Protein Coding	-0.883363	178.623	1.95563e-13	1.06658e-11	-0.841606	165.317	8.7982e-08	1.01486e-09
	LOC679641	ENSRNOG00000007037	Protein Coding	-0.926023	22.1896	5.86937e-07	7.6362e-06	-0.937741	24.6904	8.46489e-05	2.90322e-06
	Cntn5	ENSRNOG00000007038	Protein Coding	0.446344	88.4106	4.98465e-05	0.000387573	0.380281	85.5298	0.0265069	0.00338233
	Ttc18	ENSRNOG00000007046	Protein Coding	-0.274958	416.311	2.68293e-07	3.77156e-06	-0.325665	457.147	7.95705e-05	2.71272e-06
	Wisp1	ENSRNOG00000007078	Protein Coding	0.81653	18.7136	1.47579e-06	1.73183e-05	0.67628	18.4622	0.0084251	0.000764837
	Met	ENSRNOG00000007079	Protein Coding	1.00084	164.942	2.89134e-08	5.08631e-07	0.972444	166.071	1.23591e-05	3.04765e-07
	Cacna1c	ENSRNOG00000007090	Protein Coding	-0.524913	923.278	1.53113e-09	3.64294e-08	-0.51869	1077.05	5.36986e-06	1.15072e-07
	Ly6e	ENSRNOG00000007091	Protein Coding	-0.32829	1792.26	8.72874e-12	3.50512e-10	-0.308797	1191.8	0.00894765	0.000818802
	Ccdc136	ENSRNOG00000007100	Protein Coding	-0.209357	965.09	1.55258e-05	0.000139329	-0.203246	948.572	0.00312392	0.000228957
	Itpr1	ENSRNOG00000007104	Protein Coding	0.420126	7028.05	7.60354e-10	1.95575e-08	0.387453	7104.15	2.26044e-05	6.11869e-07
	Nop56	ENSRNOG00000007128	Protein Coding	-0.231184	1153.23	1.04895e-06	1.27414e-05	-0.218086	591.283	0.00310622	0.000226445
	Anxa7	ENSRNOG00000007136	Protein Coding	-0.26389	1003.1	8.25861e-08	1.31875e-06	-0.225931	600.957	0.000960901	5.3426e-05
	Cdk14	ENSRNOG00000007151	Protein Coding	-0.54691	3216.21	1.89056e-27	1.99916e-24	-0.603695	2546.19	1.59019e-14	2.06827e-17
	Bhlhe40	ENSRNOG00000007152	Protein Coding	0.70226	906.461	6.96638e-17	7.57703e-15	0.570441	765.326	4.54327e-09	3.70337e-11
	Map4k3	ENSRNOG00000007172	Protein Coding	-0.322714	1819.66	3.58892e-12	1.52822e-10	-0.374599	1531.06	1.27405e-05	3.15303e-07
	LOC100360977	ENSRNOG00000007183	Protein Coding	-0.172176	131.485	0.0110011	0.0386693	-0.223362	3629.53	0.00518116	0.000422865
	Yars	ENSRNOG00000007213	Protein Coding	-0.153665	1055.59	1.52373e-06	1.7815e-05	-0.169177	882.784	0.0423402	0.00629481
	Cyp51	ENSRNOG00000007234	Protein Coding	-0.174213	1751.4	8.89378e-09	1.79707e-07	-0.297935	1489.79	0.000946121	5.23844e-05
	Atp5g1	ENSRNOG00000007235	Protein Coding	-0.13096	1228.76	0.000590425	0.00330145	-0.200948	512.732	0.0157742	0.00171441
	Ehmt1	ENSRNOG00000007242	Protein Coding	0.114941	402.761	0.000388497	0.00231227	0.181463	404.971	0.0171549	0.00190633
	Six4	ENSRNOG00000007250	Protein Coding	-0.543713	60.6577	4.79926e-11	1.6489e-09	-0.524226	46.6147	1.42883e-05	3.59661e-07
	Ttc9	ENSRNOG00000007254	Protein Coding	0.79627	429.66	3.29126e-22	1.25291e-19	0.816247	319.828	6.19295e-15	6.98477e-18
	Necab1	ENSRNOG00000007256	Protein Coding	-0.640061	579.587	6.97083e-13	3.35906e-11	-0.72517	527.831	1.44458e-08	1.30342e-10
	Gli2	ENSRNOG00000007261	Protein Coding	0.262986	53.9912	0.00365435	0.0155192	0.495342	57.0581	0.00183968	0.000117892
	Naa60	ENSRNOG00000007280	Protein Coding	0.228154	1287.24	9.77502e-11	3.11655e-09	0.218863	759.445	0.00154286	9.48368e-05
	Sntg1	ENSRNOG00000007294	Protein Coding	-0.304224	145.092	1.47322e-11	5.6649e-10	-0.520761	131.898	1.10253e-07	1.33959e-09
	C1qtnf6	ENSRNOG00000007300	Protein Coding	0.507678	27.4983	5.60393e-05	0.000429063	0.746355	29.8031	0.000383561	1.76384e-05
	Fbn1	ENSRNOG00000007302	Protein Coding	0.883483	521.69	1.2841e-14	8.63659e-13	0.841619	451.956	3.90913e-09	3.1063e-11
	Ric8b	ENSRNOG00000007323	Protein Coding	0.119917	271.375	0.00138567	0.0068293	0.183705	223.427	0.0373215	0.00531716
	Rragd	ENSRNOG00000007331	Protein Coding	0.272431	415.507	0.000703104	0.00383354	0.245802	383.404	0.0497305	0.00780402
	Sstr3	ENSRNOG00000007332	Protein Coding	-0.597508	512.077	3.44219e-20	7.99008e-18	-0.450959	428.133	0.000307578	1.36869e-05
	Ly6h	ENSRNOG00000007334	Protein Coding	-0.234504	2688.07	8.79501e-05	0.000633867	-0.274647	1136.82	0.0285918	0.00372019
	Mroh8	ENSRNOG00000007341	Protein Coding	0.403705	105.233	7.154e-12	2.90339e-10	0.386901	76.6374	0.00225699	0.000151009
	Grasp	ENSRNOG00000007346	Protein Coding	0.728111	464.397	2.50106e-22	9.71535e-20	0.65739	307.662	2.23029e-09	1.61218e-11
	Srebf2	ENSRNOG00000007400	Protein Coding	-0.190874	3517.99	8.86784e-08	1.40542e-06	-0.177437	4039.78	0.0357861	0.00501585
	Dab1	ENSRNOG00000007410	Protein Coding	0.285859	549.305	5.5318e-09	1.17898e-07	0.284901	501.081	3.80163e-05	1.12065e-06
	Hrh1	ENSRNOG00000007420	Protein Coding	-0.474721	90.9335	2.36985e-10	6.96106e-09	-0.521728	75.6168	6.27208e-05	2.01288e-06
	Entpd6	ENSRNOG00000007427	Protein Coding	-0.233463	1172.44	3.73309e-09	8.27189e-08	-0.242104	1007.65	0.00361751	0.000275959
	LOC100158225	ENSRNOG00000007436	Protein Coding	-0.118051	70.605	0.0142585	0.0478233	-0.516993	65.8306	1.76886e-05	4.6067e-07
	Klhl32	ENSRNOG00000007441	Protein Coding	0.513842	137.692	1.12568e-09	2.77902e-08	0.632731	132.343	4.98219e-07	7.48376e-09
	Calb1	ENSRNOG00000007456	Protein Coding	0.535937	1004.21	4.94632e-06	5.08086e-05	0.517143	643.466	0.00471732	0.000377028
	Pcnx	ENSRNOG00000007459	Protein Coding	-0.231039	2490.73	9.35757e-09	1.87684e-07	-0.16324	2620.58	0.0217716	0.00257568
	Clmp	ENSRNOG00000007476	Protein Coding	-0.359097	871.555	0.000974553	0.00505992	-0.366	774.322	0.0192922	0.0022105
	Gabrr2	ENSRNOG00000007490	Protein Coding	1.04466	18.7706	5.6303e-13	2.76204e-11	1.17527	17.1756	1.978e-07	2.64666e-09
	Mtmr4	ENSRNOG00000007496	Protein Coding	-0.229071	1945	2.13565e-12	9.54222e-11	-0.292701	1616.15	1.05293e-07	1.26313e-09
	Top1mt	ENSRNOG00000007500	Protein Coding	-0.21402	297.632	1.82262e-07	2.69137e-06	-0.19869	274.408	0.0300711	0.0039805
	Slc1a6	ENSRNOG00000007509	Protein Coding	0.302051	49.3824	0.000723723	0.00392908	0.482656	45.4918	0.0128367	0.00131731
	Kcnh7	ENSRNOG00000007528	Protein Coding	0.906093	182.887	4.87955e-12	2.03678e-10	0.951188	216.239	1.32313e-10	6.44401e-13
	Inadl	ENSRNOG00000007551	Protein Coding	-1.12429	218.343	8.01325e-16	6.76107e-14	-1.0385	206.396	4.81163e-10	2.86142e-12
	Arhgap36	ENSRNOG00000007552	Protein Coding	-0.920348	7.58316	3.16149e-05	0.000260276	-0.784626	7.54439	0.0118439	0.00117128
	Slc17a8	ENSRNOG00000007581	Protein Coding	-0.547534	77.311	6.40482e-05	0.000480526	-0.598435	52.7368	0.00312392	0.000228858
	Pygb	ENSRNOG00000007583	Protein Coding	-0.175572	4529.76	3.30852e-11	1.17078e-09	-0.213773	4164.18	2.64936e-07	3.61289e-09
	Ehd4	ENSRNOG00000007584	Protein Coding	-0.193454	298.875	0.000393354	0.00233388	-0.235772	288.924	0.0165296	0.00182194
	Slc45a3	ENSRNOG00000007591	Protein Coding	-0.355044	50.0516	0.0104903	0.0371573	-0.510182	38.4477	0.0278789	0.00359884
	Igsf1	ENSRNOG00000007600	Protein Coding	-0.247433	1144.05	0.012681	0.0433272	-0.359873	937.729	0.0118655	0.0011801
	Nr4a1	ENSRNOG00000007607	Protein Coding	0.717014	539.568	5.49969e-13	2.71195e-11	0.617923	400.99	1.30534e-05	3.24981e-07
	Cadps2	ENSRNOG00000007636	Protein Coding	0.484171	754.555	9.33043e-05	0.000667903	0.498549	757.102	0.00267708	0.000187887
	Kcnj9	ENSRNOG00000007645	Protein Coding	0.405078	1070.57	1.21771e-10	3.79964e-09	0.379298	873.097	0.000531351	2.63687e-05
	Sipa1l1	ENSRNOG00000007646	Protein Coding	0.195454	2268	1.58091e-08	3.0001e-07	0.300678	2382.26	0.000100159	3.54812e-06
	Ppig	ENSRNOG00000007673	Protein Coding	0.0979012	1059.12	0.00271544	0.0120842	0.532882	924.529	0.00963568	0.000897571
	Gria3	ENSRNOG00000007682	Protein Coding	0.384583	4035.5	2.08751e-16	2.03763e-14	0.326608	2821.67	0.0127499	0.00130205
	Sema7a	ENSRNOG00000007687	Protein Coding	0.296916	2516.39	0.000477168	0.00275391	0.289345	2144.63	0.0154517	0.00167064
	Unc13c	ENSRNOG00000007694	Protein Coding	0.59939	233.7	0.000356288	0.00214336	0.700536	239.845	0.00120556	6.94683e-05
	Prkaa2	ENSRNOG00000007706	Protein Coding	-0.413802	181.84	4.27825e-08	7.25131e-07	-0.409792	154.454	0.000231271	9.71039e-06
	Zfp467	ENSRNOG00000007707	Protein Coding	0.329867	305.719	2.41842e-05	0.000205593	0.467431	317.572	0.000339636	1.5305e-05
	Usp20	ENSRNOG00000007710	Protein Coding	-0.185729	1953.1	4.01121e-06	4.24399e-05	-0.213303	1670.59	0.00592709	0.000498634
	Arhgef9	ENSRNOG00000007733	Processed Transcript	-0.367948	1749.46	2.07073e-09	4.84799e-08	-0.357809	5279.98	2.60166e-05	7.1757e-07
	Frzb	ENSRNOG00000007765	Protein Coding	0.774101	313.187	6.06025e-11	2.04886e-09	0.582443	271.855	0.000281897	1.21829e-05
	Kank4	ENSRNOG00000007779	Protein Coding	-0.99886	198.131	8.5653e-19	1.37002e-16	-1.05502	221.05	1.86806e-12	5.15349e-15
	Stau1	ENSRNOG00000007781	Protein Coding	0.107892	1012.48	1.16947e-06	1.40707e-05	0.0987549	916.527	0.0274324	0.00353428
	Glod4	ENSRNOG00000007788	Protein Coding	0.125769	621.095	0.000602818	0.00336088	0.233777	444.441	0.0141994	0.00150031
	C1galt1	ENSRNOG00000007804	Protein Coding	-0.232849	74.2505	0.00177231	0.00844566	-0.408447	61.1366	0.0198055	0.0022876
	Kctd6	ENSRNOG00000007817	Protein Coding	-0.536418	374.331	1.03055e-11	4.08657e-10	-0.464668	332.319	0.00016015	6.17415e-06
	Wnt2	ENSRNOG00000007843	Protein Coding	1.1147	139.771	7.65857e-17	8.23578e-15	0.940018	151.641	3.06013e-07	4.25149e-09
	Clec2dl1	ENSRNOG00000007866	Protein Coding	-1.61685	4.29618	1.47747e-15	1.1816e-13	-1.09878	2.71506	9.00002e-05	3.13344e-06
	Wdr72	ENSRNOG00000007876	Protein Coding	1.01291	7.56167	2.00396e-12	8.99609e-11	1.05602	7.85699	1.04109e-05	2.49786e-07
	Mst4	ENSRNOG00000007879	Protein Coding	0.582801	43.6143	3.15915e-06	3.43333e-05	0.49688	33.8207	0.037459	0.00534442
	Mtmr14	ENSRNOG00000007881	Protein Coding	0.10108	360.388	0.00125571	0.00627327	0.167535	291.527	0.0467161	0.00718589
	Ptk2	ENSRNOG00000007916	Protein Coding	0.30073	1705.34	1.43193e-13	7.90011e-12	0.297385	1398.92	7.41481e-07	1.1746e-08
	Cldn19	ENSRNOG00000007922	Protein Coding	0.403823	34.9662	0.000480923	0.0027739	0.655635	28.9607	0.00167822	0.000105566
	Map2k5	ENSRNOG00000007926	Protein Coding	0.12521	501.727	1.49982e-05	0.000135168	0.161351	384.39	0.0270576	0.00346508
	Elfn2	ENSRNOG00000007934	Protein Coding	0.188785	1272.81	0.000396808	0.00234998	0.41511	1778.93	1.77665e-05	4.64286e-07
	Nf2	ENSRNOG00000007948	Protein Coding	0.384707	2331.67	1.11999e-21	3.55298e-19	0.328618	2110.44	9.92847e-06	2.3723e-07
	Galnt14	ENSRNOG00000007951	Protein Coding	-0.281399	309.447	0.0042749	0.0176696	-0.305178	341.341	0.0440002	0.0066183
	Plxnc1	ENSRNOG00000007970	Protein Coding	-0.291398	419.63	5.04462e-10	1.36975e-08	-0.310406	393.881	2.37046e-05	6.48941e-07
	Slc9a1	ENSRNOG00000007982	Protein Coding	-0.537773	1218.59	3.95302e-21	1.12301e-18	-0.557467	1118.83	1.05784e-07	1.27444e-09
	Syt13	ENSRNOG00000008000	Protein Coding	-0.215072	832.904	0.000297769	0.00183244	-0.324946	657.946	0.00147703	9.00332e-05
	Apaf1	ENSRNOG00000008022	Protein Coding	0.161677	220.8	0.00180181	0.00855894	0.252195	203.596	0.0391916	0.00568405
	Bend5	ENSRNOG00000008025	Protein Coding	0.221871	119.778	0.00597006	0.0233375	0.376736	107.618	0.0129296	0.00133366
	Murc	ENSRNOG00000008027	Protein Coding	0.497503	14.0123	2.30806e-05	0.000197269	0.57668	13.5375	0.00931017	0.000858659
	Tmeff1	ENSRNOG00000008034	Protein Coding	0.55466	1036.56	2.67359e-19	4.756e-17	0.594784	669.873	2.05957e-09	1.46765e-11
	Cinp	ENSRNOG00000008035	Protein Coding	0.151063	511.357	2.72501e-05	0.000228997	0.219046	423.894	0.000164005	6.38161e-06
	Plscr1	ENSRNOG00000008048	Protein Coding	-0.925081	20.4846	1.0615e-11	4.19183e-10	-0.514159	16.7724	0.0357433	0.00500444
	Max	ENSRNOG00000008049	Protein Coding	0.0844969	880.085	0.000415668	0.00244418	0.167965	693.605	0.0323008	0.00436009
	Itpk1	ENSRNOG00000008051	Protein Coding	-0.276475	510.881	4.16749e-07	5.59441e-06	-0.217098	537.192	0.0137443	0.00144166
	Nuak1	ENSRNOG00000008061	Protein Coding	0.343506	458.047	4.8789e-06	5.02245e-05	0.443162	412.703	0.000388097	1.78669e-05
	Wwc1	ENSRNOG00000008065	Protein Coding	0.136099	1511.63	0.000629393	0.00348454	0.24952	1514.12	0.0108134	0.00104109
	Kcnh6	ENSRNOG00000008078	Protein Coding	-0.683728	69.7042	9.68234e-17	1.00707e-14	-0.625835	55.0421	1.586e-05	4.03944e-07
	Rgs6	ENSRNOG00000008082	Protein Coding	0.5415	123.479	1.79932e-06	2.06439e-05	0.45563	90.4596	0.0102323	0.000968881
	Btbd3	ENSRNOG00000008088	Protein Coding	0.484475	1789.96	7.32271e-11	2.39898e-09	0.493636	1402.5	1.04003e-06	1.73285e-08
	Lrrc4	ENSRNOG00000008098	Protein Coding	0.249499	838.495	7.44806e-07	9.45739e-06	0.291607	1114.82	0.00164055	0.00010202
	Mdh1	ENSRNOG00000008103	Protein Coding	-0.200386	8235.99	7.28746e-05	0.000537217	-0.260983	7233.7	0.00566557	0.000471114
	Ywhaq	ENSRNOG00000008104	Protein Coding	-0.234936	5211.66	2.35191e-07	3.38626e-06	-0.225927	3479.75	0.00906682	0.000832961
	Shmt2	ENSRNOG00000008106	Protein Coding	-0.158563	401.255	4.36836e-09	9.56816e-08	-0.252777	317.253	0.000592348	3.00638e-05
	Brpf1	ENSRNOG00000008142	Protein Coding	0.232117	683.31	1.35595e-08	2.60595e-07	0.300063	661.829	0.000100778	3.59072e-06
	Traf3	ENSRNOG00000008145	Protein Coding	-0.309635	900.345	1.17459e-08	2.30724e-07	-0.280509	868.485	0.000306196	1.35627e-05
	Syn2	ENSRNOG00000008157	Protein Coding	-0.497165	5273.19	8.63045e-14	4.99307e-12	-0.576341	5044.27	1.45965e-11	5.61233e-14
	SLC24A2	ENSRNOG00000008169	Protein Coding	-0.340619	6020.61	0.00029143	0.00179808	-0.340298	6325.78	0.0094436	0.00087629
	Nppa	ENSRNOG00000008176	Protein Coding	-0.97077	137.285	2.58578e-11	9.35699e-10	-1.09219	136.235	2.51801e-09	1.83307e-11
	Pim2	ENSRNOG00000008177	Protein Coding	-0.123973	494.257	0.00033183	0.00201469	-0.21457	372.097	0.00135019	8.07097e-05
	Synpr	ENSRNOG00000008203	Protein Coding	0.588056	1007.42	2.40233e-14	1.5396e-12	0.532517	604.107	8.94714e-07	1.45862e-08
	Ky	ENSRNOG00000008210	Protein Coding	-0.821674	15.2817	2.57443e-06	2.85891e-05	-0.953471	14.7617	0.000152355	5.83457e-06
	Fbxo9	ENSRNOG00000008214	Protein Coding	-0.10097	1441.02	2.10982e-05	0.000182621	-0.208847	1377.87	0.0432986	0.0064706
	Atp6v0e2	ENSRNOG00000008218	Protein Coding	-0.259599	4062.59	1.38635e-07	2.09761e-06	-0.306838	3536.03	9.92847e-06	2.37701e-07
	Cnr1	ENSRNOG00000008223	Protein Coding	-0.364471	4627.3	7.39201e-07	9.39877e-06	-0.398495	4111.77	0.00294607	0.000211297
	Jdp2	ENSRNOG00000008224	Protein Coding	0.665461	201.235	8.78021e-35	8.35613e-31	0.561554	162.315	4.84641e-06	1.00874e-07
	Adcy1	ENSRNOG00000008276	Protein Coding	0.787575	3805	9.13692e-07	1.12783e-05	1.05634	4390.22	4.77754e-08	4.97201e-10
	Cftr	ENSRNOG00000008284	Protein Coding	0.884599	44.6316	4.90566e-05	0.000382368	0.771479	30.6979	0.011327	0.00110796
	Sc5d	ENSRNOG00000008305	Protein Coding	-0.201342	1062.74	7.03394e-15	4.95867e-13	-0.267627	814.616	0.000141332	5.31133e-06
	Vps39	ENSRNOG00000008316	Protein Coding	0.0830152	1514.21	0.000959314	0.00498896	0.0901867	1420.17	0.0239498	0.00295658
	Smo	ENSRNOG00000008332	Protein Coding	0.236552	203.745	0.00629299	0.0243647	0.347191	164.993	0.0286866	0.00373546
	Gjd2	ENSRNOG00000008337	Protein Coding	-0.632653	132.024	2.06066e-07	3.01017e-06	-0.602489	86.247	0.000300007	1.31347e-05
	Slc43a3	ENSRNOG00000008347	Protein Coding	0.190576	54.5296	0.00290735	0.0127733	0.570341	47.4043	0.000312593	1.39586e-05
	Myo5c	ENSRNOG00000008356	Protein Coding	0.938131	85.7114	3.81567e-06	4.05967e-05	0.986928	71.6409	0.000262292	1.11608e-05
	Pcgf1	ENSRNOG00000008360	Protein Coding	0.119159	140.911	0.0101228	0.036109	0.276038	106.245	0.00688258	0.000597718
	Cat	ENSRNOG00000008364	Protein Coding	-0.24004	808.712	4.64864e-14	2.84508e-12	-0.368097	822.46	0.00162251	0.000100565
	Nab2	ENSRNOG00000008415	Protein Coding	0.150307	546.866	0.00010548	0.000744972	0.216599	504.304	0.0260947	0.00331575
	Aagab	ENSRNOG00000008424	Protein Coding	0.242398	450.389	9.08305e-09	1.83143e-07	0.350879	167.295	4.00108e-05	1.18666e-06
	LOC685707	ENSRNOG00000008425	Protein Coding	-0.213315	1394.97	5.49887e-05	0.000422209	-0.170452	1559.52	0.0259654	0.00327433
	Gabbr2	ENSRNOG00000008431	Protein Coding	-0.22266	4905.4	1.02982e-06	1.2541e-05	-0.185514	5079.39	0.0175643	0.0019711
	Ss18l1	ENSRNOG00000008437	Protein Coding	0.114792	242.947	0.0107203	0.0377522	0.268342	220.136	0.0342999	0.00470736
	Cttnbp2	ENSRNOG00000008440	Protein Coding	0.513572	3643.4	8.70725e-20	1.76312e-17	0.454912	2947.77	6.09713e-08	6.59537e-10
	Map3k3	ENSRNOG00000008441	Protein Coding	0.169301	670.177	0.000124547	0.000858925	0.249201	560.916	0.00204771	0.000133847
	Acox3	ENSRNOG00000008474	Protein Coding	-0.174791	419.02	5.65084e-13	2.76499e-11	-0.221762	412.954	0.000204129	8.28481e-06
	Ccdc19	ENSRNOG00000008492	Protein Coding	-1.0194	38.5701	5.74205e-11	1.95168e-09	-0.803115	40.6695	0.000213568	8.81381e-06
	Lsm8	ENSRNOG00000008504	Protein Coding	0.408621	592.843	5.51014e-09	1.17711e-07	0.479361	283.51	0.00931535	0.000859614
	RGD1309079	ENSRNOG00000008519	Protein Coding	0.627876	150.934	4.37372e-16	3.90842e-14	0.909654	99.5906	4.09795e-12	1.40758e-14
	Glcci1	ENSRNOG00000008524	Protein Coding	0.235331	404.223	1.24548e-07	1.90874e-06	0.323285	311.584	7.82459e-05	2.64751e-06
	Stoml1	ENSRNOG00000008530	Protein Coding	-0.200696	496.367	2.12897e-05	0.000184027	-0.350446	318.792	0.0197406	0.002272
	Mthfr	ENSRNOG00000008553	Protein Coding	0.419091	148.398	2.22696e-09	5.18189e-08	0.458044	141.704	0.00337891	0.00025308
	Slc9a9	ENSRNOG00000008554	Protein Coding	-0.483149	153.052	2.83401e-14	1.77443e-12	-0.419519	136.479	4.34264e-05	1.30462e-06
	Cadps	ENSRNOG00000008570	Protein Coding	-0.380786	2579.12	1.18015e-08	2.31101e-07	-0.38071	2610.04	6.98256e-06	1.56433e-07
	Ppcs	ENSRNOG00000008572	Protein Coding	-0.170034	121.753	0.000792394	0.00424737	-0.212822	118.375	0.0198073	0.00228882
	Ryk	ENSRNOG00000008593	Protein Coding	0.273306	342.109	8.54877e-10	2.17246e-08	0.252645	312.432	0.0129435	0.00133576
	Smad3	ENSRNOG00000008620	Protein Coding	1.02227	948.378	8.49775e-14	4.94637e-12	1.07386	898.692	5.25705e-13	1.15889e-15
	Igfbp3	ENSRNOG00000008645	Protein Coding	-0.775759	110.239	8.15633e-17	8.67305e-15	-0.838675	89.9698	3.13097e-10	1.71749e-12
	Snca	ENSRNOG00000008656	Protein Coding	-0.302829	4626.29	0.0001152	0.000803196	-0.30979	2536.37	0.00347007	0.000260799
	Arhgap21	ENSRNOG00000008659	Protein Coding	-0.18364	6423.28	4.30956e-07	5.76851e-06	-0.180796	6364	0.00354796	0.000269198
	Chmp5	ENSRNOG00000008672	Protein Coding	0.0843474	1068.93	0.00281569	0.0124434	0.165191	589.906	0.0287692	0.00375802
	Nov	ENSRNOG00000008697	Protein Coding	1.1265	1303.94	2.39821e-12	1.04937e-10	1.07773	968.385	1.3944e-08	1.251e-10
	Slc41a2	ENSRNOG00000008713	Protein Coding	-0.559002	312.786	3.06725e-30	4.86517e-27	-0.605681	236.493	2.45796e-10	1.28531e-12
	Nefh	ENSRNOG00000008716	Protein Coding	-0.398824	2051.16	1.72141e-08	3.22811e-07	-0.551627	2041.11	1.48687e-08	1.34921e-10
	Tbc1d21	ENSRNOG00000008737	Protein Coding	-1.54078	13.6621	2.88632e-19	5.0548e-17	-1.44866	12.2299	9.58921e-10	6.24336e-12
	Tp53i11	ENSRNOG00000008738	Protein Coding	0.375325	1131.22	9.30266e-06	8.91127e-05	0.401832	864.808	0.00523106	0.000427742
	Plekha5	ENSRNOG00000008747	Protein Coding	0.486326	1033.63	2.51711e-11	9.1783e-10	0.423427	996.334	0.000307794	1.37123e-05
	Tspan18	ENSRNOG00000008758	Protein Coding	-0.601113	201.711	6.15277e-07	7.96137e-06	-0.583695	178.307	0.000979769	5.46493e-05
	Zfhx4	ENSRNOG00000008765	Protein Coding	0.884013	256.196	5.52223e-11	1.88708e-09	1.1131	281.24	1.07268e-14	1.26482e-17
	Grin2b	ENSRNOG00000008766	Protein Coding	0.213902	713.133	0.00769441	0.0287675	0.436912	1633.74	9.3671e-06	2.2186e-07
	Lrguk	ENSRNOG00000008775	Protein Coding	-0.753379	25.7393	1.16449e-08	2.28977e-07	-0.634056	23.8987	0.00497184	0.000403232
	Rp1	ENSRNOG00000008807	Protein Coding	-0.995314	4.50329	6.75608e-06	6.69767e-05	-0.991136	3.37681	0.000699461	3.71138e-05
	Ssrp1	ENSRNOG00000008825	Protein Coding	0.0968543	1792.06	0.000198928	0.0012951	0.125289	1415.24	0.0170048	0.00188313
	Pdrg1	ENSRNOG00000008845	Protein Coding	0.194249	502.3	7.78278e-05	0.000568884	0.251425	512.633	0.00545438	0.0004488
	Plag1	ENSRNOG00000008846	Protein Coding	0.406204	188.633	4.04975e-06	4.27289e-05	0.426764	155.488	0.000775113	4.19624e-05
	Slc35b4	ENSRNOG00000008851	Protein Coding	-0.125664	1107.98	5.6567e-09	1.19766e-07	-0.113719	928.242	0.0108865	0.00105112
	Abcg4	ENSRNOG00000008862	Protein Coding	-0.152962	1060.24	6.19791e-05	0.000467583	-0.183122	904.56	0.0118559	0.00117655
	Stac	ENSRNOG00000008865	Protein Coding	1.17075	45.4824	2.62249e-16	2.48341e-14	1.26987	45.5338	2.64418e-12	7.72677e-15
	Chst11	ENSRNOG00000008885	Protein Coding	-0.466886	328.88	2.00534e-13	1.08745e-11	-0.480453	404.814	5.11137e-08	5.37184e-10
	Coro2a	ENSRNOG00000008901	Protein Coding	-0.567409	113.501	5.22073e-13	2.5878e-11	-0.560021	123.093	0.000210028	8.60313e-06
	Draxin	ENSRNOG00000008911	Protein Coding	-0.667363	16.2094	0.000240028	0.00152595	-0.959085	16.522	0.000274035	1.17448e-05
	Arpp21	ENSRNOG00000008919	Protein Coding	0.279151	2299.95	0.00199041	0.00930162	0.266042	1780.76	0.021952	0.00260529
	Trim14	ENSRNOG00000008922	Protein Coding	-0.417265	16.3333	6.2585e-06	6.25355e-05	-0.433328	11.8914	0.0388423	0.00561148
	Gnb5	ENSRNOG00000008926	Protein Coding	0.103608	978.534	0.00183458	0.00867564	0.160887	765.459	0.0138809	0.00146062
	Penk	ENSRNOG00000008943	Protein Coding	0.382006	579.65	0.000499617	0.00286437	0.527864	406.616	0.00671801	0.000581704
	Nans	ENSRNOG00000008945	Protein Coding	-0.251712	539.527	7.46342e-07	9.46427e-06	-0.214423	431.282	0.0132626	0.0013782
	Rasl10a	ENSRNOG00000008951	Protein Coding	0.657259	467.281	4.6331e-09	1.00785e-07	0.648359	375.806	4.28829e-06	8.70585e-08
	Socs2	ENSRNOG00000008965	Protein Coding	-0.998339	72.1376	2.26844e-28	2.8785e-25	-1.06663	64.2985	9.11335e-13	2.28932e-15
	Pcdh17	ENSRNOG00000008970	Protein Coding	-0.239531	784.568	0.000146855	0.000995102	-0.216822	901.155	0.0457922	0.0069794
	Cryl1	ENSRNOG00000008989	Protein Coding	-0.640287	314.715	1.50537e-14	1.00186e-12	-0.671813	291.962	2.13139e-11	8.63221e-14
	Amotl1	ENSRNOG00000008990	Protein Coding	0.286091	158.447	0.00714706	0.027029	0.403277	243.489	0.0122039	0.0012294
	Arpc4	ENSRNOG00000008994	Protein Coding	-0.152056	2199.49	2.83804e-05	0.000236878	-0.232175	1633.42	0.0172183	0.00191694
	Mtss1	ENSRNOG00000009001	Protein Coding	-0.356989	918.91	2.81535e-14	1.76856e-12	-0.365167	846.833	5.95738e-07	9.19292e-09
	Lrriq4	ENSRNOG00000009004	Protein Coding	-0.930051	9.06703	8.03945e-06	7.83929e-05	-0.930282	8.19969	0.00165263	0.000103279
	Slco2a1	ENSRNOG00000009005	Protein Coding	-0.505615	15.6766	0.00625751	0.0242528	-0.906787	20.4666	0.000893202	4.90881e-05
	Nfx1	ENSRNOG00000009015	Protein Coding	0.177512	898.069	1.03788e-05	9.80402e-05	0.163157	754.552	0.0416733	0.00616361
	Cntn2	ENSRNOG00000009033	Protein Coding	-0.293394	2146.94	0.00375431	0.0158587	-0.330175	2292.1	0.0202332	0.00235567
	Sln	ENSRNOG00000009047	Protein Coding	-0.777789	15.8373	4.55056e-12	1.90783e-10	-0.800541	10.4387	0.000654827	3.40405e-05
	Elmod1	ENSRNOG00000009054	Protein Coding	0.373277	3609.9	4.4704e-19	7.53005e-17	0.267568	3251.09	0.00177605	0.000113083
	RGD1310641	ENSRNOG00000009061	Protein Coding	-0.848489	17.8477	0.000114011	0.000795774	-0.911696	15.3922	0.00229324	0.000153894
	Mrpl37	ENSRNOG00000009078	Protein Coding	-0.0979042	562.495	0.00177892	0.00846498	-0.200163	391.765	0.00318893	0.000235949
	Prkar2b	ENSRNOG00000009079	Protein Coding	0.495085	528.918	1.24592e-05	0.000114421	0.492669	420.203	0.0031429	0.000231536
	Rpusd3	ENSRNOG00000009084	Protein Coding	-0.268687	227.331	8.61416e-09	1.74242e-07	-0.274735	192.561	0.00782845	0.000698324
	Prkag2	ENSRNOG00000009085	Protein Coding	-0.149656	1432.34	1.45583e-05	0.000131578	-0.172723	1102.86	0.0125567	0.00127717
	Txnrd1	ENSRNOG00000009088	Protein Coding	-0.144504	1065.12	1.45908e-12	6.72447e-11	-0.150425	825.237	0.0407196	0.00599333
	Chrac1	ENSRNOG00000009103	Protein Coding	0.111202	110.088	0.0146234	0.048789	0.273432	119.115	0.00770698	0.000684327
	Psen1	ENSRNOG00000009110	Protein Coding	0.148135	724.769	8.80807e-08	1.39827e-06	0.129288	663.518	0.00966891	0.000901293
	Fam110b	ENSRNOG00000009114	Protein Coding	0.0950409	439.595	0.0112002	0.0392605	0.211455	459.317	0.0260521	0.00329624
	Cidec	ENSRNOG00000009153	Protein Coding	-1.25755	6.14502	3.04447e-15	2.29045e-13	-0.882386	3.76745	0.00220677	0.000146705
	Fcer1a	ENSRNOG00000009177	Protein Coding	0.94211	0.953681	1.86694e-05	0.000163758	0.641468	0.464401	0.0383782	0.0055202
	Xkr7	ENSRNOG00000009180	Protein Coding	0.50028	20.1564	0.000863645	0.00457518	0.651341	20.7752	0.00286926	0.000204611
	Rab6b	ENSRNOG00000009198	Protein Coding	-0.276778	13682.3	2.06886e-12	9.26557e-11	-0.251706	11857.8	7.58762e-05	2.55566e-06
	Fezf2	ENSRNOG00000009206	Protein Coding	0.39933	406.963	0.000330503	0.00200727	0.409767	408.434	0.0155997	0.00169144
	Spata2	ENSRNOG00000009207	Protein Coding	0.200425	697.361	6.39146e-08	1.04157e-06	0.29142	569.869	0.0191843	0.00219617
	Copz2	ENSRNOG00000009225	Protein Coding	-0.707267	43.9677	2.88131e-10	8.25947e-09	-0.523098	36.2677	0.0144413	0.00153179
	Aplnr	ENSRNOG00000009227	Protein Coding	-0.674439	39.9927	0.000149363	0.00100994	-0.561217	33.813	0.0341668	0.00468729
	Necap1	ENSRNOG00000009236	Protein Coding	-0.0994297	2920.98	0.00209065	0.00968304	-0.149464	2283.85	0.00560396	0.000463693
	Pts	ENSRNOG00000009250	Protein Coding	-0.250622	98.6449	5.02392e-06	5.14417e-05	-0.434411	96.9059	0.00225699	0.000151037
	Poldip2	ENSRNOG00000009252	Protein Coding	-0.0702108	1354.77	0.00456053	0.0186836	-0.123253	1145.86	0.0220094	0.00261662
	Cdk6	ENSRNOG00000009258	Protein Coding	-0.948445	21.4451	2.27626e-14	1.46373e-12	-1.01608	21.5667	6.92286e-08	7.73703e-10
	Erc1	ENSRNOG00000009264	Protein Coding	-0.434715	674.775	1.34575e-07	2.04299e-06	-0.484853	703.467	0.000275974	1.18562e-05
	Schip1	ENSRNOG00000009276	Protein Coding	-0.170716	1839.97	5.64253e-05	0.000430633	-0.271774	1478.09	0.000573868	2.89788e-05
	Fbxo44	ENSRNOG00000009298	Protein Coding	-0.0924976	2162.08	0.00335973	0.0144767	-0.239195	2072.18	0.000274995	1.18e-05
	Adra2c	ENSRNOG00000009299	Protein Coding	0.688622	273.955	1.57671e-10	4.8172e-09	0.720634	156.355	0.000107912	3.88363e-06
	Lrpap1	ENSRNOG00000009313	Protein Coding	0.150952	2186.73	0.000153235	0.00103099	0.136018	1941.34	0.0402764	0.00590332
	Fam214b	ENSRNOG00000009323	Protein Coding	-0.17678	661.623	1.48496e-07	2.23261e-06	-0.226654	482.026	0.00209054	0.000137637
	Mapk15	ENSRNOG00000009336	Protein Coding	-0.713328	43.9888	9.24489e-08	1.46031e-06	-0.754327	35.4049	0.000610645	3.12116e-05
	Hivep3	ENSRNOG00000009341	Protein Coding	0.342656	647.39	0.00109738	0.00560587	0.603546	779.539	7.62216e-06	1.73888e-07
	Syt16	ENSRNOG00000009344	Protein Coding	0.491494	311.548	6.6118e-11	2.19632e-09	0.459071	310.723	1.17555e-05	2.88072e-07
	Sez6	ENSRNOG00000009350	Protein Coding	0.250416	4255.13	5.99702e-07	7.77571e-06	0.20236	3809.6	0.0311463	0.00417093
	Srp68	ENSRNOG00000009351	Protein Coding	0.135957	699.267	3.83796e-07	5.19571e-06	0.30173	614.31	0.0201019	0.00233316
	Sh3bp1	ENSRNOG00000009360	Protein Coding	0.490183	201.386	2.10211e-08	3.85839e-07	0.477118	160.841	0.0019479	0.000126325
	Tacr3	ENSRNOG00000009372	Protein Coding	-0.712092	69.9111	0.000242474	0.00153663	-0.746776	70.1092	0.00729195	0.000641868
	LOC102547099	ENSRNOG00000009373	Pseudogene	-0.25988	253.605	1.68958e-06	1.94788e-05	-0.465382	1728.24	6.63394e-06	1.47602e-07
	Ptprg	ENSRNOG00000009419	Protein Coding	-0.483225	1426.89	4.99846e-17	5.69705e-15	-0.474578	1474.11	6.78661e-08	7.54995e-10
	Ivd	ENSRNOG00000009421	Protein Coding	0.20604	1084.36	9.46138e-15	6.47798e-13	0.166371	908.839	0.0119727	0.00119384
	Ccdc109b	ENSRNOG00000009433	Protein Coding	-0.467724	15.937	2.35461e-05	0.000200616	-0.56756	18.3889	0.00728274	0.000640311
	Papln	ENSRNOG00000009448	Protein Coding	-0.64611	51.8611	2.87207e-05	0.000239034	-0.541489	39.9939	0.0326715	0.00442186
	Trim35	ENSRNOG00000009449	Protein Coding	0.0651803	3674.24	0.00021217	0.00137129	0.0995609	2872.31	0.0114134	0.00112285
	Prpf38a	ENSRNOG00000009451	Protein Coding	0.120911	272.726	0.000395145	0.00234232	0.25017	233.524	0.0493607	0.0077232
	Mob3b	ENSRNOG00000009453	Protein Coding	-0.514629	30.9715	1.14835e-05	0.000106675	-0.396811	33.6012	0.0299805	0.00395775
	Pdzd8	ENSRNOG00000009460	Protein Coding	0.199223	1278.74	1.60697e-07	2.40087e-06	0.182447	930.924	0.0115948	0.00114485
	Slc24a3	ENSRNOG00000009480	Protein Coding	0.2668	3026.4	2.58356e-05	0.000217977	0.342103	2645.4	0.000131773	4.89775e-06
	Src	ENSRNOG00000009495	Protein Coding	-0.105996	1280.06	0.00930032	0.0336161	-0.191342	1153.46	0.0386829	0.00558449
	Mme	ENSRNOG00000009514	Protein Coding	0.387821	40.432	0.000146592	0.000993674	0.413323	34.5758	0.0453962	0.00688873
	Pgm3	ENSRNOG00000009515	Protein Coding	-0.277202	251.94	1.18354e-15	9.71013e-14	-0.249779	207.181	0.0117019	0.00115663
	Kcnh5	ENSRNOG00000009542	Protein Coding	0.76296	35.2274	5.11943e-06	5.22203e-05	0.737892	38.5616	0.000517976	2.54925e-05
	Sqle	ENSRNOG00000009550	Protein Coding	-0.301924	732.184	7.76191e-09	1.5869e-07	-0.382374	595.772	3.87296e-06	7.74353e-08
	Wipf3	ENSRNOG00000009571	Protein Coding	0.355352	3986.57	0.00398484	0.0166771	0.370246	3702.86	0.0232622	0.00283354
	Ndst4	ENSRNOG00000009577	Protein Coding	1.32313	118.721	8.94869e-12	3.58552e-10	1.3445	118.974	1.11204e-08	9.69169e-11
	Tcf20	ENSRNOG00000009585	Protein Coding	0.131145	1544.65	0.00016497	0.001101	0.269633	1639.3	2.35086e-08	2.25372e-10
	Cyb5r3	ENSRNOG00000009592	Protein Coding	-0.205415	942.933	5.89272e-08	9.67749e-07	-0.236122	807.708	0.0140411	0.00148021
	Sh3bgrl2	ENSRNOG00000009613	Protein Coding	0.473643	70.8016	8.11564e-15	5.6377e-13	0.558474	51.4562	8.49953e-06	1.98261e-07
	Dpysl2	ENSRNOG00000009625	Protein Coding	-0.162839	9313.16	6.18471e-09	1.29505e-07	-0.184498	7284.8	0.0132744	0.00138079
	Dync1i1	ENSRNOG00000009700	Protein Coding	-0.195511	2500.46	0.00050199	0.00287509	-0.279431	2441.36	0.000234158	9.85562e-06
	Me1	ENSRNOG00000009715	Protein Coding	-0.470478	1526.92	2.39458e-19	4.29985e-17	-0.478052	1158.09	5.51238e-08	5.84981e-10
	Chd3	ENSRNOG00000009722	Protein Coding	0.178555	8816.95	0.00473467	0.0192585	0.251203	7907.75	0.0284213	0.00368781
	Praf2	ENSRNOG00000009733	Protein Coding	-0.127559	1066.68	0.000259598	0.00162754	-0.202421	850.457	0.0104033	0.000989346
	Pacsin2	ENSRNOG00000009756	Protein Coding	0.196509	919.611	1.64528e-08	3.11022e-07	0.261305	580.739	8.71287e-05	3.00613e-06
	Cdh10	ENSRNOG00000009771	Protein Coding	0.313384	531.883	4.12056e-12	1.74679e-10	0.297126	441.006	4.92834e-05	1.50551e-06
	Krt8	ENSRNOG00000009779	Protein Coding	-0.739635	74.1108	0.000535555	0.00303025	-0.7462	40.9784	0.01359	0.0014192
	Fam124a	ENSRNOG00000009802	Protein Coding	0.556001	149.936	1.43169e-09	3.44076e-08	0.7437	186.896	4.11303e-07	6.02614e-09
	Pnma2	ENSRNOG00000009815	Protein Coding	-0.360738	694.099	3.45447e-16	3.16118e-14	-0.342727	635.007	0.00246215	0.000168889
	Tgfb3	ENSRNOG00000009867	Protein Coding	-0.785688	243.396	1.62144e-17	2.00406e-15	-0.669101	207.018	1.15124e-07	1.43418e-09
	Ppp3ca	ENSRNOG00000009882	Protein Coding	0.492747	8029.12	7.15029e-10	1.85673e-08	0.695571	7257.77	1.29236e-06	2.2129e-08
	Lrrc46	ENSRNOG00000009902	Protein Coding	-0.393765	45.3666	0.000472542	0.00272805	-0.591196	40.1291	0.000451584	2.16925e-05
	RGD1559683	ENSRNOG00000009905	Protein Coding	-1.08007	1.33193	1.01442e-06	1.23852e-05	-0.806469	1.20449	0.00524905	0.000429751
	LOC680121	ENSRNOG00000009920	Protein Coding	-0.208861	143.174	0.00199497	0.00932064	-0.360413	976.214	0.0128687	0.00132474
	Cib2	ENSRNOG00000009942	Protein Coding	-0.536735	316.85	2.32555e-20	5.74863e-18	-0.547856	265.61	1.98994e-11	7.95732e-14
	Pcdh18	ENSRNOG00000009949	Protein Coding	-0.433282	87.3849	7.11367e-07	9.0691e-06	-0.52376	80.464	8.65208e-05	2.97629e-06
	Otof	ENSRNOG00000009967	Protein Coding	-1.07675	383.59	1.44847e-19	2.75701e-17	-0.97647	340.377	2.33513e-10	1.20911e-12
	Dlat	ENSRNOG00000009994	Protein Coding	-0.314998	848.093	6.85746e-12	2.79496e-10	-0.246607	384.98	0.0457292	0.00695808
	Rapgef6	ENSRNOG00000009995	Protein Coding	-0.370977	541.664	6.77535e-16	5.83538e-14	-0.3297	486.208	0.000524834	2.59377e-05
	Polr3d	ENSRNOG00000010028	Protein Coding	-0.129805	458.663	5.96034e-05	0.000452349	-0.189458	279.653	0.0125567	0.00127653
	Wdfy2	ENSRNOG00000010042	Protein Coding	-0.207441	945.907	8.68264e-08	1.38066e-06	-0.151138	797.277	0.0212989	0.00250922
	Ddit4l2	ENSRNOG00000010047	Protein Coding	0.74219	63.5106	2.89464e-10	8.2852e-09	0.804954	74.8639	1.90979e-05	5.03247e-07
	Spry2	ENSRNOG00000010058	Protein Coding	0.349025	846.594	8.18632e-12	3.30825e-10	0.321175	609.047	0.000818442	4.4518e-05
	Panx1	ENSRNOG00000010060	Protein Coding	-0.326461	244.831	2.81141e-12	1.21619e-10	-0.267764	241.84	0.00131206	7.78247e-05
	Htr2a	ENSRNOG00000010063	Protein Coding	-0.704955	111.581	5.07501e-09	1.09027e-07	-0.809439	96.4839	1.55774e-05	3.95303e-07
	Dgkh	ENSRNOG00000010065	Protein Coding	0.610581	323.173	6.33387e-05	0.000476141	0.885975	373.348	1.12452e-08	9.85813e-11
	Smarcd3	ENSRNOG00000010077	Protein Coding	-0.203664	686.293	0.000863956	0.00457555	-0.28946	579.034	0.00194524	0.000125953
	Car3	ENSRNOG00000010079	Protein Coding	-0.568633	38.3855	2.06812e-05	0.000179419	-0.692283	33.7534	0.000783079	4.24562e-05
	Tmem144	ENSRNOG00000010081	Protein Coding	0.301804	210.343	8.65036e-05	0.000624151	0.431901	146.84	0.000848123	4.62193e-05
	Cldn10	ENSRNOG00000010085	Protein Coding	0.277719	427.317	5.38946e-10	1.45096e-08	0.282773	357.18	0.00277009	0.000195977
	Kcnmb2	ENSRNOG00000010094	Protein Coding	-0.575411	28.4488	4.30945e-08	7.29769e-07	-0.540091	29.9166	0.00364535	0.000278644
	S100a11	ENSRNOG00000010105	Protein Coding	-0.607666	20.3854	0.000616669	0.00342706	-0.605891	16.115	0.0305048	0.00405354
	Acot2	ENSRNOG00000010134	Protein Coding	-0.180633	108.41	4.29777e-06	4.5023e-05	-0.305819	89.3122	0.00113105	6.4595e-05
	RGD1306233	ENSRNOG00000010152	Protein Coding	-0.63536	21.9096	6.10551e-05	0.000461893	-0.862966	19.8772	0.000381785	1.75053e-05
	Raf1	ENSRNOG00000010153	Protein Coding	0.145416	1095.99	6.24906e-12	2.57456e-10	0.118387	931.191	0.00960299	0.000893542
	Atpaf1	ENSRNOG00000010169	Protein Coding	-0.251469	637.015	6.88116e-14	4.10583e-12	-0.193828	494.901	0.0162044	0.00177612
	Tubb4b	ENSRNOG00000010170	Protein Coding	-0.200746	4103.98	1.38258e-05	0.000125494	-0.233167	2622.87	0.00310637	0.000226616
	Elk1	ENSRNOG00000010171	Protein Coding	0.216522	657.092	2.18515e-05	0.000188285	0.25043	658.183	0.00027296	1.16847e-05
	Cgrrf1	ENSRNOG00000010178	Protein Coding	0.122912	268.078	0.00227031	0.0104003	0.206229	195.592	0.0437697	0.00656344
	Satb2	ENSRNOG00000010188	Protein Coding	0.818222	124.014	5.68572e-05	0.000433408	0.827165	131.367	0.0019156	0.000123641
	Tmem9	ENSRNOG00000010204	Protein Coding	-0.170301	713.366	1.82408e-07	2.69143e-06	-0.275519	588.921	3.4896e-05	1.01245e-06
	Mturn	ENSRNOG00000010205	Protein Coding	-0.388698	744.881	6.81845e-11	2.26102e-09	-0.380411	641.498	6.49219e-05	2.09683e-06
	Syp	ENSRNOG00000010223	Protein Coding	-0.304788	21555.1	2.70777e-12	1.17671e-10	-0.395766	13072.8	1.9938e-06	3.68995e-08
	Idh3a	ENSRNOG00000010277	Protein Coding	-0.22045	3197.15	4.06089e-09	8.93583e-08	-0.203305	2193.74	0.00013332	4.96893e-06
	Pde8b	ENSRNOG00000010280	Protein Coding	0.302766	395.374	1.75593e-08	3.27993e-07	0.407164	355.037	1.62876e-06	2.84736e-08
	Eps15	ENSRNOG00000010299	Protein Coding	-0.407529	2672.39	3.17899e-08	5.52088e-07	-0.437598	2467.82	0.000214352	8.86816e-06
	Nr2f2	ENSRNOG00000010308	Protein Coding	-0.993331	268.604	3.74772e-13	1.91974e-11	-0.995827	252.081	6.49454e-08	7.15845e-10
	Astn2	ENSRNOG00000010313	Protein Coding	0.410563	210.325	2.98586e-07	4.16663e-06	0.494131	430.964	1.25266e-08	1.11099e-10
	Ptger3	ENSRNOG00000010325	Protein Coding	-0.516327	20.7049	1.51958e-06	1.77779e-05	-0.472581	16.1795	0.0152805	0.001649
	Lhx9	ENSRNOG00000010357	Protein Coding	-1.17817	95.2195	1.55895e-14	1.0339e-12	-1.17715	85.8843	5.62106e-08	5.99396e-10
	Sh3rf1	ENSRNOG00000010358	Protein Coding	0.216044	650.57	0.00462267	0.0188734	0.276957	661.263	0.00814391	0.000733144
	Syn1	ENSRNOG00000010365	Protein Coding	-0.295193	6103.3	2.76442e-09	6.279e-08	-0.310946	4268.01	0.00185132	0.000118733
	Celf1	ENSRNOG00000010379	Protein Coding	0.221236	2446.23	2.09581e-11	7.83727e-10	0.307981	1589.84	1.66652e-06	2.93046e-08
	Pex5	ENSRNOG00000010407	Protein Coding	-0.534437	0.580008	0.015034	0.0498271	-0.317498	96.5066	0.0259469	0.00326963
	Kcnab1	ENSRNOG00000010422	Protein Coding	0.520378	2135.25	1.03732e-21	3.3465e-19	0.471341	1596.67	4.34722e-08	4.45732e-10
	Bahd1	ENSRNOG00000010428	Protein Coding	0.194856	513.823	0.000166179	0.00110674	0.258129	400.386	0.039473	0.00574105
	Dync1li1	ENSRNOG00000010434	Protein Coding	-0.157844	677.693	2.21462e-05	0.000190482	-0.293976	591.096	5.49316e-06	1.18559e-07
	Chpf2	ENSRNOG00000010466	Protein Coding	-0.265523	813.937	5.10106e-06	5.20609e-05	-0.292568	643.147	0.010493	0.00100164
	Casp3	ENSRNOG00000010475	Protein Coding	0.250462	210.973	1.29876e-12	6.02941e-11	0.219383	161.126	0.0220791	0.00263057
	Col12a1	ENSRNOG00000010510	Protein Coding	-0.536408	257.695	3.61337e-05	0.000293475	-0.49983	234.678	0.00303301	0.000219398
	Yipf1	ENSRNOG00000010512	Protein Coding	-0.096264	452.89	0.00320334	0.0139143	-0.160727	382.72	0.01228	0.00123958
	Cachd1	ENSRNOG00000010514	Protein Coding	-0.642214	406.246	7.49825e-20	1.55132e-17	-0.526507	465.88	7.2857e-06	1.63971e-07
	Thbs2	ENSRNOG00000010529	Protein Coding	0.578897	51.9855	0.00121396	0.00609954	0.639343	43.199	0.0137688	0.00144563
	Lats2	ENSRNOG00000010544	Protein Coding	-0.362183	996.651	1.59423e-05	0.000142664	-0.397805	1005.87	0.000170967	6.69634e-06
	Mrap2	ENSRNOG00000010545	Protein Coding	-0.224383	209.347	0.000264655	0.00165216	-0.345758	181.463	0.000852975	4.65421e-05
	Ptpn1	ENSRNOG00000010574	Protein Coding	0.242654	982.452	1.28381e-10	3.97981e-09	0.258091	1015.86	0.000350494	1.58662e-05
	Acot7	ENSRNOG00000010580	Protein Coding	-0.196906	2383.76	4.92721e-07	6.49766e-06	-0.227479	1965.08	0.000660626	3.44358e-05
	Fam134b	ENSRNOG00000010589	Protein Coding	-0.279869	890.176	1.15549e-15	9.52107e-14	-0.315764	588.484	0.00458663	0.000364936
	Slc25a27	ENSRNOG00000010592	Protein Coding	-0.413341	640.242	2.04324e-23	1.02345e-20	-0.466519	523.234	3.25447e-10	1.83529e-12
	Prcp	ENSRNOG00000010630	Protein Coding	0.327088	206.201	3.9719e-06	4.20708e-05	0.271148	153.639	0.0118559	0.00117672
	Megf11	ENSRNOG00000010634	Protein Coding	-0.457203	480.285	2.28301e-09	5.29936e-08	-0.549576	419.384	7.30442e-07	1.15337e-08
	Igfbp4	ENSRNOG00000010635	Protein Coding	0.723718	454.133	5.55533e-08	9.17087e-07	0.612579	338.312	0.00146115	8.89887e-05
	Agtr1b	ENSRNOG00000010640	Protein Coding	-0.961565	1.16668	8.61467e-06	8.32766e-05	-0.586145	0.673943	0.0443048	0.00668001
	Tmem229b	ENSRNOG00000010646	Protein Coding	0.258537	591.721	2.54281e-14	1.62416e-12	0.22634	454.38	0.000661939	3.45799e-05
	Plekhh1	ENSRNOG00000010650	Protein Coding	-0.287776	1621.55	0.0117352	0.0407661	-0.374751	1581.9	0.0154627	0.00167395
	Anxa6	ENSRNOG00000010668	Protein Coding	-0.566711	3320.64	8.63994e-16	7.21284e-14	-0.612028	2521.14	6.18807e-10	3.90204e-12
	Smarce1	ENSRNOG00000010676	Protein Coding	0.130698	524.694	2.1284e-06	2.39574e-05	0.206944	248.307	0.0180291	0.00203989
	Terf2ip	ENSRNOG00000010712	Protein Coding	-0.291625	772.782	1.5074e-10	4.62028e-09	-0.237115	552.367	0.00014666	5.56115e-06
	Nrp1	ENSRNOG00000010744	Protein Coding	-0.290627	1049.1	0.000221473	0.001424	-0.379365	1043.84	0.00120648	6.96183e-05
	Vcl	ENSRNOG00000010765	Protein Coding	-0.183564	879.427	9.57663e-06	9.1415e-05	-0.192424	710.998	0.00961355	0.000895017
	Tox	ENSRNOG00000010777	Protein Coding	0.616983	143.194	4.45336e-05	0.000351432	0.652623	137.563	0.000514046	2.52464e-05
	Hadhb	ENSRNOG00000010800	Protein Coding	-0.113374	1456.41	6.25881e-06	6.25355e-05	-0.125487	1011.02	0.0128405	0.00132118
	Gabra5	ENSRNOG00000010803	Protein Coding	-0.490185	2260.18	1.21122e-09	2.9671e-08	-0.545831	1813.98	0.000115255	4.21881e-06
	Mpped1	ENSRNOG00000010834	Protein Coding	0.7509	3158.35	3.48972e-07	4.77523e-06	0.802252	2226.59	7.7035e-06	1.76534e-07
	Krt222	ENSRNOG00000010839	Protein Coding	-0.34619	170.868	4.78993e-11	1.64867e-09	-0.268717	142.845	0.0333875	0.0045393
	Adamtsl3	ENSRNOG00000010840	Protein Coding	-0.894595	61.8983	2.73379e-15	2.0814e-13	-0.811143	51.3862	3.81574e-08	3.77544e-10
	Chrna7	ENSRNOG00000010853	Protein Coding	-0.494882	408.404	7.44543e-09	1.53207e-07	-0.438406	382.773	0.000972214	5.41282e-05
	Pithd1	ENSRNOG00000010873	Protein Coding	-0.20763	755.68	1.78784e-07	2.64907e-06	-0.188179	532.255	0.00856931	0.000780665
	LOC691931	ENSRNOG00000010875	Protein Coding	-0.810548	32.765	5.06321e-16	4.48247e-14	-0.956599	29.4857	4.42274e-08	4.55743e-10
	Ankrd33b	ENSRNOG00000010888	Protein Coding	0.261407	284.129	1.64574e-05	0.000146584	0.298188	325.303	0.00425326	0.000334269
	Crb1	ENSRNOG00000010903	Protein Coding	0.387486	19.9111	0.0024058	0.0109081	0.511857	17.9887	0.0171549	0.00190669
	Ermp1	ENSRNOG00000010915	Protein Coding	-0.302128	1299.65	8.63048e-13	4.09657e-11	-0.33788	1027.05	0.00348036	0.000262607
	Mbd4	ENSRNOG00000010919	Protein Coding	0.318537	81.13	3.70271e-09	8.21414e-08	0.39065	68.9696	0.00482913	0.000389182
	Ppp2r1b	ENSRNOG00000010922	Protein Coding	0.165584	282.147	0.00401286	0.0167649	0.230335	201.374	0.0226226	0.00272779
	Spa17	ENSRNOG00000010934	Protein Coding	-0.41657	51.886	0.000212956	0.00137465	-0.472434	42.9929	0.0110841	0.00107578
	Tifa	ENSRNOG00000010941	Protein Coding	-0.373266	85.1289	1.65896e-12	7.5542e-11	-0.305496	87.9987	0.00420152	0.000327403
	Cep41	ENSRNOG00000010950	Protein Coding	0.237397	80.7956	9.86761e-05	0.000701345	0.294747	107.564	0.00431276	0.000339387
	Ift122	ENSRNOG00000010952	Protein Coding	0.296128	523.469	2.37184e-08	4.28733e-07	0.405456	364.925	3.2891e-05	9.44271e-07
	Akap13	ENSRNOG00000010964	Protein Coding	-0.500503	1038.55	2.19338e-14	1.41522e-12	-0.444278	1023.63	4.25811e-08	4.34412e-10
	Adnp	ENSRNOG00000010975	Protein Coding	0.0628746	2130.53	0.0100011	0.0357272	0.117566	1708.39	0.0142717	0.00151014
	Anxa11	ENSRNOG00000010984	Protein Coding	-0.232898	2876.3	0.000214094	0.00138091	-0.424933	2672.24	4.99588e-06	1.05009e-07
	Ipo5	ENSRNOG00000010989	Protein Coding	0.0962408	2093.59	0.000169804	0.00112772	0.152132	1659.26	0.00654351	0.000563911
	Rims1	ENSRNOG00000011000	Protein Coding	-0.410109	3131.25	1.56811e-15	1.23848e-13	-0.353189	2854.47	8.46629e-07	1.37152e-08
	Stoml3	ENSRNOG00000011006	Protein Coding	-1.14339	8.16024	2.36049e-07	3.39603e-06	-1.04763	30.1888	0.000348314	1.57318e-05
	RGD1311519	ENSRNOG00000011028	Processed Transcript	-0.706598	59.5613	9.1563e-12	3.65369e-10	-0.684691	65.5776	2.00906e-05	5.36613e-07
	Sec11a	ENSRNOG00000011029	Protein Coding	0.121781	412.881	0.000776157	0.00417563	0.267087	225.266	0.00327502	0.000243117
	Tekt2	ENSRNOG00000011033	Protein Coding	-0.731344	19.193	9.644e-06	9.19199e-05	-0.706522	17.8148	0.00568225	0.000472792
	Nt5e	ENSRNOG00000011071	Protein Coding	0.330702	206.323	0.00256524	0.0115239	0.412808	174.593	0.009364	0.000866504
	Ank2	ENSRNOG00000011076	Protein Coding	-0.357936	11796.3	2.68346e-20	6.38463e-18	-0.347812	12324.7	6.56806e-09	5.45487e-11
	LOC100911216	ENSRNOG00000011107	Protein Coding	-0.449163	37.5887	2.42127e-05	0.000205743	-0.483829	79.0238	0.000292443	1.27875e-05
	Fam81a	ENSRNOG00000011123	Protein Coding	0.198364	1643.28	0.00951718	0.0342827	0.260352	1534.9	0.0348055	0.00481774
	Calca	ENSRNOG00000011130	Protein Coding	-0.742541	30.0669	3.51707e-05	0.000286575	-1.13161	19.9837	4.0561e-06	8.15129e-08
	Gyg1	ENSRNOG00000011146	Protein Coding	-0.629858	547.404	2.85324e-18	4.08336e-16	-0.576787	384.818	1.36236e-08	1.21527e-10
	Arsb	ENSRNOG00000011150	Protein Coding	-0.0423264	2155.51	0.00623413	0.0241868	-0.117089	2046.58	0.0213889	0.00252272
	Tenm4	ENSRNOG00000011151	Protein Coding	-0.566659	1185.86	2.1327e-11	7.95956e-10	-0.478037	1398.93	4.34088e-05	1.29964e-06
	Jak1	ENSRNOG00000011157	Protein Coding	-0.246598	3041.59	8.18618e-09	1.6647e-07	-0.301188	2607.92	6.47585e-06	1.43753e-07
	Sv2b	ENSRNOG00000011160	Processed Transcript	-0.614932	6507.69	1.88464e-13	1.03081e-11	-0.626025	5784.72	1.58107e-08	1.45089e-10
	Slc2a12	ENSRNOG00000011161	Protein Coding	0.493633	151.613	3.54937e-06	3.80184e-05	0.462574	136.265	0.0153267	0.00165477
	Ccdc67	ENSRNOG00000011172	Protein Coding	-0.810255	3.96583	5.07144e-06	5.18142e-05	-1.23349	4.14316	2.90749e-06	5.67904e-08
	Slc13a4	ENSRNOG00000011184	Protein Coding	1.10827	170.853	6.74956e-09	1.40252e-07	0.885032	157.374	0.000171257	6.71646e-06
	Cntnap4	ENSRNOG00000011231	Protein Coding	-0.233779	306.977	0.00497335	0.0200344	-0.307341	268.771	0.0343917	0.00473402
	Tfdp2	ENSRNOG00000011241	Protein Coding	0.168075	297.629	0.00279945	0.0123831	0.308803	251.751	0.00295409	0.000212098
	Arhgap18	ENSRNOG00000011245	Protein Coding	-0.294372	98.0651	0.0117368	0.0407661	-0.412959	73.8842	0.0244893	0.00303449
	Inmt	ENSRNOG00000011250	Protein Coding	0.77099	3.52013	0.00019947	0.00129758	0.781648	1.55452	0.0109655	0.00106192
	Hcrtr2	ENSRNOG00000011251	Protein Coding	-0.42695	43.2807	9.51158e-06	9.08853e-05	-0.456618	30.8168	0.0133617	0.00139193
	RGD1304810	ENSRNOG00000011253	Protein Coding	0.354304	133.5	2.56002e-07	3.62825e-06	0.627513	153.601	2.50786e-06	4.82132e-08
	Stk3	ENSRNOG00000011278	Protein Coding	-0.313653	155.335	3.61215e-07	4.92858e-06	-0.50166	134.803	3.86741e-06	7.67297e-08
	Ppp2r1a	ENSRNOG00000011282	Protein Coding	-0.196245	7114.78	1.69829e-05	0.00015077	-0.276227	5715.11	0.00270355	0.000190147
	Zdhhc22	ENSRNOG00000011285	Protein Coding	0.558922	143.069	0.000413253	0.00243224	0.534739	96.8953	0.0334464	0.00455588
	RGD1311747	ENSRNOG00000011293	Protein Coding	0.105753	430.001	0.00327379	0.0141589	0.259359	303.157	0.0200821	0.0023288
	Rftn1	ENSRNOG00000011321	Protein Coding	-0.487445	115.273	5.2699e-05	0.000407091	-0.380478	103.782	0.0423378	0.00629228
	Lgi3	ENSRNOG00000011323	Protein Coding	-0.421241	1743.23	1.33829e-07	2.03459e-06	-0.479415	1575	2.18428e-06	4.12086e-08
	Pkm	ENSRNOG00000011329	Protein Coding	-0.399257	7371.26	3.75194e-13	1.91974e-11	-0.433825	2528.87	0.000361082	1.6401e-05
	Tmem63c	ENSRNOG00000011334	Protein Coding	-0.399485	893.148	1.52095e-16	1.52368e-14	-0.361951	756.936	1.04241e-05	2.50637e-07
	Furin	ENSRNOG00000011352	Protein Coding	-0.105638	726.036	0.00286379	0.012615	-0.222037	536.214	0.0441218	0.00664337
	Shbg	ENSRNOG00000011357	Protein Coding	0.611551	135.54	1.51524e-17	1.88504e-15	0.514135	93.7071	0.000281823	1.21652e-05
	Dkk2	ENSRNOG00000011360	Protein Coding	0.902062	4.00988	1.71516e-05	0.000152056	0.752433	3.50848	0.0142765	0.00151138
	Pigs	ENSRNOG00000011366	Protein Coding	-0.139119	728.035	1.00116e-05	9.50899e-05	-0.188719	643.027	0.0487825	0.00760522
	Kcns2	ENSRNOG00000011369	Protein Coding	0.566814	189.992	5.87799e-10	1.56767e-08	0.578937	163.71	5.62733e-05	1.76557e-06
	Tsc2	ENSRNOG00000011375	Protein Coding	-0.275942	2825.39	6.89501e-12	2.80427e-10	-0.219071	2553.74	0.0128367	0.00131947
	Kif3c	ENSRNOG00000011394	Protein Coding	-0.18229	2527.01	9.95328e-09	1.98794e-07	-0.149114	2628.46	0.0440002	0.00661615
	Gpr126	ENSRNOG00000011411	Protein Coding	-0.349058	164.799	0.00118304	0.00596817	-0.401258	153.366	0.0239397	0.0029541
	Pitx1	ENSRNOG00000011423	Protein Coding	-0.901672	0.431665	1.51509e-05	0.000136351	-0.810781	0.533805	0.00556559	0.000459376
	Tpd52	ENSRNOG00000011441	Protein Coding	-0.164015	648.431	0.000237436	0.001512	-0.303147	678.345	4.17666e-05	1.24405e-06
	Tnfrsf21	ENSRNOG00000011517	Protein Coding	-0.285645	2016.6	2.54693e-05	0.000215172	-0.269583	1605.06	0.0187232	0.00213571
	Dusp26	ENSRNOG00000011518	Protein Coding	-0.326336	647.971	0.000236856	0.00150881	-0.438061	562.378	0.000300441	1.31691e-05
	Filip1	ENSRNOG00000011521	Protein Coding	0.518222	286.86	9.48206e-08	1.49158e-06	0.551353	279.35	1.53697e-05	3.87669e-07
	Bag5	ENSRNOG00000011527	Protein Coding	0.262306	612.945	7.96541e-11	2.57846e-09	0.294886	654.677	0.000687634	3.631e-05
	Mtmr9	ENSRNOG00000011560	Protein Coding	-0.266274	575.444	3.09468e-10	8.81798e-09	-0.251113	567.224	0.00131725	7.8268e-05
	Slitrk2	ENSRNOG00000011562	Protein Coding	-0.194454	330.186	0.000243893	0.0015433	-0.240935	284.829	0.0314157	0.00421807
	Klc1	ENSRNOG00000011572	Protein Coding	-0.139908	8057.87	0.000100637	0.000713685	-0.236282	6320.66	0.00103775	5.83092e-05
	Adamts18	ENSRNOG00000011575	Protein Coding	0.724637	11.6961	0.0003154	0.00192537	0.960557	12.0126	0.000414453	1.93777e-05
	Mapk1ip1l	ENSRNOG00000011611	Protein Coding	-0.158791	394.363	3.82774e-07	5.18926e-06	-0.205542	254.891	0.0259384	0.00326373
	Tmcc1	ENSRNOG00000011614	Protein Coding	0.0885577	673.756	0.00852321	0.0312584	0.193661	671.128	0.00144547	8.75906e-05
	Rab3c	ENSRNOG00000011623	Protein Coding	-0.289433	394.072	0.000215683	0.00138975	-0.468207	434.51	0.000464369	2.23781e-05
	Krt27	ENSRNOG00000011628	Protein Coding	0.664357	47.8517	3.1468e-08	5.47497e-07	0.661639	32.6365	0.000764425	4.11879e-05
	Fst	ENSRNOG00000011631	Protein Coding	0.703198	13.6863	7.88061e-05	0.000574931	0.840595	15.4305	0.00202868	0.000132333
	Il16	ENSRNOG00000011680	Protein Coding	-0.612088	568.553	1.35017e-05	0.000122669	-0.593894	581.372	0.000698699	3.70376e-05
	Lifr	ENSRNOG00000011696	Protein Coding	-0.475384	235.212	2.92349e-11	1.04401e-09	-0.492433	255.504	1.19055e-05	2.92358e-07
	Fbxo34	ENSRNOG00000011704	Protein Coding	0.22203	825.561	6.0337e-09	1.26761e-07	0.230716	708.215	7.35155e-05	2.44976e-06
	Vti1b	ENSRNOG00000011734	Protein Coding	0.0858883	597.793	0.000436542	0.00254803	0.234758	737.394	0.0347355	0.00480271
	Myom2	ENSRNOG00000011754	Protein Coding	-0.800254	87.5919	1.0678e-13	6.03103e-12	-0.758658	76.4689	8.46629e-07	1.37366e-08
	Elf1	ENSRNOG00000011762	Protein Coding	0.153757	113.971	0.0035727	0.0152302	0.268428	81.782	0.0156912	0.00170298
	Got2	ENSRNOG00000011782	Protein Coding	-0.238952	3899.08	4.57e-10	1.2553e-08	-0.331243	2796.58	9.15823e-12	3.38046e-14
	Trh	ENSRNOG00000011824	Protein Coding	0.664931	14.3379	9.59235e-05	0.000683567	0.82933	14.5045	0.00144371	8.741e-05
	Lzts1	ENSRNOG00000011826	Protein Coding	0.422205	1167.63	0.00226313	0.0103724	0.500785	999.867	0.00520744	0.000425277
	Map2	ENSRNOG00000011841	Protein Coding	-0.203867	14881.6	1.31705e-05	0.000120061	-0.253148	14958.2	0.00175027	0.000111086
	Eif5a2	ENSRNOG00000011859	Protein Coding	-0.227227	171.169	9.47628e-06	9.05934e-05	-0.341023	137.166	0.0334464	0.0045546
	Ccdc113	ENSRNOG00000011883	Protein Coding	-0.433954	40.1954	6.84194e-05	0.000507568	-0.497793	43.507	0.00612478	0.000519033
	Atp6v1b2	ENSRNOG00000011891	Protein Coding	-0.301769	9125.16	4.34635e-12	1.83433e-10	-0.316198	7349.3	4.99102e-06	1.04651e-07
	Atp6v1e1	ENSRNOG00000011905	Protein Coding	-0.16377	5050.6	0.00329093	0.0142201	-0.199865	3609.46	0.0230505	0.00279363
	Stt3b	ENSRNOG00000011922	Protein Coding	0.229777	591.73	6.21589e-11	2.09404e-09	0.195885	470.333	0.00421515	0.000328897
	Snx10	ENSRNOG00000011944	Protein Coding	-0.368144	1632.06	1.14765e-10	3.60469e-09	-0.340957	1261.33	8.77738e-05	3.03739e-06
	Cyfip1	ENSRNOG00000011945	Protein Coding	-0.326117	2058.57	8.5757e-17	9.01823e-15	-0.320577	1812.45	0.000526995	2.60715e-05
	Plk2	ENSRNOG00000011951	Protein Coding	0.599301	2174.43	2.95002e-21	8.63856e-19	0.523313	1675.44	1.37908e-07	1.76044e-09
	Dnajc6	ENSRNOG00000011968	Protein Coding	-0.377642	5270.45	4.69427e-15	3.39737e-13	-0.446519	4751.37	1.09454e-10	5.16242e-13
	Tmem82	ENSRNOG00000011970	Protein Coding	-0.65116	7.81091	5.32829e-06	5.41477e-05	-0.606171	5.0805	0.0380023	0.00544527
	Sema5a	ENSRNOG00000011977	Protein Coding	0.515587	3205.96	6.83071e-05	0.000507082	0.581307	2539.62	0.000138311	5.17619e-06
	Vat1l	ENSRNOG00000011989	Protein Coding	0.8085	580.02	4.75625e-07	6.30875e-06	0.677893	469.917	0.000520823	2.56593e-05
	Perp	ENSRNOG00000011994	Protein Coding	0.471479	194.532	0.00487371	0.0197039	0.620853	133.734	0.00810029	0.000728802
	Bai3	ENSRNOG00000012045	Protein Coding	0.173039	1474.58	7.16073e-06	7.04015e-05	0.211607	1209.72	0.00162888	0.000101126
	Man2a2	ENSRNOG00000012055	Protein Coding	0.251447	2040.74	2.42326e-11	8.93402e-10	0.280834	1822.12	0.00129091	7.6306e-05
	Gucy1b3	ENSRNOG00000012060	Protein Coding	0.351508	1345.49	5.22608e-10	1.4129e-08	0.35261	978.086	1.16899e-05	2.85866e-07
	Prkcb	ENSRNOG00000012061	Protein Coding	0.23907	3989.3	7.94431e-06	7.76217e-05	0.411005	4073.1	7.04251e-07	1.10118e-08
	Xpnpep1	ENSRNOG00000012084	Protein Coding	-0.136945	1285.41	0.0021978	0.0101144	-0.206067	1202.92	0.000616899	3.16917e-05
	Pkia	ENSRNOG00000012095	Protein Coding	0.475775	1035.09	2.84596e-11	1.02208e-09	0.40133	682.202	0.00145272	8.83278e-05
	Tbc1d8b	ENSRNOG00000012105	Protein Coding	-0.333857	164.465	0.000354582	0.00213512	-0.434381	118.222	0.0179956	0.00203519
	Sdf2	ENSRNOG00000012121	Protein Coding	0.0805365	708.651	0.0083201	0.0306612	0.233129	637.345	0.00312392	0.000228877
	Scn4a	ENSRNOG00000012134	Protein Coding	-0.282192	67.3415	0.00145928	0.00714035	-0.485876	59.7829	0.00572126	0.000476625
	Mrps30	ENSRNOG00000012136	Protein Coding	0.0834606	455.261	0.00633172	0.0244856	0.181152	289.412	0.0377736	0.00540092
	Nfatc2	ENSRNOG00000012175	Protein Coding	-0.572879	81.6597	9.78756e-10	2.46098e-08	-0.547796	84.3568	0.00132138	7.8784e-05
	Lpl	ENSRNOG00000012181	Protein Coding	-0.983817	900.134	6.18903e-17	6.889e-15	-0.978001	716.144	3.09478e-12	1.03127e-14
	Cited2	ENSRNOG00000012193	Protein Coding	-0.14984	484.054	0.0128469	0.0438143	-0.228333	359.287	0.0359943	0.00506717
	Sptlc2	ENSRNOG00000012210	Protein Coding	-0.190986	305.734	1.19242e-05	0.000110231	-0.195462	261.682	0.0103947	0.000987457
	Baiap2l2	ENSRNOG00000012215	Protein Coding	0.538879	60.0212	3.47404e-08	5.98957e-07	0.404689	38.364	0.0477818	0.00740267
	Tgfbi	ENSRNOG00000012216	Protein Coding	-0.659341	97.7169	2.13206e-07	3.09311e-06	-0.669896	97.5565	6.68188e-05	2.17729e-06
	Dnah7	ENSRNOG00000012223	Protein Coding	-0.951414	34.0457	9.40464e-06	8.9999e-05	-0.892731	34.3199	0.00242016	0.000165448
	T	ENSRNOG00000012229	Protein Coding	-1.04499	7.57782	7.49651e-07	9.49359e-06	-0.697916	5.21903	0.0272649	0.00350272
	Rdx	ENSRNOG00000012237	Protein Coding	-0.279139	1379.8	2.62924e-09	6.00779e-08	-0.237355	1098.54	0.0281582	0.00364211
	Ptx3	ENSRNOG00000012280	Protein Coding	-1.05894	14.7512	7.02593e-15	4.95867e-13	-0.940611	9.29909	6.80422e-06	1.5174e-07
	Khdrbs2	ENSRNOG00000012284	Protein Coding	0.57035	112.424	5.82556e-09	1.22795e-07	0.592575	78.9954	0.000240773	1.01834e-05
	RGD1310371	ENSRNOG00000012301	Protein Coding	-0.941483	15.2138	1.86673e-05	0.000163758	-0.934642	12.5341	0.00161926	0.00010028
	Aspm	ENSRNOG00000012318	Protein Coding	-0.344285	46.0789	2.88215e-06	3.15643e-05	-0.498111	34.5481	0.0106195	0.00101644
	Soga3	ENSRNOG00000012324	Protein Coding	-0.156027	1005.61	0.00216554	0.00998759	-0.190885	1039.15	0.0464728	0.00713079
	Kbtbd11	ENSRNOG00000012333	Protein Coding	0.542663	378.033	1.32152e-11	5.12299e-10	0.39473	268.805	0.014663	0.00156049
	Ddx11	ENSRNOG00000012338	Protein Coding	-0.478898	83.9621	2.35497e-12	1.03521e-10	-0.56482	74.4188	3.15796e-07	4.40359e-09
	Ttc29	ENSRNOG00000012342	Protein Coding	-1.04204	7.53292	2.40431e-06	2.6778e-05	-0.711048	6.19563	0.0254493	0.00318975
	Pcyt1b	ENSRNOG00000012358	Protein Coding	-0.22978	374.098	3.26152e-08	5.65389e-07	-0.332042	328.514	0.000108291	3.90282e-06
	Cacng3	ENSRNOG00000012362	Protein Coding	0.760876	514.158	6.36079e-17	6.99834e-15	0.931749	609.721	6.52936e-10	4.1842e-12
	Car7	ENSRNOG00000012371	Protein Coding	0.692913	214.09	6.35861e-15	4.53295e-13	0.616899	187.036	5.58092e-05	1.74815e-06
	Inpp1	ENSRNOG00000012375	Protein Coding	-0.338577	238.453	7.09797e-11	2.33799e-09	-0.430244	211.116	8.49697e-08	9.6705e-10
	Bcl9l	ENSRNOG00000012420	Protein Coding	0.169899	898.194	0.00173444	0.00828438	0.326717	810.344	0.0110841	0.00107682
	Tnik	ENSRNOG00000012422	Protein Coding	0.22967	1479.27	5.10827e-05	0.00039573	0.247363	1455.35	0.0127344	0.00129916
	Adam23	ENSRNOG00000012424	Protein Coding	-0.342141	1415.87	1.19843e-06	1.43646e-05	-0.301395	1164.71	0.00307453	0.000223505
	Bid	ENSRNOG00000012439	Protein Coding	-0.134011	125.351	0.00912878	0.033115	-0.187651	108.45	0.0484698	0.00752914
	Cemip	ENSRNOG00000012442	Protein Coding	0.66754	269.632	4.00035e-07	5.39254e-06	0.622483	255.709	0.000129703	4.81415e-06
	Dynlrb2	ENSRNOG00000012450	Protein Coding	-0.950669	28.4529	1.17471e-05	0.000108858	-0.780956	36.4806	0.0118646	0.00117924
	Cyc1	ENSRNOG00000012457	Protein Coding	-0.0859465	2087.86	0.0125423	0.0430067	-0.168217	1369.33	0.0456657	0.00694373
	Heca	ENSRNOG00000012466	Protein Coding	0.184875	708.335	2.97138e-06	3.24669e-05	0.253647	559.177	0.00344288	0.000258401
	Vwa9	ENSRNOG00000012469	Protein Coding	0.157242	353.33	5.0383e-06	5.15309e-05	0.276943	246.802	6.79219e-05	2.23484e-06
	Pxylp1	ENSRNOG00000012480	Protein Coding	0.321472	314.832	8.21936e-07	1.03032e-05	0.343679	321.044	0.000625195	3.21796e-05
	Ppm1j	ENSRNOG00000012481	Protein Coding	-0.37433	32.4021	9.7735e-05	0.000695435	-0.609461	24.1217	0.00231302	0.000155577
	Ndrg4	ENSRNOG00000012482	Protein Coding	-0.149443	24109.8	0.000193336	0.00126456	-0.246744	18185.6	7.30226e-05	2.42585e-06
	Amph	ENSRNOG00000012490	Protein Coding	-0.436303	1206.16	1.58008e-11	6.0392e-10	-0.505503	488.181	1.04003e-06	1.72695e-08
	Slc39a8	ENSRNOG00000012508	Protein Coding	0.405099	53.3903	1.69326e-06	1.95094e-05	0.48605	37.6238	0.00407601	0.000316577
	Pdk3	ENSRNOG00000012513	Protein Coding	-0.159794	448.796	8.43681e-07	1.05496e-05	-0.203406	394.331	0.0210319	0.00247144
	C7	ENSRNOG00000012516	Protein Coding	1.10438	31.2612	7.74008e-09	1.58414e-07	0.806194	20.327	0.00348036	0.000262758
	Ephb2	ENSRNOG00000012531	Protein Coding	0.275459	203.73	2.30406e-05	0.000197015	0.27605	300.209	0.0198055	0.00228678
	Man1b1	ENSRNOG00000012559	Protein Coding	-0.0517851	1933.15	0.00736844	0.027777	-0.132489	1578.24	0.0336936	0.00460684
	Madd	ENSRNOG00000012568	Protein Coding	-0.196076	3122.15	2.94325e-07	4.11622e-06	-0.150692	2881.08	0.036405	0.00514179
	Eif4ebp1	ENSRNOG00000012582	Protein Coding	0.306511	84.7278	4.27354e-06	4.48415e-05	0.415336	84.5416	0.00767625	0.000681205
	Tmem212	ENSRNOG00000012608	Protein Coding	-0.939255	34.0976	2.17504e-05	0.000187584	-1.03947	30.2403	0.000398569	1.8492e-05
	Dnah5	ENSRNOG00000012624	Protein Coding	-0.680986	51.9965	9.75825e-07	1.19369e-05	-0.771663	51.0722	0.000119287	4.40308e-06
	Cwc22	ENSRNOG00000012651	Protein Coding	0.166422	308.841	1.73354e-05	0.000153471	0.286091	176.992	0.00019462	7.80353e-06
	RGD1565693	ENSRNOG00000012652	Protein Coding	-0.702174	3.30005	4.38902e-05	0.000347506	-0.553175	8.98236	0.0209702	0.00246297
	Lyst	ENSRNOG00000012662	Protein Coding	0.294049	2468.55	0.00326849	0.0141424	0.340692	2290.32	0.0346745	0.00479071
	Mfsd6	ENSRNOG00000012663	Protein Coding	-0.28955	1943.64	7.02788e-10	1.83496e-08	-0.2699	1539.11	1.94307e-05	5.14008e-07
	Adrb3	ENSRNOG00000012674	Protein Coding	0.457218	12.4488	0.000180131	0.00118761	0.579574	10.2316	0.0222712	0.00266747
	Abhd17c	ENSRNOG00000012683	Protein Coding	0.314038	478.159	9.1801e-10	2.32149e-08	0.335541	466.346	2.73218e-05	7.63374e-07
	Adck1	ENSRNOG00000012685	Protein Coding	0.0988942	209.827	0.00353999	0.0151296	0.167499	208.247	0.0314395	0.00422449
	Pomc	ENSRNOG00000012686	Protein Coding	-0.508208	17.2776	0.000550155	0.00310363	-0.519999	16.1601	0.0311001	0.00415267
	Rsb66	ENSRNOG00000012697	Protein Coding	-0.987758	12.2879	6.00436e-10	1.59619e-08	-0.643275	14.1824	0.0124197	0.00126005
	Chsy1	ENSRNOG00000012698	Protein Coding	0.156793	285.05	0.000851151	0.00451276	0.193532	253.185	0.00471201	0.00037612
	Bag2	ENSRNOG00000012709	Protein Coding	0.224462	150.427	8.00711e-05	0.000582151	0.306584	148.14	0.00105814	5.96716e-05
	RGD1564149	ENSRNOG00000012714	Protein Coding	-0.973453	18.4688	9.85148e-06	9.36628e-05	-1.17079	19.9445	3.2774e-05	9.39234e-07
	Ednra	ENSRNOG00000012721	Protein Coding	-0.723027	52.0126	1.36307e-09	3.28414e-08	-0.627348	50.4285	6.29431e-05	2.02479e-06
	Trpc7	ENSRNOG00000012727	Protein Coding	-0.82486	45.183	1.71446e-12	7.76977e-11	-0.961193	44.1484	3.38901e-10	1.92853e-12
	Spock1	ENSRNOG00000012747	Protein Coding	-0.706777	1738.47	1.21571e-21	3.79341e-19	-0.819534	1762.9	1.09206e-17	7.27814e-21
	Ak8	ENSRNOG00000012761	Protein Coding	-0.780358	13.656	6.35968e-10	1.6749e-08	-0.655653	12.7467	0.00200316	0.000130525
	Tmem164	ENSRNOG00000012787	Protein Coding	0.458659	513.279	1.8922e-05	0.000165668	0.406335	380.547	0.00424288	0.000332801
	Gsto2	ENSRNOG00000012801	Protein Coding	0.69875	42.8593	5.5261e-16	4.84718e-14	0.495626	38.657	0.00020257	8.20417e-06
	Tenm3	ENSRNOG00000012802	Protein Coding	0.231546	2105.33	7.042e-05	0.000520736	0.324266	2236.11	2.02355e-06	3.76576e-08
	Lrrc17	ENSRNOG00000012817	Protein Coding	-0.711863	18.074	8.00382e-07	1.00491e-05	-0.653127	16.584	0.00279139	0.00019777
	Mlf1	ENSRNOG00000012827	Protein Coding	-0.956524	23.5484	1.17797e-05	0.000109007	-0.95149	18.7772	0.00132138	7.87376e-05
	Tox4	ENSRNOG00000012844	Protein Coding	0.0751663	1036.38	0.00167994	0.00806255	0.199263	935.987	0.00366624	0.000280877
	Scgb1c1	ENSRNOG00000012847	Protein Coding	0.564807	21.0816	0.000546985	0.00308758	0.78199	17.17	0.00126927	7.44323e-05
	Kat6b	ENSRNOG00000012850	Protein Coding	0.179494	605.837	0.00134864	0.00668317	0.607993	751.036	2.0608e-06	3.84565e-08
	Tk2	ENSRNOG00000012853	Protein Coding	-0.105754	357.584	0.000598989	0.00334345	-0.155168	320.05	0.0410342	0.00605016
	Spsb4	ENSRNOG00000012862	Protein Coding	-0.378654	52.2891	1.98428e-09	4.66281e-08	-0.58517	40.9674	1.68894e-06	2.97855e-08
	Tti1	ENSRNOG00000012880	Protein Coding	0.081034	455.942	0.00197243	0.00923571	0.246163	432.977	0.00123849	7.20646e-05
	Ccdc28a	ENSRNOG00000012885	Protein Coding	-0.200487	206.594	8.83186e-07	1.09729e-05	-0.193059	222.287	0.026234	0.00333808
	Arhgef7	ENSRNOG00000012934	Protein Coding	0.173077	1467.22	3.34611e-07	4.60852e-06	0.17128	1360.82	0.00264482	0.000184267
	Abca7	ENSRNOG00000012939	Protein Coding	-0.492508	774.498	4.40613e-13	2.20701e-11	-0.485482	572.27	0.00017887	7.03339e-06
	Vps41	ENSRNOG00000012940	Protein Coding	-0.326639	2857.19	5.64269e-09	1.19602e-07	-0.363725	2437.53	0.00687007	0.00059628
	Efr3b	ENSRNOG00000012950	Protein Coding	-0.639196	1320.25	6.13692e-28	7.30063e-25	-0.632356	1357.28	3.09478e-12	1.0304e-14
	Gpr165	ENSRNOG00000012995	Protein Coding	-0.33708	47.9971	0.00904114	0.0328477	-0.542586	43.5893	0.00608861	0.000515031
	Ldha	ENSRNOG00000013009	Protein Coding	-0.292196	2586.56	2.82443e-07	3.96169e-06	-0.356978	1433.86	7.73978e-06	1.77762e-07
	Epha8	ENSRNOG00000013036	Protein Coding	0.900347	894.781	4.51275e-08	7.59467e-07	0.968453	708.189	9.69144e-07	1.5899e-08
	Htr1b	ENSRNOG00000013042	Protein Coding	1.16636	100.851	7.62522e-15	5.33597e-13	1.19063	93.0493	3.88247e-11	1.67193e-13
	Prc1	ENSRNOG00000013057	Protein Coding	-0.954797	61.8878	3.35742e-07	4.62076e-06	-0.784227	46.9567	0.00208268	0.000136774
	Nkain3	ENSRNOG00000013085	Protein Coding	-0.729271	76.7933	1.12833e-10	3.54987e-09	-0.718739	80.2491	6.68188e-05	2.17865e-06
	Mettl3	ENSRNOG00000013111	Protein Coding	0.136858	576.134	8.60974e-07	1.07465e-05	0.140903	472.668	0.0496907	0.00779266
	Tmem179	ENSRNOG00000013128	Protein Coding	-0.208475	1556.99	9.16849e-13	4.31963e-11	-0.250214	1247.69	0.000103176	3.69202e-06
	Eno2	ENSRNOG00000013141	Protein Coding	-0.206216	315.547	0.000225247	0.00144475	-0.375941	2206.11	0.00528434	0.000433453
	Cacna1d	ENSRNOG00000013147	Protein Coding	0.212533	1351.69	0.005639	0.0222129	0.235272	1416.35	0.0301803	0.00399805
	Arhgap10	ENSRNOG00000013152	Protein Coding	0.431802	183.609	5.02687e-06	5.14417e-05	0.410097	150.9	0.00809819	0.000728198
	Grm2	ENSRNOG00000013171	Protein Coding	0.483688	689.187	0.00546379	0.0216572	0.662352	533.245	0.00506481	0.000411552
	Ercc3	ENSRNOG00000013180	Protein Coding	-0.197344	932.351	1.43414e-08	2.74346e-07	-0.187965	860.703	0.000464369	2.23629e-05
	Rps6ka2	ENSRNOG00000013194	Protein Coding	0.394856	1059.38	9.8383e-06	9.35843e-05	0.365516	994.379	0.00115793	6.64271e-05
	Akap7	ENSRNOG00000013202	Protein Coding	0.369888	415.492	8.15597e-09	1.66211e-07	0.359007	304.804	0.0118559	0.00117453
	Barhl1	ENSRNOG00000013209	Protein Coding	-0.900128	2.43735	1.65447e-05	0.000147293	-0.717242	1.27745	0.0246246	0.00305756
	Wwc2	ENSRNOG00000013248	Protein Coding	0.106459	577.036	0.0149568	0.0496231	0.133934	556.121	0.0296466	0.00390151
	Pdcl3	ENSRNOG00000013286	Protein Coding	0.194171	275.781	9.70292e-07	1.18769e-05	0.231591	240.415	0.00378278	0.000290893
	Sall2	ENSRNOG00000013287	Protein Coding	0.394079	791.761	1.06316e-17	1.37662e-15	0.412592	784.617	7.20827e-09	6.06048e-11
	Nrip3	ENSRNOG00000013290	Protein Coding	-0.510564	6984.34	1.81613e-06	2.08242e-05	-0.518929	4421.32	0.000289279	1.2576e-05
	Mccc1	ENSRNOG00000013293	Protein Coding	0.105473	289.704	0.00911784	0.0330885	0.202069	242.186	0.00302193	0.000218394
	Bean1	ENSRNOG00000013301	Protein Coding	-0.415715	24.0381	5.55934e-05	0.000425992	-0.640631	21.1162	0.00222188	0.000148307
	Arg1	ENSRNOG00000013304	Protein Coding	0.940351	110.355	1.47754e-09	3.52866e-08	0.808709	108.153	0.000392276	1.81448e-05
	Pcdh20	ENSRNOG00000013306	Protein Coding	-0.492666	1311.71	5.07499e-07	6.68091e-06	-0.52403	1032.05	0.000641699	3.32594e-05
	Maml3	ENSRNOG00000013333	Protein Coding	0.369818	37.2141	0.000119111	0.000826523	0.561976	48.3864	0.00118672	6.82611e-05
	Plcl2	ENSRNOG00000013368	Protein Coding	0.307781	664.673	9.03448e-13	4.26706e-11	0.568859	796.525	9.6695e-05	3.40559e-06
	Mvd	ENSRNOG00000013376	Protein Coding	-0.42989	294.35	3.20646e-11	1.13865e-09	-0.442905	292.728	0.0010515	5.91894e-05
	RGD1566053	ENSRNOG00000013378	Protein Coding	-0.636758	4.65663	0.00235246	0.0107096	-0.642638	3.05676	0.0453406	0.00687105
	Rhov	ENSRNOG00000013380	Protein Coding	-0.307442	137.617	0.000123898	0.000854756	-0.343298	104.508	0.0382677	0.00549708
	Tpcn2	ENSRNOG00000013387	Protein Coding	-0.838536	165.278	1.39668e-22	6.18241e-20	-0.73151	105.087	0.00011639	4.26631e-06
	Pgap1	ENSRNOG00000013388	Protein Coding	-0.26679	328.73	1.39418e-06	1.64417e-05	-0.288912	292.027	0.024895	0.00310174
	Pde7b	ENSRNOG00000013436	Protein Coding	0.875479	102.396	3.85623e-13	1.96781e-11	0.876624	112.678	7.49009e-09	6.37422e-11
	Drosha	ENSRNOG00000013451	Protein Coding	0.10512	1548.14	0.00166697	0.00801039	0.228303	1496.19	0.000578162	2.92388e-05
	Casz1	ENSRNOG00000013474	Protein Coding	0.767699	26.9414	3.38642e-10	9.54921e-09	0.493731	19.6508	0.0486197	0.00756739
	Stard7	ENSRNOG00000013479	Protein Coding	-0.127978	886.568	9.53511e-05	0.000680762	-0.17176	538.869	0.0458505	0.00699299
	Ptpru	ENSRNOG00000013515	Protein Coding	0.506047	1195.02	0.000193535	0.00126503	0.513812	1052.32	0.00512372	0.000417126
	Cdh6	ENSRNOG00000013535	Protein Coding	0.34431	145.146	0.00057579	0.00322815	0.458048	144.396	2.89703e-05	8.18344e-07
	Scd1	ENSRNOG00000013552	Protein Coding	-0.408318	604.492	9.42656e-11	3.02572e-09	-0.500497	692.077	3.79859e-09	2.94057e-11
	Ankrd55	ENSRNOG00000013555	Protein Coding	-0.434599	121.69	3.58368e-09	7.96867e-08	-0.356506	115.703	0.00264482	0.00018418
	Ttll13	ENSRNOG00000013559	Protein Coding	-0.293315	71.862	1.75526e-05	0.000155177	-0.344609	59.0581	0.01228	0.00123902
	Lxn	ENSRNOG00000013572	Protein Coding	0.264246	293.245	3.5047e-05	0.000285689	0.330923	268.587	0.00649981	0.000559478
	Glra1	ENSRNOG00000013588	Protein Coding	-1.12115	4.74702	3.11953e-09	7.00201e-08	-0.663253	5.65492	0.0284213	0.0036874
	Cxcl12	ENSRNOG00000013589	Protein Coding	0.550381	1826.87	0.000192448	0.00126095	0.462044	1374.37	0.0175845	0.00197454
	Myo7a	ENSRNOG00000013641	Protein Coding	-0.508331	44.5339	0.000152665	0.00102825	-0.527967	47.1376	0.0113654	0.00111405
	Cbln2	ENSRNOG00000013654	Protein Coding	0.519799	192.725	0.000529444	0.0030055	0.567372	129.121	0.00475777	0.000381968
	Stmn3	ENSRNOG00000013657	Protein Coding	-0.20785	5625.46	3.35712e-05	0.000274364	-0.297891	4789.27	0.00139615	8.4101e-05
	Nefl	ENSRNOG00000013658	Protein Coding	-0.453199	8963.78	3.04752e-09	6.84847e-08	-0.499353	6990.27	9.45309e-08	1.09525e-09
	Erich6	ENSRNOG00000013662	Protein Coding	-0.475122	21.7502	4.69789e-09	1.02077e-07	-0.582649	16.7945	0.000653599	3.39432e-05
	Spata13	ENSRNOG00000013707	Protein Coding	-0.503501	199.776	1.75873e-08	3.28193e-07	-0.444254	236.16	0.000380523	1.74206e-05
	Sltm	ENSRNOG00000013708	Protein Coding	0.141777	662.456	5.90924e-06	5.94799e-05	0.181354	546.162	0.00312392	0.000229017
	LOC499240	ENSRNOG00000013713	Protein Coding	-0.89448	3.98379	3.47722e-05	0.000283571	-0.761301	2.80844	0.0157921	0.00171716
	Dnai1	ENSRNOG00000013734	Protein Coding	-0.716892	47.2564	2.14551e-08	3.9267e-07	-0.660114	49.1975	5.05427e-05	1.55468e-06
	Bcar3	ENSRNOG00000013737	Protein Coding	0.187377	273.413	0.0092056	0.0333497	0.309548	295.317	0.000756293	4.06334e-05
	Large	ENSRNOG00000013742	Protein Coding	-0.162338	2501.74	0.000154933	0.00104131	-0.193547	2169.62	0.00290175	0.000207226
	Ctrc	ENSRNOG00000013745	Protein Coding	0.608101	15.4723	2.01408e-08	3.71834e-07	0.524697	14.6928	0.0302675	0.00401581
	Kcnq5	ENSRNOG00000013781	Protein Coding	-1.44137	1285.68	5.48238e-31	1.04352e-27	-1.47247	1105.04	1.21956e-24	2.5009e-28
	Efhd2	ENSRNOG00000013783	Protein Coding	0.398138	1932.4	8.22643e-07	1.03032e-05	0.325572	1752.18	0.00564086	0.000467614
	Enpp3	ENSRNOG00000013791	Protein Coding	-0.751892	10.4764	0.000126001	0.00086769	-0.995168	10.3098	0.000124855	4.62371e-06
	Rbp1	ENSRNOG00000013794	Protein Coding	-0.403923	103.845	0.00214494	0.00989982	-0.561121	125.316	0.00282791	0.000201227
	Dmc1	ENSRNOG00000013807	Protein Coding	-0.646816	28.3421	1.34589e-06	1.59215e-05	-0.452178	17.6599	0.0311001	0.00415337
	Wnt8b	ENSRNOG00000013817	Protein Coding	0.314464	16.5323	0.0055123	0.0218176	0.576408	14.6769	0.0171494	0.00190343
	Rasgrf2	ENSRNOG00000013818	Protein Coding	-0.715966	1387.85	3.77802e-10	1.05902e-08	-0.742931	1452.62	7.88063e-08	8.92863e-10
	Usp49	ENSRNOG00000013866	Protein Coding	-0.277782	243.08	1.95638e-10	5.8458e-09	-0.276481	201.002	0.000438754	2.08288e-05
	Kcnj4	ENSRNOG00000013869	Protein Coding	0.686257	758.341	7.5897e-09	1.55839e-07	0.649043	847.402	5.63929e-06	1.22291e-07
	Psd3	ENSRNOG00000013884	Protein Coding	-0.325896	1229.4	9.86017e-08	1.54723e-06	-0.314424	1131.66	8.60724e-05	2.95645e-06
	Npdc1	ENSRNOG00000013895	Protein Coding	-0.0912618	2798.48	0.00168479	0.00808375	-0.20493	2417.02	0.0206878	0.00242238
	Gpr132	ENSRNOG00000013914	Protein Coding	-0.640681	5.56134	9.67374e-06	9.21571e-05	-1.09412	7.13999	5.19793e-06	1.10762e-07
	Nefm	ENSRNOG00000013916	Protein Coding	-0.441621	3321.54	2.79625e-11	1.00711e-09	-0.405208	2855.39	0.000163172	6.32881e-06
	Arhgap26	ENSRNOG00000013920	Protein Coding	-0.371405	288.282	2.36862e-07	3.40516e-06	-0.399618	267.244	0.000427374	2.0179e-05
	Dsp	ENSRNOG00000013928	Protein Coding	0.997408	256.25	1.13215e-08	2.23309e-07	1.08942	285.929	1.50372e-07	1.92726e-09
	St5	ENSRNOG00000013934	Protein Coding	0.312984	2096.69	3.28305e-06	3.54651e-05	0.294956	1526.56	0.00364785	0.000279021
	Tshz3	ENSRNOG00000013938	Protein Coding	0.665233	152.454	6.22102e-05	0.000468692	0.746444	178.982	0.000303456	1.34258e-05
	RGD1565989	ENSRNOG00000013940	Protein Coding	-0.646085	6.84386	1.33283e-06	1.57866e-05	-0.584795	3.57075	0.0496907	0.00779123
	Rabl2a	ENSRNOG00000013947	Protein Coding	-0.137484	315.727	4.9485e-05	0.000385282	-0.161884	291.162	0.0104216	0.00099162
	Comtd1	ENSRNOG00000013968	Protein Coding	-0.288501	295.439	2.5559e-08	4.58089e-07	-0.333072	201.812	0.000683872	3.60702e-05
	Fahd2a	ENSRNOG00000013974	Protein Coding	-0.111657	515.55	0.00117218	0.00592911	-0.203819	409.954	0.0160055	0.0017494
	Ptpn5	ENSRNOG00000013981	Protein Coding	0.232127	2390.39	1.60284e-05	0.000143322	0.211342	1965.68	0.0402722	0.00589858
	Enpp1	ENSRNOG00000013994	Protein Coding	-0.350854	62.5518	0.000268085	0.00166974	-0.492428	57.2975	0.00405701	0.000314686
	Neto1	ENSRNOG00000014006	Protein Coding	-1.19923	2112.87	1.46038e-27	1.63512e-24	-1.20562	1701.24	1.36908e-19	5.615e-23
	Synm	ENSRNOG00000014030	Protein Coding	-0.40562	767.172	1.88092e-12	8.46368e-11	-0.342588	1148.88	2.34601e-06	4.49814e-08
	Arhgef4	ENSRNOG00000014035	Protein Coding	-0.267109	3078.78	2.80199e-15	2.12482e-13	-0.292193	2962	2.0811e-05	5.59057e-07
	Ptges2	ENSRNOG00000014050	Protein Coding	-0.120497	540.948	0.000449766	0.00261241	-0.195712	557.674	0.00220955	0.000147145
	Pgrmc2	ENSRNOG00000014051	Protein Coding	-0.21696	1202.56	3.86927e-15	2.86567e-13	-0.135442	827.238	0.0359343	0.00504724
	Dusp5	ENSRNOG00000014061	Protein Coding	-0.372908	172.715	0.00651146	0.0250382	-0.440406	161.597	0.0402635	0.0058917
	Iqsec3	ENSRNOG00000014083	Protein Coding	-0.339383	4893.09	3.25079e-13	1.69059e-11	-0.217768	4700.86	0.0150712	0.00161869
	Tom1	ENSRNOG00000014093	Protein Coding	-0.195878	658.87	3.76365e-11	1.31929e-09	-0.259753	644.59	0.00114204	6.53982e-05
	Nr3c1	ENSRNOG00000014096	Protein Coding	0.396748	1142.91	1.58899e-16	1.57525e-14	0.333197	946.756	0.0107917	0.00103815
	Myo5b	ENSRNOG00000014104	Protein Coding	0.402457	1256.69	1.11147e-05	0.000103921	0.31302	1291.5	0.0235951	0.00289653
	Rab11fip4	ENSRNOG00000014135	Protein Coding	0.169838	1908.29	5.21306e-05	0.000403027	0.239676	1710.49	0.00619231	0.000526026
	Smoc2	ENSRNOG00000014166	Protein Coding	0.636419	30.0705	0.000326876	0.00198969	0.709497	26.792	0.00635778	0.000542038
	Npy5r	ENSRNOG00000014172	Protein Coding	-0.434041	96.2954	3.99032e-11	1.39361e-09	-0.438532	69.9936	0.000139621	5.23239e-06
	Tmem25	ENSRNOG00000014218	Protein Coding	-0.270137	819.49	1.30271e-08	2.52503e-07	-0.399668	782.794	6.09788e-08	6.62745e-10
	Plch2	ENSRNOG00000014226	Protein Coding	-0.505439	1203.1	2.68449e-08	4.78881e-07	-0.527579	1000.84	1.68053e-05	4.35081e-07
	Zfp503	ENSRNOG00000014237	Protein Coding	0.30354	91.5466	7.81445e-05	0.00057076	0.430746	56.549	0.0200821	0.00232796
	Erbb4	ENSRNOG00000014248	Protein Coding	-0.314798	270.02	0.000213454	0.00137725	-0.331565	268.348	0.0270867	0.00347437
	Capn5	ENSRNOG00000014251	Protein Coding	-0.560772	894.059	5.85465e-22	2.06365e-19	-0.535728	701.115	1.75661e-06	3.15047e-08
	Plce1	ENSRNOG00000014276	Protein Coding	-0.485504	132.357	6.69816e-07	8.60275e-06	-0.413635	145.684	0.000749378	4.02235e-05
	Zfp710	ENSRNOG00000014278	Protein Coding	0.182043	204.092	0.000117615	0.000817339	0.392892	226.425	0.000279355	1.20444e-05
	Arpc2	ENSRNOG00000014289	Protein Coding	0.350136	2880.86	2.85614e-09	6.46418e-08	0.454284	1958.31	7.49009e-09	6.36016e-11
	Syt10	ENSRNOG00000014296	Protein Coding	0.322063	24.788	0.0125773	0.04308	0.483352	21.1323	0.0311025	0.00415529
	Dlgap3	ENSRNOG00000014302	Protein Coding	0.21478	2842.59	1.04026e-05	9.82157e-05	0.34827	2458.91	0.0260621	0.00330262
	Tmtc4	ENSRNOG00000014310	Protein Coding	0.443253	400.629	8.57052e-15	5.90816e-13	0.256097	356.058	0.00406179	0.000315264
	Slc7a8	ENSRNOG00000014311	Protein Coding	-0.325999	1077.77	1.18874e-08	2.32544e-07	-0.458538	919.353	1.74998e-07	2.26979e-09
	Myb	ENSRNOG00000014313	Protein Coding	-1.05851	21.3855	9.95397e-08	1.55937e-06	-1.31202	20.8592	1.8172e-07	2.37165e-09
	Pdcd7	ENSRNOG00000014340	Protein Coding	0.113458	493.383	0.000115037	0.000802352	0.155811	330.34	0.0172183	0.00191626
	Anln	ENSRNOG00000014343	Protein Coding	-0.396172	331.662	5.30637e-05	0.00040941	-0.437744	95.5305	0.00732604	0.000645244
	Smim12	ENSRNOG00000014352	Protein Coding	-0.121647	132.171	0.00354115	0.0151296	-0.384197	110.417	0.0154627	0.00167306
	Gne	ENSRNOG00000014365	Protein Coding	-0.27754	653.746	8.57032e-08	1.36623e-06	-0.369037	617.511	1.75786e-06	3.16317e-08
	Cdh13	ENSRNOG00000014371	Protein Coding	0.487422	1296.17	1.42261e-08	2.72414e-07	0.508864	1412.75	7.2857e-06	1.63833e-07
	Bai2	ENSRNOG00000014375	Protein Coding	0.25703	9110.66	1.59356e-06	1.85743e-05	0.285029	6877.31	0.0266491	0.00340457
	Scara5	ENSRNOG00000014398	Protein Coding	-0.91381	32.0874	6.51117e-06	6.48188e-05	-0.712876	26.5994	0.0177795	0.00200619
	Aamp	ENSRNOG00000014399	Protein Coding	-0.0773951	2055.61	0.00760113	0.0285027	-0.183249	1563.15	0.0307707	0.00409991
	Brd7	ENSRNOG00000014419	Protein Coding	0.0522326	829.954	0.00202004	0.00941695	0.132694	645.986	0.048621	0.0075712
	RGD1563354	ENSRNOG00000014424	Protein Coding	0.491162	170.291	1.44599e-08	2.76334e-07	0.523475	160.373	6.56794e-05	2.12803e-06
	Arntl	ENSRNOG00000014448	Protein Coding	0.218382	383.269	4.00861e-05	0.000321533	0.263685	318.349	0.00970815	0.000908304
	Uri1	ENSRNOG00000014463	Protein Coding	0.192456	515.686	1.64772e-11	6.27256e-10	0.178568	401.448	0.0300045	0.00396399
	Rfx3	ENSRNOG00000014486	Protein Coding	0.515855	364.253	5.60033e-05	0.00042896	0.667262	386.758	5.04628e-06	1.06586e-07
	Sacs	ENSRNOG00000014509	Protein Coding	-0.247942	2933.33	4.67704e-07	6.21553e-06	-0.291759	2450.04	0.0124698	0.00126706
	Mlycd	ENSRNOG00000014522	Protein Coding	0.169744	423.065	2.44815e-08	4.40435e-07	0.166195	383.414	0.0368574	0.00523375
	Nav2	ENSRNOG00000014530	Protein Coding	0.19776	948.723	0.00333099	0.0143639	0.371455	1010.24	5.18935e-05	1.60421e-06
	Plcxd3	ENSRNOG00000014550	Protein Coding	-0.884253	129.076	3.44818e-12	1.47489e-10	-0.952601	110.896	3.21307e-07	4.51338e-09
	Zfp239	ENSRNOG00000014552	Protein Coding	0.157581	134.664	0.000226638	0.00145198	0.217647	154.851	0.0200821	0.0023279
	Dock3	ENSRNOG00000014576	Protein Coding	0.346925	1553.48	3.25486e-06	3.51806e-05	0.360841	1414.8	5.30612e-05	1.64575e-06
	Stk33	ENSRNOG00000014590	Protein Coding	-0.719511	3.20188	0.000680422	0.00372374	-1.05919	2.21783	0.000292443	1.27885e-05
	Zbtb46	ENSRNOG00000014592	Protein Coding	-0.326126	85.2602	1.23499e-06	1.47471e-05	-0.318534	75.7908	0.0455847	0.00692721
	Mtfmt	ENSRNOG00000014602	Protein Coding	0.185738	183.167	5.71795e-07	7.44428e-06	0.181801	151.885	0.0182983	0.00207974
	Cxxc1	ENSRNOG00000014614	Protein Coding	0.146712	523.135	0.000139645	0.000951665	0.267256	448.777	0.00699152	0.000610397
	Iars	ENSRNOG00000014616	Protein Coding	-0.182656	896.064	1.36236e-09	3.28414e-08	-0.114814	749.454	0.0368257	0.00522387
	Gtpbp1	ENSRNOG00000014634	Protein Coding	0.176663	589.97	6.28732e-12	2.58135e-10	0.317533	493.577	0.00489513	0.000395505
	Sema4g	ENSRNOG00000014650	Protein Coding	-0.261918	328.002	1.83832e-05	0.000161769	-0.274838	309.501	0.0233976	0.00285806
	Dll1	ENSRNOG00000014667	Protein Coding	0.466473	148.339	1.10288e-10	3.48128e-09	0.434781	126.553	5.12147e-05	1.57798e-06
	Zmynd11	ENSRNOG00000014670	Protein Coding	0.116577	3071.62	3.89212e-07	5.26529e-06	0.162765	2482.36	0.00026484	1.12963e-05
	Kcnd3	ENSRNOG00000014686	Protein Coding	-0.393254	363.332	5.90648e-08	9.69172e-07	-0.343726	442.182	0.0180352	0.00204151
	Mogat1	ENSRNOG00000014692	Protein Coding	0.362763	25.9258	3.55399e-06	3.80465e-05	0.432707	16.8158	0.0222032	0.00265446
	Tonsl	ENSRNOG00000014703	Protein Coding	-0.435487	52.5846	3.9203e-09	8.67662e-08	-0.463421	48.8486	0.00122751	7.11109e-05
	Rbm20	ENSRNOG00000014705	Protein Coding	0.504168	9.1705	0.00671712	0.0256672	0.569161	8.90945	0.0359802	0.00506334
	Acsl3	ENSRNOG00000014718	Protein Coding	0.176494	3204.76	2.65779e-06	2.94119e-05	0.212928	2000.84	0.0369497	0.00525342
	Cbfa2t3	ENSRNOG00000014723	Protein Coding	0.436911	420.015	1.11576e-05	0.000104207	0.632159	593.03	4.95726e-06	1.03574e-07
	Pdha1l1	ENSRNOG00000014745	Protein Coding	-0.332926	127.61	5.65185e-10	1.51304e-08	-0.417008	835.045	2.17305e-06	4.06973e-08
	Dzip1l	ENSRNOG00000014746	Protein Coding	0.370517	307.763	3.30276e-12	1.41587e-10	0.381906	238.286	2.00906e-05	5.36523e-07
	Nbea	ENSRNOG00000014747	Protein Coding	0.201005	2648.99	0.00158589	0.0076785	0.261335	2728.07	0.00306909	0.000222952
	Rasd2	ENSRNOG00000014761	Protein Coding	0.711203	1245.45	5.53752e-09	1.17898e-07	0.819989	1036.82	3.40534e-08	3.33446e-10
	Glis3	ENSRNOG00000014768	Protein Coding	0.408307	106.055	0.000531624	0.00301518	0.46277	106.119	0.00987537	0.000927999
	Ddn	ENSRNOG00000014789	Protein Coding	0.670909	19808.9	1.09089e-16	1.11037e-14	0.501621	14498.8	2.08262e-05	5.60534e-07
	Peg3	ENSRNOG00000014791	Protein Coding	-0.290182	3851.11	2.93551e-08	5.15447e-07	-0.201848	4440.58	0.0218055	0.00258232
	RGD1309540	ENSRNOG00000014798	Protein Coding	-0.096676	1439.49	6.16707e-05	0.00046544	-0.163287	1110.69	0.000207513	8.45889e-06
	Hap1	ENSRNOG00000014819	Protein Coding	-0.269634	2255.06	0.00398741	0.0166805	-0.318787	1750.7	0.0329881	0.00447914
	Epc1	ENSRNOG00000014834	Protein Coding	0.0980581	366.834	0.00325974	0.0141142	0.136507	368.728	0.045299	0.00686011
	Kif21a	ENSRNOG00000014844	Protein Coding	-0.124005	2612.21	6.63524e-05	0.000495477	-0.166599	2285.8	0.00657919	0.000567998
	Slc13a5	ENSRNOG00000014870	Protein Coding	-0.316654	182.803	0.00155571	0.00755558	-0.439018	195.9	0.00612478	0.000518935
	Lpin2	ENSRNOG00000014876	Protein Coding	0.326154	1513.76	8.57679e-14	4.97715e-12	0.263026	1368.29	7.29266e-05	2.41892e-06
	Git1	ENSRNOG00000014883	Protein Coding	0.448222	7627.71	7.48501e-14	4.39721e-12	0.465573	7702.82	9.83141e-08	1.15421e-09
	Wdr63	ENSRNOG00000014893	Protein Coding	-0.910156	54.3194	2.97808e-05	0.00024667	-0.907707	49.8695	0.00218653	0.000144939
	Sh2d5	ENSRNOG00000014909	Protein Coding	0.32482	615.005	1.00394e-08	2.00094e-07	0.198169	996.77	0.033571	0.00457861
	Lrrc71	ENSRNOG00000014937	Protein Coding	-0.211016	365.946	4.85957e-06	5.00525e-05	-0.27815	203.806	0.0264604	0.00337177
	Thumpd1	ENSRNOG00000014946	Protein Coding	-0.15489	390.934	0.000271385	0.00168588	-0.217105	268.868	0.0306638	0.00408002
	Kif17	ENSRNOG00000014970	Protein Coding	0.250927	284.452	3.8965e-05	0.000313864	0.252488	280.838	0.0142833	0.00151357
	Mas1	ENSRNOG00000014971	Protein Coding	-0.53339	751.044	1.77651e-05	0.00015691	-0.379401	586.708	0.0225043	0.00270697
	Slc35f4	ENSRNOG00000014982	Protein Coding	0.641221	71.4746	1.49572e-07	2.247e-06	0.539631	56.0614	0.0115081	0.00113394
	Ube4b	ENSRNOG00000014986	Protein Coding	-0.160037	1327.51	1.29188e-06	1.53398e-05	-0.129148	1297.61	0.0285557	0.00371403
	Spg21	ENSRNOG00000015019	Protein Coding	0.321334	546.116	8.46807e-21	2.26027e-18	0.400148	444.472	5.81857e-07	8.91906e-09
	Mxd4	ENSRNOG00000015033	Protein Coding	0.236945	371.053	1.08755e-06	1.31766e-05	0.35633	1033.27	6.79219e-05	2.22893e-06
	Cyp26b1	ENSRNOG00000015076	Protein Coding	0.632563	229.71	0.000647377	0.00356871	0.682888	231.778	0.00354065	0.000268099
	Bspry	ENSRNOG00000015105	Protein Coding	-0.514239	577.715	2.68523e-16	2.53023e-14	-0.509262	669.985	2.02917e-08	1.88291e-10
	Sae1	ENSRNOG00000015128	Protein Coding	-0.14225	991.203	3.99864e-07	5.39254e-06	-0.159018	857.095	0.00205015	0.000134217
	F12	ENSRNOG00000015139	Protein Coding	0.77535	95.2208	2.12146e-17	2.58845e-15	0.624909	92.713	6.47585e-06	1.43622e-07
	Erc2	ENSRNOG00000015148	Protein Coding	-0.450636	603.506	5.11893e-08	8.49466e-07	-0.499657	617.475	7.8966e-05	2.67592e-06
	Spg7	ENSRNOG00000015150	Protein Coding	-0.088988	639.094	7.41478e-05	0.000544704	-0.153294	594.68	0.0246843	0.00306624
	LOC688754	ENSRNOG00000015161	Pseudogene	-0.265022	43.0304	0.000101986	0.000722172	-0.415573	954.291	8.81841e-05	3.05611e-06
	Mbtps1	ENSRNOG00000015173	Protein Coding	0.149421	1288.66	4.63306e-11	1.60338e-09	0.132081	1218.39	0.00227739	0.000152713
	Phc1	ENSRNOG00000015191	Protein Coding	0.120725	725.656	0.00272443	0.0121132	0.183204	681.272	0.0204507	0.00238623
	Hdhd3	ENSRNOG00000015195	Protein Coding	-0.303063	154.686	2.1715e-10	6.41806e-09	-0.363972	119.953	0.00197498	0.000128385
	Crtac1	ENSRNOG00000015220	Protein Coding	-0.656314	1738.48	8.50721e-19	1.37002e-16	-0.645145	1411.76	3.8401e-09	2.99239e-11
	Man1a2	ENSRNOG00000015226	Protein Coding	0.140474	545.972	0.00505673	0.0203144	0.208707	465.325	0.0222712	0.00266944
	Myo1b	ENSRNOG00000015227	Protein Coding	-0.366222	65.7609	2.10368e-05	0.000182173	-0.454864	95.2925	0.000152573	5.85076e-06
	Pip5k1b	ENSRNOG00000015232	Protein Coding	0.525442	509.284	8.54992e-21	2.26027e-18	0.605038	453.084	1.34279e-17	9.63758e-21
	Abca12	ENSRNOG00000015248	Protein Coding	1.02737	4.65636	3.5255e-09	7.84847e-08	0.831486	4.28769	0.00465386	0.000371001
	Ppapdc2	ENSRNOG00000015268	Protein Coding	0.495922	670.528	2.39624e-11	8.85632e-10	0.559652	480.636	8.59264e-08	9.86749e-10
	RGD1561662	ENSRNOG00000015297	Protein Coding	-0.651485	9.19538	0.000170194	0.00112952	-0.601175	9.81235	0.0359343	0.00504952
	Moxd1	ENSRNOG00000015321	Protein Coding	0.193357	499.997	0.00141899	0.00697368	0.217248	431.522	0.0148829	0.0015916
	Trim45	ENSRNOG00000015347	Protein Coding	0.252561	105.276	5.11724e-07	6.72663e-06	0.382407	100.98	0.000757841	4.07554e-05
	Prss12	ENSRNOG00000015353	Protein Coding	0.693167	145.628	1.28191e-06	1.52504e-05	0.829404	120.738	1.61273e-05	4.12568e-07
	Cpne7	ENSRNOG00000015397	Protein Coding	-0.883613	3974.46	3.64512e-10	1.02332e-08	-1.0152	3135.95	6.90716e-10	4.46172e-12
	Mapk4	ENSRNOG00000015401	Protein Coding	0.678735	437.55	9.16049e-17	9.58026e-15	0.682379	464.18	1.56809e-09	1.05311e-11
	Stxbp1	ENSRNOG00000015420	Protein Coding	-0.187226	12450	1.94461e-06	2.21374e-05	-0.232357	10792.9	0.000550764	2.7558e-05
	Slc27a3	ENSRNOG00000015421	Protein Coding	-0.469978	215.909	2.70496e-14	1.7162e-12	-0.551523	160.37	4.44949e-06	9.17825e-08
	Ssx2ip	ENSRNOG00000015425	Protein Coding	0.26443	972.653	6.31753e-06	6.3023e-05	0.250394	891.183	0.0235951	0.00289464
	Wrn	ENSRNOG00000015440	Protein Coding	-0.259132	189.378	0.000492843	0.00282894	-0.284161	196.054	0.0386743	0.00558127
	Sfxn3	ENSRNOG00000015442	Protein Coding	-0.192359	1084.6	3.94109e-07	5.32396e-06	-0.241502	939.56	0.000609315	3.11124e-05
	Heatr3	ENSRNOG00000015459	Protein Coding	-0.188601	208.372	4.76678e-07	6.31454e-06	-0.3032	151.927	0.0057755	0.000482328
	Phactr2	ENSRNOG00000015473	Protein Coding	-0.51272	79.7473	0.000210473	0.0013631	-0.484231	85.7257	0.00778912	0.000694017
	Nkx3-1	ENSRNOG00000015477	Protein Coding	-0.857261	17.1073	9.74358e-11	3.11173e-09	-0.678381	15.089	0.00123059	7.15254e-05
	Tead1	ENSRNOG00000015488	Protein Coding	-0.290615	74.6705	0.00323502	0.0140295	-0.403258	77.8832	0.0111715	0.00108817
	Rcl1	ENSRNOG00000015491	Protein Coding	0.189025	228.863	2.91083e-06	3.18235e-05	0.271303	210.239	2.44616e-05	6.7092e-07
	Bcat1	ENSRNOG00000015514	Protein Coding	-0.182104	16814.7	0.000116289	0.000809302	-0.197816	10872	0.0294803	0.00386905
	Rbp4	ENSRNOG00000015518	Protein Coding	0.81729	125.138	2.77627e-09	6.29838e-08	0.749525	125.696	0.000182433	7.20237e-06
	LOC100909441	ENSRNOG00000015544	Protein Coding	-0.143963	338.739	0.000225028	0.00144409	-0.369781	609.319	0.00941723	0.000872877
	Fuca2	ENSRNOG00000015551	Protein Coding	-0.164354	291.757	0.000194103	0.001267	-0.212451	253.518	0.00622131	0.000528808
	Ankdd1a	ENSRNOG00000015554	Protein Coding	0.85961	134.288	1.69329e-08	3.18479e-07	0.714952	113.039	0.00101446	5.67925e-05
	RGD1310712	ENSRNOG00000015560	Protein Coding	0.122791	601.658	0.000524538	0.0029812	0.175999	659.835	0.0165296	0.00182132
	Dnah6	ENSRNOG00000015581	Protein Coding	-1.11184	71.8866	1.24746e-07	1.91023e-06	-1.06014	76.2241	0.000118348	4.35629e-06
	Me2	ENSRNOG00000015582	Protein Coding	-0.294815	342.494	9.41259e-08	1.48236e-06	-0.25416	247.002	0.0191682	0.00219236
	Nol3	ENSRNOG00000015588	Protein Coding	-0.190502	288.069	6.47047e-05	0.000484878	-0.295638	193.052	0.00819171	0.000739967
	Dnaaf1	ENSRNOG00000015590	Protein Coding	-0.716858	18.1693	6.64463e-05	0.000495976	-0.802362	18.4653	0.00230472	0.0001549
	Prph	ENSRNOG00000015643	Protein Coding	0.805322	48.8091	5.78819e-05	0.000440338	0.593647	47.175	0.0402056	0.00587869
	Nell1	ENSRNOG00000015675	Protein Coding	-0.283236	1139.13	0.000300314	0.00184512	-0.334022	1038.66	0.00765492	0.00067735
	Parva	ENSRNOG00000015713	Protein Coding	-0.378893	122.058	1.42357e-06	1.67571e-05	-0.374148	98.3105	0.00953559	0.000886293
	Ptpre	ENSRNOG00000015717	Protein Coding	-0.322588	625.417	4.28478e-06	4.49347e-05	-0.285415	661.704	0.00239451	0.000162899
	Egr4	ENSRNOG00000015719	Protein Coding	0.448215	193.151	2.73621e-08	4.86283e-07	0.342186	124.039	0.0311463	0.00417193
	Loxl4	ENSRNOG00000015727	Protein Coding	0.528813	24.3495	0.00248653	0.0112233	0.600136	15.931	0.0272649	0.00350421
	Bcl2l2	ENSRNOG00000015732	Protein Coding	-0.170188	2934.02	1.04303e-08	2.0745e-07	-0.14094	2056.89	0.0166317	0.00183496
	Kcng4	ENSRNOG00000015746	Protein Coding	0.137333	265.34	0.0116451	0.0405068	0.406797	216.401	0.00220677	0.000146796
	Nphp1	ENSRNOG00000015756	Protein Coding	0.147707	303.15	7.68426e-07	9.70552e-06	0.234119	257.45	0.00482347	0.000388479
	Ndst3	ENSRNOG00000015781	Protein Coding	0.789275	180.768	6.53976e-09	1.36489e-07	0.864536	173.664	6.39005e-08	7.01051e-10
	Klf13	ENSRNOG00000015822	Protein Coding	0.293397	167.563	8.50452e-05	0.00061526	0.350714	160.561	0.0172183	0.00191727
	Npsr1	ENSRNOG00000015863	Protein Coding	0.967876	12.0379	1.12794e-05	0.000105088	1.02717	9.76223	0.000369684	1.68297e-05
	Ap2s1	ENSRNOG00000015865	Protein Coding	-0.157657	1336.91	0.000193397	0.00126456	-0.335722	1032.67	0.00188253	0.000121121
	Chst9	ENSRNOG00000015867	Protein Coding	-0.417456	168.342	0.0010454	0.0053824	-0.517172	127.208	0.011327	0.00110743
	Pccb	ENSRNOG00000015869	Protein Coding	-0.106005	360.096	0.000909259	0.0047809	-0.258945	310.936	0.000182433	7.21088e-06
	Dpep1	ENSRNOG00000015880	Protein Coding	-1.23305	2.59918	4.19447e-09	9.21911e-08	-0.988821	2.56038	0.000735662	3.9261e-05
	Lmntd1	ENSRNOG00000015910	Protein Coding	-0.995913	4.29696	3.21318e-07	4.44474e-06	-0.673332	2.28751	0.0353744	0.00492732
	Tspan5	ENSRNOG00000015913	Protein Coding	0.27012	2040.21	4.99947e-09	1.0771e-07	0.274447	1833.2	1.79299e-05	4.7063e-07
	Zfp609	ENSRNOG00000015977	Protein Coding	0.150462	1170.14	0.00897412	0.0326541	0.299283	1168.32	0.000306757	1.3619e-05
	Rassf8	ENSRNOG00000015986	Protein Coding	-0.336263	124.649	2.42202e-06	2.69595e-05	-0.327346	131.025	0.0232388	0.00282473
	Fgfr1	ENSRNOG00000016050	Protein Coding	-0.337692	2163.19	2.7151e-05	0.000228366	-0.352359	1767.26	0.00710375	0.00062166
	Tab2	ENSRNOG00000016054	Protein Coding	0.104045	874.095	3.04329e-05	0.000251415	0.17133	848.626	0.000270885	1.1582e-05
	Cd3e	ENSRNOG00000016069	Protein Coding	1.24154	30.7441	1.82707e-08	3.38951e-07	1.16866	23.6779	3.66658e-05	1.07708e-06
	Id4	ENSRNOG00000016099	Protein Coding	0.26309	623.694	4.77396e-07	6.31902e-06	0.413927	313.369	3.4896e-05	1.01026e-06
	Fzd7	ENSRNOG00000016119	Protein Coding	0.859069	38.9438	3.03253e-08	5.31013e-07	0.771382	33.0616	0.00437391	0.000345071
	Strn4	ENSRNOG00000016145	Protein Coding	0.213809	3774.76	1.04109e-09	2.59713e-08	0.205031	3233.97	0.00902525	0.000828217
	Slc17a6	ENSRNOG00000016147	Protein Coding	0.93576	230.181	2.49842e-10	7.27141e-09	0.810247	178.176	1.09021e-05	2.64364e-07
	Nptxr	ENSRNOG00000016156	Protein Coding	-0.778498	22298.7	2.89468e-19	5.0548e-17	-0.811148	18832.1	4.67272e-13	9.82168e-16
	Dock10	ENSRNOG00000016165	Protein Coding	0.381968	2103.49	7.84444e-05	0.000572512	0.419025	2005.32	0.000901754	4.96968e-05
	Setbp1	ENSRNOG00000016208	Protein Coding	0.194396	208.448	0.0127905	0.0436533	0.292402	271.562	0.000852975	4.65712e-05
	Scn2b	ENSRNOG00000016221	Protein Coding	-0.213129	1289.75	0.000132857	0.00091128	-0.249345	1157.75	0.048621	0.00757257
	Fgd3	ENSRNOG00000016225	Protein Coding	-0.316801	124.711	1.3757e-07	2.08314e-06	-0.289086	124.031	0.00235267	0.000159329
	Ciapin1	ENSRNOG00000016234	Protein Coding	-0.135968	977.753	1.19259e-06	1.43035e-05	-0.179611	730.785	7.65692e-05	2.58293e-06
	Mical2	ENSRNOG00000016244	Protein Coding	0.216727	3886.59	1.84373e-05	0.000162105	0.226628	3629.93	0.00202868	0.000132396
	Neto2	ENSRNOG00000016245	Protein Coding	0.364021	219.887	1.75334e-09	4.13544e-08	0.437037	195.931	1.66661e-05	4.30623e-07
	Tshz1	ENSRNOG00000016246	Protein Coding	0.259426	471.755	0.000212274	0.00137149	0.545773	630.432	0.000303426	1.34089e-05
	Daw1	ENSRNOG00000016247	Protein Coding	-1.01144	13.2535	2.8659e-06	3.14587e-05	-0.789521	11.2032	0.011327	0.00110711
	Acsl5	ENSRNOG00000016265	Protein Coding	-0.344045	1153.75	1.72688e-10	5.23436e-09	-0.301501	1006.7	0.000469435	2.26867e-05
	Chst15	ENSRNOG00000016267	Protein Coding	0.728578	252.223	1.67112e-13	9.16662e-12	0.777973	236.709	1.78094e-10	9.03894e-13
	Tcea2	ENSRNOG00000016288	Protein Coding	-0.353884	1472.56	5.13883e-19	8.50543e-17	-0.402665	1169.17	7.76693e-08	8.75999e-10
	Cnnm1	ENSRNOG00000016302	Protein Coding	0.396115	1670.76	3.69324e-17	4.33933e-15	0.389198	1396.63	1.00793e-07	1.19364e-09
	Ctnnbip1	ENSRNOG00000016313	Protein Coding	-0.441825	440.101	4.17728e-20	9.2454e-18	-0.396919	428.673	0.000718161	3.82165e-05
	Cx3cl1	ENSRNOG00000016326	Protein Coding	0.408083	5634.59	1.74494e-20	4.37016e-18	0.342195	4992.99	2.76469e-06	5.3576e-08
	Dkk3	ENSRNOG00000016343	Protein Coding	-0.625974	3707.1	1.02761e-12	4.82952e-11	-0.664415	2849.43	3.87586e-09	3.06e-11
	Apba2	ENSRNOG00000016358	Protein Coding	-0.325366	3001.75	9.94239e-10	2.49662e-08	-0.354399	3001.83	5.76101e-06	1.25522e-07
	Fgfr2	ENSRNOG00000016374	Protein Coding	-0.202929	1854.84	0.00339281	0.0145908	-0.21266	1811.69	0.0375242	0.00535565
	Necab3	ENSRNOG00000016380	Protein Coding	0.634551	425.583	8.88149e-07	1.10052e-05	0.459692	423.967	0.0134679	0.00140507
	Gabrd	ENSRNOG00000016385	Protein Coding	0.982837	390.949	3.70334e-14	2.28862e-12	0.958493	379.601	1.91318e-09	1.34372e-11
	Sphkap	ENSRNOG00000016388	Protein Coding	0.420339	1530.1	7.53143e-09	1.54809e-07	0.364739	1594.6	0.000633764	3.27831e-05
	Tacc1	ENSRNOG00000016423	Protein Coding	0.196093	2595.48	0.00065346	0.00359582	0.241601	2296.77	0.00138924	8.36139e-05
	Prrc1	ENSRNOG00000016433	Protein Coding	-0.246237	126.031	2.07318e-06	2.3419e-05	-0.247798	106.956	0.0384909	0.00554296
	Prkd2	ENSRNOG00000016434	Protein Coding	0.26921	286.159	0.000925016	0.00484901	0.329492	231.988	0.00162588	0.000100857
	Creb3	ENSRNOG00000016452	Protein Coding	-0.0743714	572.178	0.00341877	0.0146858	-0.165078	479.818	0.0149881	0.00160592
	Kctd1	ENSRNOG00000016467	Protein Coding	0.637647	319.646	9.35574e-22	3.12416e-19	0.402585	390.727	6.27208e-05	2.01278e-06
	Ndufa10	ENSRNOG00000016470	Protein Coding	-0.170442	1206.28	3.40227e-07	4.66226e-06	-0.211809	540.613	0.0140411	0.00147963
	2016-03-04	ENSRNOG00000016472	Protein Coding	0.408632	122.889	1.64346e-11	6.26885e-10	0.286403	98.6264	0.0107917	0.00103845
	Eif5a	ENSRNOG00000016478	Protein Coding	-0.122288	3206.5	0.000568504	0.00319295	-0.245408	2618.97	0.000627232	3.23488e-05
	Gcnt4	ENSRNOG00000016500	Protein Coding	0.835635	26.896	1.0992e-06	1.32839e-05	0.766938	31.7251	0.00242016	0.000165207
	Palmd	ENSRNOG00000016508	Protein Coding	-0.340457	406.962	6.69012e-06	6.64612e-05	-0.273697	319.805	0.0127394	0.00130032
	Pitrm1	ENSRNOG00000016511	Protein Coding	-0.0708691	828.154	0.00197887	0.00925904	-0.199659	826.308	0.00992504	0.000933175
	Fam171a1	ENSRNOG00000016534	Protein Coding	-0.0821345	778.422	0.0085604	0.0313645	-0.214948	1024.51	0.0034236	0.000256779
	Itga8	ENSRNOG00000016538	Protein Coding	-0.636209	123.002	5.85457e-06	5.89608e-05	-0.663189	104.898	0.000952013	5.28571e-05
	Dclk2	ENSRNOG00000016550	Protein Coding	0.15992	1145.41	0.00414728	0.0172244	0.20779	856.019	0.0180493	0.00204588
	Hmgcs1	ENSRNOG00000016552	Protein Coding	-0.356252	4104.69	1.07275e-18	1.6563e-16	-0.435892	2764.19	1.13069e-07	1.39497e-09
	Dgat2	ENSRNOG00000016573	Protein Coding	0.268817	1013.48	4.61752e-07	6.14615e-06	0.231314	776.095	0.00821399	0.0007424
	Myadm	ENSRNOG00000016588	Protein Coding	-0.431564	942.45	3.69376e-20	8.27143e-18	-0.499762	731.103	2.09759e-08	1.9679e-10
	Hras	ENSRNOG00000016611	Protein Coding	-0.196286	1043.38	3.80839e-05	0.000307287	-0.267589	673.846	0.00151841	9.28667e-05
	Trim36	ENSRNOG00000016612	Protein Coding	-0.270986	172.755	0.00812991	0.0300767	-0.423246	143.65	0.0137223	0.00143666
	Scgn	ENSRNOG00000016628	Protein Coding	1.04394	18.5596	2.86497e-14	1.78793e-12	1.04526	12.106	1.21636e-06	2.06843e-08
	Sfmbt1	ENSRNOG00000016645	Protein Coding	0.133392	441.738	6.93704e-06	6.84143e-05	0.19516	381.636	0.00019462	7.81233e-06
	LOC100912512	ENSRNOG00000016653	Protein Coding	0.630366	1565.8	3.09277e-06	3.36772e-05	0.576707	1467.94	0.000475688	2.30942e-05
	Galr1	ENSRNOG00000016654	Protein Coding	-1.41881	24.0037	8.73422e-13	4.1355e-11	-1.20738	29.5671	4.40123e-06	9.04794e-08
	Armc3	ENSRNOG00000016716	Protein Coding	-1.0104	27.9295	6.19476e-08	1.01211e-06	-0.773612	25.6905	0.00270355	0.00019016
	Xpo6	ENSRNOG00000016722	Protein Coding	0.0870526	1610.12	3.66776e-05	0.000297199	0.1975	1361.74	7.44496e-05	2.49547e-06
	Akr1a1	ENSRNOG00000016727	Protein Coding	-0.124129	5565.31	0.000157248	0.00105464	-0.182919	4256.59	0.00282119	0.000200604
	Tiam2	ENSRNOG00000016728	Protein Coding	0.33822	664.98	4.83247e-06	4.98273e-05	0.342417	675.102	0.00414248	0.000322377
	Rab13	ENSRNOG00000016733	Protein Coding	0.149431	163.584	0.00656612	0.0252076	0.244921	125.532	0.0230505	0.00279577
	Cyp26a1	ENSRNOG00000016750	Protein Coding	-1.72303	7.93513	3.54684e-17	4.1932e-15	-1.3734	6.41739	3.66102e-07	5.29277e-09
	Slc25a28	ENSRNOG00000016751	Protein Coding	0.178039	465.473	1.48773e-06	1.74476e-05	0.278921	454.354	0.00496993	0.000402313
	Oprl1	ENSRNOG00000016768	Protein Coding	-0.469997	453.466	1.00685e-17	1.31263e-15	-0.398739	349.224	1.75661e-06	3.15193e-08
	Rab38	ENSRNOG00000016769	Protein Coding	0.772218	31.0407	2.51612e-07	3.57401e-06	1.0097	23.4924	1.90234e-06	3.46218e-08
	Extl1	ENSRNOG00000016776	Protein Coding	0.459874	762.379	2.78663e-14	1.76215e-12	0.435267	622.499	3.09653e-05	8.81048e-07
	Actr1b	ENSRNOG00000016789	Protein Coding	-0.209121	3929.89	4.58593e-10	1.25776e-08	-0.251611	3912.09	7.78342e-07	1.24496e-08
	Suv420h1	ENSRNOG00000016790	Protein Coding	0.104466	1031.76	0.000727561	0.0039469	0.132525	807.343	0.0437355	0.00655382
	Il25	ENSRNOG00000016804	Protein Coding	-0.397475	5.80472	0.00319799	0.0138942	-0.660151	8.60611	0.00423975	0.000331812
	Ide	ENSRNOG00000016833	Protein Coding	-0.0833827	507.653	0.0102606	0.0365183	-0.226635	439.462	0.039167	0.00567646
	Pifo	ENSRNOG00000016842	Protein Coding	-1.1701	8.26473	3.30489e-10	9.35446e-09	-0.889395	6.27859	0.00163465	0.000101569
	Lrrc36	ENSRNOG00000016854	Protein Coding	-0.814289	41.8719	4.53257e-07	6.04153e-06	-0.827381	35.5842	0.000474333	2.30042e-05
	Fhl2	ENSRNOG00000016866	Protein Coding	0.703666	173.059	4.16333e-16	3.75568e-14	0.692344	145.251	6.30844e-07	9.78866e-09
	Shisa7	ENSRNOG00000016877	Protein Coding	0.361871	3165.62	1.17415e-11	4.59851e-10	0.238003	2887.05	0.00559031	0.00046206
	Lppr5	ENSRNOG00000016878	Protein Coding	0.341866	501.105	1.70108e-12	7.72755e-11	0.302958	355.661	0.000950566	5.26793e-05
	Ldlrad4	ENSRNOG00000016879	Protein Coding	0.245399	88.7997	0.000387678	0.0023083	0.367337	128.816	0.00695588	0.000606223
	Gabrq	ENSRNOG00000016884	Protein Coding	-0.893401	10.2773	1.71073e-05	0.000151805	-1.00547	9.27342	0.00037237	1.69901e-05
	Tppp3	ENSRNOG00000016890	Protein Coding	-0.560468	179.529	1.51963e-06	1.77779e-05	-0.601486	157.635	0.000100778	3.59016e-06
	Uimc1	ENSRNOG00000016891	Protein Coding	0.115224	443.195	0.000294397	0.00181462	0.214101	374.532	0.0228547	0.00276282
	Rpl3	ENSRNOG00000016896	Protein Coding	0.100175	5217.1	0.000899228	0.00473862	0.214985	2794.45	0.0384559	0.00553398
	Acly	ENSRNOG00000016924	Protein Coding	-0.322802	3579.2	7.36327e-22	2.54823e-19	-0.351416	3297.2	3.61669e-09	2.74413e-11
	Cplx4	ENSRNOG00000016928	Protein Coding	0.788248	3.3121	0.000310448	0.00189946	0.891741	2.74293	0.00321245	0.000237977
	Nadk	ENSRNOG00000016936	Protein Coding	0.100397	930.457	0.00171945	0.00822725	0.166672	846.919	0.00144877	8.78651e-05
	Otud1	ENSRNOG00000016950	Protein Coding	0.211718	82.5806	0.00575868	0.0226235	0.377352	49.6337	0.0170048	0.0018839
	Zap70	ENSRNOG00000016995	Protein Coding	0.460979	55.243	1.12647e-05	0.000105053	0.422841	47.266	0.0238104	0.00293205
	Grp	ENSRNOG00000016999	Protein Coding	-0.637738	158.198	2.93082e-05	0.000243179	-0.650968	123.973	0.00280953	0.000199488
	Adrb1	ENSRNOG00000017002	Protein Coding	0.586546	86.3219	3.43277e-11	1.20999e-09	0.412259	66.358	0.0217097	0.00256653
	Plxna1	ENSRNOG00000017003	Protein Coding	-0.403536	1458.69	2.84843e-08	5.03409e-07	-0.298142	1357.67	0.0414511	0.00612438
	Coq7	ENSRNOG00000017012	Protein Coding	0.114066	162.951	0.00713411	0.0269962	0.276889	133.793	0.00936101	0.000865747
	Galnt18	ENSRNOG00000017021	Protein Coding	0.463884	691.312	1.01177e-15	8.37308e-14	0.543346	605.732	3.09478e-12	9.77721e-15
	Snx1	ENSRNOG00000017029	Protein Coding	-0.246492	437.564	4.29998e-11	1.49354e-09	-0.32959	214.978	0.000400814	1.86167e-05
	Sec11c	ENSRNOG00000017036	Protein Coding	-0.324116	1382.39	3.19741e-06	3.46778e-05	-0.288707	849.855	0.00445818	0.000352888
	Fbxo36	ENSRNOG00000017053	Protein Coding	-0.90752	9.99968	7.22224e-10	1.87032e-08	-0.842534	13.4048	0.000429075	2.03033e-05
	Ryr2	ENSRNOG00000017060	Protein Coding	-0.317118	7322.93	0.000412807	0.00243036	-0.24783	6937.86	0.0450632	0.00681516
	Car9	ENSRNOG00000017073	Protein Coding	-0.989288	5.09467	3.46814e-06	3.72111e-05	-0.737397	4.37649	0.0198055	0.0022858
	Snx7	ENSRNOG00000017077	Protein Coding	-0.321164	163.491	4.66501e-06	4.82837e-05	-0.311784	109.668	0.00242016	0.000165513
	Pgm2l1	ENSRNOG00000017079	Protein Coding	-0.450908	3548.96	4.62439e-17	5.30245e-15	-0.489079	2891.99	3.15824e-05	9.00227e-07
	Pxdc1	ENSRNOG00000017093	Protein Coding	-0.515417	152.226	2.52534e-11	9.19068e-10	-0.431508	125.631	0.000785658	4.26945e-05
	AABR06001610.1	ENSRNOG00000017095	Protein Coding	-0.367775	28.0482	1.37973e-06	1.62914e-05	-0.285181	652.295	0.00154286	9.48186e-05
	Nsdhl	ENSRNOG00000017099	Protein Coding	-0.350788	402.102	4.16164e-14	2.55525e-12	-0.381214	332.844	1.04003e-06	1.7292e-08
	Dpyd	ENSRNOG00000017105	Protein Coding	-0.382715	179.637	8.8543e-08	1.40444e-06	-0.447386	155.075	0.0108865	0.00105045
	Syngr1	ENSRNOG00000017108	Protein Coding	-0.395736	1209.75	2.5465e-13	1.35014e-11	-0.388134	1249.73	0.0296092	0.00389104
	Synj2	ENSRNOG00000017114	Protein Coding	0.289799	973.561	6.09353e-08	9.96429e-07	0.294359	882.695	1.55722e-05	3.94374e-07
	Chchd6	ENSRNOG00000017115	Protein Coding	-0.150397	485.224	0.00173502	0.00828509	-0.162132	539.918	0.0417037	0.00617239
	Zfp532	ENSRNOG00000017116	Protein Coding	0.101032	988.28	0.000356856	0.0021461	0.150319	1008.14	0.00454446	0.000361115
	Abhd2	ENSRNOG00000017120	Protein Coding	0.240767	655.846	0.000455654	0.00264096	0.235052	586.387	0.012309	0.00124503
	Snx30	ENSRNOG00000017132	Protein Coding	0.253265	512.588	6.91292e-08	1.11888e-06	0.28341	371.108	0.00402664	0.00031171
	Zfp185	ENSRNOG00000017140	Protein Coding	-0.826195	17.3746	4.27264e-07	5.72436e-06	-0.552194	14.5466	0.0447639	0.0067653
	Pfkp	ENSRNOG00000017163	Protein Coding	-0.313849	4194.64	8.10594e-16	6.79685e-14	-0.333872	3935.21	2.17397e-15	2.00613e-18
	Akr1e2	ENSRNOG00000017165	Protein Coding	-0.212859	253.39	4.68953e-10	1.28248e-08	-0.276797	226.997	3.47418e-05	1.00097e-06
	Hydin	ENSRNOG00000017178	Protein Coding	-0.7789	134.021	1.92518e-06	2.19293e-05	-0.770907	144.306	0.000450005	2.15537e-05
	Cyp27a1	ENSRNOG00000017188	Protein Coding	-1.041	94.3163	4.08264e-13	2.07778e-11	-1.14425	74.7992	3.02001e-10	1.62566e-12
	Kcng2	ENSRNOG00000017189	Protein Coding	-0.42264	608.351	2.83879e-06	3.11792e-05	-0.355794	403.842	0.0173221	0.00193237
	Pqlc1	ENSRNOG00000017204	Protein Coding	0.209613	407.159	0.000266192	0.00166013	0.255866	359.727	0.0319454	0.00430393
	Igfbp5	ENSRNOG00000017206	Protein Coding	-0.344852	1457.73	7.13676e-05	0.000526925	-0.394231	1284.08	0.000418284	1.96211e-05
	Atp6v0d1	ENSRNOG00000017235	Protein Coding	-0.206269	4670.09	8.8221e-07	1.0968e-05	-0.238192	3899.9	0.000268644	1.14724e-05
	Gmpr	ENSRNOG00000017250	Protein Coding	0.221085	697.497	8.47648e-13	4.03353e-11	0.201788	685.826	0.0227	0.00273829
	Nop16	ENSRNOG00000017284	Protein Coding	-0.139921	435.762	0.00010086	0.000714999	-0.179836	313.868	0.00209054	0.000137719
	Sord	ENSRNOG00000017291	Protein Coding	-0.125257	510.434	8.27861e-06	8.04775e-05	-0.136264	294.329	0.0259797	0.00327777
	Prss23	ENSRNOG00000017307	Protein Coding	-0.717907	348.923	5.04935e-09	1.08598e-07	-0.733893	266.556	1.21636e-06	2.0703e-08
	Me3	ENSRNOG00000017311	Protein Coding	-0.547399	800.959	7.88789e-15	5.49957e-13	-0.565662	810.583	1.02125e-10	4.76436e-13
	Ctbp2	ENSRNOG00000017326	Protein Coding	-0.253818	538.833	2.82433e-08	4.99613e-07	-0.193552	454.164	0.026217	0.00333323
	Pter	ENSRNOG00000017328	Protein Coding	0.834407	475.888	3.06463e-10	8.74544e-09	0.876246	183.453	7.33138e-05	2.43928e-06
	Ctdnep1	ENSRNOG00000017352	Protein Coding	0.150037	988.517	1.34596e-07	2.04299e-06	0.167925	973.762	0.0494488	0.00773952
	Zyx	ENSRNOG00000017354	Protein Coding	-0.314369	635.149	4.57036e-10	1.2553e-08	-0.46263	572.697	4.39877e-06	9.02035e-08
	Capsl	ENSRNOG00000017355	Protein Coding	-0.902231	20.3195	5.00921e-06	5.13714e-05	-0.892955	15.178	0.000856919	4.68305e-05
	Itm2c	ENSRNOG00000017359	Protein Coding	-0.383194	11787	1.29072e-13	7.16257e-12	-0.490665	10477.7	1.15767e-11	4.39188e-14
	Rhobtb2	ENSRNOG00000017373	Protein Coding	0.310902	755.37	2.81009e-08	4.98483e-07	0.386725	756.428	1.21179e-07	1.51582e-09
	Il11	ENSRNOG00000017386	Protein Coding	0.659753	4.45766	4.34869e-05	0.000344743	0.990788	2.56235	0.000461147	2.21755e-05
	Duox2	ENSRNOG00000017395	Protein Coding	-0.853865	5.57151	1.17988e-06	1.4178e-05	-0.851698	5.24581	0.000771178	4.16704e-05
	Apobr	ENSRNOG00000017403	Protein Coding	0.646193	60.1465	2.21004e-18	3.23584e-16	0.671175	65.3284	1.93636e-07	2.5715e-09
	Rps3	ENSRNOG00000017418	Protein Coding	0.154225	3080.28	2.15546e-05	0.000186064	0.372589	1138.42	0.0076699	0.000679487
	Map3k4	ENSRNOG00000017419	Protein Coding	0.244859	742.274	5.33249e-05	0.000410926	0.290074	730.451	0.000195539	7.86926e-06
	Map1b	ENSRNOG00000017428	Protein Coding	-0.407532	28523.3	4.12151e-13	2.09197e-11	-0.362394	33494.9	5.00301e-06	1.05416e-07
	RGD1304884	ENSRNOG00000017431	Protein Coding	-0.400124	3152.39	1.13957e-20	2.91693e-18	-0.360535	3109.26	0.0002182	9.04973e-06
	LOC100912019	ENSRNOG00000017442	Protein Coding	-0.456843	34.7149	0.000726817	0.00394475	-0.554104	24.5333	0.0151501	0.00163073
	Tubb2b	ENSRNOG00000017445	Protein Coding	-0.344124	1639.33	6.93972e-09	1.43577e-07	-0.300448	1973.22	0.00114204	6.5367e-05
	C1ql3	ENSRNOG00000017459	Protein Coding	1.00029	823.216	8.96663e-12	3.58552e-10	1.45738	704.957	5.91842e-12	2.06323e-14
	Anxa1	ENSRNOG00000017469	Protein Coding	-0.551613	30.4728	0.000737746	0.00399609	-0.543772	23.069	0.045666	0.00694611
	Mmp23	ENSRNOG00000017477	Protein Coding	0.993473	33.51	2.50145e-11	9.13871e-10	0.844267	26.7572	0.000164005	6.37319e-06
	Gse1	ENSRNOG00000017489	Protein Coding	0.226735	794.338	0.00104516	0.0053824	0.275643	759.333	0.0208337	0.00244267
	Dcdc2	ENSRNOG00000017511	Protein Coding	0.426713	41.3918	0.000489302	0.00281456	0.485014	34.777	0.0146804	0.00156393
	Tesk1	ENSRNOG00000017532	Protein Coding	0.184315	750.112	2.38227e-08	4.3021e-07	0.250808	625.842	0.0380023	0.00544763
	Mmp9	ENSRNOG00000017539	Protein Coding	0.599817	48.2621	0.000666596	0.00365859	0.542632	46.9759	0.0369497	0.00525661
	AABR06059879.1	ENSRNOG00000017542	Protein Coding	-0.711944	5.68121	0.000492401	0.00282726	-0.768396	5.09031	0.0118559	0.00117586
	Fam53a	ENSRNOG00000017548	Protein Coding	0.210937	133.908	4.02836e-06	4.25741e-05	0.267854	101.72	0.0212614	0.0025032
	Fbln7	ENSRNOG00000017550	Protein Coding	-0.771892	19.1554	6.10311e-09	1.27937e-07	-0.680962	16.5519	0.00592747	0.000498969
	Gins2	ENSRNOG00000017575	Protein Coding	0.231707	691.066	0.000255832	0.0016071	0.344393	654.963	1.71022e-05	4.44519e-07
	Mylip	ENSRNOG00000017579	Protein Coding	0.441327	366.538	2.39266e-11	8.85632e-10	0.53759	328.208	4.16172e-08	4.20311e-10
	Mapkap1	ENSRNOG00000017583	Protein Coding	0.0754606	576.472	0.010423	0.0369856	0.140396	508.955	0.014757	0.00157511
	Srd5a1	ENSRNOG00000017601	Protein Coding	-0.263744	321.955	6.73844e-05	0.00050219	-0.318254	295.436	0.00423975	0.000331743
	Il34	ENSRNOG00000017602	Protein Coding	-0.365033	543.12	7.31698e-09	1.5089e-07	-0.412644	400.483	0.000289279	1.25685e-05
	AABR06092181.1	ENSRNOG00000017603	Processed Pseudogene	-0.337226	22.3252	0.000344819	0.00208491	-0.367971	482.671	0.000214215	8.85148e-06
	P2rx1	ENSRNOG00000017606	Protein Coding	0.654745	6.16112	3.73326e-05	0.00030225	0.858439	4.41129	0.000960901	5.34491e-05
	Nedd4l	ENSRNOG00000017610	Protein Coding	0.169368	1509.47	0.000649641	0.00357791	0.193668	1384.96	0.00333455	0.000248732
	Fbp2	ENSRNOG00000017637	Protein Coding	-1.12139	4.342	1.02078e-10	3.24367e-09	-0.982886	3.35473	0.000389249	1.79798e-05
	Usp6nl	ENSRNOG00000017644	Protein Coding	-0.172126	525.882	0.00749541	0.0281729	-0.223824	479.159	0.0235839	0.00288844
	Ctcf	ENSRNOG00000017674	Protein Coding	0.176276	962.84	3.08416e-13	1.61274e-11	0.190889	733.037	0.0120726	0.00120998
	Pi15	ENSRNOG00000017686	Protein Coding	-0.857416	1.17201	0.000105696	0.000745944	-0.792506	1.57918	0.0069007	0.000599999
	Ccsap	ENSRNOG00000017690	Protein Coding	0.609385	1023.56	1.20005e-31	4.56834e-28	0.535892	779.998	5.38725e-13	1.21521e-15
	Usp3	ENSRNOG00000017714	Protein Coding	0.174345	87.9014	0.000246794	0.00155837	0.324409	79.4381	0.00423975	0.000331778
	Sf3b3	ENSRNOG00000017724	Protein Coding	0.0917695	989.983	0.0115283	0.0401683	0.119554	822.363	0.0453342	0.00686776
	Agpat4	ENSRNOG00000017731	Protein Coding	-0.140997	1378.7	0.000901674	0.00474888	-0.182778	1143.1	0.00829027	0.00075057
	Dgkz	ENSRNOG00000017737	Protein Coding	0.42332	10159.2	4.32299e-12	1.82853e-10	0.393514	9387.24	7.93619e-05	2.69898e-06
	Mccc2	ENSRNOG00000017752	Protein Coding	0.181948	417.62	1.24085e-08	2.41744e-07	0.174871	383.614	0.0206812	0.00242054
	Car12	ENSRNOG00000017766	Protein Coding	-0.595238	684.676	3.08573e-07	4.28714e-06	-0.514028	568.249	0.0010694	6.04162e-05
	Slc5a1	ENSRNOG00000017775	Protein Coding	-1.3785	2.96735	1.727e-10	5.23436e-09	-1.22753	3.41157	1.42083e-05	3.56919e-07
	Ahcy	ENSRNOG00000017777	Protein Coding	-0.193195	619.752	2.71309e-08	4.83078e-07	-0.225388	388.817	0.0102323	0.000968649
	Acta1	ENSRNOG00000017786	Protein Coding	0.242793	193.115	4.085e-06	4.30293e-05	0.335212	195.642	0.00088153	4.83563e-05
	Katnal2	ENSRNOG00000017788	Protein Coding	-0.656638	14.295	5.50162e-05	0.00042225	-0.691984	11.486	0.010158	0.00096029
	Arhgap12	ENSRNOG00000017791	Protein Coding	0.946206	1055.04	3.80451e-26	2.7852e-23	0.987821	726.209	1.59019e-14	2.1196e-17
	Fsd1l	ENSRNOG00000017823	Protein Coding	-0.241691	98.9511	0.000701046	0.00382451	-0.503756	68.6669	0.00935894	0.000865076
	Actn2	ENSRNOG00000017833	Protein Coding	-0.817121	518.654	4.26694e-19	7.25152e-17	-0.813282	518.409	3.09478e-12	9.96851e-15
	Gmcl1	ENSRNOG00000017838	Protein Coding	-0.228524	495.998	1.21012e-15	9.84337e-14	-0.178291	335.176	0.0420093	0.006237
	Ucp2	ENSRNOG00000017854	Protein Coding	-0.586003	1290.18	1.78979e-05	0.000157937	-0.492072	1011.02	0.0108638	0.00104762
	Sirt5	ENSRNOG00000017866	Protein Coding	0.0921911	1272.64	0.000362074	0.00217336	0.140014	1092.38	0.0164751	0.00181086
	Aldh1a7	ENSRNOG00000017878	Protein Coding	-0.980228	3.71331	6.28479e-06	6.27293e-05	-0.668087	2.361	0.0367616	0.005211
	Serac1	ENSRNOG00000017889	Protein Coding	-0.132976	282.945	0.00030268	0.00185726	-0.219675	199.557	0.00627702	0.000534509
	Eno1	ENSRNOG00000017895	Protein Coding	-0.307051	5130.17	1.70977e-14	1.12608e-12	-0.362434	2152.84	6.23422e-06	1.36471e-07
	LOC100363716	ENSRNOG00000017905	Protein Coding	-0.125838	2943.79	4.67976e-06	4.84101e-05	-0.216404	2636.88	0.000214388	8.88063e-06
	Fam115a	ENSRNOG00000017911	Protein Coding	-0.187566	1574.28	4.99822e-05	0.00038831	-0.193028	1250.11	0.00446566	0.000353709
	Pnck	ENSRNOG00000017923	Protein Coding	-0.404768	1102.71	5.07544e-07	6.68091e-06	-0.536141	881.929	2.08218e-07	2.79673e-09
	St3gal2	ENSRNOG00000017932	Protein Coding	0.182083	1481.43	6.26426e-13	3.03394e-11	0.156024	1389.56	0.0370359	0.00527266
	Ccdc3	ENSRNOG00000017933	Protein Coding	-0.565894	17.0999	0.000786256	0.00421923	-0.559239	17.0062	0.0354614	0.00494671
	Btaf1	ENSRNOG00000017938	Protein Coding	0.135728	764.001	6.73814e-05	0.00050219	0.179915	586.582	0.0470931	0.00726701
	Optn	ENSRNOG00000017941	Protein Coding	-0.2174	1335.4	9.32652e-09	1.87258e-07	-0.18093	1231.85	0.00771162	0.000685519
	Ccdc37	ENSRNOG00000017959	Protein Coding	-0.614679	43.5357	0.000438974	0.00255987	-0.584364	33.9779	0.023413	0.00286151
	Olfm3	ENSRNOG00000017969	Protein Coding	0.845591	324.477	5.81725e-14	3.52629e-12	0.732845	206.954	0.000137222	5.12139e-06
	AABR06090303.1	ENSRNOG00000017974	Pseudogene	0.274312	1629.35	2.08376e-06	2.35245e-05	0.27704	1530.29	0.00981936	0.000921225
	Dnajb13	ENSRNOG00000017975	Protein Coding	0.624101	251.258	1.30933e-08	2.53528e-07	0.568566	200.437	8.29249e-05	2.83983e-06
	Ubac1	ENSRNOG00000017983	Protein Coding	0.107286	606.186	0.000234431	0.00149561	0.292629	492.832	0.0017469	0.000110647
	Rab8b	ENSRNOG00000018009	Protein Coding	0.323869	288.137	1.68599e-09	3.9964e-08	0.404876	229.981	0.00204106	0.000133308
	Hspa12a	ENSRNOG00000018019	Protein Coding	-0.209851	4389.71	2.91262e-05	0.000241985	-0.257081	4409.08	0.0010039	5.60979e-05
	Apbb1	ENSRNOG00000018020	Protein Coding	-0.13706	6057.14	0.000705742	0.00384242	-0.234448	6546.99	0.00482176	0.000387847
	Lgals8	ENSRNOG00000018046	Protein Coding	-0.257675	350.391	9.80303e-17	1.01408e-14	-0.155904	192.372	0.0499389	0.00784439
	AABR06064819.1	ENSRNOG00000018084	Protein Coding	0.286619	14.669	0.00728102	0.0274702	0.485893	7.45207	0.040831	0.00601602
	Slc22a8	ENSRNOG00000018086	Protein Coding	0.405159	197.76	0.00261263	0.0116881	0.460499	176.996	0.0228397	0.00275982
	Vim	ENSRNOG00000018087	Protein Coding	-0.552194	969.741	0.000880626	0.00465607	-0.553744	778.33	0.0147418	0.00157273
	Ppp6r1	ENSRNOG00000018090	Protein Coding	-0.23433	3047.35	1.17132e-13	6.5381e-12	-0.257806	2540.01	4.00645e-09	3.22471e-11
	Cd83	ENSRNOG00000018092	Protein Coding	-0.451292	274.48	1.27556e-17	1.60789e-15	-0.472564	233.152	5.49738e-07	8.39242e-09
	Sv2c	ENSRNOG00000018094	Protein Coding	0.592105	105.752	6.28095e-07	8.10519e-06	0.62899	97.0734	4.92834e-05	1.49906e-06
	Slc12a5	ENSRNOG00000018111	Protein Coding	0.269624	4706.64	3.73557e-08	6.38839e-07	0.308393	4210.19	2.27983e-05	6.18287e-07
	Anlnl1	ENSRNOG00000018113	Protein Coding	-0.318351	138.262	0.00141462	0.00695578	-0.4592	813.33	0.00127621	7.51095e-05
	Ndufv1	ENSRNOG00000018117	Protein Coding	-0.0986495	2180.88	0.000907843	0.00477609	-0.185977	1624.56	0.0345453	0.00476578
	Dhx32	ENSRNOG00000018119	Protein Coding	0.0844079	485.469	0.00356875	0.0152167	0.198997	485.553	0.0440002	0.00661603
	RGD1307443	ENSRNOG00000018141	Protein Coding	-0.178605	764.077	0.00026549	0.00165629	-0.254782	687.801	0.00066757	3.49083e-05
	Anxa4	ENSRNOG00000018159	Protein Coding	-0.449917	397.816	2.02018e-08	3.72597e-07	-0.407961	301.658	0.000124855	4.62783e-06
	Prkab2	ENSRNOG00000018166	Protein Coding	-0.251292	218.076	2.66481e-08	4.76264e-07	-0.275479	176.808	0.000766186	4.1322e-05
	Oprm1	ENSRNOG00000018191	Protein Coding	-0.457259	40.9926	8.60727e-05	0.000621541	-0.484499	44.3648	0.00688637	0.0005984
	Dapk1	ENSRNOG00000018198	Protein Coding	0.534463	1512.6	2.18521e-14	1.41474e-12	0.608287	1374.03	2.84319e-12	8.59982e-15
	Pde4dip	ENSRNOG00000018220	Protein Coding	-0.233013	3852.85	3.46882e-12	1.48039e-10	-0.199398	4083.56	0.000212268	8.72753e-06
	Zcchc14	ENSRNOG00000018226	Protein Coding	0.255108	502.399	1.02046e-05	9.65382e-05	0.297695	521.808	0.000232386	9.76913e-06
	Srf	ENSRNOG00000018232	Protein Coding	0.250945	1020.26	1.82473e-11	6.89869e-10	0.247729	832.641	0.00807565	0.000725343
	Hhip	ENSRNOG00000018268	Protein Coding	-0.436994	94.9826	0.000320982	0.00195569	-0.486076	98.8856	0.00368747	0.000282997
	Scamp4	ENSRNOG00000018271	Protein Coding	-0.0761387	474.566	0.0060278	0.0235253	-0.192103	389.198	0.0420093	0.00623368
	Mgat4a	ENSRNOG00000018276	Protein Coding	-0.280385	513.464	1.45873e-11	5.62055e-10	-0.335707	401.987	0.000302711	1.33524e-05
	Sfxn1	ENSRNOG00000018279	Protein Coding	-0.239118	966.481	2.86012e-11	1.02523e-09	-0.181549	931.943	0.0260302	0.00328845
	Grap2	ENSRNOG00000018316	Protein Coding	0.710187	13.7922	7.19049e-07	9.15477e-06	0.527803	17.6942	0.0235702	0.00288555
	Aak1	ENSRNOG00000018317	Protein Coding	-0.329581	7813.36	1.14402e-13	6.42337e-12	-0.27294	6993.42	3.75985e-05	1.10641e-06
	Caly	ENSRNOG00000018337	Protein Coding	-0.153052	2796.17	0.00788664	0.0293249	-0.25053	2502.51	0.00601043	0.000506569
	Marveld2	ENSRNOG00000018340	Protein Coding	0.623914	27.4355	3.21936e-06	3.48364e-05	0.472843	24.6647	0.0401836	0.00587324
	Isca1	ENSRNOG00000018343	Protein Coding	-0.104806	2748.68	0.00616431	0.0239923	-0.254168	2181.53	0.00792776	0.000708401
	Nt5dc2	ENSRNOG00000018358	Protein Coding	0.586034	84.3052	0.000108796	0.000764426	0.640164	100.779	0.00208268	0.000136688
	RGD1310819	ENSRNOG00000018366	Protein Coding	0.760101	3006.54	1.63142e-19	3.0745e-17	0.664648	3225.55	5.07026e-10	3.04122e-12
	Eif2b3	ENSRNOG00000018375	Protein Coding	0.113392	228.595	0.0122783	0.0422743	0.259091	182.403	0.00739921	0.000652448
	Wdr7	ENSRNOG00000018387	Protein Coding	-0.211923	2080.57	0.0001777	0.0011732	-0.195627	2124.22	0.0445271	0.00672038
	Cpne6	ENSRNOG00000018399	Protein Coding	-0.299943	5581.45	0.00186194	0.00878974	-0.337922	4870.81	0.0110841	0.00107598
	Aars	ENSRNOG00000018404	Protein Coding	-0.191449	3164.76	6.89854e-10	1.80569e-08	-0.169744	2900.58	0.00328707	0.000244179
	Pold3	ENSRNOG00000018411	Protein Coding	0.190384	241.982	1.22554e-07	1.88577e-06	0.216622	227.725	0.0477498	0.00739527
	Grk1	ENSRNOG00000018430	Protein Coding	-0.645305	11.1071	8.85302e-07	1.09921e-05	-0.608208	11.4166	0.0159799	0.00174389
	Ggt7	ENSRNOG00000018441	Protein Coding	-0.262846	2476.76	2.493e-11	9.12535e-10	-0.38157	1909.71	0.00265919	0.000185949
	Cend1	ENSRNOG00000018448	Protein Coding	-0.345461	190.623	1.35678e-08	2.60595e-07	-0.410984	339.717	0.0172629	0.00192312
	LOC100911440	ENSRNOG00000018450	Protein Coding	-0.475564	19.4734	7.3293e-07	9.32526e-06	-0.735849	481.805	2.33181e-06	4.45896e-08
	Smad1	ENSRNOG00000018483	Protein Coding	0.251535	288.788	1.064e-08	2.1118e-07	0.33813	230.211	0.000301216	1.32185e-05
	RGD1311084	ENSRNOG00000018486	Protein Coding	0.886451	139.819	2.05858e-25	1.35114e-22	0.596399	100.334	5.32171e-05	1.65331e-06
	Cdh22	ENSRNOG00000018557	Protein Coding	0.546033	120.586	3.10563e-10	8.83596e-09	0.712372	122.929	8.6796e-05	2.9902e-06
	Klk8	ENSRNOG00000018580	Protein Coding	0.58952	161.31	1.18999e-05	0.00011006	0.540285	127.947	0.00317974	0.000235065
	AABR06091411.1	ENSRNOG00000018588	Pseudogene	0.333493	62.4083	1.63925e-06	1.89905e-05	0.53963	26.9742	0.0192693	0.00220689
	Ankrd1	ENSRNOG00000018598	Protein Coding	0.30073	12.1402	0.00848316	0.0311355	0.515164	8.62423	0.0132387	0.00137505
	Camta1	ENSRNOG00000018602	Protein Coding	0.107135	2358.64	0.0150383	0.0498328	0.437029	2621.31	0.00298776	0.000215359
	Tufm	ENSRNOG00000018604	Protein Coding	-0.0928716	814.61	0.00405659	0.0169068	-0.148305	568.008	0.0279712	0.00361363
	Slc12a3	ENSRNOG00000018607	Protein Coding	-0.350788	29.9034	0.00110284	0.00562925	-0.447501	24.9168	0.0335512	0.0045736
	Rev1	ENSRNOG00000018623	Protein Coding	0.249636	715.275	1.33422e-08	2.5704e-07	0.246612	630.474	0.00706936	0.000618198
	Gapdh	ENSRNOG00000018630	Protein Coding	-0.198566	12450.8	2.72753e-06	3.0131e-05	-0.329819	769.582	0.0150703	0.00161704
	Zfand2b	ENSRNOG00000018639	Protein Coding	0.299334	362.672	6.39391e-10	1.68096e-08	0.287006	344.16	0.00199472	0.000129813
	Slc6a7	ENSRNOG00000018644	Protein Coding	-0.748737	920.174	3.13391e-17	3.75162e-15	-0.796209	611.492	3.08846e-11	1.29834e-13
	Csf1	ENSRNOG00000018659	Protein Coding	-0.302475	287.134	2.1634e-06	2.43082e-05	-0.361108	292.723	0.00022806	9.55217e-06
	Klk7	ENSRNOG00000018664	Protein Coding	0.910744	5.5756	1.4218e-08	2.72414e-07	1.52454	3.77686	3.08544e-10	1.6767e-12
	Gpsm1	ENSRNOG00000018666	Protein Coding	-0.288936	620.241	3.07196e-05	0.000253577	-0.393622	559.443	0.000899679	4.95363e-05
	Akt2	ENSRNOG00000018677	Protein Coding	0.170662	643.278	5.71725e-06	5.77306e-05	0.214674	606.744	0.0063848	0.000544996
	Nes	ENSRNOG00000018681	Protein Coding	-0.350238	21.6947	0.00203996	0.00949121	-0.467166	33.5472	0.009833	0.000923009
	RGD1305464	ENSRNOG00000018689	Protein Coding	-0.670347	204.013	1.32564e-19	2.57472e-17	-0.471202	199.193	0.00309487	0.000225459
	Asgr1	ENSRNOG00000018693	Protein Coding	0.758429	4.87243	0.000182572	0.00120161	0.796979	3.70556	0.00803213	0.000720199
	Lipg	ENSRNOG00000018694	Protein Coding	-1.24219	7.27958	5.17061e-18	6.9308e-16	-0.613546	6.71938	0.0359174	0.00503978
	Tpsg1	ENSRNOG00000018701	Protein Coding	0.445849	12.9542	9.67117e-05	0.000688668	0.597104	10.3679	0.0191651	0.00219102
	Patz1	ENSRNOG00000018709	Protein Coding	0.0932966	421.38	0.00354941	0.0151547	0.179915	395.47	0.0254493	0.00318997
	CAMK2A	ENSRNOG00000018712	Protein Coding	0.261118	20649.4	6.724e-06	6.67281e-05	0.296245	23235.7	0.00267	0.000187117
	Arl5b	ENSRNOG00000018714	Protein Coding	-0.433687	179.573	1.94857e-11	7.31541e-10	-0.393962	110.538	0.0044461	0.000351703
	Cd74	ENSRNOG00000018735	Protein Coding	-0.902197	549.067	1.29703e-05	0.000118406	-0.945143	549.014	0.000614798	3.15184e-05
	Elmo2	ENSRNOG00000018747	Protein Coding	0.263923	2078.75	1.35961e-12	6.29655e-11	0.188055	1384.14	0.00649981	0.000559163
	Clcf1	ENSRNOG00000018752	Protein Coding	1.18154	14.9516	2.58012e-09	5.91686e-08	1.42243	10.0683	1.74351e-09	1.19773e-11
	Acss2	ENSRNOG00000018755	Protein Coding	-0.342919	1098.91	1.28281e-26	1.06161e-23	-0.420901	808.842	2.9115e-19	1.49262e-22
	Mpp7	ENSRNOG00000018760	Protein Coding	0.704216	115.569	1.62486e-08	3.07737e-07	0.566383	83.1024	0.00126927	7.44987e-05
	Rsph3	ENSRNOG00000018762	Protein Coding	-0.368574	62.1591	2.97145e-09	6.69331e-08	-0.3235	51.7256	0.0313736	0.00421082
	Cadm1	ENSRNOG00000018778	Protein Coding	-0.321384	1144.29	2.05424e-10	6.09991e-09	-0.212299	1211.8	0.0334464	0.00455351
	Jph3	ENSRNOG00000018784	Protein Coding	0.240071	5483.58	7.72107e-08	1.23915e-06	0.243588	4539.69	0.0300012	0.00396202
	Asic1	ENSRNOG00000018789	Protein Coding	0.288212	608.749	0.00131948	0.00655231	0.393029	537.096	0.00236533	0.00016055
	Kcnh4	ENSRNOG00000018790	Protein Coding	0.745718	111.994	4.04554e-10	1.12413e-08	0.656146	85.5994	0.00143213	8.65619e-05
	Vip	ENSRNOG00000018808	Protein Coding	0.596019	185.5	3.16593e-06	3.43755e-05	0.481245	168.39	0.0186067	0.00211765
	Slc5a5	ENSRNOG00000018822	Protein Coding	0.758742	45.1658	3.39172e-05	0.000277073	0.628831	38.9523	0.0346745	0.00479054
	Htr7	ENSRNOG00000018827	Protein Coding	-1.17623	160.253	2.13819e-27	2.14201e-24	-1.25332	127.837	1.10009e-20	3.38386e-24
	Ppp2r2b	ENSRNOG00000018851	Protein Coding	-0.336724	1550.88	7.14764e-14	4.25151e-12	-0.300335	1283.83	0.00559031	0.000462276
	Nppc	ENSRNOG00000018854	Protein Coding	-0.419906	67.5999	8.57504e-06	8.302e-05	-0.366561	48.988	0.0336531	0.00459857
	Hcrt	ENSRNOG00000018892	Protein Coding	-0.787065	12.5201	0.000357662	0.00215027	-1.08435	9.21711	0.000193152	7.69402e-06
	Mchr1	ENSRNOG00000018895	Protein Coding	-0.306984	209.381	0.00018708	0.00122896	-0.384519	177.465	0.00423975	0.000332003
	Pfkfb3	ENSRNOG00000018911	Protein Coding	-0.585436	564.267	1.06215e-18	1.6563e-16	-0.513291	498.456	1.61571e-09	1.09337e-11
	Napg	ENSRNOG00000018914	Protein Coding	-0.22191	3033.41	5.59546e-06	5.6651e-05	-0.28152	2118.41	0.0123058	0.00124408
	AABR06002223.1	ENSRNOG00000018935	Processed Pseudogene	-0.229496	39.6639	0.00632499	0.0244695	-0.376642	4758.95	7.47896e-05	2.51139e-06
	Mkx	ENSRNOG00000018938	Protein Coding	0.996419	31.8443	1.35425e-10	4.18456e-09	1.00178	26.648	1.69741e-06	3.00219e-08
	Slc28a1	ENSRNOG00000018940	Protein Coding	-1.15125	5.41579	7.17624e-11	2.35504e-09	-1.06021	4.71295	8.83787e-05	3.06738e-06
	Dlk2	ENSRNOG00000018949	Protein Coding	0.390632	348.312	1.35541e-07	2.05568e-06	0.294872	179.905	0.0437697	0.00656318
	Syne1	ENSRNOG00000018960	Protein Coding	0.176515	4859.53	0.000836359	0.00444796	0.221329	4999.44	0.00347828	0.00026195
	Wdr59	ENSRNOG00000018967	Protein Coding	-0.0920047	440.154	0.00399682	0.0167089	-0.219749	397.31	0.0031429	0.000231463
	Epdr1	ENSRNOG00000018989	Protein Coding	-0.268755	1577.19	1.78627e-10	5.37973e-09	-0.256339	1232.57	0.000264516	1.1269e-05
	Gsn	ENSRNOG00000018991	Protein Coding	-0.350031	2783.22	0.00162802	0.00785097	-0.412713	2562.86	0.0156947	0.00170416
	Gstm6	ENSRNOG00000019017	Protein Coding	-0.334737	147.304	0.00248391	0.0112141	-0.455466	107.897	0.00230118	0.000154544
	Plat	ENSRNOG00000019018	Protein Coding	-0.283489	792.44	4.8776e-05	0.000380337	-0.282332	567.447	0.0024165	0.000164643
	Zfp1	ENSRNOG00000019059	Protein Coding	0.152983	121.656	0.00181908	0.00861731	0.315631	133.082	0.000195565	7.88414e-06
	Stat5b	ENSRNOG00000019075	Protein Coding	0.237934	203.384	0.000982892	0.00509626	0.300728	207.575	0.019379	0.00222243
	Lipa	ENSRNOG00000019077	Protein Coding	-0.377218	736.96	1.84319e-11	6.94719e-10	-0.347958	662.027	1.90547e-06	3.47764e-08
	Sbk1	ENSRNOG00000019082	Protein Coding	0.36724	247.899	6.42658e-06	6.40102e-05	0.300911	317.924	0.0170263	0.00188716
	Nrg2	ENSRNOG00000019093	Protein Coding	0.531201	103.284	7.01618e-08	1.13175e-06	0.63184	87.0222	1.72293e-06	3.05615e-08
	Clec11a	ENSRNOG00000019138	Protein Coding	0.322528	220.796	7.16563e-07	9.12923e-06	0.27259	181.898	0.0240535	0.00297185
	Ch25h	ENSRNOG00000019141	Protein Coding	0.392474	22.4889	0.0034902	0.0149387	0.557927	23.1962	0.0221726	0.00264967
	Cpeb1	ENSRNOG00000019161	Protein Coding	-0.130872	869.134	0.000697477	0.0038094	-0.262436	776.364	0.00371138	0.000285212
	Syt6	ENSRNOG00000019163	Protein Coding	-0.587218	75.5338	5.68478e-09	1.20227e-07	-0.556314	79.732	0.000414474	1.94212e-05
	Psd2	ENSRNOG00000019177	Protein Coding	0.183215	1515.87	0.00017272	0.00114458	0.213462	1182.66	0.0197759	0.00227817
	Acsl4	ENSRNOG00000019180	Protein Coding	-0.297021	2130.53	3.78616e-07	5.14022e-06	-0.454628	1469.38	0.00361755	0.000276333
	Synpo	ENSRNOG00000019181	Protein Coding	0.23078	1446.7	3.90978e-05	0.000314534	0.304341	1497.19	0.0225834	0.0027196
	Acat2	ENSRNOG00000019189	Protein Coding	-0.507549	277.507	3.93043e-15	2.88849e-13	-0.570603	141.937	6.75647e-11	3.08277e-13
	Il12rb1	ENSRNOG00000019216	Protein Coding	-0.52482	3.9008	0.00110806	0.0056544	-0.604686	3.88819	0.0436989	0.00653714
	Vamp1	ENSRNOG00000019219	Protein Coding	-0.33793	4102.07	8.40548e-10	2.14464e-08	-0.378881	2868.23	4.70389e-08	4.87125e-10
	Gstm4	ENSRNOG00000019221	Protein Coding	-0.13917	283.792	5.7087e-06	5.76748e-05	-0.293967	187.618	6.66745e-05	2.16711e-06
	Fbl	ENSRNOG00000019229	Protein Coding	0.192638	333.282	2.43999e-06	2.71437e-05	0.445987	180.267	2.81099e-05	7.89716e-07
	Dab2ip	ENSRNOG00000019237	Protein Coding	0.18417	1515.62	0.00169094	0.0081092	0.239116	1353.75	0.0263667	0.00335768
	Ampd2	ENSRNOG00000019240	Protein Coding	0.275179	1588.67	2.01887e-09	4.73825e-08	0.270903	1252.53	0.00956536	0.00088955
	Homer2	ENSRNOG00000019297	Protein Coding	0.377876	207.061	4.91668e-05	0.000383071	0.401522	250.583	0.000927765	5.12254e-05
	Dctn4	ENSRNOG00000019298	Protein Coding	-0.155004	1028.99	1.34134e-08	2.5815e-07	-0.234238	536.18	0.000783079	4.2474e-05
	Syt12	ENSRNOG00000019306	Protein Coding	-0.283644	486.481	9.1782e-07	1.13146e-05	-0.372952	503.631	2.32e-05	6.3156e-07
	Syt3	ENSRNOG00000019318	Protein Coding	-0.186045	978.057	9.05379e-05	0.000650547	-0.253185	796.114	0.0349049	0.00484402
	Rnf185	ENSRNOG00000019325	Protein Coding	0.10196	530.957	7.5938e-05	0.000556567	0.188645	481.703	0.000302711	1.33349e-05
	Lyzl4	ENSRNOG00000019350	Protein Coding	1.19593	123.113	3.72621e-13	1.91688e-11	1.05616	116.118	2.84898e-06	5.53554e-08
	Esr1	ENSRNOG00000019358	Protein Coding	-1.21583	12.5412	7.70733e-17	8.24165e-15	-1.25116	13.531	3.44457e-08	3.39053e-10
	Ablim3	ENSRNOG00000019365	Protein Coding	0.587012	340.072	1.16305e-07	1.79833e-06	0.682092	361.687	3.35929e-07	4.76792e-09
	Eri3	ENSRNOG00000019381	Protein Coding	-0.0792589	1404.1	0.0105841	0.0374161	-0.200871	1253.75	0.00025519	1.08062e-05
	Zbtb47	ENSRNOG00000019382	Protein Coding	0.109156	938.333	0.00627357	0.0243051	0.232824	752.701	0.031808	0.00428216
	Hhatl	ENSRNOG00000019404	Protein Coding	0.366539	119.586	0.000545251	0.0030787	0.43008	98.2895	0.0223736	0.00268515
	Egr1	ENSRNOG00000019422	Protein Coding	0.640097	1034.25	2.31759e-12	1.02114e-10	0.635092	807.895	4.81534e-07	7.20845e-09
	Aspdh	ENSRNOG00000019424	Protein Coding	-0.31346	59.2903	4.2195e-06	4.43234e-05	-0.338118	50.0838	0.0484698	0.0075262
	Dip2b	ENSRNOG00000019429	Protein Coding	-0.171182	1090.4	0.000653987	0.00359769	-0.161685	1085.57	0.0230505	0.00279369
	Rab3a	ENSRNOG00000019433	Protein Coding	-0.236992	7000.11	1.59542e-06	1.85805e-05	-0.291359	8305.4	0.0065729	0.00056678
	Psd	ENSRNOG00000019435	Protein Coding	0.530186	6257.51	3.61579e-20	8.19321e-18	0.325433	6756.81	0.0111585	0.00108633
	Rnf31	ENSRNOG00000019438	Protein Coding	0.18935	444.053	3.90239e-05	0.000314205	0.244981	438.774	0.0461242	0.00704183
	Polr2g	ENSRNOG00000019439	Protein Coding	-0.294445	616.636	2.65137e-07	3.73547e-06	-0.419356	512.488	0.0335512	0.0045726
	Ackr2	ENSRNOG00000019472	Protein Coding	1.68589	29.8682	2.94608e-25	1.86919e-22	1.35804	29.7519	4.55957e-10	2.68815e-12
	Sh3bp5	ENSRNOG00000019475	Protein Coding	0.173867	1194.73	0.00201916	0.00941515	0.236704	1056.66	0.014138	0.00149309
	Irf9	ENSRNOG00000019478	Protein Coding	0.479452	311.312	1.02553e-13	5.82684e-12	0.323796	256.968	0.00587007	0.000492633
	Cyp8b1	ENSRNOG00000019481	Protein Coding	1.00053	0.886075	5.16993e-06	5.2679e-05	1.51358	1.21398	4.0686e-08	4.08821e-10
	Stard10	ENSRNOG00000019491	Protein Coding	0.477724	312.825	8.44127e-07	1.05496e-05	0.488021	351.721	0.000522412	2.57912e-05
	Mrpl17	ENSRNOG00000019497	Protein Coding	-0.0981342	1041.03	0.00231355	0.0105729	-0.165754	678.488	0.00457628	0.000363879
	Ap2a2	ENSRNOG00000019534	Protein Coding	-0.519877	4897.48	3.4189e-24	1.91398e-21	-0.543754	5504.34	3.09345e-15	3.01321e-18
	Zbtb2	ENSRNOG00000019544	Protein Coding	0.279544	163.027	5.53823e-08	9.15057e-07	0.244257	162.47	0.00265663	0.000185634
	Slc11a2	ENSRNOG00000019550	Protein Coding	0.113555	820.688	3.3776e-07	4.64183e-06	0.167269	629.755	0.00834018	0.000755944
	Sptbn2	ENSRNOG00000019564	Protein Coding	0.216686	18808.3	5.31004e-07	6.95605e-06	0.316827	19943.7	9.66269e-06	2.29852e-07
	Gng3	ENSRNOG00000019570	Protein Coding	-0.262812	1606.75	5.94254e-05	0.000451178	-0.30101	1625.9	0.00225699	0.000151114
	Lcat	ENSRNOG00000019573	Protein Coding	-0.330306	201.041	0.000771647	0.00415489	-0.374196	198.002	0.0137688	0.0014453
	Edc3	ENSRNOG00000019579	Protein Coding	0.190225	183.255	2.0418e-05	0.000177379	0.280727	153.466	0.00128425	7.57959e-05
	Dlk1	ENSRNOG00000019584	Protein Coding	-1.43633	38.3468	4.43748e-12	1.86452e-10	-1.30364	47.0414	1.56187e-06	2.71442e-08
	Ccdc24	ENSRNOG00000019586	Protein Coding	-0.69048	10.018	2.89588e-05	0.000240804	-0.703535	9.51297	0.00298478	0.000214838
	Ptprn	ENSRNOG00000019587	Protein Coding	-0.417418	7952.51	3.75945e-15	2.79521e-13	-0.449818	7342.35	3.50562e-05	1.02081e-06
	Iqca1	ENSRNOG00000019592	Protein Coding	-0.7968	31.2408	5.60037e-09	1.1897e-07	-0.532638	35.1199	0.0118559	0.00117626
	Mapk3	ENSRNOG00000019601	Protein Coding	-0.157282	2485.14	7.97838e-06	7.78771e-05	-0.339375	1753.82	2.53822e-05	6.98773e-07
	Mybpc2	ENSRNOG00000019627	Protein Coding	0.613418	26.1019	4.72178e-08	7.91845e-07	0.654226	27.7902	4.06774e-05	1.20952e-06
	Col6a3	ENSRNOG00000019648	Protein Coding	-0.650304	74.5437	0.000742969	0.0040198	-0.563523	66.6937	0.0469343	0.00723659
	Diaph1	ENSRNOG00000019688	Protein Coding	0.288254	641.395	1.68784e-11	6.39969e-10	0.275836	603.226	6.11044e-05	1.93594e-06
	Resp18	ENSRNOG00000019704	Protein Coding	-0.223839	889.348	0.000243061	0.00153955	-0.29622	698.774	0.0364919	0.00515781
	Ntf3	ENSRNOG00000019716	Protein Coding	0.62887	103.137	1.05611e-06	1.28201e-05	0.46276	103.607	0.0133705	0.00139354
	Sema4a	ENSRNOG00000019737	Protein Coding	-0.222043	608.837	3.38067e-07	4.64269e-06	-0.379805	529.467	6.13662e-05	1.95368e-06
	Prr16	ENSRNOG00000019744	Protein Coding	0.60176	40.9082	2.6305e-07	3.70882e-06	0.666132	42.4586	0.000141332	5.31826e-06
	Kcna1	ENSRNOG00000019750	Protein Coding	-0.512485	576.38	1.31977e-08	2.54513e-07	-0.382565	785.518	0.00471813	0.000378392
	Sh3gl3	ENSRNOG00000019776	Protein Coding	-0.360784	702.566	1.00631e-09	2.52028e-08	-0.249921	694.312	0.0433771	0.00648677
	Sipa1l2	ENSRNOG00000019791	Protein Coding	0.255657	789.349	0.000895541	0.00472356	0.362795	831.722	0.000626097	3.22581e-05
	Des	ENSRNOG00000019810	Protein Coding	0.575377	48.4018	2.83573e-05	0.000236878	0.561106	57.2253	0.00484588	0.000390781
	Hsp90ab1	ENSRNOG00000019834	Protein Coding	-0.154443	21845.5	0.000398586	0.00235904	-0.198617	12856.4	0.0133845	0.00139568
	Gng7	ENSRNOG00000019857	Protein Coding	0.848347	409.635	7.15423e-16	6.10644e-14	0.805093	285.315	4.52915e-07	6.71037e-09
	Mta2	ENSRNOG00000019913	Protein Coding	0.192882	807.968	2.87639e-12	1.24148e-10	0.176125	592.089	0.00665827	0.00057619
	Kcnk1	ENSRNOG00000019937	Protein Coding	0.516325	464.561	1.28192e-10	3.97981e-09	0.375779	396.119	0.00120144	6.91692e-05
	Ccnd2	ENSRNOG00000019939	Protein Coding	-0.938897	576.685	1.04106e-26	9.00702e-24	-0.890158	539.64	2.94621e-16	2.55581e-19
	Fbxo17	ENSRNOG00000019942	Protein Coding	0.69043	9.19086	7.46717e-06	7.3263e-05	0.660392	6.79899	0.0115758	0.00114239
	Ino80e	ENSRNOG00000019960	Protein Coding	0.169262	551.282	0.000151795	0.00102383	0.262133	435.46	0.0227544	0.00274799
	Cnbd2	ENSRNOG00000019992	Protein Coding	-0.125987	2097.05	4.14058e-05	0.00033031	-0.217648	1396.77	0.00334387	0.00024977
	Pcdhb22	ENSRNOG00000020028	Protein Coding	0.442834	77.778	3.39469e-07	4.65722e-06	0.318764	76.9369	0.0148905	0.00159355
	Drgx	ENSRNOG00000020045	Protein Coding	-1.27598	13.2209	5.16904e-13	2.56887e-11	-1.01475	9.09958	5.39558e-05	1.67903e-06
	Tut1	ENSRNOG00000020047	Protein Coding	0.233303	402.747	1.15671e-05	0.000107346	0.2318	341.413	0.0260521	0.00329606
	Atf5	ENSRNOG00000020060	Protein Coding	0.248565	1030.91	3.7684e-06	4.01386e-05	0.34526	706.4	0.0120001	0.00120025
	Pcdhb9	ENSRNOG00000020072	Protein Coding	0.225457	222.277	1.56681e-08	2.97632e-07	0.264181	178.061	0.00132114	7.86342e-05
	Pcdhb3	ENSRNOG00000020095	Protein Coding	0.430084	84.049	2.07396e-07	3.02496e-06	0.407377	70.1354	0.00166807	0.0001045
	Pcdhb1	ENSRNOG00000020103	Protein Coding	-0.573363	0.899546	0.00879531	0.0320955	-0.614285	0.980607	0.0248461	0.00309397
	Pcdhac1	ENSRNOG00000020119	Protein Coding	-0.16211	317.097	0.0147041	0.0489896	-0.227278	313.596	0.01228	0.00123939
	Ttll10	ENSRNOG00000020132	Protein Coding	-1.05518	13.2006	6.83749e-07	8.74499e-06	-0.792821	9.69796	0.0111431	0.00108426
	Ifitm10	ENSRNOG00000020164	Protein Coding	-0.582114	160.626	4.01214e-24	2.18191e-21	-0.572845	108.863	3.43618e-09	2.58955e-11
	Rnf121	ENSRNOG00000020175	Protein Coding	0.128491	184.361	0.000792668	0.00424765	0.346537	150.28	0.00126787	7.40989e-05
	Trpc2	ENSRNOG00000020188	Protein Coding	0.19899	137.965	2.77092e-06	3.05572e-05	0.368366	109.544	5.8925e-05	1.85783e-06
	Runx2	ENSRNOG00000020193	Protein Coding	0.601624	61.2514	1.11977e-10	3.52876e-09	0.609815	44.7542	1.61094e-05	4.11282e-07
	Ptpn20b	ENSRNOG00000020203	Protein Coding	-0.771244	5.26787	1.91588e-06	2.18496e-05	-0.664473	3.41696	0.0333872	0.00453755
	Homer3	ENSRNOG00000020229	Protein Coding	-0.696501	1153.92	2.29226e-07	3.30287e-06	-0.702925	848.717	4.92834e-05	1.50584e-06
	Hnrnpl	ENSRNOG00000020235	Protein Coding	0.146582	3330.32	8.47933e-10	2.15769e-08	0.204651	1704.92	0.0128367	0.00131722
	Myl9	ENSRNOG00000020246	Protein Coding	0.464908	154.275	0.000109801	0.000770346	0.430483	122.068	0.0154517	0.00167015
	Anxa8	ENSRNOG00000020270	Protein Coding	-0.652805	4.51048	0.00126636	0.00632315	-0.755758	4.50798	0.00966891	0.000901747
	Cntnap1	ENSRNOG00000020277	Protein Coding	-0.288572	6077.83	1.92877e-15	1.49236e-13	-0.265771	5186.56	0.00765958	0.000678155
	Syt11	ENSRNOG00000020279	Protein Coding	-0.211503	9376.61	5.13833e-06	5.23851e-05	-0.220031	7242.39	0.00549965	0.00045337
	Asb1	ENSRNOG00000020322	Protein Coding	-0.417709	385.287	1.19502e-15	9.76225e-14	-0.402134	380.944	0.000149267	5.68571e-06
	Calhm2	ENSRNOG00000020325	Protein Coding	0.508834	158.524	7.61884e-16	6.47398e-14	0.591023	136.544	7.04388e-09	5.88615e-11
	Sntb2	ENSRNOG00000020344	Protein Coding	0.336385	40.8784	0.00462406	0.018875	0.400023	57.4167	0.00649832	0.000558351
	Pou2f2	ENSRNOG00000020381	Protein Coding	0.250383	61.6304	0.0012057	0.00607126	0.644116	60.5173	0.00235147	0.000159128
	Fads3	ENSRNOG00000020385	Protein Coding	-0.219547	332.395	5.12306e-09	1.09935e-07	-0.300951	268.166	0.00016447	6.40815e-06
	Pklr	ENSRNOG00000020420	Protein Coding	-0.723337	10.839	5.48383e-10	1.47308e-08	-0.51019	8.02946	0.0241708	0.00298882
	Apc	ENSRNOG00000020423	Protein Coding	-0.355364	6530.43	2.71147e-13	1.43361e-11	-0.387989	6717.23	2.8996e-07	3.98386e-09
	RGD1311703	ENSRNOG00000020436	Protein Coding	0.149956	1180.43	2.6712e-09	6.08905e-08	0.1823	826.861	0.0359669	0.00505779
	Hcn3	ENSRNOG00000020444	Protein Coding	-0.516341	199.12	3.42304e-10	9.62396e-09	-0.516242	146.411	0.00156618	9.63504e-05
	Cst6	ENSRNOG00000020455	Protein Coding	-0.888164	415.883	2.87029e-13	1.51338e-11	-0.873803	397.362	1.00604e-07	1.18624e-09
	Nrep	ENSRNOG00000020467	Protein Coding	0.656268	139.958	4.38989e-08	7.41412e-07	0.529561	110.179	0.00167763	0.000105394
	Vav3	ENSRNOG00000020485	Protein Coding	0.636422	459.275	4.89482e-09	1.05873e-07	0.626865	358.125	4.00108e-05	1.18765e-06
	Tmem145	ENSRNOG00000020489	Protein Coding	-0.373874	571.31	0.000589034	0.00329658	-0.423644	322.554	0.0300364	0.00397282
	Fam189b	ENSRNOG00000020518	Protein Coding	-0.311422	1271.86	1.62277e-13	8.92712e-12	-0.270798	962.883	0.02885	0.00377301
	Col5a3	ENSRNOG00000020525	Protein Coding	-0.217136	505.795	0.00225243	0.0103358	-0.289916	348.497	0.0155498	0.00168524
	Ryr1	ENSRNOG00000020557	Protein Coding	0.429743	217.752	0.000238394	0.00151708	0.419689	223.713	0.018196	0.00206624
	Catsperg1	ENSRNOG00000020576	Protein Coding	-0.584395	90.8592	2.22005e-05	0.00019086	-0.739976	71.4622	0.000112565	4.0857e-06
	Pip5k1c	ENSRNOG00000020577	Protein Coding	-0.285425	6874.3	6.15392e-12	2.54086e-10	-0.281756	5966.44	0.0189345	0.00216273
	Phlda2	ENSRNOG00000020614	Protein Coding	-1.20302	14.9111	7.25024e-14	4.27248e-12	-1.14432	16.7847	1.9915e-06	3.67549e-08
	Ppp1r32	ENSRNOG00000020620	Protein Coding	-1.13569	46.8737	2.52307e-10	7.33193e-09	-1.44018	50.7106	4.26019e-10	2.4898e-12
	Dcst1	ENSRNOG00000020621	Protein Coding	-0.569346	42.6143	7.71544e-08	1.23915e-06	-0.527476	38.0736	0.00900055	0.000824566
	Slc17a7	ENSRNOG00000020650	Protein Coding	-0.310276	27025.9	9.14517e-07	1.12812e-05	-0.425904	25386.4	4.73391e-05	1.43187e-06
	Cfl1	ENSRNOG00000020660	Protein Coding	-0.147745	10052.8	0.000532707	0.00301834	-0.350876	5803.12	2.80831e-14	4.0312e-17
	Rnls	ENSRNOG00000020705	Protein Coding	0.212729	67.439	0.000203599	0.00132127	0.249355	53.9731	0.0377405	0.00539234
	Kcnn3	ENSRNOG00000020706	Protein Coding	-0.441488	123.02	3.63372e-06	3.88563e-05	-0.342491	124.595	0.034472	0.00474861
	Cyp2s1	ENSRNOG00000020743	Protein Coding	0.240341	44.6081	0.00485788	0.0196567	0.478979	40.8099	0.00576517	0.000480874
	Chrnb2	ENSRNOG00000020778	Protein Coding	-0.275277	633.252	1.09172e-08	2.15557e-07	-0.306926	629.774	0.00318893	0.000236072
	Etv4	ENSRNOG00000020792	Protein Coding	-0.319196	152.713	1.46861e-06	1.72447e-05	-0.307615	138.426	0.0195839	0.00224995
	Meox1	ENSRNOG00000020803	Protein Coding	-1.3858	10.2102	3.19447e-11	1.13652e-09	-1.68014	9.51978	2.40298e-11	9.97854e-14
	mrpl9	ENSRNOG00000020869	Protein Coding	-0.0916827	434.899	0.000947883	0.00493896	-0.209992	378.579	0.000407554	1.89715e-05
	Nags	ENSRNOG00000020879	Protein Coding	-0.649686	11.6977	8.45745e-09	1.71307e-07	-0.745233	10.5739	0.000596819	3.03825e-05
	Nucb1	ENSRNOG00000020889	Protein Coding	-0.136064	3866.32	4.57201e-07	6.08983e-06	-0.201238	3153.67	0.00317681	0.000234686
	Prodh2	ENSRNOG00000020900	Protein Coding	-0.348977	10.0633	0.00855764	0.0313616	-0.50484	10.6362	0.0344748	0.00475252
	G6pc3	ENSRNOG00000020902	Protein Coding	-0.212904	638.5	7.70219e-07	9.72171e-06	-0.259876	474.134	0.021173	0.00249113
	Pogz	ENSRNOG00000020962	Protein Coding	0.169701	910.91	6.85112e-08	1.10982e-06	0.166983	793.975	0.0065768	0.000567453
	Mrpl49	ENSRNOG00000020975	Protein Coding	-0.162351	441.676	7.99646e-05	0.000581733	-0.211358	439.633	0.0226215	0.0027265
	Dbp	ENSRNOG00000021027	Protein Coding	0.343208	1280.61	7.97495e-07	1.00261e-05	0.31239	1010.56	0.00648449	0.000556211
	Usf2	ENSRNOG00000021030	Protein Coding	0.0795445	1148.39	0.0106873	0.0376534	0.290947	928.197	0.0153445	0.00165748
	Fxyd7	ENSRNOG00000021067	Protein Coding	-0.41562	622.753	0.000747519	0.00403983	-0.49426	412.053	0.00970014	0.000906276
	Pip5k1a	ENSRNOG00000021068	Protein Coding	0.183403	1285.68	6.78828e-08	1.10145e-06	0.158066	1112.33	0.0181251	0.0020554
	Dtx4	ENSRNOG00000021086	Protein Coding	-0.498317	156.231	5.70869e-23	2.58713e-20	-0.474927	179.634	8.29698e-06	1.91835e-07
	Hpn	ENSRNOG00000021097	Protein Coding	-0.419121	15.7915	0.000253464	0.00159485	-0.565255	12.3912	0.0221136	0.00263596
	Ccdc114	ENSRNOG00000021109	Protein Coding	-0.619019	43.8553	0.000772217	0.00415678	-0.603113	40.8894	0.0306638	0.00408096
	Mllt11	ENSRNOG00000021110	Protein Coding	-0.28685	2865.53	5.59395e-15	4.00283e-13	-0.358796	2658.75	1.86806e-12	5.1715e-15
	Nomo1	ENSRNOG00000021118	Protein Coding	-0.215644	1936.98	2.89543e-11	1.03593e-09	-0.163497	2160.27	0.0457832	0.00697569
	Prune	ENSRNOG00000021120	Protein Coding	-0.15153	332.122	0.000339864	0.00205887	-0.271157	243.324	0.00369821	0.000284011
	Kcnj11	ENSRNOG00000021128	Protein Coding	0.311306	159.177	4.43298e-05	0.000349968	0.477547	130.775	0.00275823	0.000194714
	Pepd	ENSRNOG00000021142	Protein Coding	0.132659	363.169	7.98807e-05	0.000581433	0.249203	318.073	0.0221567	0.00264549
	Otub1	ENSRNOG00000021175	Protein Coding	-0.132462	2616.34	2.27244e-06	2.54283e-05	-0.338682	1558.85	2.72421e-05	7.59751e-07
	Rtn3	ENSRNOG00000021202	Protein Coding	-0.162395	15479.9	2.93103e-07	4.10517e-06	-0.249787	14040.5	0.0233201	0.00284418
	Pias3	ENSRNOG00000021218	Protein Coding	-0.306459	505.782	3.86828e-17	4.48957e-15	-0.437378	434.424	5.64498e-10	3.50171e-12
	Cpxm1	ENSRNOG00000021220	Protein Coding	0.376914	83.171	1.08422e-05	0.000101839	0.366394	76.7073	0.00970014	0.00090656
	Lzts3	ENSRNOG00000021231	Protein Coding	0.46484	3213.33	1.22043e-10	3.8019e-09	0.477008	2362.2	8.45425e-06	1.96338e-07
	Slc4a11	ENSRNOG00000021234	Protein Coding	0.765076	86.6375	3.69093e-08	6.32911e-07	0.565691	68.3168	0.0105759	0.00101064
	AABR06026186.1	ENSRNOG00000021239	Pseudogene	-0.357452	20.3518	9.55087e-05	0.000681377	-0.568834	33.9482	2.30604e-07	3.10923e-09
	Adra1d	ENSRNOG00000021256	Protein Coding	-0.356852	1169.51	0.000184984	0.00121581	-0.379242	955.736	0.00579712	0.000485025
	Chgb	ENSRNOG00000021269	Protein Coding	-0.423272	8813.79	2.66999e-07	3.75614e-06	-0.400763	7184.9	0.000257631	1.09228e-05
	Lrrc48	ENSRNOG00000021303	Protein Coding	-0.317771	175.363	5.64423e-11	1.92187e-09	-0.210097	164.491	0.0342999	0.00471082
	Fdft1	ENSRNOG00000021314	Protein Coding	-0.305386	1315.19	2.561e-09	5.88011e-08	-0.310675	1152.35	1.43401e-06	2.46852e-08
	Tmem132a	ENSRNOG00000021338	Protein Coding	0.33205	2517.02	1.24763e-06	1.48886e-05	0.326001	2205.91	0.00902525	0.000827984
	Dnah2	ENSRNOG00000021356	Protein Coding	-0.46152	128.443	5.52308e-05	0.000423384	-0.591831	129.99	0.000197704	7.99695e-06
	RGD1306954	ENSRNOG00000021399	Protein Coding	0.212232	459.764	2.97203e-12	1.27697e-10	0.208906	380.968	0.0128367	0.0013142
	Ppara	ENSRNOG00000021463	Protein Coding	-0.59072	65.9877	9.39701e-16	7.81059e-14	-0.539474	63.7978	1.92437e-05	5.08074e-07
	LOC100910839	ENSRNOG00000021507	Protein Coding	-0.235265	395.105	6.77914e-05	0.000504358	-0.370607	436.681	0.0279318	0.0036071
	Pgr15l	ENSRNOG00000021547	Protein Coding	-1.4693	3.32158	2.21775e-12	9.8169e-11	-1.32987	3.43201	2.18968e-06	4.16473e-08
	Nckap5	ENSRNOG00000021553	Protein Coding	0.320941	79.3353	9.06494e-06	8.71424e-05	0.405258	78.2888	0.00233712	0.000157499
	LOC502894	ENSRNOG00000021565	Protein Coding	-0.198282	581.767	0.00624595	0.0242274	-0.293452	436.602	0.0318204	0.00428546
	Tiam1	ENSRNOG00000021569	Protein Coding	0.643515	2320.66	5.07601e-06	5.1833e-05	0.73965	2323.38	8.81709e-06	2.06517e-07
	Alkbh3	ENSRNOG00000021678	Protein Coding	0.154018	279.475	6.75743e-07	8.66134e-06	0.212713	246.913	0.00104154	5.85752e-05
	Fam149a	ENSRNOG00000021693	Protein Coding	-0.187028	126.357	0.0131734	0.0446877	-0.302721	101.935	0.0355517	0.00496566
	Fam92b	ENSRNOG00000021714	Protein Coding	-0.531232	28.4247	6.78704e-06	6.71786e-05	-0.636628	28.8734	0.00313984	0.000230828
	Trim29	ENSRNOG00000021771	Protein Coding	-0.943387	2.90964	8.001e-07	1.00491e-05	-1.08679	2.89096	0.000163007	6.30936e-06
	Ska3	ENSRNOG00000021847	Protein Coding	0.12204	164.293	0.00636337	0.024573	0.393932	121.179	0.0105622	0.00100879
	Kcp	ENSRNOG00000021855	Protein Coding	1.26149	63.1834	2.92929e-21	8.63856e-19	1.50513	39.166	2.60688e-16	2.00468e-19
	Lrrtm4	ENSRNOG00000021938	Protein Coding	0.600187	279.899	4.62868e-09	1.00785e-07	0.616169	226.208	5.16587e-07	7.81263e-09
	Fam216b	ENSRNOG00000021943	Protein Coding	-1.11942	8.6255	2.62705e-07	3.70882e-06	-0.994618	4.84655	0.000683872	3.60763e-05
	Magi1	ENSRNOG00000022060	Protein Coding	0.222233	422.742	0.000471345	0.00272196	0.307966	446.322	0.00348036	0.00026282
	RT1-M4	ENSRNOG00000022107	Protein Coding	-1.25405	39.7159	6.07314e-21	1.65849e-18	-1.05039	49.9016	2.05957e-09	1.46024e-11
	Dcdc5	ENSRNOG00000022178	Protein Coding	-0.944244	6.55167	1.26211e-05	0.000115631	-0.952474	6.55321	0.00109099	6.19716e-05
	RGD1562638	ENSRNOG00000022181	Protein Coding	1.01006	7.92353	1.27039e-07	1.94222e-06	1.13829	11.037	4.34977e-06	8.87527e-08
	Htatip2	ENSRNOG00000022189	Protein Coding	-0.258132	118.982	4.72287e-05	0.000369635	-0.225784	103.301	0.0484999	0.0075388
	Alox12b	ENSRNOG00000022210	Protein Coding	-1.35065	11.104	2.99516e-16	2.79461e-14	-1.0301	8.86511	2.86448e-05	8.07681e-07
	Abr	ENSRNOG00000022216	Protein Coding	0.173333	9357.88	1.55544e-05	0.000139454	0.199703	8628.92	0.000361082	1.63956e-05
	AABR06003696.1	ENSRNOG00000022227	Processed Pseudogene	-0.25097	42.7924	0.000156385	0.00104922	-0.366202	144.746	0.000380061	1.7362e-05
	Olr1462	ENSRNOG00000022244	Protein Coding	0.82016	24.8153	1.06871e-05	0.000100653	1.18238	26.068	8.24384e-06	1.90184e-07
	Pnpla3	ENSRNOG00000022268	Protein Coding	-0.521313	51.0626	7.18907e-13	3.45547e-11	-0.721124	59.4389	3.78257e-09	2.89257e-11
	Lhfpl5	ENSRNOG00000022283	Protein Coding	-0.156216	192.221	0.000161237	0.00107835	-0.270522	147.67	0.0424663	0.00632008
	Kcnmb4	ENSRNOG00000022297	Protein Coding	-0.21632	601.915	1.84385e-05	0.000162105	-0.389601	692.293	8.16642e-06	1.87979e-07
	Lrsam1	ENSRNOG00000022312	Protein Coding	-0.188908	654.506	5.18383e-07	6.80946e-06	-0.225185	666.046	0.00167763	0.000105428
	Ccdc78	ENSRNOG00000022331	Protein Coding	-1.03772	28.2761	9.41564e-08	1.48236e-06	-0.904696	27.7324	0.000442628	2.10581e-05
	Ddx49	ENSRNOG00000022368	Protein Coding	-0.413663	790.905	3.17072e-07	4.3924e-06	-0.394141	690.334	0.00396724	0.000306502
	Cptp	ENSRNOG00000022455	Protein Coding	-0.147981	411.944	0.000168453	0.00111992	-0.184966	375.625	0.0176211	0.00198199
	Trerf1	ENSRNOG00000022598	Protein Coding	0.331849	538.804	4.60576e-06	4.78527e-05	0.448398	443.573	7.44496e-05	2.49616e-06
	Fgf5	ENSRNOG00000022631	Protein Coding	-1.19653	15.0192	5.27235e-16	4.64601e-14	-0.896188	15.04	6.74941e-05	2.20759e-06
	LOC685158	ENSRNOG00000022641	Protein Coding	-1.16756	11.5358	3.00698e-13	1.58107e-11	-1.12096	11.0425	1.19331e-05	2.93649e-07
	Zdhhc2	ENSRNOG00000022686	Protein Coding	0.47448	708.816	5.18989e-20	1.10994e-17	0.344801	511.641	0.00649981	0.000559077
	Esyt3	ENSRNOG00000022704	Protein Coding	0.777867	536.124	2.24058e-19	4.10069e-17	0.735628	390.277	6.96138e-13	1.71304e-15
	Cnih3	ENSRNOG00000022724	Protein Coding	0.586317	133.995	2.53459e-05	0.000214415	0.49768	87.4112	0.0144598	0.00153449
	Prickle1	ENSRNOG00000022772	Protein Coding	0.198031	1485.36	6.10027e-05	0.00046168	0.210399	1337.91	0.00425137	0.000333902
	Ccser2	ENSRNOG00000022781	Protein Coding	-0.148968	592.079	4.03454e-05	0.000323341	-0.162219	551.496	0.0260566	0.00329815
	LOC100912860	ENSRNOG00000022808	Protein Coding	0.861578	6.00721	5.84991e-09	1.23172e-07	0.605777	4.5839	0.0283251	0.00366535
	Rimbp2	ENSRNOG00000022893	Protein Coding	0.335329	4281.51	3.29224e-05	0.000269641	0.355215	3880.1	0.000559678	2.80901e-05
	Dact2	ENSRNOG00000022921	Protein Coding	0.566301	281.72	1.10764e-05	0.000103754	0.631859	312.254	0.000536743	2.66913e-05
	Nfam1	ENSRNOG00000022975	Protein Coding	0.43705	115.638	2.98295e-07	4.16562e-06	0.421037	96.7806	0.000848058	4.61723e-05
	2016-03-03	ENSRNOG00000023013	Protein Coding	-0.520788	74.4896	4.26349e-11	1.48357e-09	-0.509004	68.5787	6.29134e-06	1.38184e-07
	Msl2	ENSRNOG00000023021	Protein Coding	0.124168	274.179	0.00291461	0.0127974	0.256114	228.053	4.92834e-05	1.50215e-06
	Rxfp3	ENSRNOG00000023126	Protein Coding	-0.753533	46.6848	1.19604e-10	3.73817e-09	-0.822184	45.4226	3.53974e-05	1.03457e-06
	Gpi	ENSRNOG00000023150	Protein Coding	-0.257034	8406.48	2.48957e-10	7.25674e-09	-0.356899	9201.36	1.05469e-05	2.5413e-07
	Trappc10	ENSRNOG00000023210	Protein Coding	-0.0929229	1800.36	5.7474e-05	0.000437584	-0.154619	1792.76	4.2251e-05	1.26064e-06
	Aff2	ENSRNOG00000023333	Protein Coding	-0.182011	104.312	0.0049093	0.0198241	-0.233126	167.173	0.0328639	0.00445295
	Ing4	ENSRNOG00000023363	Protein Coding	0.116767	567.731	0.00049232	0.00282726	0.14933	472.785	0.0260621	0.00330553
	Ephx4	ENSRNOG00000023389	Protein Coding	0.314031	301.484	0.00219444	0.0101013	0.310177	231.179	0.0360544	0.00507748
	Dcaf12l1	ENSRNOG00000023458	Protein Coding	-0.202761	771.637	1.18909e-06	1.42706e-05	-0.227926	590.108	0.00394038	0.000304225
	RGD1566021	ENSRNOG00000023492	Protein Coding	0.335529	105.306	2.05431e-05	0.000178303	0.287742	103.369	0.02369	0.00291358
	Irs2	ENSRNOG00000023509	Protein Coding	-0.199997	1304.15	1.33257e-07	2.02913e-06	-0.215852	1274.51	0.00454006	0.000360533
	Rpl5	ENSRNOG00000023529	Protein Coding	0.158877	2393.94	4.42406e-05	0.00034955	0.268897	767.256	0.0243989	0.00302203
	Sned1	ENSRNOG00000023548	Protein Coding	0.479359	129.695	0.000849568	0.00450688	0.655029	135.755	0.000595171	3.02681e-05
	Samd5	ENSRNOG00000023549	Protein Coding	0.247043	210.916	0.00050424	0.00288392	0.246803	153.419	0.0368715	0.00523793
	AABR06098634.1	ENSRNOG00000023554	Protein Coding	-0.863315	24.6798	8.40729e-06	8.16034e-05	-0.832364	34.1332	0.00309042	0.000224977
	Dmgdh	ENSRNOG00000023588	Protein Coding	0.694171	13.0767	0.000684845	0.00374471	0.765967	11.2248	0.011327	0.00110652
	Ncbp1	ENSRNOG00000023605	Protein Coding	0.0712179	945.163	0.00218964	0.0100865	0.169129	698.837	0.00360412	0.000274383
	Crabp1	ENSRNOG00000023633	Protein Coding	0.670709	28.6804	1.56511e-07	2.34201e-06	0.505889	28.8684	0.0128367	0.00131786
	Aldoa	ENSRNOG00000023647	Protein Coding	-0.269085	19493.1	1.27045e-09	3.0923e-08	-0.241578	11786.1	0.00234472	0.00015855
	Gprin3	ENSRNOG00000023657	Protein Coding	-0.638948	40.3403	9.18399e-10	2.32149e-08	-0.580681	46.7614	0.000180194	7.10019e-06
	Lepr	ENSRNOG00000023664	Protein Coding	0.623565	35.555	0.000102344	0.000724168	0.492964	26.2844	0.0369497	0.00525231
	Prdm5	ENSRNOG00000023679	Protein Coding	0.347625	66.474	9.59671e-10	2.41619e-08	0.326756	43.9141	0.0232437	0.00282882
	Drd1	ENSRNOG00000023688	Protein Coding	0.588606	81.7415	5.79717e-05	0.000440844	0.519374	59.2333	0.043799	0.00657008
	Ntm	ENSRNOG00000023720	Protein Coding	0.310728	663.897	6.08653e-10	1.61577e-08	0.508121	688.802	0.000118676	4.37446e-06
	LOC502684	ENSRNOG00000023721	Protein Coding	-0.811693	21.9452	1.7081e-07	2.53673e-06	-0.774468	19.1874	0.000611807	3.13024e-05
	Mllt4	ENSRNOG00000023753	Protein Coding	-0.203677	1276.09	2.49263e-11	9.12535e-10	-0.211862	1341.02	0.00109995	6.25935e-05
	Pak1ip1	ENSRNOG00000023799	Protein Coding	0.140164	166.557	0.00309376	0.0134876	0.30195	133.201	0.00157223	9.70452e-05
	Opcml	ENSRNOG00000023809	Protein Coding	-0.411723	2099.6	1.2494e-08	2.4316e-07	-0.435607	1588.41	0.000301415	1.32456e-05
	Raver2	ENSRNOG00000023812	Protein Coding	-0.327919	586.661	0.000189505	0.00124295	-0.261274	552.703	0.0376344	0.00537524
	Snap91	ENSRNOG00000023861	Protein Coding	-0.291743	3774.45	7.92453e-10	2.02736e-08	-0.354534	3854.66	9.92084e-07	1.63262e-08
	Ube2u	ENSRNOG00000023895	Protein Coding	-0.736539	9.41105	2.13182e-06	2.39817e-05	-0.931242	8.35866	4.27906e-06	8.66517e-08
	Dusp6	ENSRNOG00000023896	Protein Coding	0.657753	618.176	4.40218e-16	3.91547e-14	0.645691	521.669	3.02001e-10	1.6186e-12
	Nrsn2	ENSRNOG00000023935	Protein Coding	-0.171801	966.707	0.00112628	0.00573196	-0.253772	848.745	0.0112585	0.0010978
	Tmem261	ENSRNOG00000023946	Protein Coding	0.125313	221.774	9.23846e-05	0.000662066	0.286812	187.984	0.00421175	0.000328415
	Tbc1d30	ENSRNOG00000023951	Protein Coding	0.230991	351.17	0.000151554	0.00102258	0.217537	328.209	0.0241396	0.00298372
	Dmkn	ENSRNOG00000024055	Protein Coding	0.67863	12.6834	0.00207476	0.00962254	0.710092	10.5531	0.024895	0.00310262
	Gldn	ENSRNOG00000024082	Protein Coding	-0.742623	54.7814	5.46986e-13	2.70424e-11	-0.882526	42.6036	3.92601e-10	2.25425e-12
	Dmrta1	ENSRNOG00000024093	Protein Coding	-1.16061	6.16508	1.2014e-12	5.60477e-11	-0.776996	4.30669	0.0100904	0.000951311
	Mbd1	ENSRNOG00000024104	Protein Coding	0.124786	534.606	1.1401e-05	0.000106012	0.217036	463.149	0.0123262	0.00124741
	Fam151b	ENSRNOG00000024136	Protein Coding	0.221678	228.259	5.1965e-07	6.82139e-06	0.321632	188.844	0.00066829	3.49802e-05
	T2	ENSRNOG00000024172	Protein Coding	-0.928621	34.0363	1.89048e-07	2.78079e-06	-1.04096	24.5301	9.3671e-06	2.21797e-07
	LOC690235	ENSRNOG00000024200	Protein Coding	-0.893206	1.75696	5.39083e-05	0.000414982	-0.646699	1.33984	0.0403592	0.0059196
	Tnfaip8l3	ENSRNOG00000024230	Protein Coding	-0.465752	165.245	4.90816e-07	6.47864e-06	-0.569665	117.842	5.44678e-05	1.69776e-06
	Ccdc170	ENSRNOG00000024280	Protein Coding	-0.576994	17.9914	0.0025949	0.0116242	-0.641424	12.1304	0.0177775	0.00200505
	LOC690276	ENSRNOG00000024338	Protein Coding	-0.659585	31.1616	0.000431335	0.00252228	-0.553444	24.462	0.0490065	0.0076502
	Focad	ENSRNOG00000024402	Protein Coding	-0.266148	1118.01	4.16466e-15	3.03717e-13	-0.166645	992.023	0.0119982	0.00119891
	Ate1	ENSRNOG00000024414	Protein Coding	-0.227014	254.835	1.00576e-05	9.53841e-05	-0.277593	268.22	0.00776018	0.00069104
		ENSRNOG00000024426	Protein Coding	-0.171671	131.902	0.000140149	0.000954419	-0.217515	131.203	0.0199747	0.00231123
	Fbxl7	ENSRNOG00000024433	Protein Coding	-0.331378	17.0714	0.0148882	0.0494411	-0.453606	17.8955	0.0344274	0.00474069
	Wbscr17	ENSRNOG00000024435	Protein Coding	-0.395377	604.604	2.34941e-05	0.000200352	-0.394796	1493.46	0.00146115	8.89906e-05
	Blcap	ENSRNOG00000024437	Protein Coding	-0.216685	1852.98	8.55302e-11	2.75462e-09	-0.264779	1514	5.51767e-05	1.72268e-06
	Ccdc149	ENSRNOG00000024454	Protein Coding	0.115912	331.019	0.000320247	0.00195309	0.325704	308.273	0.00014666	5.56386e-06
	Traf3ip1	ENSRNOG00000024468	Protein Coding	-0.297092	179.011	7.14099e-08	1.1509e-06	-0.379575	165.221	0.00324229	0.00024036
	AABR06048806.1	ENSRNOG00000024494	Protein Coding	-0.880846	33.0409	8.72625e-07	1.0863e-05	-0.943314	29.7123	0.000143721	5.43762e-06
	AABR06050686.1	ENSRNOG00000024507	Pseudogene	-0.484837	117.163	5.76302e-17	6.49073e-15	-0.323611	92.0449	0.036575	0.00517705
	Dnai2	ENSRNOG00000024523	Protein Coding	-0.717926	11.4573	0.000151403	0.00102192	-0.816939	12.3408	0.0034236	0.00025676
	RGD1559971	ENSRNOG00000024543	Protein Coding	-0.187459	53.8985	0.000904361	0.00476171	-0.408472	35.0177	0.00847161	0.000770028
	Taf11	ENSRNOG00000024601	Protein Coding	0.130083	195.925	0.000174612	0.00115441	0.199761	161.187	0.0418344	0.00619816
	Mfsd4	ENSRNOG00000024657	Protein Coding	0.329007	444.849	1.01753e-08	2.0259e-07	0.375873	348.067	0.000333495	1.49941e-05
	Hopx	ENSRNOG00000024689	Protein Coding	0.333744	300.786	3.20427e-06	3.47324e-05	0.317641	218.214	0.0084251	0.000765241
	Rarres2	ENSRNOG00000024705	Protein Coding	0.591619	115.301	5.20551e-14	3.17569e-12	0.360877	107.4	0.0464012	0.00711029
	Nrxn3	ENSRNOG00000024722	Protein Coding	-0.389769	228.612	1.28563e-06	1.52751e-05	-0.244144	225.968	0.0432852	0.00646637
	B4galnt4	ENSRNOG00000024760	Protein Coding	-0.239393	1223.75	8.18153e-09	1.6647e-07	-0.202554	1009.37	0.0259654	0.00327462
	Gpr158	ENSRNOG00000024832	Protein Coding	-0.223534	2719.04	0.00019292	0.00126274	-0.224785	2240.2	0.0113226	0.00110521
	Ext1	ENSRNOG00000024886	Protein Coding	0.210489	300.01	1.23327e-06	1.47357e-05	0.455435	395.641	0.00180768	0.000115656
	Nnat	ENSRNOG00000024923	Protein Coding	-1.40079	5440.12	1.04574e-25	7.37208e-23	-1.39464	4490.03	3.77664e-19	2.12976e-22
	Ccdc88b	ENSRNOG00000024931	Protein Coding	0.506473	118.932	2.04741e-08	3.77255e-07	0.577286	98.6802	0.00054551	2.72112e-05
	Dnali1	ENSRNOG00000024957	Protein Coding	-0.524223	65.3776	6.91047e-05	0.000512004	-0.480497	59.2498	0.044087	0.00663588
	Atp8b3	ENSRNOG00000024975	Protein Coding	-1.26224	59.8089	9.78802e-22	3.21216e-19	-0.961412	57.5706	1.07008e-06	1.79389e-08
	Trps1	ENSRNOG00000024998	Protein Coding	-0.453228	326.258	1.30185e-08	2.52503e-07	-0.382687	348.809	0.000143319	5.41507e-06
	RGD1560672	ENSRNOG00000025005	Protein Coding	-0.585613	49.9504	0.000498716	0.00286093	-0.736258	47.2732	0.00130822	7.74632e-05
	Stat6	ENSRNOG00000025023	Protein Coding	0.265237	249.911	0.000205107	0.00132976	0.413393	258.405	0.000113923	4.1642e-06
	Pde3a	ENSRNOG00000025042	Protein Coding	-0.456259	79.4643	4.6388e-06	4.80647e-05	-0.39669	66.175	0.0292069	0.00383017
	Stard5	ENSRNOG00000025052	Protein Coding	-0.443963	87.813	6.60768e-06	6.57109e-05	-0.358129	60.6655	0.0369497	0.00525542
	Tmc3	ENSRNOG00000025088	Protein Coding	-1.33615	2.10632	1.81648e-10	5.46208e-09	-1.40675	2.05808	1.93636e-07	2.58101e-09
	Gli1	ENSRNOG00000025120	Protein Coding	-0.660811	56.6794	0.000215591	0.00138962	-0.650163	58.0749	0.0144996	0.00153946
	Mex3b	ENSRNOG00000025142	Protein Coding	0.715761	357.311	8.50657e-18	1.11665e-15	0.711559	242.11	6.14844e-13	1.48147e-15
	Prss35	ENSRNOG00000025184	Protein Coding	-0.689101	133.819	4.39195e-07	5.86641e-06	-0.696924	94.8666	0.000287918	1.24726e-05
	Plxnd1	ENSRNOG00000025209	Protein Coding	0.856263	439.133	2.19642e-12	9.74513e-11	0.955664	452.023	7.14839e-12	2.5653e-14
	Tmem130	ENSRNOG00000025235	Protein Coding	-0.236062	8092.38	1.45607e-09	3.49453e-08	-0.223666	7665	0.0106564	0.0010216
	LOC689856	ENSRNOG00000025273	Protein Coding	-1.18489	7.58075	5.25833e-14	3.19767e-12	-1.19056	8.19775	6.30844e-07	9.79932e-09
	RGD1565611	ENSRNOG00000025287	Protein Coding	-0.944146	16.3212	7.6657e-08	1.23338e-06	-0.595567	19.5352	0.0255252	0.00320471
	Prss57	ENSRNOG00000025293	Protein Coding	0.714483	1.44199	0.000452777	0.00262669	0.640657	0.708353	0.0403359	0.00591411
	Dusp9	ENSRNOG00000025298	Protein Coding	-0.687709	81.5741	2.17364e-12	9.66662e-11	-0.666475	69.742	3.61946e-05	1.06138e-06
	LOC100365902	ENSRNOG00000025383	Protein Coding	-0.243597	2220.89	1.23979e-11	4.82582e-10	-0.204406	1235.94	0.00648663	0.000557013
	Iqgap2	ENSRNOG00000025406	Protein Coding	0.574718	828.704	1.42127e-09	3.42002e-08	0.596638	762.931	9.66269e-06	2.29726e-07
	Tmem71	ENSRNOG00000025460	Protein Coding	-1.51782	4.54787	3.87224e-16	3.52652e-14	-1.16182	3.02885	2.13123e-05	5.74708e-07
	LOC100125362	ENSRNOG00000025463	Protein Coding	0.631151	3177.57	4.82922e-31	1.04352e-27	0.532399	2345.85	1.36799e-07	1.72524e-09
	Usp7	ENSRNOG00000025496	Protein Coding	0.0802205	1799.73	7.76876e-05	0.000568078	0.136759	1380.08	0.0176715	0.00199022
	Apbb2	ENSRNOG00000025509	Protein Coding	-0.203985	907.09	1.34024e-05	0.000121883	-0.240049	841.237	0.000490942	2.38852e-05
	Mtcl1	ENSRNOG00000025527	Protein Coding	0.50553	440.958	4.57855e-09	9.98261e-08	0.552405	469.311	5.09627e-06	1.08164e-07
	Rgs22	ENSRNOG00000025551	Protein Coding	-0.824016	87.9304	5.7441e-08	9.46607e-07	-0.720245	65.2457	0.000951352	5.27716e-05
	Agap2	ENSRNOG00000025584	Protein Coding	0.287075	19039.6	6.8756e-11	2.276e-09	0.216098	16916.4	0.019695	0.00226574
	Plagl1	ENSRNOG00000025587	Protein Coding	-1.90235	69.5852	1.29191e-28	1.75645e-25	-1.9731	63.2324	6.8946e-20	2.47422e-23
	Jph4	ENSRNOG00000025589	Protein Coding	0.424495	3513.12	7.20841e-14	4.26102e-12	0.454103	2701.02	9.04524e-05	3.1579e-06
	Ago4	ENSRNOG00000025596	Protein Coding	0.380206	97.6091	9.55294e-09	1.91199e-07	0.345596	76.45	0.0013639	8.18963e-05
	Gpr111	ENSRNOG00000025603	Protein Coding	-1.55809	3.56052	2.09086e-15	1.61123e-13	-1.10629	2.43722	0.000101544	3.62322e-06
	Arhgap20	ENSRNOG00000025624	Protein Coding	0.452295	927.004	7.06309e-10	1.84012e-08	0.487113	972.987	1.12031e-09	7.35158e-12
	Armcx2	ENSRNOG00000025705	Protein Coding	-0.18107	1226.64	1.10354e-09	2.73145e-08	-0.235353	1104.1	8.2318e-07	1.3209e-08
	Armcx3	ENSRNOG00000025730	Protein Coding	-0.195736	1586.61	3.22763e-08	5.60024e-07	-0.255565	1180.36	0.00400064	0.000309493
	Spag6	ENSRNOG00000025787	Protein Coding	-0.839134	38.9157	6.15961e-05	0.000465246	-0.715726	32.1269	0.0159841	0.00174541
	Ccdc135	ENSRNOG00000025860	Protein Coding	-0.922335	24.0056	1.64028e-05	0.000146303	-0.951895	26.9889	0.00102553	5.75171e-05
	Rbms3	ENSRNOG00000025881	Protein Coding	-0.278554	29.902	0.00178916	0.00850689	-0.440892	30.9552	0.00251558	0.000173254
	Pnma3	ENSRNOG00000025999	Protein Coding	-0.206315	324.689	0.000914519	0.0048059	-0.215451	266.076	0.0216087	0.00255126
	Pdyn	ENSRNOG00000026036	Protein Coding	1.019	1156.98	6.65046e-08	1.08192e-06	1.0435	926.574	4.95726e-06	1.03689e-07
	Epb41l4a	ENSRNOG00000026050	Protein Coding	-0.627734	177.838	2.34893e-10	6.91028e-09	-0.597838	153.632	1.99992e-06	3.71153e-08
	AABR06099815.1	ENSRNOG00000026051	Protein Coding	-0.339582	107.956	7.98133e-13	3.817e-11	-0.390625	118.276	0.00435577	0.000342995
	Grem1	ENSRNOG00000026053	Protein Coding	0.500773	50.564	6.92065e-07	8.84078e-06	0.41468	37.7728	0.032756	0.00443665
	Arsi	ENSRNOG00000026060	Protein Coding	0.564876	10.7909	1.08452e-05	0.000101839	0.654461	9.44479	0.0165296	0.00182184
	Slit1	ENSRNOG00000026065	Protein Coding	-0.382007	3444.33	3.7593e-06	4.00866e-05	-0.362808	3469.3	0.00697688	0.000608412
	Slc10a4	ENSRNOG00000026091	Protein Coding	0.604292	28.2583	0.000264309	0.00165109	0.567116	21.0129	0.0493179	0.00771145
	Scml4	ENSRNOG00000026110	Protein Coding	-0.341373	106.845	0.000149711	0.00101121	-0.298114	92.7945	0.0386414	0.00557453
	Ap5b1	ENSRNOG00000026114	Protein Coding	-0.192538	163.736	0.00048598	0.00279883	-0.376871	136.632	0.00215532	0.000142318
	Ywhah	ENSRNOG00000026119	Protein Coding	-0.323475	17046	1.70713e-08	3.20449e-07	-0.288591	11895.6	1.63051e-05	4.1795e-07
	Cpne8	ENSRNOG00000026128	Protein Coding	0.462916	239.716	4.6458e-05	0.000364953	0.450332	184.893	0.00361751	0.000275869
	Tnfaip8	ENSRNOG00000026136	Protein Coding	0.301718	213.838	0.00264171	0.0117923	0.411923	169.624	0.00471223	0.000376379
	Zar1	ENSRNOG00000026150	Protein Coding	1.41579	2.97328	2.56304e-11	9.29235e-10	0.955486	1.5393	0.0013639	8.19488e-05
	RGD1560146	ENSRNOG00000026169	Protein Coding	-0.939996	3.34034	1.9543e-05	0.000170555	-0.94383	2.98003	0.00159512	9.85402e-05
	Mgam	ENSRNOG00000026177	Protein Coding	0.753424	129.194	1.07905e-05	0.000101525	0.63167	105.656	0.0118646	0.00117941
	Jun	ENSRNOG00000026293	Protein Coding	-0.278288	833.452	3.75069e-06	4.00172e-05	-0.328479	582.399	0.0491076	0.00767353
	Fam154b	ENSRNOG00000026296	Protein Coding	-1.07476	7.64143	3.31519e-08	5.7417e-07	-0.817653	4.91463	0.00727033	0.000638847
	Fam179a	ENSRNOG00000026344	Protein Coding	-0.789039	37.5633	8.69081e-07	1.08331e-05	-0.732364	40.0445	0.00101446	5.67852e-05
	Naf1	ENSRNOG00000026403	Protein Coding	-0.255752	135.586	2.55398e-09	5.87108e-08	-0.401625	92.1797	0.00437391	0.000345321
	Fam184a	ENSRNOG00000026407	Protein Coding	0.153904	192.166	0.00111066	0.00566612	0.322303	162.569	9.12585e-05	3.20008e-06
	Syt7	ENSRNOG00000026432	Protein Coding	0.326708	2153.28	2.47919e-05	0.000210102	0.407663	1878.39	0.000157888	6.07073e-06
	Ptchd2	ENSRNOG00000026447	Protein Coding	0.242216	361.433	0.00136936	0.00676468	0.283668	350.708	0.0260023	0.00328328
	Lrrtm3	ENSRNOG00000026466	Protein Coding	0.336311	386.226	0.000253585	0.00159509	0.346142	374.745	0.0115758	0.00114195
	Trnp1	ENSRNOG00000026483	Protein Coding	-0.284353	200.286	2.46892e-07	3.52011e-06	-0.477915	53.0183	0.0227349	0.00274366
	Wdr93	ENSRNOG00000026514	Protein Coding	-0.851462	8.41244	2.7789e-06	3.06097e-05	-0.864947	6.49832	0.000695426	3.6827e-05
	Ptpdc1	ENSRNOG00000026564	Protein Coding	0.290177	282.384	9.14786e-10	2.31851e-08	0.279371	219.727	0.000899297	4.94692e-05
	Ophn1	ENSRNOG00000026573	Protein Coding	0.135872	548.689	3.16816e-07	4.39205e-06	0.13917	433.378	0.0201868	0.00234509
	Cpne4	ENSRNOG00000026577	Protein Coding	-1.05723	3319.64	2.42665e-11	8.93402e-10	-1.22999	3111.59	2.94274e-10	1.55389e-12
	Tnfsf18	ENSRNOG00000026607	Protein Coding	-0.720505	0.296218	0.000336133	0.00203756	-0.876093	0.672023	0.00244639	0.000167557
	Amica1	ENSRNOG00000026702	Protein Coding	-0.647452	4.45214	5.61912e-05	0.000429708	-0.850984	2.90381	0.00264516	0.000184562
	Drp2	ENSRNOG00000026704	Protein Coding	0.149808	445.411	0.00157888	0.00764693	0.239361	451.629	0.0011216	6.39403e-05
	Dgki	ENSRNOG00000026705	Protein Coding	0.682881	666.602	8.69687e-11	2.79622e-09	0.8298	652.834	2.94621e-16	2.5677e-19
	Dennd2a	ENSRNOG00000026748	Protein Coding	-0.32279	550.186	2.52927e-13	1.34475e-11	-0.317131	574.335	2.58897e-06	4.99054e-08
	Usp47	ENSRNOG00000026754	Protein Coding	0.117157	2043.99	2.25677e-05	0.000193492	0.148985	1622.69	0.0315303	0.00423831
	Nt5dc3	ENSRNOG00000026793	Protein Coding	-0.733858	1520.88	6.31411e-14	3.80325e-12	-0.777301	1562.62	1.60287e-10	7.97079e-13
	Syn3	ENSRNOG00000026866	Protein Coding	0.399465	120.063	1.02006e-05	9.65382e-05	0.508918	122.754	1.06458e-05	2.57604e-07
	Dnah1	ENSRNOG00000026914	Protein Coding	-0.930136	71.1397	1.09203e-05	0.000102443	-0.96763	82.7589	0.000329608	1.48025e-05
	Susd5	ENSRNOG00000026951	Protein Coding	-0.479385	45.6221	2.59579e-06	2.88095e-05	-0.438531	45.5583	0.0108865	0.00105148
	Dbndd1	ENSRNOG00000026974	Protein Coding	-0.276139	235.017	2.44139e-07	3.49394e-06	-0.302567	202.384	0.000675572	3.54999e-05
	RGD1561444	ENSRNOG00000026979	Protein Coding	-0.166149	302.318	0.000146061	0.000990778	-0.330522	262.554	0.00165234	0.000103176
	Rnasel	ENSRNOG00000027017	Protein Coding	-0.430873	181.505	8.3137e-10	2.12407e-08	-0.355487	146.891	0.00153314	9.40039e-05
	Stk32a	ENSRNOG00000027066	Protein Coding	-0.525344	51.5763	3.2203e-07	4.45136e-06	-0.606327	42.0651	0.000946121	5.2368e-05
	Fbxl2	ENSRNOG00000027099	Protein Coding	-0.319251	341.455	3.54029e-13	1.83114e-11	-0.3176	238.739	0.0174129	0.00194681
	Odf3l1	ENSRNOG00000027109	Protein Coding	-1.13818	10.677	9.8717e-14	5.62569e-12	-1.25123	10.0638	6.68578e-08	7.4035e-10
	Tsen2	ENSRNOG00000027158	Protein Coding	0.135296	201.932	0.000262586	0.00164356	0.271643	173.672	0.0152723	0.00164734
	Zdhhc23	ENSRNOG00000027179	Protein Coding	0.419825	812.21	2.38102e-07	3.4204e-06	0.42291	688.051	3.01152e-05	8.53775e-07
	Tekt3	ENSRNOG00000027212	Protein Coding	-0.94076	10.2825	4.49418e-07	5.99454e-06	-0.974116	10.1145	0.000212644	8.75387e-06
	Zfp367	ENSRNOG00000027234	Protein Coding	-0.332733	241.443	3.24042e-09	7.24772e-08	-0.361224	160.037	0.00966891	0.000902154
	Kndc1	ENSRNOG00000027240	Protein Coding	-0.523104	2906.73	4.03181e-15	2.95159e-13	-0.479623	3366.13	8.41288e-07	1.35427e-08
	Ago1	ENSRNOG00000027320	Protein Coding	0.157115	913.015	0.00123903	0.00620135	0.209251	951.619	0.00333455	0.000248613
	Cfap46	ENSRNOG00000027374	Protein Coding	-0.858736	52.0763	2.05075e-13	1.10836e-11	-0.736494	52.2864	3.17614e-06	6.22006e-08
	Fitm2	ENSRNOG00000027434	Protein Coding	-0.264605	440.371	2.78814e-09	6.31779e-08	-0.213505	393.851	0.00602707	0.000509208
	Adamts3	ENSRNOG00000027463	Protein Coding	-0.458603	453.818	1.20976e-05	0.000111563	-0.407903	444.985	0.00354003	0.000267871
	Pcdhb4	ENSRNOG00000027469	Protein Coding	0.355832	95.0524	1.23913e-05	0.000113995	0.334643	88.0163	0.00294486	0.000210757
	Pls3	ENSRNOG00000027520	Protein Coding	-0.63989	1546.15	1.00469e-16	1.02814e-14	-0.574139	982.413	1.93214e-07	2.55558e-09
	Rerg	ENSRNOG00000027592	Protein Coding	-0.626024	435.784	8.72625e-06	8.42696e-05	-0.648502	379.222	0.000450005	2.1548e-05
	Lhfpl1	ENSRNOG00000027601	Protein Coding	-0.693829	3.04981	0.000363363	0.00218041	-0.939532	3.07988	0.00116872	6.71659e-05
	Slc35e3	ENSRNOG00000027622	Protein Coding	-0.202099	740.65	3.36405e-07	4.62654e-06	-0.20173	550.21	0.000512838	2.51608e-05
	Casc1	ENSRNOG00000027630	Protein Coding	-0.24279	178.699	0.000360806	0.00216711	-0.308324	153.243	0.00727033	0.000638603
	Gpr101	ENSRNOG00000027658	Protein Coding	-1.04385	33.5173	1.34573e-09	3.25471e-08	-0.963791	27.9454	3.53974e-05	1.03619e-06
	Exd2	ENSRNOG00000027707	Protein Coding	0.26785	1161.72	8.5625e-17	9.01823e-15	0.335853	1012.59	3.09478e-12	9.65611e-15
	Tars2	ENSRNOG00000027726	Protein Coding	-0.101735	601.885	0.000700359	0.00382295	-0.174886	544.176	0.0401451	0.00586144
	Ubxn10	ENSRNOG00000027731	Protein Coding	-0.713312	28.2212	2.07023e-07	3.02184e-06	-0.761776	32.102	0.000286514	1.23971e-05
	Tmie	ENSRNOG00000027799	Protein Coding	-0.535231	148.042	2.90982e-12	1.25307e-10	-0.545041	115.3	5.77894e-06	1.26209e-07
	Tmem26	ENSRNOG00000027859	Protein Coding	1.06604	9.55641	2.1008e-07	3.05941e-06	0.832921	3.1065	0.0069177	0.000601832
	Iqgap3	ENSRNOG00000027894	Protein Coding	0.521373	25.9766	8.85755e-05	0.000637891	0.454144	28.302	0.030025	0.00396978
	Lrrc34	ENSRNOG00000027935	Protein Coding	-0.943209	31.3424	3.42745e-07	4.69339e-06	-0.86056	26.7016	0.000934061	5.16209e-05
	Lrrc31	ENSRNOG00000027971	Protein Coding	0.994296	7.78056	3.34389e-08	5.78088e-07	0.704619	6.44923	0.0138809	0.00145957
	Zhx3	ENSRNOG00000027988	Protein Coding	-0.296834	821.244	1.09828e-07	1.7079e-06	-0.215664	912.181	0.0232437	0.002829
	Tnnt1	ENSRNOG00000028041	Protein Coding	-1.04727	165.084	8.92448e-07	1.10304e-05	-1.07537	145.708	6.7024e-05	2.18878e-06
	Fhad1	ENSRNOG00000028064	Protein Coding	-0.729534	42.5201	0.000461569	0.00267118	-0.752288	39.5291	0.00706936	0.000618288
	LOC360479	ENSRNOG00000028075	Protein Coding	-0.777251	10.7348	1.85865e-06	2.1235e-05	-1.02724	12.6112	4.36315e-06	8.92493e-08
	Cfap44	ENSRNOG00000028077	Protein Coding	-0.636709	84.0115	0.00398614	0.0166789	-0.773613	79.5555	0.0137349	0.00143926
	Tal2	ENSRNOG00000028082	Protein Coding	0.690145	11.9431	5.39167e-05	0.000414982	0.649041	9.25185	0.0150703	0.00161694
	Tnni3k	ENSRNOG00000028225	Protein Coding	-0.661091	3.77813	0.00010557	0.000745331	-0.953968	3.95866	0.000433496	2.05569e-05
	Lca5l	ENSRNOG00000028248	Protein Coding	-0.969991	6.60413	1.22729e-06	1.46735e-05	-0.895624	5.71772	0.00221496	0.000147732
	Tmem141	ENSRNOG00000028254	Protein Coding	0.197198	167.19	3.90698e-05	0.000314442	0.228828	110.026	0.0469343	0.00723769
	Rfxap	ENSRNOG00000028382	Protein Coding	0.202683	494.619	2.52831e-07	3.58866e-06	0.192053	312.886	0.016204	0.00177525
	RGD1564162	ENSRNOG00000028386	Protein Coding	-0.76166	44.0806	6.07008e-06	6.08735e-05	-0.68876	32.4579	0.00619025	0.000525533
	Ppp1r1b	ENSRNOG00000028404	Protein Coding	0.382466	1177.86	1.17732e-08	2.30939e-07	0.386907	888.491	0.00109429	6.22153e-05
	Rprml	ENSRNOG00000028436	Protein Coding	0.398298	618.508	3.79253e-11	1.32697e-09	0.331575	537.07	0.00175622	0.000111553
	Ush1g	ENSRNOG00000028456	Protein Coding	-0.650868	18.9576	5.44747e-07	7.13116e-06	-0.611982	13.4313	0.0198371	0.00229328
	Wdr1	ENSRNOG00000028498	Protein Coding	-0.170477	3539.09	1.08331e-05	0.000101826	-0.197935	3026.22	0.0317137	0.00426621
	Socs5	ENSRNOG00000028504	Protein Coding	0.112987	1392.56	2.85182e-05	0.00023766	0.144492	1204.11	0.00659696	0.000570208
	AABR06024097.1	ENSRNOG00000028543	Protein Coding	-0.480637	11.3421	3.09336e-05	0.000255108	-0.56003	1995.59	5.76101e-06	1.25319e-07
	Mcph1	ENSRNOG00000028586	Protein Coding	-0.268672	108.344	3.46753e-08	5.98376e-07	-0.308308	112.886	0.00122152	7.06434e-05
	Pnpla1	ENSRNOG00000028622	Protein Coding	0.82302	20.443	2.01017e-10	5.97836e-09	0.636297	20.3945	0.00398051	0.000307732
	Kif26b	ENSRNOG00000028624	Protein Coding	0.27305	263.067	0.00604729	0.0235869	0.421306	309.049	0.000220246	9.15716e-06
	Hmcn1	ENSRNOG00000028627	Protein Coding	-0.673103	150.517	6.04367e-07	7.82553e-06	-0.583117	174.75	0.000711362	3.78182e-05
	Brpf3	ENSRNOG00000028641	Protein Coding	0.316837	347.552	1.31885e-08	2.54513e-07	0.423327	385.095	2.02551e-05	5.42047e-07
	Tox3	ENSRNOG00000028649	Protein Coding	0.326663	180.215	0.000132821	0.00091128	0.31683	144.611	0.0175486	0.00196753
	Ccdc108	ENSRNOG00000028656	Protein Coding	-0.699004	58.0337	4.45865e-05	0.000351703	-0.601832	47.5425	0.0260947	0.00331361
	Slc28a2	ENSRNOG00000028668	Protein Coding	0.567567	57.073	2.03856e-06	2.31377e-05	0.436945	51.9901	0.0336481	0.00459543
	RGD1562726	ENSRNOG00000028670	Protein Coding	-1.60803	75.2269	2.02363e-31	6.33223e-28	-1.33978	78.0671	9.70971e-12	3.6338e-14
	Shf	ENSRNOG00000028685	Protein Coding	0.374636	327.782	3.52317e-08	6.06878e-07	0.278375	243.859	0.0276856	0.00357105
	Prkar1b	ENSRNOG00000028733	Protein Coding	-0.109912	6608.07	0.000989189	0.00512333	-0.19049	6044.03	0.0341592	0.00468449
	Strip2	ENSRNOG00000028742	Protein Coding	0.687422	413.699	5.87739e-05	0.000446588	0.539181	388.17	0.0341024	0.00467321
	Gsto1	ENSRNOG00000028746	Protein Coding	0.46471	1016.06	3.15004e-19	5.45072e-17	0.426969	698.776	7.3463e-06	1.66481e-07
	Vgll3	ENSRNOG00000028774	Protein Coding	-1.93373	33.1835	4.35093e-20	9.51904e-18	-1.86426	27.2166	1.0336e-12	2.64943e-15
	RGD1564114	ENSRNOG00000028805	Protein Coding	-1.12864	13.4868	1.65617e-08	3.12114e-07	-1.12685	14.5428	2.73941e-05	7.68203e-07
	Pknox2	ENSRNOG00000028856	Protein Coding	0.45988	246.703	4.31549e-08	7.30142e-07	0.503145	609.647	6.29134e-06	1.38367e-07
	Acot1	ENSRNOG00000028870	Protein Coding	-0.44809	12.7241	3.20448e-05	0.00026336	-0.453732	18.2388	0.0110523	0.00107146
	Zbed3	ENSRNOG00000028941	Protein Coding	0.280723	134.67	9.08402e-08	1.43728e-06	0.252013	95.3825	0.0444393	0.00670334
	Cdc42ep4	ENSRNOG00000028946	Protein Coding	0.245159	1183.96	1.16271e-05	0.000107851	0.258408	1147.26	0.00057383	2.89151e-05
	Kcnb2	ENSRNOG00000028991	Protein Coding	0.640182	60.6137	2.41495e-10	7.06086e-09	0.526876	74.6861	0.000306757	1.36092e-05
	Acan	ENSRNOG00000028992	Protein Coding	-0.572737	121.584	1.4284e-15	1.14718e-13	-0.509513	140.783	4.81814e-06	1.00038e-07
	Shisa6	ENSRNOG00000029012	Protein Coding	-0.355056	569.758	0.00520288	0.0207939	-0.381164	598.698	0.0474405	0.00733094
	Cubn	ENSRNOG00000029047	Protein Coding	-0.359652	19.5399	0.0126756	0.0433234	-0.625736	22.1838	0.0202465	0.00235825
	Hirip3	ENSRNOG00000029061	Protein Coding	0.243106	438.083	4.02194e-09	8.87064e-08	0.27929	322.292	0.00450676	0.000357657
	Unc5c	ENSRNOG00000029071	Protein Coding	-0.798852	245.379	4.71704e-21	1.32036e-18	-0.709806	283.141	1.4974e-10	7.36954e-13
	AABR06086536.1	ENSRNOG00000029131	Protein Coding	-0.998283	23.7274	2.7089e-09	6.1676e-08	-1.12799	20.4353	1.08488e-07	1.31257e-09
	Stx1a	ENSRNOG00000029165	Protein Coding	-0.470974	2063.78	6.26123e-11	2.10559e-09	-0.609913	1747.93	1.8172e-07	2.37561e-09
	LOC685067	ENSRNOG00000029191	Protein Coding	-0.576328	35.7826	3.93492e-09	8.68877e-08	-0.542817	26.3016	0.00284238	0.000202403
	Pitpnm2	ENSRNOG00000029260	Protein Coding	0.606583	4934.31	5.97491e-08	9.78714e-07	0.74888	4885.12	1.1343e-07	1.40726e-09
	Echdc2	ENSRNOG00000029333	Protein Coding	0.634942	106.54	7.91892e-11	2.56778e-09	0.413538	82.8167	0.0205857	0.00240417
	Dusp8	ENSRNOG00000029394	Protein Coding	0.12507	870.563	0.00241064	0.0109274	0.305276	743.454	0.031181	0.00418016
	Klhl2	ENSRNOG00000029441	Protein Coding	-0.528706	3833.89	6.93771e-09	1.43577e-07	-0.491782	2929.96	2.60893e-05	7.22252e-07
	Rp9	ENSRNOG00000029456	Protein Coding	0.154551	58.785	0.00894537	0.0325681	0.320191	46.6548	0.00979606	0.000918035
	Slc26a10	ENSRNOG00000029465	Protein Coding	0.392438	119.26	0.000260588	0.0016332	0.398823	78.7126	0.0299046	0.00394466
	Cyp4f39	ENSRNOG00000029478	Protein Coding	0.711927	4.11362	0.000289171	0.00178584	0.680608	4.63545	0.0311667	0.00417665
	Hoga1	ENSRNOG00000029501	Protein Coding	0.366271	73.531	1.44833e-07	2.18098e-06	0.552994	55.3233	0.000118348	4.35083e-06
	Nrbp2	ENSRNOG00000029535	Protein Coding	-0.206392	4193.5	0.00175283	0.00836174	-0.313841	2974.53	0.00556911	0.000459953
	Apeh	ENSRNOG00000029572	Protein Coding	0.272411	597.943	4.04396e-14	2.49103e-12	0.221836	561.713	2.50261e-05	6.87685e-07
	Cdhr4	ENSRNOG00000029586	Protein Coding	-0.817948	55.5695	0.000198954	0.0012951	-0.809879	48.3185	0.00922698	0.000849094
	Pkdrej	ENSRNOG00000029591	Protein Coding	-1.02796	3.40093	2.26895e-08	4.12879e-07	-0.764665	3.98635	0.0103999	0.000988488
	Kcnd2	ENSRNOG00000029610	Protein Coding	0.429721	820.97	4.22827e-09	9.27199e-08	0.530726	877.797	3.7979e-07	5.51012e-09
	Robo1	ENSRNOG00000029614	Protein Coding	-0.327673	658.603	3.73488e-07	5.08384e-06	-0.253324	652.686	0.0329881	0.00447704
	LOC100365958	ENSRNOG00000029651	Protein Coding	0.258594	68.68	0.0106238	0.0375117	0.369657	47.704	0.0296092	0.003894
	Maob	ENSRNOG00000029778	Protein Coding	0.223263	1252.53	9.46784e-07	1.16491e-05	0.197401	992.202	0.033571	0.00457975
	Pak1	ENSRNOG00000029784	Protein Coding	0.294211	2668.38	9.22276e-10	2.3282e-08	0.302644	2320.3	0.00514068	0.000418771
	Lrrc4c	ENSRNOG00000029798	Protein Coding	0.204799	741.122	4.56942e-05	0.00035925	0.454174	832.889	0.00247299	0.00016976
	Tomm34	ENSRNOG00000029799	Protein Coding	-0.216618	1316.89	9.01078e-05	0.000647945	-0.266957	1011.53	0.00132316	7.89579e-05
	Cdh19	ENSRNOG00000029841	Protein Coding	-0.413554	52.482	0.000941321	0.00491283	-0.610602	42.0762	0.0132282	0.00137328
	Letmd1	ENSRNOG00000029855	Protein Coding	-0.131727	812.105	6.84107e-07	8.74499e-06	-0.188626	565.956	0.00699152	0.000610405
	Spc24	ENSRNOG00000029862	Protein Coding	0.741656	27.8139	1.44643e-14	9.66011e-13	0.578904	33.1451	0.00490927	0.000396899
	Slc8a3	ENSRNOG00000029871	Protein Coding	0.264918	178.546	0.00758807	0.0284594	0.320482	159.054	0.0420093	0.00623654
	Gp1bb	ENSRNOG00000029912	Protein Coding	0.283279	6448.39	8.8867e-07	1.10052e-05	0.266943	5597.96	0.0273241	0.00351742
	Cacna1i	ENSRNOG00000029914	Protein Coding	-0.351396	1288.67	1.3149e-08	2.5409e-07	-0.294099	1208.79	0.0327033	0.00442784
	Robo3	ENSRNOG00000030016	Protein Coding	1.26131	422.438	1.16594e-13	6.52723e-12	1.21983	278.6	2.07914e-08	1.93993e-10
	Atp1a1	ENSRNOG00000030019	Protein Coding	0.287602	8914.78	8.40075e-08	1.34032e-06	0.230121	7519.42	0.00925854	0.000852948
	Lphn3	ENSRNOG00000030149	Protein Coding	0.149183	714.699	0.00392015	0.0164425	0.239483	682.55	9.10525e-05	3.18352e-06
	Thsd7a	ENSRNOG00000030151	Protein Coding	-0.488061	314.647	2.13924e-08	3.92071e-07	-0.416133	341.856	0.000292443	1.27684e-05
	Epb41l4b	ENSRNOG00000030163	Protein Coding	-0.307725	192.227	5.744e-05	0.0004375	-0.374471	182.576	0.00126787	7.4098e-05
	Vps13c	ENSRNOG00000030213	Protein Coding	0.360311	3049.43	1.63126e-06	1.89211e-05	0.446049	2587.21	2.18968e-06	4.14575e-08
	Tango2	ENSRNOG00000030245	Protein Coding	-0.228149	849.118	3.18384e-15	2.38587e-13	-0.262258	847.694	1.0202e-07	1.21863e-09
	Atp2b2	ENSRNOG00000030269	Protein Coding	0.193651	6228.31	0.000400868	0.00237034	0.200864	6071.79	0.0291775	0.00382442
	Rimbp3	ENSRNOG00000030452	Protein Coding	0.369262	53.4528	3.50216e-07	4.7888e-06	0.514786	56.6541	0.000638481	3.30599e-05
	Mum1l1	ENSRNOG00000030475	Protein Coding	-0.983709	74.7499	2.33186e-27	2.21923e-24	-0.824325	50.1999	9.92847e-06	2.37009e-07
	Dpp6	ENSRNOG00000030547	Protein Coding	0.276906	2782.76	1.36213e-09	3.28414e-08	0.310772	2822.48	7.30663e-06	1.65191e-07
	Rgs12	ENSRNOG00000030568	Protein Coding	0.442903	789.147	2.58345e-14	1.64459e-12	0.368718	705.933	2.33752e-05	6.37526e-07
	Zfp853	ENSRNOG00000030579	Protein Coding	0.328117	107.364	1.54173e-06	1.80142e-05	0.44819	143.696	0.000104001	3.72689e-06
	Arf1	ENSRNOG00000030591	Protein Coding	0.12627	6413.53	0.000785685	0.00421735	0.16391	4314.94	0.0439915	0.00660429
	Ankrd52	ENSRNOG00000030597	Protein Coding	-0.294453	631.725	2.82415e-08	4.99613e-07	-0.328882	613.596	0.00744438	0.000656812
	Usp13	ENSRNOG00000030639	Protein Coding	0.375565	443.177	0.000286286	0.00177036	0.884311	784.561	1.28171e-06	2.18809e-08
	Calhm1	ENSRNOG00000030682	Protein Coding	-1.06203	6.01668	6.13369e-10	1.62602e-08	-0.773881	6.00134	0.00814496	0.000733656
	Vps26a	ENSRNOG00000030683	Protein Coding	-0.28372	517.494	5.18465e-09	1.11131e-07	-0.371776	364.53	0.00912583	0.00083885
	Cyp26c1	ENSRNOG00000030698	Protein Coding	-0.942693	1.54143	6.03563e-06	6.05919e-05	-0.661648	2.07519	0.042617	0.00634907
	Bsn	ENSRNOG00000030714	Protein Coding	-0.428464	9450.47	2.96833e-10	8.48337e-09	-0.234479	9559.29	0.0382454	0.00549192
	Dgkb	ENSRNOG00000030771	Protein Coding	-0.295214	3132.75	0.000149884	0.00101202	-0.29931	2361.43	0.0350247	0.00487143
[truncated: 381 more rows]
