# Supplementary material for: Hippocampal Transcriptomic Profiles: Subfield Vulnerability to Age and Cognitive Impairment
Source: Front Aging Neurosci. 2017 Dec 8;9:383. doi: 10.3389/fnagi.2017.00383 (PMC5727020; doi:10.3389/fnagi.2017.00383)
Supplement: Supplementary file 13 [file Table2.xlsx]

## Sheet: Supplementary Table_S2
	Gene Symbol	Ensembl ID	Gene Biotype	Illumina				Ion Proton
				Log2 FC	Base Mean	p	adj-p	Log2 FC	Base Mean	p	adj-p
	Tcf15	ENSRNOG00000000012	Protein Coding	-0.472829	48.3659	1.39895e-07	1.29142e-08	-0.323746	40.6255	0.0207955	0.00463538
	Nde1	ENSRNOG00000000028	Protein Coding	0.347465	41.0986	0.000607925	0.000146761	0.502435	23.5526	0.00393271	0.000599402
	Myh11	ENSRNOG00000000029	Protein Coding	0.591049	229.768	9.9869e-06	1.46904e-06	0.776515	235.183	7.11192e-08	1.97614e-09
	Nuak2	ENSRNOG00000000034	Protein Coding	0.372098	82.0712	2.58655e-06	3.27352e-07	0.354853	65.3063	0.000936007	0.000106432
	Klhdc8a	ENSRNOG00000000036	Protein Coding	0.886511	74.1316	2.53429e-05	4.13642e-06	0.77412	60.4267	0.00102714	0.000118849
	Xpr1	ENSRNOG00000000042	Protein Coding	-0.363469	533.836	1.85467e-07	1.76164e-08	-0.322603	506.507	3.36154e-05	2.11551e-06
	Cd82	ENSRNOG00000000047	Protein Coding	0.235956	798.147	0.00362271	0.00110818	0.337763	519.482	0.00745088	0.00128459
	Abhd8	ENSRNOG00000000054	Protein Coding	-0.114711	3041.84	0.00309586	0.000926516	-0.232339	2688.47	0.00296391	0.00042728
	Smad9	ENSRNOG00000000091	Protein Coding	0.489344	33.7079	4.21481e-06	5.63288e-07	0.491618	38.5593	0.0030012	0.000434316
	Cplx2	ENSRNOG00000000105	Protein Coding	-0.665248	4048.24	4.25419e-23	2.97053e-25	-0.808996	4973.65	2.11085e-16	9.19832e-19
	Aga	ENSRNOG00000000108	Protein Coding	0.251891	336.818	1.32442e-06	1.55848e-07	0.224901	203.901	0.00780162	0.00135946
	Pigv	ENSRNOG00000000121	Protein Coding	0.173781	88.2081	0.000943595	0.000240392	0.275692	72.0004	0.00829867	0.00147671
	Rnf19b	ENSRNOG00000000123	Protein Coding	0.112898	300.335	0.00074434	0.000184279	0.23532	202.687	0.00784942	0.00137149
	Ly86	ENSRNOG00000000137	Protein Coding	0.341242	24.731	0.00339108	0.0010274	0.55154	26.4921	0.00120966	0.000145239
	Glis1	ENSRNOG00000000138	Protein Coding	-0.597089	17.4083	2.00221e-06	2.46306e-07	-0.53721	13.931	0.0121063	0.00234766
	Plxdc2	ENSRNOG00000000142	Protein Coding	0.220328	600.18	3.71381e-05	6.3667e-06	0.192908	588.226	0.00880609	0.00158732
	Mast2	ENSRNOG00000000147	Protein Coding	0.105984	2143.93	0.00560408	0.00181931	0.204455	2373.44	0.00564482	0.000920256
	Dnajc1	ENSRNOG00000000150	Protein Coding	0.204636	134.637	1.34563e-06	1.58765e-07	0.286044	100.733	0.00374551	0.000564427
	Ldlrap1	ENSRNOG00000000151	Protein Coding	0.586165	478.273	3.96552e-06	5.2712e-07	0.856601	411.808	1.36169e-09	2.46425e-11
	Atg12	ENSRNOG00000000157	Protein Coding	-0.10794	1145.88	0.000201462	4.27914e-05	-0.256098	955.426	0.0137223	0.00275416
	Gatm	ENSRNOG00000000168	Protein Coding	0.278753	2612.08	1.86682e-08	1.40037e-09	0.190723	1962.66	0.0169292	0.00357987
	Sqrdl	ENSRNOG00000000172	Protein Coding	0.23347	69.0005	0.00444537	0.00139544	0.401156	62.1223	0.00565107	0.000921855
	Ppap2c	ENSRNOG00000000177	Protein Coding	0.57567	102.41	5.18846e-06	7.10726e-07	0.429897	55.0901	0.0273457	0.00658655
	Tst	ENSRNOG00000000186	Protein Coding	0.223601	670.978	4.70072e-06	6.37156e-07	0.210535	873.233	0.0246832	0.00577915
	Csf2rb	ENSRNOG00000000187	Protein Coding	0.336377	30.3539	0.0176166	0.00672301	0.677137	33.0948	0.000388857	3.73587e-05
	Ano10	ENSRNOG00000000219	Protein Coding	0.124667	345.037	0.00986253	0.00346305	0.214107	281.73	0.0389259	0.0102846
	Synrg	ENSRNOG00000000242	Protein Coding	-0.148859	952.931	0.000151056	3.08363e-05	-0.202607	1019.75	3.80996e-05	2.45715e-06
	Slc16a6	ENSRNOG00000000245	Protein Coding	0.263492	115.384	0.00174965	0.000484461	0.67318	126.936	2.05354e-07	6.43244e-09
	Amz2	ENSRNOG00000000246	Protein Coding	-0.0734006	1790.04	0.0118436	0.00426872	-0.115081	1317.57	0.0451796	0.0123592
	Prmt7	ENSRNOG00000000258	Protein Coding	-0.0867565	497.987	0.0105901	0.00375496	-0.157882	501.17	0.00246102	0.000339768
	Phyhipl	ENSRNOG00000000274	Protein Coding	0.158351	1388.46	3.54015e-05	6.03263e-06	0.276858	1265.42	0.000119377	9.41258e-06
	Rtn4ip1	ENSRNOG00000000279	Protein Coding	-0.155118	306.702	3.96355e-07	4.09643e-08	-0.210214	250.138	0.00376286	0.0005685
	Prodh	ENSRNOG00000000281	Protein Coding	0.221493	1192.64	0.000224141	4.82941e-05	0.276935	968.179	0.00669027	0.00112568
	Smpd2	ENSRNOG00000000306	Protein Coding	-0.829502	588.418	8.94593e-16	1.81426e-17	-0.832791	488.45	1.02234e-10	1.37842e-12
	Mical1	ENSRNOG00000000307	Protein Coding	-0.522472	610.851	2.39329e-08	1.84562e-09	-0.464371	562.715	9.13384e-05	6.84593e-06
	Nid2	ENSRNOG00000000341	Protein Coding	0.67463	61.7702	7.8494e-10	4.39683e-11	0.676108	62.5263	0.000194196	1.65364e-05
	Grik2	ENSRNOG00000000368	Protein Coding	-0.549917	664.173	2.9314e-24	1.71576e-26	-0.560157	823.681	2.08721e-09	3.94591e-11
	Srgn	ENSRNOG00000000394	Protein Coding	0.427812	151.418	9.95877e-06	1.46388e-06	0.391921	118.464	0.00192956	0.000252447
	LOC606294	ENSRNOG00000000395	Protein Coding	-0.366035	2381.49	1.25743e-11	5.08587e-13	-0.438579	1957.82	7.68107e-09	1.70078e-10
	Ros1	ENSRNOG00000000406	Protein Coding	-0.755183	15.3901	8.36381e-08	7.30443e-09	-0.940266	11.2751	1.8215e-05	1.04214e-06
	Slc35f1	ENSRNOG00000000412	Protein Coding	0.918711	894.744	9.00322e-20	1.04931e-21	0.902154	594.305	1.73081e-12	1.61492e-14
	Pln	ENSRNOG00000000413	Protein Coding	0.85179	6.89953	0.000341464	7.71394e-05	0.814619	7.4209	0.00455157	0.00071426
	Psmb9	ENSRNOG00000000459	Protein Coding	0.356598	45.9479	0.00318225	0.000955639	0.596473	42.4383	0.00261403	0.000365852
	Ring1	ENSRNOG00000000467	Protein Coding	0.0945875	340.14	0.0232541	0.00927202	0.226561	281.601	0.0199998	0.00439964
	Bak1	ENSRNOG00000000485	Protein Coding	0.230285	158.481	1.19056e-05	1.78734e-06	0.371629	149.31	0.00459669	0.000722519
	Grm4	ENSRNOG00000000487	Protein Coding	0.483982	132.602	0.00269583	0.000790604	0.696751	143.47	0.000564508	5.8083e-05
	Anks1a	ENSRNOG00000000498	Protein Coding	0.096924	614.675	0.0177834	0.0067958	0.310119	508.206	0.00264703	0.000371421
	Tead3	ENSRNOG00000000506	Protein Coding	0.293804	38.4057	0.00170082	0.000469282	0.904038	40.7806	3.93646e-06	1.78196e-07
	Mapk14	ENSRNOG00000000513	Protein Coding	-0.275472	1348.17	9.59414e-15	2.31024e-16	-0.176062	1140.84	0.0056672	0.000924776
	Cdkn1a	ENSRNOG00000000521	Protein Coding	0.642	68.8791	6.20843e-06	8.69569e-07	0.59712	56.9503	0.00115797	0.000137667
	Fgd2	ENSRNOG00000000528	Protein Coding	0.337083	78.8484	0.000124084	2.47124e-05	0.475811	74.6696	0.00114477	0.000135511
	Cmtr1	ENSRNOG00000000532	Protein Coding	-0.071488	1672.64	0.00159044	0.00043458	-0.0929141	1562.6	0.0219223	0.00496641
	Mdga1	ENSRNOG00000000536	Protein Coding	0.410964	301.057	2.67399e-05	4.40563e-06	0.570777	327.831	1.34536e-05	7.30159e-07
	Zfand3	ENSRNOG00000000539	Protein Coding	0.0621683	1056.69	0.0109137	0.00388707	0.167902	1129.31	0.00743592	0.00128049
	Dnah8	ENSRNOG00000000542	Protein Coding	0.574187	66.3236	1.09766e-05	1.62872e-06	0.73164	74.7364	5.07178e-06	2.4025e-07
	Tspyl1	ENSRNOG00000000549	Protein Coding	-0.108029	2714.97	0.00168454	0.000463838	-0.232665	1704.31	0.00282799	0.000402176
	Pald1	ENSRNOG00000000561	Protein Coding	0.355165	131.68	0.000162572	3.35211e-05	0.314339	111.42	0.0230817	0.00529887
	Pcbd1	ENSRNOG00000000566	Protein Coding	-0.578034	87.7806	6.83213e-08	5.84399e-09	-0.483241	57.4975	0.00345034	0.000511201
	Unc5b	ENSRNOG00000000567	Protein Coding	0.483419	498.175	4.31345e-06	5.78463e-07	0.729676	586.213	2.32761e-07	7.41026e-09
	Slc29a3	ENSRNOG00000000568	Protein Coding	0.329931	271.055	2.58569e-05	4.23758e-06	0.691592	228.127	3.50788e-06	1.56277e-07
	MGC112715	ENSRNOG00000000569	Protein Coding	0.324042	470.401	6.67394e-12	2.57678e-13	0.353335	425.086	0.000546294	5.58448e-05
	Chst3	ENSRNOG00000000572	Protein Coding	0.563481	19.5507	0.0002907	6.44326e-05	0.60629	21.9002	0.00774743	0.0013487
	Spock2	ENSRNOG00000000573	Protein Coding	-0.394644	5076.73	6.04221e-13	1.91718e-14	-0.305851	4731.07	0.000516466	5.20868e-05
	Ascc1	ENSRNOG00000000575	Protein Coding	-0.156906	230.177	0.000149387	3.04036e-05	-0.301649	237.379	0.00101389	0.000116952
	Cdc40	ENSRNOG00000000581	Protein Coding	0.280197	1173.73	0.00272153	0.000799537	0.256604	903.846	0.0217201	0.00490312
	LOC100911156	ENSRNOG00000000582	Protein Coding	-0.147442	223.737	0.0180583	0.00691939	-0.24152	155.095	0.00837165	0.00149313
	Rpf2	ENSRNOG00000000587	Protein Coding	-0.199945	299.133	2.25403e-06	2.81045e-07	-0.340649	145.56	0.00700059	0.00118866
	Rev3l	ENSRNOG00000000593	Protein Coding	-0.210737	1750.5	0.000116053	2.2946e-05	-0.283552	1426.58	0.0125951	0.00247046
	Fyn	ENSRNOG00000000596	Protein Coding	-0.202542	1541.2	5.09751e-10	2.76376e-11	-0.115595	1668.02	0.0208891	0.0046638
	Lama4	ENSRNOG00000000599	Protein Coding	0.432798	178.346	0.000142878	2.89247e-05	0.545493	180.034	1.45542e-05	8.00606e-07
	Hdac2	ENSRNOG00000000604	Protein Coding	-0.214078	1190.17	2.63546e-10	1.35447e-11	-0.384404	552.371	3.52305e-07	1.18502e-08
	Mdga2	ENSRNOG00000000618	Protein Coding	0.166131	163.783	0.0128582	0.00468658	0.326959	189.11	0.0106801	0.00201545
	Egr2	ENSRNOG00000000640	Protein Coding	0.961682	28.8042	1.109e-07	1.00042e-08	0.977332	22.0044	2.76764e-05	1.70406e-06
	Reep3	ENSRNOG00000000645	Protein Coding	0.291761	502.484	8.20139e-06	1.1845e-06	0.246291	397.639	0.00842164	0.00150593
	Jmjd1c	ENSRNOG00000000648	Protein Coding	-0.130783	1893.25	0.00551284	0.00178459	-0.155638	1776.47	0.022136	0.00502616
	Ptprc	ENSRNOG00000000655	Protein Coding	0.381523	94.1816	0.000371261	8.44996e-05	0.334968	71.7637	0.0333965	0.00848633
	Acacb	ENSRNOG00000000658	Protein Coding	0.32375	210.049	1.68164e-06	2.03503e-07	0.458381	198.242	0.00128642	0.000156169
	Asphd2	ENSRNOG00000000660	Protein Coding	-0.50764	1117.58	1.5577e-16	2.83117e-18	-0.270806	1094.69	0.0418128	0.0112002
	Hps4	ENSRNOG00000000661	Protein Coding	0.136821	656.963	0.00228781	0.000655908	0.245359	483.891	0.0128374	0.00252655
	Svop	ENSRNOG00000000693	Protein Coding	-0.246725	2366.86	2.46584e-06	3.10556e-07	-0.279106	2294.56	0.00152868	0.000190752
	Dao	ENSRNOG00000000694	Protein Coding	-0.395817	12.9747	0.000640824	0.000155493	-0.424313	12.2553	0.0278556	0.00675182
	Selplg	ENSRNOG00000000699	Protein Coding	0.294802	689.692	2.68661e-07	2.68289e-08	0.396045	662.039	0.000533295	5.42974e-05
	Tmem119	ENSRNOG00000000700	Protein Coding	0.312208	422.068	6.415e-06	9.02783e-07	0.249802	334.309	0.0195376	0.00428305
	Ficd	ENSRNOG00000000703	Protein Coding	-0.121983	233.936	0.00218006	0.000622331	-0.2534	283.166	0.000640887	6.7256e-05
	Cmklr1	ENSRNOG00000000704	Protein Coding	0.27379	38.9109	0.00397779	0.0012313	0.316242	45.148	0.0436813	0.0118528
	Sgsm1	ENSRNOG00000000708	Protein Coding	-0.47577	2173.28	8.67222e-20	1.00182e-21	-0.397988	2340	1.96456e-07	6.06309e-09
	Mog	ENSRNOG00000000775	Protein Coding	0.527798	1629.45	2.95685e-05	4.92328e-06	0.432406	1114.52	0.00437505	0.000679381
	Ppp1r11	ENSRNOG00000000780	Protein Coding	-0.0912557	1086.26	0.00441217	0.00138388	-0.362992	1165.99	7.15781e-06	3.58147e-07
	Abcf1	ENSRNOG00000000799	Protein Coding	0.0746384	1323.77	0.00246106	0.000712908	0.244201	1202.59	0.00568224	0.000928106
	Man1a1	ENSRNOG00000000800	Protein Coding	1.32569	532.413	2.5963e-40	3.99902e-44	1.33661	313.951	1.79381e-27	1.01158e-30
	Ppp1r10	ENSRNOG00000000803	Protein Coding	-0.166681	584.456	1.7566e-05	2.74534e-06	-0.1856	616.178	0.00445724	0.000696943
	Hsf2	ENSRNOG00000000808	Protein Coding	-0.254912	576.011	4.27503e-10	2.29807e-11	-0.427803	427.088	0.00138305	0.000169814
	Pkib	ENSRNOG00000000811	Protein Coding	-1.07638	68.8998	1.00415e-15	2.06737e-17	-1.23591	46.1008	2.33894e-11	2.80586e-13
	Fabp7	ENSRNOG00000000814	Protein Coding	-0.328066	826.588	0.00223851	0.00064074	-0.366815	463.762	0.00193009	0.000252714
	Ppp1r18	ENSRNOG00000000816	Protein Coding	0.385789	160.982	2.95402e-09	1.87723e-10	0.559827	152.943	4.53115e-06	2.08833e-07
	Nrm	ENSRNOG00000000818	Protein Coding	0.465479	23.7081	7.20682e-06	1.02754e-06	0.467898	17.1066	0.0151131	0.00310226
	Ier3	ENSRNOG00000000827	Protein Coding	0.50124	37.5874	7.01494e-05	1.30884e-05	0.580175	33.3065	0.00464432	0.000732148
	Ddr1	ENSRNOG00000000830	Protein Coding	0.269269	1470.52	0.00183316	0.000510879	0.39327	1199.17	0.00316907	0.000462784
	Ddah2	ENSRNOG00000000842	Protein Coding	0.245691	470.374	1.40085e-07	1.2939e-08	0.376923	331.673	0.00586102	0.000964818
	Lst1	ENSRNOG00000000855	Protein Coding	0.783299	2.8035	0.000105976	2.07796e-05	1.03887	2.91108	0.000214474	1.8725e-05
	Arhgef6	ENSRNOG00000000869	Protein Coding	-0.176402	168.312	0.0296579	0.0122792	-0.278844	127.341	0.0267417	0.00639684
	Fhl1	ENSRNOG00000000875	Protein Coding	-0.503021	1367.79	1.39104e-20	1.42125e-22	-0.532326	969.184	6.41907e-11	8.19414e-13
	Slc9a6	ENSRNOG00000000879	Protein Coding	-0.368941	1022.08	5.92751e-18	8.70394e-20	-0.337646	767.864	6.61098e-07	2.43684e-08
	Mmgt1	ENSRNOG00000000881	Protein Coding	-0.231293	68.0091	0.000494271	0.000116405	-0.359403	62.6548	0.0433671	0.0117478
	Auts2	ENSRNOG00000000885	Protein Coding	-0.733996	446.562	1.29663e-09	7.57592e-11	-0.599333	598.503	1.63442e-06	6.67812e-08
	Sbds	ENSRNOG00000000888	Protein Coding	0.247332	1025.28	1.8856e-07	1.79489e-08	0.466725	788.161	6.92985e-09	1.50989e-10
	Hsph1	ENSRNOG00000000902	Protein Coding	-0.26152	4945.98	5.21389e-07	5.59482e-08	-0.364511	3816.52	4.24777e-05	2.80702e-06
	Asl	ENSRNOG00000000903	Protein Coding	0.277047	177.442	1.04291e-09	5.9757e-11	0.263929	190.172	0.00215796	0.000288966
	Medag	ENSRNOG00000000906	Protein Coding	-0.98112	64.1492	2.53742e-10	1.29887e-11	-0.854575	51.894	1.82525e-05	1.04615e-06
	Gusb	ENSRNOG00000000913	Protein Coding	0.369827	92.0695	2.33795e-07	2.29509e-08	0.3361	96.0915	0.00188327	0.00024446
	Phkg1	ENSRNOG00000000920	Protein Coding	0.214925	98.0982	0.00161239	0.000441489	0.302535	97.6987	0.00221854	0.000299581
	Cct6a	ENSRNOG00000000923	Protein Coding	-0.166059	1964.36	0.000104883	2.05383e-05	-0.226311	535.893	0.00624878	0.00103922
	Flt1	ENSRNOG00000000940	Protein Coding	0.363755	588.041	0.00386465	0.00119192	0.350474	593.104	0.00805459	0.00142056
	Pan3	ENSRNOG00000000942	Protein Coding	-0.140759	340.995	0.0100679	0.00354396	-0.22242	266.612	0.0206939	0.00460324
	Rasl11a	ENSRNOG00000000956	Protein Coding	-0.479415	83.5974	0.000122729	2.43983e-05	-0.421222	83.7316	0.0168968	0.00356998
	Tmem132c	ENSRNOG00000000963	Protein Coding	1.16484	35.2623	1.20402e-17	1.81125e-19	1.03629	42.3692	1.25178e-11	1.41825e-13
	Rnf6	ENSRNOG00000000968	Protein Coding	-0.10817	1067.78	0.00154159	0.000419491	-0.199234	1065.04	0.0310523	0.00774
	Scarb1	ENSRNOG00000000981	Protein Coding	0.145436	536.966	0.000283032	6.23987e-05	0.266979	426.887	0.01338	0.00267037
	Arpc1b	ENSRNOG00000000991	Protein Coding	0.338737	241.092	3.62701e-05	6.19741e-06	0.325236	100.749	0.0171668	0.0036444
	Stxbp2	ENSRNOG00000000994	Protein Coding	0.436458	67.0033	6.89699e-07	7.60981e-08	0.612147	45.5831	0.000266166	2.39476e-05
	Smurf1	ENSRNOG00000000999	Protein Coding	0.305148	697.874	5.26022e-19	6.80585e-21	0.324922	356.919	2.8418e-08	7.299e-10
	Baiap2l1	ENSRNOG00000001007	Protein Coding	0.456817	22.6751	0.00150258	0.000407026	0.785696	21.9462	9.94495e-05	7.56603e-06
	Evi5l	ENSRNOG00000001034	Protein Coding	0.0971151	1084.72	0.000681808	0.000167223	0.220279	983.656	0.00324224	0.00047588
	Gtf2h3	ENSRNOG00000001035	Protein Coding	-0.16265	248.956	5.78659e-06	8.04245e-07	-0.344421	210.851	0.000418213	4.07793e-05
	Rsph10b	ENSRNOG00000001036	Protein Coding	-0.784441	351.196	1.45871e-10	7.21976e-12	-0.663143	231.569	4.98908e-06	2.35103e-07
	Gpalpp1	ENSRNOG00000001037	Protein Coding	-0.150163	224.219	0.00154763	0.000421362	-0.236129	152.966	0.0399014	0.0105982
	Map2k7	ENSRNOG00000001047	Protein Coding	0.0995484	458.319	0.0238557	0.00955109	0.250435	430.671	0.00377301	0.00057042
	Eif2ak1	ENSRNOG00000001050	Protein Coding	-0.182554	813.859	2.12151e-12	7.55931e-14	-0.296163	808.976	0.00106194	0.000123892
	Rilpl1	ENSRNOG00000001055	Protein Coding	-0.34218	822.016	8.06997e-20	9.28107e-22	-0.354368	846.183	4.94474e-06	2.31785e-07
	Rilpl2	ENSRNOG00000001061	Protein Coding	-0.179085	377.119	5.99421e-06	8.35257e-07	-0.171748	381.396	0.0152962	0.00315396
	Sbno1	ENSRNOG00000001064	Protein Coding	-0.218009	1427.07	1.85214e-07	1.75828e-08	-0.222867	1201.06	0.0242053	0.00563377
	Cyth3	ENSRNOG00000001065	Protein Coding	-0.501603	589.369	5.00803e-22	4.16543e-24	-0.490179	483.063	2.74121e-09	5.38235e-11
	Rac1	ENSRNOG00000001068	Protein Coding	-0.075436	2113.98	0.00509684	0.0016346	-0.154324	1392.35	0.0381864	0.010037
	Cdk2ap1	ENSRNOG00000001070	Protein Coding	0.224984	813.242	1.75191e-05	2.73621e-06	0.327067	619.761	0.000896008	0.000100735
	Cers4	ENSRNOG00000001072	Protein Coding	0.31847	686.566	3.75456e-10	1.99412e-11	0.306625	518.701	7.94022e-05	5.80882e-06
	Daglb	ENSRNOG00000001079	Protein Coding	-0.242625	497.642	5.165e-06	7.06452e-07	-0.238587	520.649	0.00373676	0.00056264
	Kdelr2	ENSRNOG00000001083	Protein Coding	-0.099093	465.314	0.000622286	0.000150675	-0.201081	455.226	0.0145068	0.00294881
	Stard13	ENSRNOG00000001090	Protein Coding	0.352937	224.187	8.80178e-07	9.88771e-08	0.315699	201.059	0.00513362	0.000825601
	Hip1r	ENSRNOG00000001091	Protein Coding	0.321153	1219.97	1.55504e-09	9.19754e-11	0.381612	1030.82	7.99967e-05	5.86872e-06
	Kl	ENSRNOG00000001092	Protein Coding	0.97724	20.4477	5.19284e-05	9.26217e-06	0.984283	18.18	0.000477069	4.73254e-05
	Pds5b	ENSRNOG00000001098	Protein Coding	-0.12617	2334.39	5.59572e-06	7.73408e-07	-0.263192	2228.5	0.0021588	0.00028919
	Sdk1	ENSRNOG00000001103	Protein Coding	0.202677	145.136	0.00905867	0.00314591	0.401944	161.645	0.0010437	0.000121246
	Tesc	ENSRNOG00000001128	Protein Coding	-0.286247	864.05	0.00139788	0.000375361	-0.318281	957.246	0.00847108	0.00151651
	Rfc5	ENSRNOG00000001134	Protein Coding	-0.172345	234.678	0.000116254	2.29918e-05	-0.227293	161.212	0.00104791	0.000121789
	Pebp1	ENSRNOG00000001136	Protein Coding	-0.276609	6281.21	2.49468e-06	3.14317e-07	-0.334395	3819.81	0.00130198	0.000158426
	Prkab1	ENSRNOG00000001142	Protein Coding	0.166367	212.74	0.00272435	0.000800647	0.274392	158.262	0.0257357	0.00609682
	Cit	ENSRNOG00000001143	Protein Coding	0.423611	1092.83	0.000467122	0.000109244	0.722535	1317.28	4.8943e-07	1.7313e-08
	Msi1	ENSRNOG00000001156	Protein Coding	0.215156	196.092	0.000486085	0.000114203	0.33007	134.419	0.0114883	0.0022039
	Ubash3a	ENSRNOG00000001167	Protein Coding	1.5512	10.9286	7.34729e-13	2.35391e-14	1.397	8.80867	3.45586e-08	9.00018e-10
	Coq5	ENSRNOG00000001171	Protein Coding	-0.0854195	374.666	0.0417718	0.0181847	-0.14464	268.187	0.0220033	0.00498927
	Ndufv3	ENSRNOG00000001182	Protein Coding	-0.0742867	429.497	0.0146803	0.00546075	-0.223957	520.092	0.00858082	0.00154099
	RGD1311899	ENSRNOG00000001185	Protein Coding	-0.0937664	2981.18	0.013772	0.00507763	-0.216722	2304.21	2.17165e-07	6.86919e-09
	Sik1	ENSRNOG00000001189	Protein Coding	0.598876	61.3115	2.95877e-06	3.80841e-07	0.955396	61.6046	1.00158e-09	1.74068e-11
	Tchp	ENSRNOG00000001191	Protein Coding	0.22908	435.713	8.99755e-11	4.27311e-12	0.467371	364.336	4.42636e-07	1.53854e-08
	Gltp	ENSRNOG00000001192	Protein Coding	0.513162	600.739	2.96439e-09	1.88575e-10	0.398542	520.471	5.01348e-05	3.43896e-06
	Fam222a	ENSRNOG00000001198	Protein Coding	0.855405	66.807	5.89104e-12	2.26241e-13	0.560937	59.2603	0.00324795	0.000476885
	Ankrd13a	ENSRNOG00000001204	Protein Coding	0.288168	848.242	1.40965e-08	1.02845e-09	0.2794	827.071	6.73937e-05	4.78465e-06
	Pwp2	ENSRNOG00000001210	Protein Coding	-0.164141	439.665	6.66759e-08	5.68871e-09	-0.112888	408.825	0.0277974	0.00672324
	Aire	ENSRNOG00000001213	Protein Coding	1.33224	1.4032	1.36319e-08	9.90357e-10	0.941784	0.896306	0.00042865	4.19289e-05
	RGD1309594	ENSRNOG00000001215	Protein Coding	0.0717034	366.428	0.0322822	0.0135281	0.274509	336.987	0.0302615	0.00749535
	Trpm2	ENSRNOG00000001216	Protein Coding	0.208581	393.352	0.00213433	0.000606648	0.32662	389.666	0.00298905	0.00043173
	Itgb2	ENSRNOG00000001224	Protein Coding	0.34282	184.929	8.15378e-05	1.55147e-05	0.312752	167.821	0.013722	0.00275318
	Adarb1	ENSRNOG00000001227	Protein Coding	-0.336326	2715.54	4.52288e-07	4.74651e-08	-0.364195	2741.37	5.6594e-06	2.71567e-07
	Gna12	ENSRNOG00000001235	Protein Coding	0.433809	5190.04	1.96744e-07	1.88491e-08	0.449818	4985.79	3.22399e-06	1.42142e-07
	Ddt	ENSRNOG00000001239	Protein Coding	-0.15239	858.928	6.37002e-06	8.94999e-07	-0.18049	1023.69	0.0287353	0.00701514
	Gstt3	ENSRNOG00000001242	Protein Coding	0.404364	724.131	1.66794e-07	1.56935e-08	0.323446	826.52	0.000717553	7.71775e-05
	Clip1	ENSRNOG00000001247	Protein Coding	-0.189616	1228.55	2.93824e-07	2.96283e-08	-0.315933	1023.47	9.52444e-06	4.96095e-07
	Col6a1	ENSRNOG00000001249	Protein Coding	-0.817248	860.669	7.45838e-07	8.28283e-08	-0.71305	582.504	0.000198192	1.69681e-05
	Lfng	ENSRNOG00000001250	Protein Coding	0.191961	421.769	0.0043545	0.00136289	0.45218	342.623	0.000207602	1.80079e-05
	Col6a2	ENSRNOG00000001254	Protein Coding	0.631226	419.943	0.000807797	0.000201731	0.59301	270.951	0.00705077	0.00119826
	Snx8	ENSRNOG00000001258	Protein Coding	0.429179	230.944	1.94082e-17	3.04919e-19	0.377922	195.681	9.75976e-05	7.40013e-06
	Ftcd	ENSRNOG00000001261	Protein Coding	0.891733	14.1477	3.15003e-07	3.20227e-08	0.586393	11.075	0.0251236	0.00589772
	Spatc1l	ENSRNOG00000001262	Protein Coding	0.792456	4.00057	3.84132e-05	6.61684e-06	1.12644	4.44283	1.84571e-05	1.06166e-06
	Mad1l1	ENSRNOG00000001265	Protein Coding	0.244409	176.842	2.73853e-09	1.71677e-10	0.507373	173.667	6.02411e-07	2.16801e-08
	Tmem184a	ENSRNOG00000001275	Protein Coding	0.997926	0.771299	1.64597e-05	2.55637e-06	0.489533	0.450702	0.048615	0.013628
	Pcnt	ENSRNOG00000001276	Protein Coding	0.101407	564.486	0.00370601	0.00113766	0.222331	609.5	6.61877e-05	4.6894e-06
	Mafk	ENSRNOG00000001277	Protein Coding	0.342998	181.849	4.93817e-11	2.22607e-12	0.39936	144.299	0.00193901	0.000254181
	Gper1	ENSRNOG00000001287	Protein Coding	0.453004	22.5287	0.00436229	0.00136555	0.576866	28.7835	0.00683201	0.00115443
	S100b	ENSRNOG00000001295	Protein Coding	0.29145	18871	2.25403e-06	2.81103e-07	0.240774	16951.5	0.0124516	0.00243465
	P2rx7	ENSRNOG00000001296	Protein Coding	0.380652	198.813	1.71426e-10	8.54623e-12	0.373306	211.226	2.79396e-05	1.7217e-06
	Prmt2	ENSRNOG00000001297	Protein Coding	0.130915	532.14	0.00491985	0.00156914	0.220543	568.198	0.00128455	0.000155811
	P2rx4	ENSRNOG00000001300	Protein Coding	0.163025	305.842	0.000190917	4.02871e-05	0.224695	258.345	3.85356e-05	2.4912e-06
	Bcr	ENSRNOG00000001304	Protein Coding	0.390325	842.417	1.39613e-07	1.28811e-08	0.595438	1158.51	1.05539e-08	2.41853e-10
	Camkk2	ENSRNOG00000001309	Protein Coding	-0.547392	741.58	1.93472e-16	3.576e-18	-0.629263	773.821	2.72466e-14	1.74604e-16
	Rab36	ENSRNOG00000001311	Protein Coding	0.108714	367.705	0.0131299	0.00479839	0.464485	330.452	0.000243554	2.15635e-05
	Il3ra	ENSRNOG00000001325	Protein Coding	0.705693	162.249	1.10448e-19	1.29859e-21	0.534066	109.477	9.02422e-05	6.75452e-06
	Gjc3	ENSRNOG00000001329	Protein Coding	0.544537	186.527	8.70894e-06	1.26406e-06	0.735515	125.595	1.0288e-06	4.019e-08
	Zkscan1	ENSRNOG00000001335	Protein Coding	-0.193538	346.372	0.000124553	2.48186e-05	-0.274197	373.213	0.000801014	8.78381e-05
	Aldh2	ENSRNOG00000001344	Protein Coding	0.372998	1029.68	6.30047e-09	4.24409e-10	0.314603	1025.45	0.00115482	0.000137154
	Mcm7	ENSRNOG00000001349	Protein Coding	0.337992	249.088	1.53104e-10	7.60787e-12	0.396719	196.576	6.02286e-06	2.92096e-07
	Naa25	ENSRNOG00000001350	Protein Coding	-0.228505	401.059	6.30447e-09	4.25326e-10	-0.222194	338.146	0.00314718	0.000459024
	Gal3st4	ENSRNOG00000001375	Protein Coding	0.328099	131.838	6.26622e-09	4.2178e-10	0.406218	128.164	1.75184e-05	9.92405e-07
	Mettl7a	ENSRNOG00000001376	Protein Coding	0.309984	985.031	0.000417418	9.63982e-05	0.348852	947.301	0.000760578	8.2741e-05
	Tpcn1	ENSRNOG00000001380	Protein Coding	0.133075	1100.91	0.00629238	0.00208023	0.144531	988.378	0.0205974	0.00457309
	Slc24a6	ENSRNOG00000001383	Protein Coding	0.262255	119.294	0.000830644	0.000208077	0.414821	85.2413	0.00292004	0.000418864
	Sdsl	ENSRNOG00000001391	Protein Coding	0.297836	112.969	2.56157e-07	2.54355e-08	0.352662	67.9686	0.0226958	0.00519283
	Tbx5	ENSRNOG00000001399	Protein Coding	-0.884338	1.00774	0.000284269	6.27882e-05	-0.970915	0.652085	0.000510107	5.11257e-05
	Actl6b	ENSRNOG00000001408	Protein Coding	-0.183354	927.252	0.000884363	0.000222925	-0.458695	1189.43	2.11737e-05	1.24398e-06
	LOC100909521	ENSRNOG00000001416	Protein Coding	0.555548	353.787	7.04337e-14	1.95639e-15	0.536668	403.494	6.29713e-05	4.42923e-06
	Plod3	ENSRNOG00000001417	Protein Coding	0.207213	408.012	2.95563e-08	2.33695e-09	0.230746	352.609	0.013977	0.00281818
	Cux1	ENSRNOG00000001424	Protein Coding	0.224745	393.914	0.00274411	0.000807722	0.301678	273.898	0.00640353	0.00107152
	Orai2	ENSRNOG00000001427	Protein Coding	-0.881659	417.091	2.58663e-17	4.19661e-19	-0.680595	335.915	3.16973e-07	1.053e-08
	Alkbh4	ENSRNOG00000001428	Protein Coding	-0.197561	83.6191	0.000190371	4.0162e-05	-0.28948	71.3755	0.00730451	0.00125262
	Polr2j	ENSRNOG00000001430	Protein Coding	-0.0904579	272.508	0.0400532	0.0173255	-0.245528	282.498	0.00986542	0.00182358
	Ywhag	ENSRNOG00000001436	Protein Coding	-0.337764	8903.96	5.10685e-15	1.17203e-16	-0.275151	7429.59	0.00512963	0.000824696
	RGD1307391	ENSRNOG00000001439	Protein Coding	-0.264084	447.76	2.38015e-08	1.83304e-09	-0.303621	299.467	0.00230679	0.000313982
	Por	ENSRNOG00000001442	Protein Coding	0.0850622	1304.64	0.00992975	0.00348869	0.238423	1176.92	0.0242769	0.00565703
	Hip1	ENSRNOG00000001448	Protein Coding	0.247456	964.655	0.00244795	0.000708984	0.405896	950.15	5.40909e-07	1.93281e-08
	Baz1b	ENSRNOG00000001453	Protein Coding	-0.347004	3550.18	5.50734e-12	2.10374e-13	-0.463938	2925.04	1.83381e-09	3.43146e-11
	Eif4h	ENSRNOG00000001454	Protein Coding	-0.0688705	4682.3	0.000541666	0.000128985	-0.131283	3499.36	0.00809348	0.00143063
	Kif13a	ENSRNOG00000001455	Protein Coding	0.298323	753.478	1.98388e-05	3.14638e-06	0.397481	663.729	1.82363e-07	5.56387e-09
	Ids	ENSRNOG00000001465	Protein Coding	-0.190219	2279.86	0.000328905	7.39136e-05	-0.465117	2656.72	2.21911e-06	9.38567e-08
	Eln	ENSRNOG00000001469	Protein Coding	0.643914	100.323	4.33576e-05	7.57539e-06	0.694212	69.3047	0.000344209	3.24162e-05
	Limk1	ENSRNOG00000001470	Protein Coding	0.279968	802.641	0.000170001	3.52186e-05	0.381642	715.117	0.00211666	0.000281917
	Wbscr28	ENSRNOG00000001474	Protein Coding	1.01307	30.972	3.48887e-16	6.71729e-18	0.879593	30.778	4.67199e-05	3.14484e-06
	Cldn4	ENSRNOG00000001476	Protein Coding	0.649419	15.4729	0.00953871	0.00333612	0.688553	10.6266	0.0191892	0.00418786
	Ncf1	ENSRNOG00000001480	Protein Coding	0.337184	123.034	0.00274209	0.000806844	0.36965	105.216	0.00746212	0.00128768
	Fam120b	ENSRNOG00000001487	Protein Coding	-0.109009	1411.15	0.000970773	0.000248762	-0.172017	1437.1	0.00489198	0.000781474
	Slc8a2	ENSRNOG00000001492	Protein Coding	-0.50007	5028.26	5.82954e-09	3.90292e-10	-0.452556	3900.39	3.50468e-05	2.22254e-06
	Napa	ENSRNOG00000001494	Protein Coding	-0.462437	4017.38	7.12804e-12	2.76309e-13	-0.456726	3398.45	4.26413e-06	1.95215e-07
	Tmem35	ENSRNOG00000001506	Protein Coding	-0.587238	1522.59	1.63629e-12	5.68756e-14	-0.629998	891.302	4.46531e-12	4.57839e-14
	Itga6	ENSRNOG00000001518	Protein Coding	0.286714	586.408	5.34716e-07	5.76253e-08	0.18372	499.307	0.0214103	0.00481309
	Dlx1	ENSRNOG00000001520	Protein Coding	0.318755	371.071	6.51809e-06	9.19634e-07	0.39545	259.055	1.17319e-05	6.25507e-07
	Igsf11	ENSRNOG00000001525	Protein Coding	0.22339	993.601	1.26182e-06	1.4771e-07	0.234002	854.758	0.000120951	9.56149e-06
	Cyyr1	ENSRNOG00000001544	Protein Coding	0.345475	36.7727	0.0167202	0.00634145	0.518662	29.6351	0.00888069	0.0016035
	Btg3	ENSRNOG00000001555	Protein Coding	-0.472869	308.502	3.20147e-07	3.26114e-08	-0.524309	238.124	0.000101644	7.78479e-06
	Grik1	ENSRNOG00000001575	Protein Coding	0.694886	230.821	4.31771e-19	5.40905e-21	0.621854	195.28	3.10805e-09	6.262e-11
	Bach1	ENSRNOG00000001582	Protein Coding	0.324704	55.9625	0.000193851	4.10256e-05	0.349556	58.8189	0.0055484	0.000902263
	Nrip1	ENSRNOG00000001585	Protein Coding	0.621309	668.553	5.2763e-15	1.21363e-16	0.529827	594.751	2.53963e-05	1.54544e-06
	Lnp	ENSRNOG00000001593	Protein Coding	-0.161737	427.363	0.00280106	0.000826929	-0.236429	302.077	0.0220033	0.00498834
	Atf2	ENSRNOG00000001597	Protein Coding	-0.190116	839.604	2.57755e-06	3.26081e-07	-0.166695	818.556	0.0152853	0.00314937
	Adamts5	ENSRNOG00000001606	Protein Coding	0.556274	24.3289	1.14017e-05	1.70115e-06	1.00629	25.3153	6.41167e-08	1.76842e-09
	Adamts1	ENSRNOG00000001607	Protein Coding	0.803694	95.7654	4.60447e-11	2.05909e-12	0.763615	85.3828	9.13705e-07	3.5038e-08
	Nxpe3	ENSRNOG00000001608	Protein Coding	-0.192359	629.928	0.024178	0.00970495	-0.281605	522.864	0.0171441	0.00363859
	Ripk4	ENSRNOG00000001618	Protein Coding	0.643156	9.61724	0.0103257	0.00365007	0.81534	8.484	0.00491527	0.000786202
	Abi3bp	ENSRNOG00000001627	Protein Coding	0.581247	21.7418	0.00686463	0.00229937	0.545135	20.3437	0.0429221	0.0115766
	Tomm70a	ENSRNOG00000001640	Protein Coding	-0.260072	498.65	8.99594e-06	1.3108e-06	-0.366545	155.41	0.00629221	0.00104773
	Filip1l	ENSRNOG00000001645	Protein Coding	0.948832	81.1387	2.41473e-10	1.23111e-11	1.01398	73.8633	9.18393e-10	1.57938e-11
	Ets2	ENSRNOG00000001647	Protein Coding	0.240908	761.41	0.0014351	0.000386535	0.210039	782.113	0.0369719	0.00964763
	Dcbld2	ENSRNOG00000001651	Protein Coding	-0.141826	302.225	0.00229966	0.000660132	-0.187661	256.297	0.0212959	0.00477209
	Erg	ENSRNOG00000001652	Protein Coding	0.35448	49.4157	0.00420568	0.00131027	0.546646	63.9033	0.000714038	7.66898e-05
	St3gal6	ENSRNOG00000001653	Protein Coding	0.355139	186.391	5.08586e-07	5.42871e-08	0.293283	113.314	0.018004	0.00387197
	Cpox	ENSRNOG00000001654	Protein Coding	0.314438	469.328	5.64087e-08	4.70917e-09	0.315662	269.646	0.00224625	0.000303669
	Kcnj6	ENSRNOG00000001658	Protein Coding	-0.535054	394.39	1.20466e-06	1.40524e-07	-0.448289	478.411	2.43222e-05	1.46262e-06
	Gabrr3	ENSRNOG00000001679	Protein Coding	-0.548089	16.3453	2.49417e-05	4.06069e-06	-0.688807	10.814	0.00101946	0.000117803
	Ttc3	ENSRNOG00000001682	Protein Coding	-0.189259	9717.71	2.42505e-06	3.04921e-07	-0.21854	9129.27	0.00130198	0.000158459
	Arl6	ENSRNOG00000001689	Protein Coding	-0.258265	311.06	5.14694e-07	5.50184e-08	-0.29886	142.199	0.000768066	8.37525e-05
	AABR06068045.1	ENSRNOG00000001694	Protein Coding	-0.49466	7.0897	0.00213747	0.000607647	-0.376655	48.9191	0.00659355	0.00110839
	Dfnb31	ENSRNOG00000001700	Protein Coding	0.551064	674.2	1.23967e-09	7.22402e-11	0.817431	624.396	1.92502e-10	2.76328e-12
	Cbr3	ENSRNOG00000001701	Protein Coding	0.823527	39.7468	8.04496e-12	3.15983e-13	1.04474	30.3114	7.53741e-10	1.27517e-11
	Ap2m1	ENSRNOG00000001709	Protein Coding	-0.239065	9269.53	2.33468e-11	9.8412e-13	-0.222159	7138.4	0.00191149	0.000249495
	Hrasls	ENSRNOG00000001711	Protein Coding	0.54168	26.8024	0.000258187	5.64308e-05	0.555473	19.2403	0.0100234	0.00186121
	Ece2	ENSRNOG00000001715	Protein Coding	-0.566535	603.632	1.04588e-13	2.99635e-15	-0.637959	496.194	5.53653e-12	5.87543e-14
	Opa1	ENSRNOG00000001717	Protein Coding	-0.171261	1717.27	9.93236e-06	1.45949e-06	-0.3096	1518.5	0.00168174	0.000214249
	Hes1	ENSRNOG00000001720	Protein Coding	-0.355762	192.587	9.49913e-06	1.38949e-06	-0.40806	129.459	0.00162199	0.000204474
	Tmem44	ENSRNOG00000001726	Protein Coding	1.13106	222.81	7.64743e-29	1.64908e-31	1.17816	192.469	2.30348e-22	3.30654e-25
	Mfi2	ENSRNOG00000001739	Protein Coding	-0.836353	71.3644	1.29197e-12	4.36471e-14	-0.945912	57.9726	4.31168e-14	2.91778e-16
	Chrd	ENSRNOG00000001750	Protein Coding	0.365051	978.865	0.000439371	0.000101919	0.34138	709.855	0.00783915	0.00136806
	Fbxo45	ENSRNOG00000001753	Protein Coding	-0.263853	205.335	4.21989e-06	5.64182e-07	-0.244831	195.101	0.0115926	0.00222986
	Tm4sf19	ENSRNOG00000001757	Protein Coding	0.640235	10.8868	0.00013263	2.65846e-05	1.15388	11.9155	1.68982e-06	6.92925e-08
	Pcyt1a	ENSRNOG00000001762	Protein Coding	0.0936047	854.059	0.0449205	0.0197653	0.162356	632.192	0.00469957	0.000742786
	RGD1562339	ENSRNOG00000001767	Protein Coding	0.263967	152.151	3.52438e-05	6.00214e-06	0.433753	192.098	1.03436e-05	5.43004e-07
	Ehhadh	ENSRNOG00000001770	Protein Coding	0.200935	46.9987	0.0223169	0.00883878	0.2989	38.3262	0.0423689	0.011384
	Lmln	ENSRNOG00000001781	Protein Coding	-0.368965	228.947	9.37238e-08	8.30074e-09	-0.422361	210.937	2.49585e-05	1.51368e-06
	Etv5	ENSRNOG00000001785	Protein Coding	0.387113	1131.71	2.16477e-11	9.04718e-13	0.339953	782.761	2.27383e-05	1.35105e-06
	Snx4	ENSRNOG00000001786	Protein Coding	-0.150447	924.536	1.62507e-05	2.51725e-06	-0.258317	774.848	0.000178143	1.4932e-05
	Heg1	ENSRNOG00000001793	Protein Coding	-0.394207	536.419	4.3918e-06	5.90549e-07	-0.267636	604.468	0.00256104	0.000356859
	Itgb5	ENSRNOG00000001795	Processed Transcript	0.435029	408.952	2.24896e-09	1.37637e-10	0.387631	399.493	0.000528112	5.35801e-05
	Fgfr1op2	ENSRNOG00000001811	Protein Coding	-0.433555	1142.53	9.59447e-16	1.96057e-17	-0.437688	857.029	0.000266669	2.40202e-05
	Dnm1l	ENSRNOG00000001813	Protein Coding	-0.158752	2507.27	5.37071e-06	7.39275e-07	-0.25609	1789.93	0.0217876	0.00492136
	Fgd4	ENSRNOG00000001818	Protein Coding	-0.25505	301.719	5.30454e-06	7.28805e-07	-0.303961	194.089	0.0061869	0.00102671
	St6gal1	ENSRNOG00000001823	Protein Coding	0.237374	365.16	0.0119409	0.00430869	0.248842	320.949	0.0257814	0.00611029
	Masp1	ENSRNOG00000001827	Protein Coding	0.737461	425.276	3.13172e-22	2.55657e-24	0.721663	405.03	3.72689e-12	3.78307e-14
	Arntl2	ENSRNOG00000001830	Protein Coding	-0.896425	10.0203	5.82175e-11	2.66024e-12	-0.733633	12.5495	4.90361e-06	2.28765e-07
	Mcm4	ENSRNOG00000001833	Protein Coding	-0.556864	360.596	2.14846e-17	3.4085e-19	-0.707795	158.742	9.18393e-10	1.57005e-11
	Bcl6	ENSRNOG00000001843	Protein Coding	0.500956	542.143	1.6309e-11	6.72388e-13	0.527836	540.78	3.87937e-10	6.16531e-12
	Klhl42	ENSRNOG00000001844	Protein Coding	-0.26543	255.079	2.78845e-07	2.79031e-08	-0.226431	179.914	0.00257262	0.000358737
	Mapk1	ENSRNOG00000001849	Protein Coding	-0.40252	6052.99	1.87977e-14	4.7291e-16	-0.429871	4700.28	7.5612e-09	1.66683e-10
	Far2	ENSRNOG00000001851	Protein Coding	0.600795	229.934	1.70785e-16	3.14791e-18	0.474865	196.91	8.24281e-06	4.22156e-07
	Ydjc	ENSRNOG00000001861	Protein Coding	-0.175661	327.35	0.0010109	0.000259875	-0.276153	196.234	0.00287552	0.00041071
	Pi4ka	ENSRNOG00000001866	Protein Coding	-0.26782	4230.9	6.47971e-11	3.00432e-12	-0.186513	4204.18	0.00426592	0.000659156
	Rab44	ENSRNOG00000001869	Protein Coding	0.671216	6.38717	1.96233e-05	3.11019e-06	0.691632	7.09387	0.0100692	0.00187332
	Ccdc74a	ENSRNOG00000001876	Protein Coding	0.575056	25.5453	2.77973e-09	1.74687e-10	0.432251	19.6495	0.024369	0.00568435
	Med15	ENSRNOG00000001877	Protein Coding	-0.44201	1198.72	5.48335e-22	4.61708e-24	-0.209274	1139.78	0.0420497	0.0112788
	Arvcf	ENSRNOG00000001888	Protein Coding	-0.294322	604.605	3.1687e-17	5.25487e-19	-0.178676	460.556	0.0343907	0.0088088
	Comt	ENSRNOG00000001889	Protein Coding	-0.265699	785.742	4.12062e-13	1.27996e-14	-0.176003	801.601	0.0231501	0.00532408
	Tbx1	ENSRNOG00000001892	Protein Coding	-0.868507	18.9206	7.56535e-09	5.19324e-10	-0.933196	10.0469	0.000112302	8.82021e-06
	Il1rap	ENSRNOG00000001928	Protein Coding	-0.374668	512.525	2.18044e-07	2.11809e-08	-0.466163	412.532	7.36621e-07	2.74921e-08
	Bace2	ENSRNOG00000001953	Protein Coding	-0.322102	71.067	0.0307505	0.0127947	-0.402832	57.6612	0.0369389	0.00963085
	Mx1	ENSRNOG00000001959	Protein Coding	-1.27784	84.9074	1.71927e-10	8.58003e-12	-1.36196	86.0532	1.64761e-11	1.90895e-13
	Cd47	ENSRNOG00000001964	Protein Coding	-0.0987283	507.356	0.0151982	0.00567522	-0.383662	391.514	0.00072919	7.8803e-05
	Atp6v1a	ENSRNOG00000001992	Protein Coding	-0.160168	7187.86	0.00771723	0.00262498	-0.247166	4326.04	0.0346006	0.00888164
	Itsn1	ENSRNOG00000002001	Protein Coding	-0.25855	1113.58	2.70071e-10	1.39077e-11	-0.196026	1275.31	0.00568072	0.000927566
	Prdm8	ENSRNOG00000002004	Protein Coding	-0.834092	650.01	1.17906e-12	3.953e-14	-0.724907	405.091	1.65397e-07	4.97735e-09
	Gnrhr	ENSRNOG00000002011	Protein Coding	-1.76755	21.9454	2.55469e-19	3.09548e-21	-1.75707	16.6139	3.83258e-14	2.51497e-16
	Sidt1	ENSRNOG00000002013	Protein Coding	0.559027	1060.22	8.35451e-13	2.70663e-14	0.529009	859.774	5.67185e-10	9.27571e-12
	Ifngr2	ENSRNOG00000002032	Protein Coding	-0.248659	636.341	1.25709e-07	1.14692e-08	-0.305092	744.047	5.85098e-08	1.59278e-09
	Paqr3	ENSRNOG00000002035	Protein Coding	-0.188824	451.318	4.16796e-06	5.56598e-07	-0.137926	354.513	0.0475058	0.0132171
	Bmp2k	ENSRNOG00000002040	Protein Coding	0.254347	414.687	0.000141217	2.8545e-05	0.214588	507.928	0.00803558	0.00141576
	Anxa3	ENSRNOG00000002045	Protein Coding	0.316346	829.58	3.7514e-06	4.9577e-07	0.311555	660.288	0.00019842	1.7008e-05
	Igfbp7	ENSRNOG00000002050	Protein Coding	0.382216	894.628	1.44216e-13	4.22792e-15	0.244827	553.311	0.0166048	0.00349058
	Synj1	ENSRNOG00000002051	Protein Coding	-0.308642	6657.49	3.4635e-07	3.53872e-08	-0.393116	5983.54	1.74303e-05	9.86518e-07
	Fras1	ENSRNOG00000002053	Protein Coding	0.959279	259.695	3.42837e-10	1.80598e-11	1.13257	359.277	3.14573e-12	3.12863e-14
	Ptpn13	ENSRNOG00000002061	Protein Coding	0.381527	322.837	4.58182e-06	6.201e-07	0.472824	292.377	2.36724e-07	7.57282e-09
	Mapk10	ENSRNOG00000002079	Protein Coding	-0.165664	2949.19	0.00124582	0.000328901	-0.175447	2994.15	0.00150135	0.000186957
	Ccng2	ENSRNOG00000002089	Protein Coding	0.408082	581.677	3.25957e-17	5.4223e-19	0.340333	349.2	0.000182001	1.52927e-05
	Hunk	ENSRNOG00000002092	Protein Coding	1.08858	121.671	4.25953e-20	4.63634e-22	1.27104	142.552	1.71983e-29	6.17186e-33
	Tgfbr3	ENSRNOG00000002093	Protein Coding	0.267436	256.677	0.00639813	0.0021211	0.338225	255.089	0.00287858	0.000411436
	Arhgap24	ENSRNOG00000002095	Protein Coding	0.465806	77.3015	6.19314e-14	1.71069e-15	0.493091	75.9585	1.7826e-07	5.41012e-09
	Rasl11b	ENSRNOG00000002097	Protein Coding	1.22958	386.193	1.3143e-25	6.27562e-28	1.14672	337.389	1.35858e-16	5.85056e-19
	Cdc7	ENSRNOG00000002105	Protein Coding	-0.179344	130.301	0.0125915	0.00457645	-0.302117	91.9108	0.00895738	0.0016201
	Spata18	ENSRNOG00000002120	Protein Coding	0.694302	38.8069	0.00256131	0.000745499	0.809683	40.5783	0.00182137	0.000235771
	Lrrc8c	ENSRNOG00000002122	Protein Coding	0.208733	181.945	3.08556e-05	5.17401e-06	0.251517	226.995	0.00026374	2.36482e-05
	Cds1	ENSRNOG00000002142	Protein Coding	0.689662	1585.3	4.13471e-20	4.45802e-22	0.654032	1400.61	2.52836e-17	9.33262e-20
	Tagln3	ENSRNOG00000002151	Protein Coding	-0.509194	3716.35	9.97975e-21	9.83782e-23	-0.513234	2908.14	6.76901e-10	1.12088e-11
	Mepe	ENSRNOG00000002154	Protein Coding	-0.469836	69.9689	3.1477e-05	5.29875e-06	-0.353685	57.0696	0.0337672	0.00860539
	Agpat9	ENSRNOG00000002159	Protein Coding	-0.3039	97.6746	3.88688e-06	5.15271e-07	-0.397064	73.1727	0.000104612	8.08081e-06
	Klf3	ENSRNOG00000002163	Protein Coding	-0.409155	678.987	2.77479e-14	7.15174e-16	-0.396785	584.428	5.92578e-08	1.61922e-09
	Nmu	ENSRNOG00000002164	Protein Coding	0.623731	3.66718	0.00124138	0.00032741	0.70918	3.24912	0.0123654	0.00241145
	Pdcl2	ENSRNOG00000002169	Protein Coding	-0.782822	17.0211	3.58255e-14	9.45568e-16	-0.581319	12.6256	0.0163349	0.00341503
	Pvrl3	ENSRNOG00000002176	Protein Coding	-0.891837	259.02	1.07095e-15	2.22141e-17	-0.945315	199.076	1.35378e-12	1.20068e-14
	Pgm2	ENSRNOG00000002185	Protein Coding	0.115839	248.975	0.00247325	0.000716948	0.232132	226.862	0.00102714	0.000118834
	LOC364157	ENSRNOG00000002190	Protein Coding	-0.211036	439.093	0.00423512	0.00132074	-0.277152	394.381	0.011924	0.00230459
	LOC498368	ENSRNOG00000002191	Protein Coding	0.196246	116.218	0.00220197	0.000629376	0.223627	108.031	0.0231908	0.00533937
	Ociad2	ENSRNOG00000002196	Protein Coding	1.13631	167.376	4.04681e-23	2.78417e-25	1.12609	178.619	1.12781e-17	3.58476e-20
	Shroom3	ENSRNOG00000002208	Protein Coding	-0.784419	125.752	6.20382e-10	3.39861e-11	-0.751149	140.155	2.11423e-06	8.92039e-08
	Arap2	ENSRNOG00000002209	Protein Coding	0.644923	1452.78	1.04579e-13	2.98537e-15	0.481288	990.526	0.00161347	0.000203052
	Hsd17b13	ENSRNOG00000002212	Protein Coding	-0.71215	58.3098	8.69328e-10	4.91415e-11	-0.974457	44.4065	1.79236e-09	3.33553e-11
	Mylk	ENSRNOG00000002215	Protein Coding	0.526059	337.657	1.11231e-10	5.39611e-12	0.557813	272.103	9.98239e-09	2.24151e-10
	Adcy5	ENSRNOG00000002229	Protein Coding	0.271982	1816.15	5.01891e-05	8.91844e-06	0.294576	1683.85	0.000143833	1.16949e-05
	Aff1	ENSRNOG00000002232	Protein Coding	0.260222	231.962	0.000540774	0.000128717	0.501123	275.339	4.35251e-07	1.51064e-08
	Sema5b	ENSRNOG00000002238	Protein Coding	1.04576	177.119	2.16116e-25	1.04302e-27	1.04283	127.079	4.06348e-14	2.70815e-16
	Pdgfra	ENSRNOG00000002244	Protein Coding	0.285027	1163.58	5.04969e-06	6.89437e-07	0.259083	940.929	0.00759732	0.00131626
	Fryl	ENSRNOG00000002248	Protein Coding	0.250659	1000.47	0.000331909	7.464e-05	0.36154	1122.81	2.041e-08	5.06432e-10
	Art3	ENSRNOG00000002256	Protein Coding	0.866045	36.9299	1.21584e-13	3.52074e-15	0.854115	28.2725	1.05242e-08	2.40634e-10
	Lnx1	ENSRNOG00000002272	Protein Coding	-0.348851	357.979	1.99505e-22	1.56719e-24	-0.347399	314.159	1.55451e-05	8.67069e-07
	Naaa	ENSRNOG00000002273	Protein Coding	0.243063	165.784	0.000155425	3.18478e-05	0.232934	121.964	0.0200474	0.00441833
	Fip1l1	ENSRNOG00000002275	Protein Coding	-0.214626	726.746	1.41883e-11	5.784e-13	-0.284713	598.006	0.000753493	8.17385e-05
	Phf6	ENSRNOG00000002276	Protein Coding	-0.242181	42.842	0.00328399	0.0009899	-0.365929	37.3249	0.0268954	0.00644465
	Tec	ENSRNOG00000002278	Protein Coding	0.64688	73.7572	2.12854e-08	1.61741e-09	0.46073	60.6155	0.00476785	0.000756021
	Corin	ENSRNOG00000002302	Protein Coding	0.808659	3.21852	0.000419479	9.69172e-05	0.598379	3.06069	0.0423756	0.0113879
	Kcnj12	ENSRNOG00000002303	Protein Coding	0.662419	110.088	1.59244e-09	9.4433e-11	0.687474	92.1622	7.48458e-06	3.77951e-07
	Hlx	ENSRNOG00000002309	Protein Coding	0.388287	12.5263	0.00928541	0.00323848	0.475952	11.0042	0.0386457	0.0101974
	RGD1310587	ENSRNOG00000002322	Protein Coding	0.306072	292.052	0.0220628	0.00872454	0.499778	219.165	0.000488231	4.86079e-05
	RGD1566265	ENSRNOG00000002323	Protein Coding	-0.264231	242.21	4.08622e-06	5.44214e-07	-0.450569	162.87	7.34388e-05	5.31232e-06
	Gabra4	ENSRNOG00000002336	Protein Coding	-0.33516	856.829	3.61985e-06	4.76142e-07	-0.348571	634.19	0.00143659	0.000178155
	Uchl1	ENSRNOG00000002343	Protein Coding	-0.169054	10137	0.0010511	0.000271612	-0.42499	9369.77	1.75874e-09	3.25492e-11
	Rgl1	ENSRNOG00000002347	Protein Coding	-0.365641	1463.86	4.11067e-23	2.84921e-25	-0.399993	1502.3	1.74453e-17	5.81332e-20
	Gabra2	ENSRNOG00000002349	Protein Coding	-0.603818	1751.29	3.79619e-18	5.35993e-20	-0.65703	1188.29	1.04964e-08	2.39459e-10
	Scpep1	ENSRNOG00000002358	Protein Coding	0.183669	542.086	0.000123739	2.46309e-05	0.268011	456.138	0.000566993	5.83677e-05
	Rnf112	ENSRNOG00000002364	Protein Coding	-0.56861	4825.16	2.3265e-18	3.21316e-20	-0.480157	3611.16	6.14056e-07	2.21622e-08
	Rgs8	ENSRNOG00000002369	Protein Coding	-0.305001	1079.85	0.000377424	8.61269e-05	-0.241154	893.247	0.0136483	0.00273372
	Akap1	ENSRNOG00000002373	Protein Coding	0.0651576	739.072	0.0190946	0.0073743	0.14072	676.92	0.0262967	0.00626344
	Bpnt1	ENSRNOG00000002378	Protein Coding	-0.171746	878.685	6.32549e-05	1.16202e-05	-0.250462	697.286	0.00348517	0.00051779
	Bmp3	ENSRNOG00000002381	Protein Coding	-0.79105	183.337	1.2018e-10	5.88037e-12	-0.813795	178.055	1.35108e-08	3.17233e-10
	Morf4l2	ENSRNOG00000002389	Protein Coding	-0.113933	3595.83	0.00790145	0.00269737	-0.263263	2170.36	0.00280191	0.000397554
	Glra4	ENSRNOG00000002391	Protein Coding	1.01059	2.78628	4.76065e-06	6.46258e-07	0.760703	2.43742	0.00811665	0.00143584
	Rbm47	ENSRNOG00000002408	Protein Coding	0.922564	13.0256	1.00271e-05	1.47598e-06	1.09448	10.96	1.12614e-05	5.98115e-07
	Gpc4	ENSRNOG00000002413	Protein Coding	-0.44703	581.907	0.00247462	0.000717598	-0.533775	407.59	0.000742271	8.03309e-05
	Fam114a2	ENSRNOG00000002423	Protein Coding	-0.120877	251.441	0.000304832	6.78779e-05	-0.216196	227.839	0.00638106	0.00106678
	Zcchc5	ENSRNOG00000002429	Protein Coding	-0.528543	3.19185	0.0307753	0.0128086	-0.664477	3.03231	0.0246122	0.00575497
	G3bp2	ENSRNOG00000002433	Protein Coding	-0.176311	1749.35	0.000284223	6.27629e-05	-0.21694	1228.2	0.00106976	0.000124932
	Ralb	ENSRNOG00000002440	Protein Coding	-0.105388	309.797	0.0257391	0.0104135	-0.267755	298.831	0.00139589	0.000172393
	Fbxo40	ENSRNOG00000002459	Protein Coding	-0.893442	2.24937	0.000164448	3.39501e-05	-0.943778	1.95194	0.000859113	9.54741e-05
	Nid1	ENSRNOG00000002461	Protein Coding	0.491197	75.5623	0.00669664	0.00223451	0.592091	73.23	0.00406079	0.000622046
	Pgk1	ENSRNOG00000002467	Protein Coding	-0.182179	6274.55	0.000483693	0.000113591	-0.18584	2853.06	0.0140032	0.00282633
	Ifi47	ENSRNOG00000002470	Protein Coding	0.367513	38.2259	0.00641069	0.00212658	0.376241	31.1072	0.0403102	0.0107219
	RGD1307830	ENSRNOG00000002473	Protein Coding	-0.145761	188.385	0.000302742	6.73659e-05	-0.310068	163.177	0.04618	0.0127417
	Insig2	ENSRNOG00000002478	Protein Coding	-0.184902	591.242	3.44879e-08	2.76583e-09	-0.331521	520.481	0.0104363	0.00195767
	Gpr137b	ENSRNOG00000002480	Protein Coding	0.393534	109.945	1.04488e-05	1.54288e-06	0.50809	71.7356	1.83418e-05	1.05315e-06
	Stxbp5l	ENSRNOG00000002496	Protein Coding	-0.380218	659.383	1.35845e-06	1.60835e-07	-0.371885	573.346	0.00164217	0.000208029
	Cdkl2	ENSRNOG00000002506	Protein Coding	-0.208679	724.418	2.25726e-05	3.6321e-06	-0.451709	535.874	0.000334714	3.13505e-05
	Mtm1	ENSRNOG00000002516	Protein Coding	0.0779666	565.095	0.00701814	0.00235764	0.178726	677.222	0.00573729	0.000937978
	Litaf	ENSRNOG00000002520	Protein Coding	0.335015	474.531	0.000609243	0.000147142	0.308827	367.102	0.0149219	0.0030569
	Epn2	ENSRNOG00000002523	Protein Coding	-0.181236	4221.68	1.25893e-05	1.89903e-06	-0.149941	3240.39	0.0145493	0.00296043
	Gpr37	ENSRNOG00000002524	Protein Coding	0.494031	1935.36	5.29048e-07	5.69059e-08	0.475195	1760.23	1.08338e-05	5.71514e-07
	Ptgs2	ENSRNOG00000002525	Protein Coding	-1.01968	530.302	1.1966e-16	2.13799e-18	-1.05709	440.84	2.60814e-15	1.41732e-17
	Pds5a	ENSRNOG00000002541	Protein Coding	-0.162395	605.284	0.00018311	3.8358e-05	-0.240309	498.64	0.00719172	0.00122885
	Kifap3	ENSRNOG00000002544	Protein Coding	-0.1541	3876.05	0.000642393	0.000155934	-0.361519	3091.35	0.00136405	0.000166992
	Htr5b	ENSRNOG00000002549	Protein Coding	1.55635	183.754	1.75998e-23	1.1476e-25	1.72773	221.831	5.15944e-23	6.61264e-26
	Tekt5	ENSRNOG00000002571	Protein Coding	-0.575076	37.6078	6.66984e-06	9.42757e-07	-0.931157	38.7437	7.93277e-08	2.22456e-09
	Parm1	ENSRNOG00000002579	Protein Coding	1.18533	174.312	5.39947e-18	7.87313e-20	1.09529	175.726	6.57307e-14	4.687e-16
	Rps6ka6	ENSRNOG00000002592	Protein Coding	-0.389715	87.1413	2.17525e-06	2.69938e-07	-0.567049	65.0082	0.000217381	1.90233e-05
	Esrrg	ENSRNOG00000002593	Protein Coding	0.30674	143.465	1.95338e-05	3.094e-06	0.463308	134.601	1.7136e-05	9.66351e-07
	Serpinb12	ENSRNOG00000002602	Protein Coding	0.880532	0.984701	0.000282431	6.22082e-05	0.851732	0.635152	0.00164127	0.000207746
	Ero1lb	ENSRNOG00000002609	Protein Coding	-0.13252	267.385	0.00257529	0.000750494	-0.232445	126.622	0.0350039	0.00900669
	Carhsp1	ENSRNOG00000002610	Protein Coding	0.543318	663.277	5.883e-08	4.94151e-09	0.531365	509.344	5.66246e-06	2.72005e-07
	Ivns1abp	ENSRNOG00000002618	Protein Coding	0.504583	1248.75	1.37246e-17	2.10692e-19	0.49727	810.948	6.47508e-07	2.37471e-08
	Ca10	ENSRNOG00000002626	Protein Coding	-1.00534	155.222	2.97019e-15	6.57263e-17	-0.69978	134.901	6.30701e-05	4.43941e-06
	Abat	ENSRNOG00000002636	Protein Coding	0.336379	1572.97	4.00883e-09	2.60985e-10	0.419803	1327.06	8.01542e-06	4.08976e-07
	Rap1gap2	ENSRNOG00000002652	Protein Coding	-0.460546	2826.87	2.98846e-07	3.01654e-08	-0.441827	2407.64	5.72979e-06	2.76221e-07
	Kcnk2	ENSRNOG00000002653	Protein Coding	0.395667	223.646	0.0013053	0.000346614	0.631613	221.829	0.000101644	7.77905e-06
	Emp2	ENSRNOG00000002664	Protein Coding	0.573169	52.6838	6.43729e-06	9.06582e-07	0.45108	43.2284	0.00968973	0.00178236
	Lamc2	ENSRNOG00000002667	Protein Coding	0.633339	34.494	0.000999175	0.00025661	0.838136	33.1276	0.000380544	3.64437e-05
	Tfb2m	ENSRNOG00000002695	Protein Coding	-0.13896	256.797	0.000308791	6.88229e-05	-0.366882	164.698	0.0223905	0.00509542
	Nuf2	ENSRNOG00000002711	Protein Coding	0.317334	12.2008	0.00748771	0.00253806	0.501094	9.47991	0.0312944	0.00782011
	Rabgap1l	ENSRNOG00000002736	Protein Coding	-0.15647	283.889	0.00581207	0.00189757	-0.296633	253.705	0.044634	0.0121687
	Fstl1	ENSRNOG00000002746	Protein Coding	0.681719	179.217	3.10621e-12	1.14029e-13	0.576065	157.761	2.443e-06	1.04704e-07
	Zdhhc15	ENSRNOG00000002751	Protein Coding	-0.454525	102.757	9.02684e-13	2.94762e-14	-0.401548	67.9236	0.0155461	0.00321595
	Pafah1b1	ENSRNOG00000002755	Protein Coding	-0.137894	7948.45	0.00019457	4.12176e-05	-0.249818	4871.44	0.0215966	0.00487159
	Dlg3	ENSRNOG00000002767	Protein Coding	-0.236199	2293.2	3.74325e-06	4.945e-07	-0.200554	2488.74	0.000267224	2.4125e-05
	Tmem114	ENSRNOG00000002768	Protein Coding	-1.62743	18.2896	5.7883e-27	2.16946e-29	-1.80662	18.5379	6.98368e-21	1.25309e-23
	Rgs4	ENSRNOG00000002773	Protein Coding	0.918329	1114.67	2.50367e-06	3.15578e-07	0.884145	885.569	3.36154e-05	2.11798e-06
	Epgn	ENSRNOG00000002782	Protein Coding	0.866219	3.38188	1.88375e-06	2.30863e-07	0.923079	2.66283	0.000894193	0.000100394
	Sstr2	ENSRNOG00000002793	Protein Coding	0.512393	183.612	2.24149e-06	2.79078e-07	1.113	249.449	2.63332e-09	5.10302e-11
	2016-09-09	ENSRNOG00000002807	Protein Coding	0.2148	784.334	0.00103398	0.000266656	0.339582	1101.32	0.00113611	0.000134019
	F5	ENSRNOG00000002815	Protein Coding	0.991213	32.2646	3.03325e-05	5.06449e-06	0.879476	29.1578	0.00162603	0.000205317
	Mapk9	ENSRNOG00000002823	Protein Coding	-0.153059	2026.42	2.7525e-06	3.51888e-07	-0.320619	1388.76	0.000550605	5.64267e-05
	Hsd17b7	ENSRNOG00000002826	Protein Coding	-0.158145	63.097	0.0110142	0.0039268	-0.498344	49.643	0.000110258	8.60315e-06
	Wfikkn2	ENSRNOG00000002831	Protein Coding	1.00234	86.607	2.07118e-07	2.00131e-08	1.02959	72.5832	6.56151e-06	3.24611e-07
	Cdc42bpa	ENSRNOG00000002841	Protein Coding	-0.150873	2465.4	0.000316395	7.07288e-05	-0.129362	2372.18	0.0272181	0.00654428
	Usp27x	ENSRNOG00000002844	Protein Coding	-0.345826	200.917	7.49966e-11	3.52708e-12	-0.379272	219.13	6.28603e-06	3.08726e-07
	Myo19	ENSRNOG00000002852	Protein Coding	0.166253	224.721	0.00533527	0.00172218	0.241891	179.01	0.00706411	0.00120125
	Rfc1	ENSRNOG00000002855	Protein Coding	-0.175711	990.977	7.33914e-07	8.13158e-08	-0.253993	836.025	0.000672776	7.13958e-05
	Fam86a	ENSRNOG00000002876	Protein Coding	0.365137	19.4358	0.000164027	3.38547e-05	0.470344	16.4962	0.0205974	0.00457333
	Ddr2	ENSRNOG00000002881	Protein Coding	-0.713998	220.4	7.65707e-08	6.62037e-09	-0.639221	215.366	3.64676e-05	2.3276e-06
	Alg1	ENSRNOG00000002883	Protein Coding	0.109565	236.865	0.0119336	0.00430546	0.172513	172.527	0.0275639	0.00665286
	Myh10	ENSRNOG00000002886	Protein Coding	0.165116	5254.7	5.1364e-06	7.01749e-07	0.197963	5754.14	9.02422e-05	6.7543e-06
	Ankrd45	ENSRNOG00000002890	Protein Coding	-0.202166	288.875	0.000972467	0.000249246	-0.305759	182.292	0.00359704	0.000536255
	Nagpa	ENSRNOG00000002895	Protein Coding	0.206291	167.892	0.000125314	2.49766e-05	0.312247	147.274	0.00227791	0.000309116
	Plekha6	ENSRNOG00000002907	Processed Transcript	0.155507	471.748	0.0103941	0.00367869	0.20149	1531.67	0.0106147	0.00199984
	Sec14l5	ENSRNOG00000002917	Protein Coding	0.364515	163.608	0.00489741	0.00156173	0.457312	137.362	0.00583526	0.000959082
	Guk1	ENSRNOG00000002928	Protein Coding	0.255971	2111.93	4.34433e-08	3.5331e-09	0.164003	1761.9	0.0174956	0.00373483
	Ankrd40	ENSRNOG00000002935	Protein Coding	0.293422	1859.53	4.06574e-07	4.21458e-08	0.288517	1339.38	0.000261742	2.34288e-05
	Ren	ENSRNOG00000002937	Protein Coding	0.374051	8.06071	0.0248747	0.010028	0.581555	6.7217	0.0259419	0.00615499
	RGD1561897	ENSRNOG00000002941	Protein Coding	-0.144745	802.037	0.0143785	0.00533076	-0.295264	582.893	0.046214	0.0127663
	RGD1304587	ENSRNOG00000002944	Protein Coding	0.236341	171.452	8.84999e-08	7.80173e-09	0.68134	210.084	1.20542e-05	6.45163e-07
	Dpt	ENSRNOG00000002947	Protein Coding	0.855331	9.67378	0.000386063	8.83246e-05	0.720562	15.5687	0.0134809	0.00269398
	Abcc3	ENSRNOG00000002948	Protein Coding	0.325149	38.0566	0.00132986	0.000354503	0.414027	35.3574	0.0142369	0.0028852
	Pgs1	ENSRNOG00000002949	Protein Coding	-0.244011	831.525	5.39962e-12	2.05982e-13	-0.226596	713.691	2.57652e-05	1.57053e-06
	Lyl1	ENSRNOG00000002950	Protein Coding	0.310512	33.9281	0.0011094	0.000288955	0.391782	32.0477	0.030234	0.00748642
	Stim2	ENSRNOG00000002956	Protein Coding	-0.383963	1464.29	1.384e-07	1.27478e-08	-0.468197	1052.24	7.62497e-07	2.86533e-08
	C1ql1	ENSRNOG00000002963	Protein Coding	0.215616	180.101	0.00092763	0.000235706	0.382239	186.929	0.0136237	0.00272809
	Xcl1	ENSRNOG00000002964	Protein Coding	0.855298	0.706967	0.000328867	7.38883e-05	0.698454	0.731152	0.00708342	0.0012049
	Maats1	ENSRNOG00000002976	Protein Coding	0.747604	47.7151	3.02584e-09	1.9264e-10	0.762495	40.8042	2.98156e-05	1.84647e-06
	Ttc19	ENSRNOG00000002977	Protein Coding	-0.240236	869.857	1.87392e-07	1.7828e-08	-0.276204	614.448	0.0129713	0.00255688
	Tbx19	ENSRNOG00000002979	Protein Coding	0.59031	21.5077	1.51477e-06	1.81054e-07	0.429107	17.1464	0.0445353	0.0121259
	Tsr1	ENSRNOG00000002980	Protein Coding	-0.417137	692.937	1.42888e-20	1.46725e-22	-0.40095	451.36	5.45182e-09	1.14313e-10
	Cacna1g	ENSRNOG00000002981	Protein Coding	0.387471	1166.68	0.000102469	2.00025e-05	0.473336	1145.94	0.000329603	3.07366e-05
	Nos1ap	ENSRNOG00000002985	Protein Coding	0.334082	1124.67	1.28203e-07	1.17033e-08	0.328558	876.757	5.03111e-05	3.45879e-06
	Srr	ENSRNOG00000002991	Protein Coding	-0.334157	276.048	1.66504e-15	3.55628e-17	-0.322072	151.467	1.91089e-05	1.10406e-06
	Rasgef1c	ENSRNOG00000003005	Protein Coding	0.631391	49.4214	0.000903816	0.000228541	0.727721	49.8416	0.00137023	0.000167889
	DNAH17	ENSRNOG00000003028	Protein Coding	-0.378665	118.202	9.75381e-13	3.20503e-14	-0.30787	120.08	0.0235129	0.00542679
	Wnt3	ENSRNOG00000003039	Protein Coding	1.48948	5.29397	2.72336e-10	1.40486e-11	1.41874	3.26408	1.64934e-07	4.9465e-09
	Hsd17b10	ENSRNOG00000003049	Protein Coding	0.116864	384.354	0.0114863	0.00412109	0.238642	283.1	0.0241357	0.00561032
	Tbc1d9b	ENSRNOG00000003050	Protein Coding	0.120634	2098.12	0.000284722	6.29174e-05	0.227369	2260.02	0.000152043	1.24325e-05
	Cox18	ENSRNOG00000003052	Protein Coding	-0.195869	227.901	1.39613e-07	1.28772e-08	-0.184896	152.826	0.0189147	0.00411244
	Phka1	ENSRNOG00000003063	Protein Coding	-0.144988	358.54	0.00355966	0.00108652	-0.160156	517.266	0.0380263	0.00998321
	Bst1	ENSRNOG00000003064	Protein Coding	-0.758779	6.99883	2.5564e-06	3.23142e-07	-0.912921	5.13773	0.000337224	3.16893e-05
	Glyr1	ENSRNOG00000003065	Protein Coding	-0.0676552	2765.38	0.000212003	4.53351e-05	-0.086434	2246.6	0.0281239	0.00682841
	Wnt9a	ENSRNOG00000003066	Protein Coding	0.232557	220.867	0.00672388	0.00224463	0.214569	189.97	0.0278319	0.00674182
	Gpr161	ENSRNOG00000003073	Protein Coding	1.88494	335.411	1.18056e-31	1.21226e-34	2.04013	310.054	3.09928e-32	6.35554e-36
	Rbms2	ENSRNOG00000003076	Protein Coding	0.459507	223.988	1.33417e-10	6.576e-12	0.620972	160.915	3.08707e-06	1.35473e-07
	Dcaf6	ENSRNOG00000003078	Protein Coding	-0.153467	1184.81	1.2792e-10	6.27222e-12	-0.286509	1089.76	0.000138504	1.11835e-05
	Parp1	ENSRNOG00000003084	Protein Coding	-0.091977	1151.11	0.00192856	0.000541129	-0.126395	1112.15	0.0497592	0.0140579
	Arhgap31	ENSRNOG00000003088	Protein Coding	0.194741	219.59	0.0377866	0.0161998	0.212084	268.293	0.0430354	0.0116359
	Ovca2	ENSRNOG00000003111	Protein Coding	-0.488679	328.017	2.38824e-10	1.21637e-11	-0.575654	273.926	1.16463e-09	2.05987e-11
	Dph1	ENSRNOG00000003116	Protein Coding	-0.607305	373.378	7.29685e-12	2.83602e-13	-0.688945	316.191	4.92705e-10	7.95663e-12
	Prelp	ENSRNOG00000003120	Protein Coding	0.425319	222.654	0.000493412	0.000116152	0.508635	397.101	0.000268164	2.42236e-05
	Rtn4rl1	ENSRNOG00000003121	Protein Coding	-0.46137	2083.31	1.54103e-12	5.30898e-14	-0.310475	1762.85	0.00267016	0.000375077
	Zfp496	ENSRNOG00000003129	Protein Coding	0.148187	139.591	0.00232733	0.000669487	0.268499	158.871	0.00604733	0.000999517
	Smc1a	ENSRNOG00000003139	Protein Coding	-0.157003	1552.55	1.34842e-06	1.5944e-07	-0.227138	1300.16	0.0169522	0.00358929
	Gprc5c	ENSRNOG00000003144	Protein Coding	0.67281	35.0193	0.000193343	4.08938e-05	0.616321	30.7029	0.00535737	0.000866529
	Timp2	ENSRNOG00000003148	Protein Coding	0.564752	1960.36	2.85354e-07	2.8657e-08	0.56205	1936.85	7.09944e-06	3.53771e-07
	Tapt1	ENSRNOG00000003174	Protein Coding	-0.153436	308.109	1.3617e-05	2.06944e-06	-0.267901	225.876	0.0221189	0.00502115
	Mat2b	ENSRNOG00000003177	Protein Coding	-0.120808	1313.94	0.00346041	0.00105214	-0.155045	844.173	0.0368053	0.00958531
	Bhlhb9	ENSRNOG00000003191	Protein Coding	-0.175702	519.767	5.32528e-07	5.7356e-08	-0.304469	321.438	0.023541	0.00543689
	RGD1305733	ENSRNOG00000003198	Protein Coding	-0.393981	2612.72	1.42772e-14	3.5112e-16	-0.439901	2291.95	5.44715e-13	4.55186e-15
	Ldb2	ENSRNOG00000003205	Protein Coding	1.23706	525.825	1.06898e-15	2.21183e-17	1.33897	463.273	9.95555e-16	4.95072e-18
	Fmnl1	ENSRNOG00000003207	Protein Coding	-0.445631	2161.42	2.93303e-19	3.59909e-21	-0.376437	2153.88	1.82376e-05	1.04436e-06
	Pcp4l1	ENSRNOG00000003209	Protein Coding	0.628458	216.78	2.55037e-08	1.98509e-09	0.723277	167.762	4.24546e-07	1.46651e-08
	Nudt16l1	ENSRNOG00000003224	Protein Coding	-0.149152	875.965	1.57879e-05	2.43584e-06	-0.194079	587.711	0.0262735	0.00625656
	Mid1ip1	ENSRNOG00000003228	Protein Coding	0.215552	942.945	1.17552e-06	1.36461e-07	0.201956	809.124	0.0022799	0.000309809
	Tspan7	ENSRNOG00000003229	Protein Coding	-0.267143	13211.6	9.73309e-22	8.34536e-24	-0.285254	8410.79	3.46505e-05	2.18874e-06
	Mgat4b	ENSRNOG00000003235	Protein Coding	-0.090531	896.047	0.00869089	0.00300168	-0.153136	900.714	0.0322335	0.00810711
	Gabrg2	ENSRNOG00000003241	Protein Coding	-0.26495	1262.79	6.16016e-06	8.62492e-07	-0.361041	830.494	0.00158474	0.000198885
	Wdr81	ENSRNOG00000003243	Protein Coding	0.0943972	542.49	0.0230063	0.00915668	0.251578	493.746	0.00335773	0.000494725
	Mpzl1	ENSRNOG00000003248	Protein Coding	0.1831	492.434	7.68258e-08	6.65032e-09	0.313269	325.002	0.000359869	3.41493e-05
	Qdpr	ENSRNOG00000003253	Protein Coding	0.533238	4734.09	1.86914e-07	1.7773e-08	0.428828	2393.85	0.000506715	5.07598e-05
	Usp9x	ENSRNOG00000003261	Protein Coding	-0.16192	5035.41	1.18144e-05	1.77061e-06	-0.232743	3879.58	0.0457239	0.0125761
	Atp6v0e1	ENSRNOG00000003269	Protein Coding	0.278096	306.238	0.000689906	0.000169563	0.256602	225.165	0.0306528	0.00761526
	Spata20	ENSRNOG00000003273	Protein Coding	0.426214	5.86153	0.01751	0.00667694	0.738862	6.11219	0.00187619	0.000243348
	Myo1d	ENSRNOG00000003276	Protein Coding	0.582418	657.947	3.6012e-06	4.73147e-07	0.589555	620.341	1.54391e-05	8.58457e-07
	Map3k14	ENSRNOG00000003278	Protein Coding	-0.50991	195.362	1.80726e-12	6.3375e-14	-0.459459	172.418	9.17655e-05	6.88265e-06
	Grin2c	ENSRNOG00000003280	Protein Coding	0.212789	1524.79	0.000465681	0.000108859	0.339329	1074.17	0.0151636	0.00311575
	Mcm9	ENSRNOG00000003281	Protein Coding	0.155259	129.653	0.00109127	0.000283449	0.323932	118.4	1.93219e-05	1.12132e-06
	Rcsd1	ENSRNOG00000003283	Protein Coding	0.55316	73.4108	1.88645e-06	2.31291e-07	0.417569	67.1863	0.0136634	0.00273744
	Epn3	ENSRNOG00000003284	Protein Coding	0.55783	24.9217	0.000558096	0.000133328	0.75382	29.8637	0.000319111	2.95946e-05
	Cacng5	ENSRNOG00000003288	Protein Coding	0.441565	54.1137	0.028643	0.0117913	0.714228	44.3922	0.00204596	0.000270718
	Lap3	ENSRNOG00000003289	Protein Coding	0.35221	1181.47	5.70813e-07	6.17792e-08	0.296608	929.536	0.0013597	0.00016639
	Creg1	ENSRNOG00000003291	Protein Coding	0.153312	249.117	0.00144493	0.000389627	0.355775	304.007	0.00280191	0.000397489
	Btg2	ENSRNOG00000003300	Protein Coding	-0.35706	186.896	0.000695179	0.000171073	-0.36673	185.094	0.00236421	0.0003241
	Tmem63a	ENSRNOG00000003310	Protein Coding	0.503021	297.488	6.95782e-05	1.29461e-05	0.520285	249.612	0.000349361	3.30356e-05
	Chi3l1	ENSRNOG00000003312	Protein Coding	0.28465	1138.7	3.73794e-07	3.8479e-08	0.266918	939.556	0.00531523	0.00085835
	LOC100910572	ENSRNOG00000003313	Protein Coding	-0.654944	62.6993	2.19905e-07	2.14294e-08	-0.716121	56.4398	7.81271e-05	5.69952e-06
	Cops3	ENSRNOG00000003315	Protein Coding	-0.0877703	857.996	0.0221711	0.00876962	-0.2028	760.911	0.0180561	0.00388503
	Cdip1	ENSRNOG00000003328	Protein Coding	-0.248309	4157.07	1.81806e-12	6.38474e-14	-0.198794	2646.8	0.0403765	0.0107467
	Ppm1d	ENSRNOG00000003329	Protein Coding	-0.214969	289.542	8.78217e-12	3.46291e-13	-0.28353	210.251	0.00142344	0.00017616
	Pmp22	ENSRNOG00000003338	Protein Coding	0.546258	578.319	1.88225e-12	6.63913e-14	0.583333	465.528	1.93864e-10	2.79277e-12
	Tspyl2	ENSRNOG00000003368	Protein Coding	-0.149758	1862.68	0.00674689	0.00225405	-0.253902	1712.63	0.00164387	0.000208328
	Ccdc85a	ENSRNOG00000003374	Protein Coding	-0.726105	224.109	2.1888e-07	2.1307e-08	-0.693492	187.441	2.01741e-05	1.17491e-06
	Ptpn14	ENSRNOG00000003407	Protein Coding	-0.699096	72.6466	5.13088e-09	3.40355e-10	-0.414696	106.422	0.0215652	0.00485999
	Mcf2	ENSRNOG00000003435	Protein Coding	-0.238255	36.9071	0.0154677	0.00579253	-0.435233	24.9262	0.0197766	0.0043414
	Asb9	ENSRNOG00000003441	Protein Coding	1.53877	1.74714	7.75612e-12	3.03841e-13	1.3153	1.1473	1.36776e-06	5.50442e-08
	Srebf1	ENSRNOG00000003463	Protein Coding	0.326833	1563.34	5.0544e-08	4.16248e-09	0.396663	1252.14	3.8663e-05	2.5034e-06
	Prp2l1	ENSRNOG00000003493	Protein Coding	-0.451683	239.358	4.56953e-05	8.05187e-06	-0.320505	531.274	0.00996177	0.00184432
	Prpf8	ENSRNOG00000003495	Protein Coding	-0.213242	4365.16	5.73057e-11	2.61564e-12	-0.208969	4606.69	4.44407e-07	1.54697e-08
	Rnaseh2a	ENSRNOG00000003504	Protein Coding	0.193818	500.674	9.53453e-08	8.47372e-09	0.158537	431.983	0.0321474	0.00808218
	Fmo2	ENSRNOG00000003510	Protein Coding	0.572552	26.6913	0.0100962	0.00355728	0.608426	22.0592	0.0316742	0.00793397
	Magea11	ENSRNOG00000003532	Protein Coding	-0.776691	1.01146	0.00160021	0.000437578	-0.654961	0.98806	0.0283004	0.00687996
	Adamts4	ENSRNOG00000003538	Protein Coding	0.644368	381.197	7.56633e-07	8.41825e-08	0.8194	323.631	7.62497e-07	2.86488e-08
	B4galt3	ENSRNOG00000003551	Protein Coding	0.325578	528.956	2.73798e-17	4.48434e-19	0.338255	487.525	0.000103899	7.98977e-06
	Susd4	ENSRNOG00000003562	Protein Coding	-0.459152	1453.56	8.82652e-34	6.79765e-37	-0.378943	1474.13	2.15153e-07	6.79455e-09
	Blmh	ENSRNOG00000003563	Protein Coding	-0.373301	553.25	3.42158e-21	3.12698e-23	-0.475013	335.75	2.64475e-11	3.24052e-13
	Adamts2	ENSRNOG00000003572	Protein Coding	0.935452	104.636	1.19353e-06	1.39103e-07	0.978626	92.4208	2.27432e-05	1.35251e-06
	Smyd2	ENSRNOG00000003583	Protein Coding	-0.226837	1153.09	6.36349e-10	3.49262e-11	-0.257543	973.703	3.90329e-05	2.53805e-06
	Sytl5	ENSRNOG00000003585	Protein Coding	-0.71476	168.576	9.12724e-12	3.60366e-13	-0.669846	156.769	5.08957e-07	1.80559e-08
	Med28	ENSRNOG00000003592	Protein Coding	-0.0866463	457.994	0.0283701	0.0116659	-0.398226	301.161	0.000316212	2.92772e-05
	Tmem183a	ENSRNOG00000003594	Protein Coding	-0.149379	994.741	2.17064e-11	9.08286e-13	-0.196425	635.525	0.000792013	8.66886e-05
	Tuba4a	ENSRNOG00000003597	Protein Coding	-0.25699	5253.01	8.65763e-08	7.59215e-09	-0.357118	5330.21	6.17927e-07	2.23969e-08
	Dynlt3	ENSRNOG00000003611	Protein Coding	-0.253151	2179.62	0.00032128	7.19691e-05	-0.317064	1343.22	0.010016	0.00185881
	Mgat5	ENSRNOG00000003614	Protein Coding	-0.217622	349.511	0.000416444	9.61337e-05	-0.228273	501.295	0.0140514	0.00284159
	Grem2	ENSRNOG00000003616	Protein Coding	0.486203	177.052	0.000586653	0.000140903	0.452256	144.196	0.00442646	0.000690543
	Cybb	ENSRNOG00000003622	Protein Coding	0.402997	18.2184	0.044317	0.0194565	0.503871	14.9658	0.0434749	0.0117859
	Hn1	ENSRNOG00000003661	Protein Coding	-0.416401	1164.01	1.37261e-11	5.57445e-13	-0.453861	690.848	5.85124e-10	9.59908e-12
	Myocd	ENSRNOG00000003669	Protein Coding	0.60645	3.21405	0.0133382	0.00489098	0.605976	3.09557	0.0429586	0.0115931
	AABR06066181.1	ENSRNOG00000003670	Protein Coding	-0.246631	632.602	1.7382e-07	1.63851e-08	-0.381742	297.566	0.000142629	1.15603e-05
	Ptchd1	ENSRNOG00000003675	Protein Coding	-0.420448	60.967	0.000149766	3.05115e-05	-0.526637	49.4166	0.0013099	0.000159557
	Tbl1x	ENSRNOG00000003686	Protein Coding	0.403375	1004.7	2.23618e-25	1.09071e-27	0.438831	888.138	2.83749e-10	4.41114e-12
	Prox1	ENSRNOG00000003694	Protein Coding	-0.910774	627.901	4.56822e-07	4.80582e-08	-0.839737	575.296	1.88863e-06	7.86203e-08
	RGD1310572	ENSRNOG00000003695	Protein Coding	-0.984189	3.14811	2.17375e-06	2.6964e-07	-0.782712	1.58291	0.00722804	0.0012358
	Mcm6	ENSRNOG00000003703	Protein Coding	0.188015	54.1718	0.019966	0.00776004	0.275412	51.7671	0.0273938	0.00660479
	Kmo	ENSRNOG00000003709	Protein Coding	0.392199	10.1076	0.0058127	0.00189807	0.514801	8.09333	0.0475456	0.0132404
	Srpx2	ENSRNOG00000003715	Protein Coding	1.13288	2.64297	3.04226e-07	3.07866e-08	0.73245	2.17493	0.0124185	0.00242627
	Wdr26	ENSRNOG00000003723	Protein Coding	-0.156465	2170.31	3.30917e-08	2.639e-09	-0.241523	1666.46	0.00361468	0.000539996
	Flrt2	ENSRNOG00000003732	Protein Coding	0.604806	258.341	3.9488e-16	7.70419e-18	0.671433	282.354	2.0518e-14	1.27278e-16
	Nptx1	ENSRNOG00000003741	Protein Coding	-1.10671	2761.84	1.93775e-21	1.71121e-23	-0.874278	2303.98	2.05737e-07	6.45499e-09
	Gjb1	ENSRNOG00000003746	Protein Coding	0.554715	286.788	1.18115e-05	1.76897e-06	0.682481	317.813	3.47337e-05	2.19888e-06
	Xk	ENSRNOG00000003749	Protein Coding	-0.551049	155.678	7.32612e-21	7.1467e-23	-0.474187	104.926	0.000929352	0.000105389
	Nr0b1	ENSRNOG00000003765	Protein Coding	-0.984552	2.77073	1.58562e-06	1.90662e-07	-1.00478	2.38027	0.000268962	2.43371e-05
	Tmem163	ENSRNOG00000003769	Protein Coding	0.859149	79.8142	1.61404e-09	9.58793e-11	1.00125	79.5321	6.89017e-10	1.14448e-11
	Atp10b	ENSRNOG00000003781	Protein Coding	0.574021	22.7955	0.000176446	3.67714e-05	0.558641	24.682	0.00733647	0.0012596
	Acot9	ENSRNOG00000003782	Protein Coding	-0.289412	473.224	1.17208e-06	1.35821e-07	-0.420475	376.279	0.00784617	0.00137004
	Usp43	ENSRNOG00000003785	Protein Coding	1.41326	29.9903	6.59908e-16	1.32476e-17	1.23897	26.8759	2.25723e-08	5.65869e-10
	Nmral1	ENSRNOG00000003794	Protein Coding	0.140943	88.2672	0.0137544	0.00506829	0.309844	85.3492	0.00751806	0.00129849
	Rgs9	ENSRNOG00000003800	Protein Coding	-0.417023	133.493	0.0147793	0.00549985	-0.467561	124.358	0.0168356	0.00355511
	Wnt9b	ENSRNOG00000003807	Protein Coding	0.585354	13.9814	0.0075554	0.00256295	0.5378	13.5924	0.0486168	0.0136309
	Kcnk10	ENSRNOG00000003813	Protein Coding	-0.742124	74.2249	5.29769e-13	1.66462e-14	-0.823619	68.1236	2.40702e-10	3.55389e-12
	Wdr75	ENSRNOG00000003825	Protein Coding	-0.117773	394.628	0.000150389	3.0677e-05	-0.252302	282.519	0.0395029	0.0104782
	Wipi1	ENSRNOG00000003827	Protein Coding	0.330626	585.309	1.85651e-11	7.68263e-13	0.401476	541.891	1.56649e-10	2.20847e-12
	Vash2	ENSRNOG00000003832	Protein Coding	0.772026	47.5388	4.59944e-11	2.05448e-12	0.968267	35.7239	2.52812e-10	3.79919e-12
	Map2k4	ENSRNOG00000003834	Protein Coding	-0.231037	730.38	2.20689e-05	3.53859e-06	-0.226944	618.903	0.00447804	0.000701165
	Slit2	ENSRNOG00000003840	Protein Coding	-1.09491	1017.65	2.53561e-24	1.45807e-26	-1.16567	925.177	2.94972e-25	2.57076e-28
	Kcnh1	ENSRNOG00000003841	Protein Coding	-0.568512	658.182	9.92324e-13	3.28613e-14	-0.520677	697.77	6.17188e-09	1.31943e-10
	Gorab	ENSRNOG00000003861	Protein Coding	-0.149271	277.259	6.85514e-05	1.27234e-05	-0.211716	212.507	0.0414909	0.0110949
	Sod3	ENSRNOG00000003869	Protein Coding	0.49319	338.832	1.25743e-11	5.0873e-13	0.526816	378.97	8.66238e-06	4.46752e-07
	Cpd	ENSRNOG00000003873	Protein Coding	-0.197398	1446.68	0.0165199	0.00624592	-0.249504	1433.76	0.0280606	0.00681014
	Ocrl	ENSRNOG00000003875	Protein Coding	-0.0948149	805.043	0.00515747	0.00165615	-0.319915	648.969	0.00424448	0.000655624
	Lgi2	ENSRNOG00000003887	Protein Coding	0.468105	149.573	1.32955e-05	2.01443e-06	0.4982	148.672	0.000157182	1.29413e-05
	Rgs13	ENSRNOG00000003888	Protein Coding	-0.797568	19.2279	1.75167e-05	2.73493e-06	-0.641535	14.2098	0.021557	0.00485381
	Ccnjl	ENSRNOG00000003893	Protein Coding	-0.493562	100.974	5.32266e-09	3.54443e-10	-0.450271	84.5864	0.000492155	4.91499e-05
	Col1a1	ENSRNOG00000003897	Protein Coding	0.395052	51.4219	0.0268961	0.01097	0.891736	41.2125	0.000213439	1.86127e-05
	Nsf	ENSRNOG00000003905	Protein Coding	-0.283558	15036.2	2.53923e-07	2.51692e-08	-0.272458	12728.7	0.000207759	1.80322e-05
	Esyt1	ENSRNOG00000003909	Protein Coding	0.272332	220.611	0.0014432	0.000389088	0.300407	173.096	0.026772	0.0064082
	Slc25a19	ENSRNOG00000003918	Protein Coding	0.100092	197.65	0.0121175	0.00438052	0.222519	122.623	0.046214	0.0127674
	Cd55	ENSRNOG00000003927	Protein Coding	-0.498875	58.3725	0.00256495	0.00074682	-0.558208	41.9151	0.0161651	0.00336627
	Arsg	ENSRNOG00000003931	Protein Coding	0.188018	108.403	0.00437045	0.00136901	0.389473	97.3315	0.00077233	8.42571e-05
	Pwwp2a	ENSRNOG00000003936	Protein Coding	-0.204162	401.697	0.000539759	0.000128448	-0.243213	318.576	0.0132521	0.00263059
	Asnsd1	ENSRNOG00000003942	Protein Coding	-0.1281	528.328	0.00450441	0.00141675	-0.276067	420.414	0.0182772	0.00394573
	Llgl1	ENSRNOG00000003948	Protein Coding	0.142711	1068.79	0.00115832	0.000303303	0.280149	820.351	0.000887756	9.93981e-05
	Phka2	ENSRNOG00000003949	Protein Coding	-0.372381	99.5505	0.000134083	2.68965e-05	-0.541128	94.0257	1.73601e-05	9.81654e-07
	Arhgap6	ENSRNOG00000003956	Protein Coding	-0.456514	172.48	0.00887119	0.00307229	-0.491219	157.954	0.0131607	0.00260906
	Dusp1	ENSRNOG00000003977	Protein Coding	0.719046	257.909	5.76512e-10	3.14348e-11	0.748483	215.994	5.51609e-08	1.49878e-09
	Ptpn21	ENSRNOG00000003982	Protein Coding	0.405875	86.2264	2.26496e-05	3.64566e-06	0.477457	78.2965	0.00027248	2.47531e-05
	Apln	ENSRNOG00000003984	Protein Coding	0.213563	181.827	0.00888663	0.00308023	0.306652	116.871	0.0173408	0.00369645
	Pik3r6	ENSRNOG00000003992	Protein Coding	0.289785	27.0152	0.0171965	0.00654152	0.638727	31.2687	0.000867955	9.67806e-05
	Dusp10	ENSRNOG00000004003	Protein Coding	0.643004	69.161	3.13482e-10	1.64008e-11	0.365646	88.4673	0.0161401	0.00336024
	Camk2b	ENSRNOG00000004005	Protein Coding	-0.45415	18312.8	7.18145e-09	4.89284e-10	-0.32352	13837.1	0.0143911	0.0029216
	Nedd1	ENSRNOG00000004011	Protein Coding	0.47166	74.0179	1.05266e-06	1.2047e-07	0.417571	55.9025	0.0101117	0.00188289
	Chmp6	ENSRNOG00000004014	Protein Coding	-0.0940129	312.047	0.0029739	0.000884977	-0.212573	168.786	0.0126875	0.00249119
	Tdrd5	ENSRNOG00000004018	Protein Coding	-0.863799	31.7708	1.16279e-23	7.4029e-26	-0.945036	28.3387	1.1508e-08	2.66078e-10
	Atp2b1	ENSRNOG00000004026	Protein Coding	0.239959	6686.03	0.00108189	0.00028079	0.339127	6416.98	0.00134243	0.000164001
	Aldh9a1	ENSRNOG00000004027	Protein Coding	0.181658	415.502	1.30877e-06	1.53878e-07	0.224998	240.27	0.00959391	0.00176031
	Pvrl4	ENSRNOG00000004029	Protein Coding	0.999201	28.7496	1.57062e-11	6.45118e-13	0.978695	23.7041	5.584e-07	1.99817e-08
	2310067B10Rik	ENSRNOG00000004032	Protein Coding	0.35297	1462.43	4.46997e-14	1.20258e-15	0.4204	1160.18	0.000334277	3.12925e-05
	Sema6a	ENSRNOG00000004033	Protein Coding	0.249466	312.785	0.000854402	0.000214686	0.402136	305.16	8.33684e-05	6.15027e-06
	Abca8	ENSRNOG00000004040	Protein Coding	-0.477547	301.482	3.6116e-07	3.70487e-08	-0.574758	223.108	5.15272e-07	1.83328e-08
	C4bpa	ENSRNOG00000004062	Protein Coding	0.887533	2.81068	4.02131e-05	6.95786e-06	0.658189	2.09527	0.0276472	0.00667439
	Sh3pxd2b	ENSRNOG00000004063	Protein Coding	0.205246	55.7659	0.0320882	0.0134303	0.45903	55.7278	0.00265085	0.000372092
	Nrcam	ENSRNOG00000004067	Protein Coding	-0.230358	9023.82	1.93153e-07	1.84555e-08	-0.334815	7791.59	0.000171717	1.42965e-05
	Myo1c	ENSRNOG00000004072	Protein Coding	0.400904	274.516	3.9298e-06	5.21569e-07	0.434098	271.496	0.000542089	5.53317e-05
	Ccdc42	ENSRNOG00000004075	Protein Coding	1.81431	13.9509	1.83559e-24	1.01783e-26	1.6617	14.4276	4.71008e-16	2.22151e-18
	Fam84a	ENSRNOG00000004084	Protein Coding	-0.190698	1177.53	0.0159231	0.00599007	-0.255881	1023.98	0.00439424	0.000684165
	Enpp2	ENSRNOG00000004089	Protein Coding	0.720973	1499.27	1.36886e-06	1.62138e-07	1.16279	1592.52	1.05608e-08	2.42552e-10
	Trappc6b	ENSRNOG00000004103	Protein Coding	-0.15883	737.057	2.93404e-05	4.87926e-06	-0.194021	471.813	0.0111542	0.00212722
	Zfc3h1	ENSRNOG00000004106	Protein Coding	-0.117252	1431.38	0.000189542	3.99578e-05	-0.207094	1070.56	0.0498568	0.0140885
	Rpl23	ENSRNOG00000004107	Protein Coding	0.145849	1554.85	0.00142953	0.000384961	0.291091	615.257	0.00361486	0.000540491
	Zfpm2	ENSRNOG00000004109	Protein Coding	-0.80681	317.411	4.68396e-16	9.23469e-18	-0.892339	330.061	3.47527e-18	9.79902e-21
	Kcnv1	ENSRNOG00000004117	Protein Coding	-0.380385	384.657	1.82038e-05	2.86278e-06	-0.337681	319.228	0.00651055	0.00109277
	RGD1565844	ENSRNOG00000004120	Protein Coding	-0.497631	13.1345	1.56443e-05	2.41207e-06	-0.521793	16.5997	0.00479081	0.000760148
	Lasp1	ENSRNOG00000004132	Protein Coding	0.177703	2111.99	0.000672294	0.000164493	0.347392	1670.26	5.26349e-05	3.63744e-06
	Vasn	ENSRNOG00000004141	Protein Coding	0.189398	179.548	0.00806196	0.00276045	0.283647	141.261	0.0338338	0.00862583
	Coro7	ENSRNOG00000004146	Protein Coding	-0.391759	1324.69	7.92391e-08	6.87957e-09	-0.319976	1183.22	0.00574925	0.000940819
	Mgat4c	ENSRNOG00000004149	Protein Coding	-0.854149	108.117	3.70083e-23	2.48914e-25	-0.879329	69.2024	3.46377e-07	1.15956e-08
	Slc9a7	ENSRNOG00000004150	Protein Coding	-0.301955	354.175	3.17229e-05	5.34388e-06	-0.218254	294.477	0.0179353	0.00385353
	Lrp12	ENSRNOG00000004152	Protein Coding	-0.429207	1002.46	2.95402e-09	1.87764e-10	-0.381996	794.308	7.03331e-05	5.0444e-06
	Flii	ENSRNOG00000004159	Protein Coding	0.101871	1285.52	0.000904123	0.000228665	0.310346	1214.59	3.28967e-05	2.06595e-06
	Prps2	ENSRNOG00000004160	Protein Coding	-0.248572	206.443	0.000139161	2.80508e-05	-0.39269	154.949	0.00289875	0.000415212
	Prkd1	ENSRNOG00000004165	Protein Coding	0.363781	160.929	1.38866e-07	1.27979e-08	0.458263	161.295	1.35446e-06	5.437e-08
	Dnah9	ENSRNOG00000004171	Protein Coding	-0.4604	1494.96	2.65964e-06	3.38242e-07	-0.439776	1270.78	0.000207602	1.79987e-05
	Nts	ENSRNOG00000004179	Protein Coding	1.65722	259.125	4.74836e-13	1.4847e-14	1.53145	207.394	5.32526e-09	1.11114e-10
	Fam19a2	ENSRNOG00000004180	Protein Coding	-0.695839	116.336	1.06218e-10	5.11213e-12	-0.854824	125.04	2.46825e-10	3.66959e-12
	Arhgap30	ENSRNOG00000004192	Protein Coding	0.450957	56.7678	1.15119e-06	1.33164e-07	0.465966	45.565	0.000545763	5.57626e-05
	Stxbp6	ENSRNOG00000004198	Protein Coding	-0.664686	542.507	1.18189e-08	8.48328e-10	-0.752848	353.948	2.79301e-09	5.51271e-11
	Sybu	ENSRNOG00000004200	Protein Coding	-0.280523	1178.14	4.87897e-20	5.36068e-22	-0.417169	1025.47	8.1691e-09	1.8134e-10
	Pkdcc	ENSRNOG00000004205	Protein Coding	0.823684	86.9319	3.45174e-14	9.07374e-16	0.740378	83.785	3.11432e-07	1.02981e-08
	Eml5	ENSRNOG00000004207	Protein Coding	-0.702208	1262.76	6.44462e-11	2.98457e-12	-0.655322	908.545	2.79298e-07	9.13525e-09
	Crim1	ENSRNOG00000004208	Protein Coding	0.523863	796.669	2.97051e-15	6.5886e-17	0.600578	689.68	7.15788e-17	2.82558e-19
	Osr1	ENSRNOG00000004210	Protein Coding	-0.716129	26.5139	0.00230998	0.000663451	-0.675775	25.2003	0.0149219	0.00305636
	Rpl26	ENSRNOG00000004214	Protein Coding	0.224315	1047.41	0.000114673	2.26497e-05	0.246494	246.271	0.0439084	0.0119214
	Lgr5	ENSRNOG00000004221	Protein Coding	0.78504	31.8026	9.5281e-10	5.43498e-11	0.445513	22.7022	0.0353419	0.0091154
	Irak3	ENSRNOG00000004226	Protein Coding	0.538499	101.676	5.16708e-08	4.26058e-09	0.498098	83.9744	7.0219e-05	5.02969e-06
	Tac3	ENSRNOG00000004229	Protein Coding	0.492107	160.836	6.49142e-10	3.57283e-11	0.502394	177.481	5.03102e-06	2.37804e-07
	Ctps2	ENSRNOG00000004257	Protein Coding	-0.162762	405.063	6.32288e-05	1.16121e-05	-0.360591	330.141	0.00434361	0.000673164
	Chst7	ENSRNOG00000004258	Protein Coding	-0.519544	154.497	2.57322e-09	1.60488e-10	-0.625817	110.041	4.82101e-06	2.24417e-07
	Dohh	ENSRNOG00000004259	Protein Coding	-0.102273	584.826	0.00145904	0.000393834	-0.178105	475.966	0.0428181	0.0115432
	Ifitm1	ENSRNOG00000004273	Protein Coding	1.10632	8.89562	1.77386e-08	1.32423e-09	0.742164	8.63605	0.00810594	0.00143327
	Tcn2	ENSRNOG00000004280	Protein Coding	0.478945	435.395	4.05424e-11	1.77348e-12	0.504742	371.489	4.81071e-05	3.27768e-06
	Btg1	ENSRNOG00000004284	Protein Coding	-0.335218	569.619	1.34617e-06	1.59036e-07	-0.326042	474.922	0.00138778	0.000170584
	Ptrh2	ENSRNOG00000004288	Protein Coding	-0.095871	162.977	0.0266853	0.0108679	-0.245396	126.347	0.00217297	0.000291645
	Cltc	ENSRNOG00000004291	Protein Coding	-0.145686	10407.7	4.38741e-05	7.6724e-06	-0.259371	8408.86	0.00876303	0.00157821
	Ascl1	ENSRNOG00000004294	Protein Coding	0.843722	66.8253	2.35621e-11	9.94407e-13	0.831591	72.4053	2.9285e-06	1.27313e-07
	Pah	ENSRNOG00000004302	Protein Coding	0.752535	28.612	3.12194e-06	4.03927e-07	0.537128	18.7597	0.0265931	0.00634902
	Timp3	ENSRNOG00000004303	Protein Coding	0.413687	694.587	1.33778e-06	1.57701e-07	0.340934	585.026	0.0131286	0.00259866
	Caskin2	ENSRNOG00000004310	Protein Coding	0.275086	720.15	2.56808e-06	3.24751e-07	0.391048	624.722	2.41947e-05	1.45372e-06
	Vipr2	ENSRNOG00000004317	Protein Coding	0.467608	56.2997	6.14909e-09	4.12949e-10	0.503085	51.4988	0.000380052	3.63763e-05
	AABR06051092.1	ENSRNOG00000004324	Pseudogene	-0.674517	7.4261	1.62652e-07	1.52405e-08	-0.69764	6.12136	0.00234962	0.000321137
	Deptor	ENSRNOG00000004328	Protein Coding	-0.727376	120.013	5.05186e-14	1.3695e-15	-0.716181	122.77	2.84216e-09	5.63886e-11
	AABR06050253.1	ENSRNOG00000004329	Pseudogene	0.53244	1.05933	0.0351011	0.0148626	0.701853	0.968497	0.0163195	0.00341099
	Fam20b	ENSRNOG00000004337	Protein Coding	-0.183723	1286.44	3.52392e-07	3.60226e-08	-0.147122	1228.21	0.0269684	0.00646629
	Ppfia2	ENSRNOG00000004353	Protein Coding	-0.371901	1886.73	4.77427e-09	3.15229e-10	-0.426733	1518.51	1.22978e-06	4.89239e-08
	Bre	ENSRNOG00000004364	Protein Coding	-0.0752542	553.955	0.0281229	0.0115454	-0.256954	545.983	0.000713136	7.649e-05
	Aatk	ENSRNOG00000004392	Protein Coding	0.248013	4355.35	0.000550021	0.000131116	0.272671	4160.78	0.0167066	0.00352187
	Slc25a32	ENSRNOG00000004403	Protein Coding	-0.247617	171.436	2.24955e-08	1.71976e-09	-0.243626	158.784	0.028916	0.00707478
	Sash3	ENSRNOG00000004409	Protein Coding	0.291802	46.2384	0.000463098	0.00010816	0.447268	36.4265	0.0017007	0.000217099
	Pax6	ENSRNOG00000004410	Protein Coding	0.250851	115.915	2.50622e-05	4.08288e-06	0.660344	127.727	1.35006e-05	7.3504e-07
	F11r	ENSRNOG00000004414	Protein Coding	0.421891	104.375	7.91887e-06	1.13801e-06	0.331945	77.0229	0.0102136	0.00190805
	Fam179b	ENSRNOG00000004415	Protein Coding	-0.161519	1123.98	6.86297e-07	7.5617e-08	-0.242271	866.414	0.0259217	0.00614621
	Cntn1	ENSRNOG00000004438	Protein Coding	-0.356897	4195.98	8.66022e-10	4.88657e-11	-0.295974	3952.48	0.000270584	2.45393e-05
	RGD1311756	ENSRNOG00000004442	Protein Coding	0.354411	90.4801	9.08483e-08	8.02317e-09	0.484278	94.242	9.4937e-06	4.9352e-07
	E2f6	ENSRNOG00000004449	Protein Coding	0.182573	473.522	8.20089e-06	1.18401e-06	0.219011	368.593	0.000557979	5.7354e-05
	Sdr9c7	ENSRNOG00000004459	Protein Coding	0.259582	18.353	0.0152106	0.0056822	0.558013	17.0054	0.00343059	0.000507696
	Fam210b	ENSRNOG00000004466	Protein Coding	0.424534	188.075	5.11097e-11	2.31446e-12	0.410914	117.392	0.000529086	5.38146e-05
	Il24	ENSRNOG00000004470	Protein Coding	-0.744481	2.27606	0.00052216	0.000123616	-1.06617	1.8395	0.000119377	9.4107e-06
	Polr3h	ENSRNOG00000004471	Protein Coding	0.19117	240.106	8.47177e-08	7.42047e-09	0.207946	228.967	0.00680511	0.00114849
	Ccdc88c	ENSRNOG00000004482	Protein Coding	0.472479	356.702	1.22337e-06	1.42895e-07	0.638796	397.064	5.47685e-08	1.48251e-09
	Ptprr	ENSRNOG00000004483	Protein Coding	-0.470632	280.077	8.32813e-17	1.45807e-18	-0.611044	250.643	3.06788e-13	2.39064e-15
	Rock2	ENSRNOG00000004496	Protein Coding	-0.188132	2404.83	0.000177834	3.70971e-05	-0.272204	1872.75	0.0164543	0.00345012
	Pxdn	ENSRNOG00000004508	Protein Coding	-0.975799	476.822	1.36971e-13	4.00851e-15	-0.882672	430.255	1.53741e-08	3.70441e-10
	Itgbl1	ENSRNOG00000004516	Protein Coding	-1.00877	538.318	5.39449e-14	1.47623e-15	-1.08835	352.213	2.64008e-12	2.6122e-14
	Igf1	ENSRNOG00000004517	Protein Coding	0.646287	33.2758	2.82806e-11	1.21532e-12	0.680549	31.1072	2.50755e-07	8.07645e-09
	Kcng3	ENSRNOG00000004535	Protein Coding	-0.391944	17.6497	0.0227891	0.00906558	-0.538796	36.1168	0.00426917	0.000659876
	Ttc8	ENSRNOG00000004542	Protein Coding	-0.285895	161.834	1.4545e-07	1.34922e-08	-0.34344	106.951	0.00343059	0.000507492
	Cox20	ENSRNOG00000004553	Protein Coding	-0.177216	846.257	0.000303139	6.74698e-05	-0.296933	457.233	0.0326544	0.00824981
	Dcn	ENSRNOG00000004554	Protein Coding	1.11242	175.941	9.97273e-09	7.025e-10	1.0971	187.298	3.0646e-07	1.01044e-08
	Sec14l4	ENSRNOG00000004555	Protein Coding	-0.913752	36.8525	9.98413e-07	1.13697e-07	-0.618086	25.0186	0.0180621	0.00388909
	Dcaf5	ENSRNOG00000004556	Protein Coding	-0.115889	1007.77	9.32822e-08	8.25684e-09	-0.127278	993.006	0.0054153	0.000876932
	Cacna1b	ENSRNOG00000004560	Protein Coding	-0.316742	2447.08	1.02684e-17	1.53417e-19	-0.282126	2185.69	3.0646e-07	1.01179e-08
	Arhgef15	ENSRNOG00000004566	Protein Coding	0.481532	57.8634	0.000694898	0.000170968	0.416791	47.8984	0.027379	0.00659982
	Zdhhc9	ENSRNOG00000004581	Protein Coding	0.290452	855.073	0.000149507	3.0451e-05	0.214923	800.648	0.021859	0.00494734
	Pou6f1	ENSRNOG00000004595	Protein Coding	0.225394	383.479	0.00136544	0.00036567	0.424164	314.376	0.00764623	0.00132807
	Meis1	ENSRNOG00000004606	Protein Coding	0.781222	36.809	1.67161e-08	1.23931e-09	0.832084	29.1103	1.50061e-05	8.30084e-07
	Lypd6b	ENSRNOG00000004614	Protein Coding	0.395767	82.5809	4.96529e-07	5.27707e-08	0.404956	54.8395	0.0011741	0.000139705
	Fmnl2	ENSRNOG00000004617	Protein Coding	0.199077	907.013	0.00113312	0.00029589	0.190655	730.16	0.0214626	0.00482982
	Rnd3	ENSRNOG00000004624	Protein Coding	0.471654	285.455	1.6537e-16	3.03185e-18	0.437649	202.079	4.21588e-05	2.78162e-06
	Dazap2	ENSRNOG00000004628	Protein Coding	0.15717	2638.77	1.35969e-12	4.62141e-14	0.191311	1798.54	7.92823e-05	5.79506e-06
	Sstr4	ENSRNOG00000004641	Protein Coding	0.757337	293.555	4.47254e-19	5.67191e-21	0.825513	269.916	1.16924e-17	3.77639e-20
	Sec23a	ENSRNOG00000004657	Protein Coding	-0.33018	1320.96	4.80533e-14	1.29774e-15	-0.292286	1168.33	0.000139512	1.12791e-05
	Fzd6	ENSRNOG00000004660	Protein Coding	-0.406369	79.1866	0.000228897	4.93826e-05	-0.463232	64.9472	0.00272783	0.00038529
	Prr5l	ENSRNOG00000004666	Protein Coding	0.417365	110.003	0.00161882	0.000443583	0.670132	106.157	7.37556e-05	5.3428e-06
	Sec14l2	ENSRNOG00000004672	Protein Coding	-0.553649	1767.24	1.03175e-23	6.51562e-26	-0.56314	1477.87	1.50672e-18	3.86221e-21
	Itln1	ENSRNOG00000004678	Protein Coding	-0.688618	2.12323	0.00406057	0.00125922	-0.734426	1.50144	0.0120073	0.00232623
	Fign	ENSRNOG00000004679	Protein Coding	0.622327	21.1731	0.000113104	2.22932e-05	0.792778	20.2349	0.000210496	1.83022e-05
	Thbd	ENSRNOG00000004687	Protein Coding	0.778337	58.5679	1.80939e-09	1.08413e-10	0.803463	66.4231	7.15584e-08	1.99568e-09
	Baalc	ENSRNOG00000004697	Protein Coding	-0.116641	1319.89	0.00093103	0.00023686	-0.205788	1187.12	8.82894e-05	6.57214e-06
	Cd244	ENSRNOG00000004698	Protein Coding	-0.771321	53.142	8.7902e-11	4.17012e-12	-0.833984	43.5955	1.91733e-07	5.90748e-09
	Foxn3	ENSRNOG00000004709	Protein Coding	0.301581	534.674	0.00264056	0.00077209	0.386769	436.896	0.000133933	1.07388e-05
	Rbks	ENSRNOG00000004710	Protein Coding	0.297001	75.4551	3.538e-07	3.61847e-08	0.273299	65.9191	0.0483952	0.0135539
	Kcnj2	ENSRNOG00000004720	Protein Coding	-0.52935	73.7887	5.19245e-07	5.56115e-08	-0.46355	71.9643	0.0111369	0.00212335
	Mapkapk2	ENSRNOG00000004726	Protein Coding	0.258645	526.885	3.21815e-08	2.56269e-09	0.311919	486.3	8.31432e-06	4.26671e-07
	Meis2	ENSRNOG00000004730	Protein Coding	0.898253	439.252	1.16567e-10	5.67964e-12	0.929076	424.515	3.09653e-10	4.84181e-12
	Ano3	ENSRNOG00000004731	Protein Coding	-0.4617	1093.82	4.01205e-05	6.93771e-06	-0.532598	781.581	0.000286612	2.62721e-05
	Ralgps2	ENSRNOG00000004736	Protein Coding	-0.763034	176.08	6.92561e-26	3.13562e-28	-0.781011	138.61	3.63903e-09	7.38776e-11
	Cd48	ENSRNOG00000004737	Protein Coding	0.372797	352.788	2.67722e-09	1.67558e-10	0.273128	264.338	0.0285014	0.00694343
	Slc30a8	ENSRNOG00000004747	Protein Coding	-0.779834	2.78491	0.000655893	0.000159722	-0.850663	2.57483	0.00309964	0.000450978
	Nalcn	ENSRNOG00000004752	Protein Coding	-0.292239	1755.15	8.53625e-06	1.23637e-06	-0.220643	1559.43	0.0059593	0.000982829
	Napb	ENSRNOG00000004753	Protein Coding	-0.484052	1811.53	7.15011e-11	3.33699e-12	-0.450033	1487.94	0.000104945	8.12939e-06
	Tc2n	ENSRNOG00000004754	Protein Coding	-0.448185	42.2601	0.00939403	0.00327973	-0.84643	21.9565	0.000120951	9.56149e-06
	Syt2	ENSRNOG00000004756	Protein Coding	0.527353	130.175	0.00207748	0.000587927	0.608604	121.84	0.00791002	0.00138565
	Yaf2	ENSRNOG00000004773	Protein Coding	-0.210336	982.574	3.67624e-08	2.95956e-09	-0.328285	819.572	0.00058304	6.04083e-05
	Crmp1	ENSRNOG00000004781	Protein Coding	-0.340594	2657.32	1.91213e-13	5.72353e-15	-0.300653	2234.66	5.25494e-06	2.49466e-07
	Fam171b	ENSRNOG00000004783	Protein Coding	-0.238523	1993.75	3.54779e-07	3.63031e-08	-0.31251	1977.56	0.000460109	4.54778e-05
	AABR06025251.1	ENSRNOG00000004787	Protein Coding	-0.149015	97.6403	0.00294684	0.000876169	-0.258316	36.5827	0.0457969	0.0126008
	Stac2	ENSRNOG00000004805	Protein Coding	0.668912	517.73	1.56214e-05	2.40773e-06	0.588707	449.182	0.00137316	0.000168319
	Porcn	ENSRNOG00000004819	Protein Coding	-0.312098	1036.51	1.15044e-10	5.59952e-12	-0.307112	712.551	0.00188678	0.000245593
	Sntb1	ENSRNOG00000004821	Protein Coding	1.04136	66.054	1.85803e-12	6.54417e-14	0.981854	46.4518	6.698e-08	1.85769e-09
	Acvr1c	ENSRNOG00000004828	Protein Coding	-0.994929	79.6053	2.06616e-18	2.83239e-20	-0.678269	65.0194	4.56842e-05	3.06107e-06
	Llgl2	ENSRNOG00000004834	Protein Coding	0.371308	19.8099	0.0379763	0.0162906	0.839093	16.8733	0.000674852	7.16507e-05
	Limd1	ENSRNOG00000004837	Protein Coding	0.283846	139.83	8.56539e-05	1.64298e-05	0.433631	140.434	4.10192e-06	1.8674e-07
	Ptprb	ENSRNOG00000004840	Protein Coding	0.366243	340.62	0.00637702	0.00211345	0.406633	460.661	0.00437287	0.00067882
	Akap6	ENSRNOG00000004841	Protein Coding	-0.203098	3146.45	6.44109e-05	1.18623e-05	-0.177308	3280.86	0.0105141	0.00197604
	Atp6v1c1	ENSRNOG00000004846	Protein Coding	-0.185045	3333.02	0.000368458	8.38049e-05	-0.196722	2109.21	0.00973761	0.00179306
	Itga4	ENSRNOG00000004861	Protein Coding	-0.589897	94.9257	1.37495e-10	6.79108e-12	-0.591864	94.282	2.75913e-05	1.69599e-06
	Mpped2	ENSRNOG00000004863	Protein Coding	-0.636266	648.882	9.26489e-13	3.0301e-14	-0.551052	571.529	2.88593e-08	7.42715e-10
	Dyrk3	ENSRNOG00000004870	Protein Coding	-0.490144	81.7864	3.41288e-08	2.73003e-09	-0.56732	87.1507	1.8038e-05	1.02831e-06
	Flrt3	ENSRNOG00000004874	Protein Coding	-0.998742	449.219	1.0606e-27	3.2128e-30	-0.747657	469.285	3.16973e-07	1.05222e-08
	Capn6	ENSRNOG00000004882	Protein Coding	1.00891	29.1399	9.50562e-13	3.11372e-14	0.80218	25.563	0.000224804	1.97639e-05
	Vangl2	ENSRNOG00000004889	Protein Coding	-0.788442	117.91	8.46217e-07	9.47145e-08	-0.763545	97.6765	5.34968e-05	3.70249e-06
	Fshb	ENSRNOG00000004898	Protein Coding	-0.73102	1.66351	0.00221129	0.000632267	-0.969599	0.928953	0.000557736	5.73005e-05
	Kcns3	ENSRNOG00000004899	Protein Coding	0.431283	170.177	2.14047e-07	2.07596e-08	0.404022	175.18	9.27046e-05	6.95784e-06
	Crhr1	ENSRNOG00000004900	Protein Coding	-0.479809	54.8733	0.000568918	0.000136322	-0.525945	50.9002	0.00293598	0.0004222
	Kcna4	ENSRNOG00000004918	Protein Coding	-0.276781	372.851	0.000756906	0.000187934	-0.334983	358.15	0.00078332	8.56166e-05
	Sel1l3	ENSRNOG00000004932	Protein Coding	0.716653	430.278	2.19623e-22	1.73651e-24	0.715494	367.303	1.10925e-17	3.41203e-20
	Rnf215	ENSRNOG00000004940	Protein Coding	-0.167824	435.537	4.39788e-05	7.70199e-06	-0.25593	323.527	2.32052e-05	1.38474e-06
	LOC100364912	ENSRNOG00000004947	Protein Coding	-0.272246	232.032	0.000290569	6.43736e-05	-0.387414	224.791	0.0219494	0.00497368
	Ubxn2a	ENSRNOG00000004950	Protein Coding	0.174561	47.7998	0.02597	0.0105243	0.472091	15.0676	0.0200048	0.00440176
	Jade2	ENSRNOG00000004956	Protein Coding	0.341432	602.262	2.78292e-12	1.00589e-13	0.47444	667.226	1.24333e-07	3.60773e-09
	Erbb3	ENSRNOG00000004964	Protein Coding	0.583758	462.846	1.18698e-06	1.38278e-07	0.589111	469.995	1.5815e-05	8.83747e-07
	Ncapg2	ENSRNOG00000004968	Protein Coding	0.436937	38.4753	1.54116e-09	9.09168e-11	0.451186	35.5861	0.00420026	0.000648148
	Zcrb1	ENSRNOG00000004996	Protein Coding	0.0894969	343.799	0.00413298	0.00128486	0.347811	262.135	0.0162319	0.00338293
	Ptprn2	ENSRNOG00000005003	Protein Coding	0.614477	3222.33	1.40376e-21	1.21082e-23	0.674876	3245.85	6.90698e-18	2.05375e-20
	Angpt4	ENSRNOG00000005008	Protein Coding	0.304281	13.0435	0.01653	0.00625094	0.515395	15.0423	0.0290303	0.007108
	Utp14a	ENSRNOG00000005012	Protein Coding	0.131513	171.519	0.00138394	0.000371192	0.198102	150.511	0.00452036	0.000708667
	Scn2a1	ENSRNOG00000005018	Protein Coding	-0.360196	3163.52	4.63763e-09	3.05037e-10	-0.252202	2996.6	0.0112366	0.00214812
	Acvr1	ENSRNOG00000005033	Protein Coding	-0.419667	577.102	4.90381e-19	6.29436e-21	-0.311077	472.54	0.000230713	2.03202e-05
	Arhgef25	ENSRNOG00000005034	Protein Coding	-0.392984	2723.71	2.82805e-06	3.62563e-07	-0.38985	1851.48	0.000185363	1.5669e-05
	Crip2	ENSRNOG00000005041	Protein Coding	0.495213	803.461	5.87526e-09	3.93758e-10	0.433775	477.067	3.71846e-05	2.38289e-06
	Tspan13	ENSRNOG00000005046	Protein Coding	0.645965	2796.38	3.36404e-24	1.98626e-26	0.514105	1824.99	4.07122e-05	2.67574e-06
	Trhr	ENSRNOG00000005048	Protein Coding	-0.581328	114.207	0.00603287	0.00198267	-0.790691	76.2954	0.00121984	0.000146774
	Egln3	ENSRNOG00000005053	Protein Coding	0.852607	247.812	6.16263e-24	3.76523e-26	0.694123	200.161	7.52874e-09	1.65581e-10
	Bcorl1	ENSRNOG00000005076	Protein Coding	0.144166	379.253	0.00523451	0.00168535	0.285365	397.057	0.00191934	0.000250814
	Irf6	ENSRNOG00000005082	Protein Coding	1.15117	45.5212	1.90213e-08	1.43072e-09	1.16718	34.2064	2.30217e-06	9.79595e-08
	LOC100912115	ENSRNOG00000005101	Protein Coding	-0.137429	507.385	0.000189542	3.99447e-05	-0.191283	409.107	0.0455928	0.0125147
	Cc2d2a	ENSRNOG00000005106	Protein Coding	-0.31088	916.288	2.72431e-07	2.72193e-08	-0.413032	694.75	3.72527e-05	2.39108e-06
	Wfs1	ENSRNOG00000005108	Protein Coding	1.57956	3225.73	7.92748e-17	1.37979e-18	1.5587	3096.27	3.11026e-15	1.75396e-17
	Rprm	ENSRNOG00000005109	Protein Coding	0.976484	27.1344	3.53245e-06	4.63388e-07	0.813054	18.5453	0.00225795	0.000305829
	Plekhh2	ENSRNOG00000005124	Protein Coding	-0.688029	880.025	5.31955e-12	2.02655e-13	-0.659354	722.815	1.26495e-08	2.95713e-10
	Pqlc3	ENSRNOG00000005126	Protein Coding	0.293597	52.77	0.00437699	0.0013715	0.39281	42.8882	0.0325031	0.00819825
	Dtx3	ENSRNOG00000005129	Protein Coding	-0.148795	1785.36	0.000585111	0.000140502	-0.208756	1542.77	0.0189893	0.00413062
	Slc52a3	ENSRNOG00000005132	Protein Coding	0.362739	44.0857	0.0137981	0.00508867	0.485251	33.6644	0.0140514	0.0028413
	Hus1	ENSRNOG00000005141	Protein Coding	0.172309	403.123	2.6127e-05	4.28989e-06	0.205582	294.53	0.0062707	0.00104351
	LOC690422	ENSRNOG00000005153	Protein Coding	0.243142	137.686	0.000853113	0.000214231	0.470403	81.7284	0.000743366	8.04875e-05
	Rbbp7	ENSRNOG00000005157	Protein Coding	-0.192039	1650.12	3.95052e-07	4.07688e-08	-0.279915	1320.77	0.01228	0.00239103
	Fam135b	ENSRNOG00000005159	Protein Coding	-0.352154	272.032	5.1879e-06	7.10293e-07	-0.313107	275.04	0.00214706	0.000286989
	Nhlh1	ENSRNOG00000005166	Protein Coding	-0.817373	161.245	0.000625706	0.000151568	-0.741684	128.258	0.00821666	0.00145833
	RGD1304982	ENSRNOG00000005177	Protein Coding	0.159509	62.2439	0.0265952	0.0108213	0.304363	42.4116	0.0371057	0.00969016
	Nxph3	ENSRNOG00000005185	Protein Coding	1.533	335.01	2.10327e-11	8.77938e-13	1.38558	289.887	9.41711e-08	2.67943e-09
	Slc12a6	ENSRNOG00000005196	Protein Coding	-0.135706	1620.64	0.000134149	2.69165e-05	-0.19866	1231.37	0.0105695	0.00198916
	Klhl4	ENSRNOG00000005215	Protein Coding	-0.355428	138.443	0.000286753	6.34105e-05	-0.447106	92.4227	0.014469	0.00293963
	Lrrc6	ENSRNOG00000005233	Protein Coding	-0.732772	19.5847	8.9292e-10	5.05669e-11	-0.595632	12.4613	0.00745863	0.0012867
	Slc1a4	ENSRNOG00000005248	Protein Coding	0.230665	772.493	7.30234e-07	8.08705e-08	0.253631	766.251	0.00490849	0.000784614
	Prkaca	ENSRNOG00000005257	Protein Coding	-0.198396	2220.19	3.76399e-13	1.16532e-14	-0.256332	2106.29	0.000268416	2.42609e-05
	Gnat3	ENSRNOG00000005268	Protein Coding	-1.30934	1.92317	2.48752e-08	1.92723e-09	-1.37294	1.30169	4.27278e-07	1.47858e-08
	Vrk1	ENSRNOG00000005274	Protein Coding	-0.235462	171.739	0.000236819	5.1271e-05	-0.293055	129.111	0.00491688	0.000786711
	Ptprv	ENSRNOG00000005277	Protein Coding	-0.76988	69.5954	3.22821e-07	3.29169e-08	-0.569096	54.7954	0.00823805	0.00146254
	Itpka	ENSRNOG00000005284	Protein Coding	0.573121	2081.87	1.61628e-13	4.75499e-15	0.595744	1815.11	1.45063e-10	2.03026e-12
	Coch	ENSRNOG00000005286	Protein Coding	0.936935	14.9104	5.71368e-07	6.18687e-08	0.706979	8.9354	0.00717941	0.00122601
	Syne3	ENSRNOG00000005287	Protein Coding	0.354177	38.4295	0.00256211	0.000745861	0.752707	42.6554	2.3079e-05	1.37485e-06
	Ywhae	ENSRNOG00000005290	Protein Coding	-0.110908	13647.1	0.000373543	8.5115e-05	-0.123173	9817.93	0.00225717	0.000305487
	Kif5a	ENSRNOG00000005299	Protein Coding	0.376253	23874.7	2.82614e-06	3.62173e-07	0.270875	21991.5	0.00552196	0.00089768
	Slc2a9	ENSRNOG00000005302	Protein Coding	0.906353	80.5613	7.66268e-14	2.14022e-15	0.738193	65.495	2.7485e-06	1.18783e-07
	Slc4a10	ENSRNOG00000005307	Protein Coding	-0.194963	2360.5	0.00200779	0.000566041	-0.314312	2130.03	0.00123502	0.000148853
	Tmx2	ENSRNOG00000005308	Protein Coding	-0.1302	1988.26	0.0008847	0.000223071	-0.23759	1466.48	3.47337e-05	2.19913e-06
	Cul1	ENSRNOG00000005310	Protein Coding	-0.135711	2087.76	2.60595e-09	1.6283e-10	-0.256954	1805.47	0.00109098	0.000127882
	Cnrip1	ENSRNOG00000005326	Protein Coding	-0.25552	1373.43	1.64811e-07	1.54598e-08	-0.351535	1237.18	2.76229e-15	1.52941e-17
	Csdc2	ENSRNOG00000005332	Protein Coding	0.393382	943.528	2.33216e-16	4.35851e-18	0.394934	752.392	3.36946e-07	1.12453e-08
	Acvr2a	ENSRNOG00000005334	Protein Coding	-0.422202	395.07	4.35002e-07	4.54276e-08	-0.473755	237.646	0.000388036	3.72599e-05
	Galnt13	ENSRNOG00000005335	Protein Coding	0.473498	99.4115	8.23736e-05	1.5706e-05	0.395955	71.8694	0.00968757	0.00178142
	Drd5	ENSRNOG00000005338	Protein Coding	1.78781	25.5198	1.49031e-18	2.02004e-20	1.86368	26.4067	2.06358e-15	1.0685e-17
	Rassf5	ENSRNOG00000005342	Protein Coding	0.678365	247.451	6.2178e-07	6.79977e-08	0.655841	185.498	7.09167e-06	3.5302e-07
	Nol10	ENSRNOG00000005344	Protein Coding	-0.0801206	313.193	0.0225338	0.00894549	-0.236344	228.908	0.046069	0.0127071
	Pamr1	ENSRNOG00000005348	Protein Coding	0.316704	228.459	1.54179e-07	1.43912e-08	0.376143	180.104	0.000333263	3.11292e-05
	Pmm1	ENSRNOG00000005358	Protein Coding	0.175942	1299.75	6.12896e-06	8.56728e-07	0.169109	1123.94	0.0445713	0.0121425
	Rab3ip	ENSRNOG00000005362	Protein Coding	-0.391898	330.76	4.54296e-13	1.41348e-14	-0.424621	310.958	1.06506e-09	1.85646e-11
	Kcnip1	ENSRNOG00000005365	Protein Coding	0.744027	98.9578	2.98834e-17	4.90973e-19	0.774391	64.4068	2.01979e-08	4.97026e-10
	Kcnj3	ENSRNOG00000005369	Protein Coding	-0.188232	1339.71	0.00571683	0.00186209	-0.356265	942.241	0.00138058	0.00016937
	RGD1564053	ENSRNOG00000005375	Protein Coding	-0.602867	250.425	4.79315e-13	1.50117e-14	-0.716046	225.652	3.08593e-09	6.19478e-11
	Gna15	ENSRNOG00000005378	Protein Coding	0.275766	85.2654	6.17854e-05	1.13026e-05	0.356594	91.9572	0.00585416	0.000962788
	Mroh4	ENSRNOG00000005382	Processed Transcript	1.6762	2.27581	1.8273e-13	5.44148e-15	1.30076	1.7397	1.84008e-06	7.62918e-08
	Kitlg	ENSRNOG00000005386	Protein Coding	-0.636758	457.774	1.95995e-07	1.87673e-08	-0.744701	275.029	5.92981e-06	2.86975e-07
	Rbm3	ENSRNOG00000005387	Protein Coding	-0.17006	1142.46	0.0014702	0.000397271	-0.222313	631.135	0.00194791	0.000255547
	Rassf3	ENSRNOG00000005388	Protein Coding	0.391441	156.304	1.34382e-05	2.0388e-06	0.437926	148.534	6.4926e-05	4.58669e-06
	Ngfr	ENSRNOG00000005392	Protein Coding	0.47703	21.7737	0.0290632	0.0120046	0.536121	23.0524	0.0416441	0.0111487
	Aftph	ENSRNOG00000005411	Protein Coding	-0.0874542	1383.07	0.00112406	0.000293466	-0.265606	1128.1	0.00151202	0.000188519
	Creb3l1	ENSRNOG00000005413	Protein Coding	0.599733	56.2406	2.21739e-06	2.75509e-07	0.719004	55.2283	1.22353e-05	6.55482e-07
	Foxp2	ENSRNOG00000005429	Protein Coding	0.756127	6.91148	0.00218516	0.000624012	0.720243	6.47267	0.0133557	0.00266347
	Pcsk2	ENSRNOG00000005438	Protein Coding	-0.292439	2900.27	7.70598e-06	1.10464e-06	-0.272203	2911.24	0.00171052	0.000219142
	Ypel2	ENSRNOG00000005447	Protein Coding	-0.255602	445.502	2.46938e-09	1.52775e-10	-0.247228	347.303	0.00163976	0.000207471
	Lsm11	ENSRNOG00000005450	Protein Coding	-0.850607	684.155	9.7972e-13	3.22432e-14	-0.913169	572.814	1.57275e-10	2.22536e-12
	Ppp2r2c	ENSRNOG00000005452	Protein Coding	-0.276623	2716	2.88342e-09	1.82388e-10	-0.219916	3473.78	0.00653368	0.00109732
	Lamp5	ENSRNOG00000005457	Protein Coding	-1.06441	755.367	4.82704e-16	9.59114e-18	-0.952485	627.097	2.57075e-10	3.9406e-12
	Lgalsl	ENSRNOG00000005464	Protein Coding	-0.131885	1039.63	5.15495e-05	9.18665e-06	-0.276573	843.139	0.0383713	0.0100994
	Fkbp9	ENSRNOG00000005478	Protein Coding	0.470446	703.464	7.38134e-06	1.05431e-06	0.459574	540.35	7.57143e-05	5.49245e-06
	Phf20l1	ENSRNOG00000005486	Protein Coding	-0.384515	367.73	2.34781e-09	1.44651e-10	-0.497282	251.883	0.000474715	4.70188e-05
	Hpcal1	ENSRNOG00000005492	Protein Coding	-0.417256	472.572	0.000134367	2.69672e-05	-0.474624	491.732	0.000309114	2.84773e-05
	Pkp4	ENSRNOG00000005504	Protein Coding	0.354251	6069.07	3.12607e-06	4.04622e-07	0.353406	7214.84	1.75985e-05	9.9965e-07
	Arhgef5	ENSRNOG00000005506	Protein Coding	0.52698	28.3328	0.000833466	0.000208869	0.604821	29.5877	0.00192996	0.000252599
	Pak7	ENSRNOG00000005509	Protein Coding	-0.188085	508.127	0.000556007	0.000132771	-0.190608	453.018	0.0198454	0.00435924
	Rhbdl3	ENSRNOG00000005515	Protein Coding	0.391991	731.529	2.92787e-05	4.866e-06	0.506576	521.237	2.93216e-06	1.27623e-07
	Grm3	ENSRNOG00000005519	Protein Coding	0.35159	944.313	1.628e-05	2.52429e-06	0.379558	1141.8	6.53669e-06	3.23048e-07
	Tyro3	ENSRNOG00000005531	Protein Coding	0.642302	2789.87	1.67149e-23	1.08131e-25	0.736285	2450.23	2.36448e-17	8.60647e-20
	Psmd11	ENSRNOG00000005538	Protein Coding	-0.0962936	1106	4.93185e-07	5.239e-08	-0.177286	919.101	0.000874846	9.76387e-05
	LOC100911256	ENSRNOG00000005540	Protein Coding	-0.310778	105.794	8.65098e-09	6.01842e-10	-0.172643	170.412	0.0483523	0.013537
	Mybpc1	ENSRNOG00000005543	Protein Coding	0.766165	22.9576	0.000909383	0.000230322	0.728217	21.4328	0.00774743	0.00134872
	RGD1305110	ENSRNOG00000005548	Protein Coding	-0.130828	462.912	0.00546669	0.00176881	-0.347695	308.452	0.0185685	0.00402193
	Lrfn5	ENSRNOG00000005550	Protein Coding	-0.225651	704.075	3.57791e-06	4.69902e-07	-0.243427	598.585	0.000363884	3.45863e-05
	Derl1	ENSRNOG00000005551	Protein Coding	-0.278159	1265.59	2.58723e-12	9.29847e-14	-0.372795	896.81	2.25836e-08	5.6847e-10
	Ntn4	ENSRNOG00000005573	Protein Coding	0.511767	92.0788	1.10879e-07	9.99661e-09	0.619431	109.503	6.20857e-09	1.33045e-10
	Abi3	ENSRNOG00000005575	Protein Coding	0.356245	80.3803	6.29233e-06	8.81967e-07	0.427941	66.3432	0.000357927	3.39284e-05
	Desi1	ENSRNOG00000005577	Protein Coding	0.207165	802.301	4.46518e-06	6.02709e-07	0.208597	742.858	0.00220342	0.000296634
	Itgb4	ENSRNOG00000005580	Protein Coding	-0.739527	212.847	1.37047e-06	1.62399e-07	-0.472905	180.966	0.0121992	0.00237092
	Suclg1	ENSRNOG00000005587	Protein Coding	-0.136723	1794.11	0.00700889	0.0023533	-0.223522	1594.21	0.0354836	0.00916699
	Brinp2	ENSRNOG00000005592	Protein Coding	-0.708809	1198.22	2.27627e-22	1.81148e-24	-0.628894	1565.77	4.08287e-13	3.30715e-15
	Nr4a2	ENSRNOG00000005600	Protein Coding	0.790358	479.494	2.779e-11	1.19281e-12	0.68615	447.032	2.05354e-07	6.42562e-09
	Neurod1	ENSRNOG00000005609	Protein Coding	-0.698644	335.825	5.08032e-14	1.37983e-15	-0.704077	288.634	4.03432e-08	1.06721e-09
	Ankmy2	ENSRNOG00000005623	Protein Coding	0.0775104	1118.43	0.0198995	0.00773218	0.117665	906.499	0.0205883	0.0045691
	Pdzrn3	ENSRNOG00000005632	Protein Coding	0.248098	257.131	0.00257968	0.000751903	0.254616	297.061	0.0137503	0.00276189
	Ar	ENSRNOG00000005639	Protein Coding	0.438686	110.107	3.62027e-05	6.18404e-06	0.420324	104.498	0.00312196	0.000455026
	Frs2	ENSRNOG00000005642	Protein Coding	-0.183839	1216.8	0.00100114	0.000257263	-0.184713	991.06	0.0323739	0.00815358
	Cntn4	ENSRNOG00000005652	Protein Coding	0.535433	352.669	4.47759e-07	4.68998e-08	0.455501	298.532	0.00121958	0.000146616
	Cpa6	ENSRNOG00000005655	Protein Coding	-0.503069	3.86913	0.035117	0.0148729	-0.686033	3.55297	0.0197373	0.00433177
	Grm7	ENSRNOG00000005662	Protein Coding	-0.470652	487.705	1.47951e-17	2.28645e-19	-0.371332	392.482	6.28148e-06	3.08181e-07
	Astn1	ENSRNOG00000005667	Processed Transcript	-0.37858	5568.75	5.15532e-21	4.89672e-23	-0.380713	4903.76	1.6478e-11	1.91762e-13
	Car8	ENSRNOG00000005669	Protein Coding	0.42192	77.7186	3.02896e-06	3.90654e-07	0.269254	63.6224	0.0439477	0.0119343
	Runx1t1	ENSRNOG00000005673	Protein Coding	0.200043	281.187	0.00449886	0.00141477	0.571508	332.034	0.000190595	1.61516e-05
	Fap	ENSRNOG00000005679	Protein Coding	0.863996	9.80849	0.000406096	9.34081e-05	0.896395	7.55099	0.00172854	0.000222185
	Lmcd1	ENSRNOG00000005690	Protein Coding	0.471202	155.266	3.84085e-14	1.01755e-15	0.427265	132.154	3.68544e-08	9.67368e-10
	Mgp	ENSRNOG00000005695	Protein Coding	0.828463	101.131	3.07578e-09	1.96135e-10	0.709753	105.038	0.000704151	7.54473e-05
	Nsg1	ENSRNOG00000005700	Protein Coding	-0.151063	3370.07	6.04425e-06	8.4347e-07	-0.185953	2949.52	0.000101251	7.71866e-06
	Arfgef1	ENSRNOG00000005703	Protein Coding	-0.119466	1352.32	0.00105001	0.000271277	-0.229038	1077.15	0.0455414	0.0124932
	Bfsp1	ENSRNOG00000005707	Protein Coding	0.377078	13.0453	0.00337977	0.00102346	0.489094	14.7757	0.0119689	0.00231819
	Mmp16	ENSRNOG00000005708	Protein Coding	-0.314692	340.957	2.23088e-09	1.36187e-10	-0.388936	297.224	4.0682e-05	2.67167e-06
	Ptprd	ENSRNOG00000005711	Protein Coding	0.341681	1891.26	4.62044e-07	4.87024e-08	0.324934	1743.73	0.00215349	0.000288259
	Emc4	ENSRNOG00000005719	Protein Coding	-0.128713	952.175	0.00521159	0.00167663	-0.345528	601.574	0.00190363	0.000248071
	Grin3a	ENSRNOG00000005723	Protein Coding	1.03407	127.778	3.26504e-14	8.54943e-16	1.03172	138.55	1.27578e-09	2.28451e-11
	Pclo	ENSRNOG00000005726	Protein Coding	-0.484911	3954.91	2.83917e-13	8.7025e-15	-0.462223	4610.16	3.44649e-09	6.96154e-11
	Galnt3	ENSRNOG00000005727	Protein Coding	-0.541905	58.644	9.79936e-10	5.59978e-11	-0.38015	45.8206	0.011914	0.00230205
	Palm3	ENSRNOG00000005729	Protein Coding	-0.690606	180.867	5.67431e-14	1.56155e-15	-0.366415	141.992	0.0302157	0.00747724
	Cpsf2	ENSRNOG00000005733	Protein Coding	-0.200508	892.644	7.25132e-11	3.40284e-12	-0.27942	736.606	0.000717613	7.72209e-05
	Eif1ax	ENSRNOG00000005736	Protein Coding	-0.0679694	1690.35	0.0278054	0.0113923	-0.23626	928.152	0.0476097	0.0132607
	Il27ra	ENSRNOG00000005747	Protein Coding	-0.796562	12.2635	1.2949e-07	1.18473e-08	-0.64486	10.0854	0.00831688	0.00148208
	Btbd11	ENSRNOG00000005758	Protein Coding	0.567875	160.625	2.14553e-09	1.30646e-10	0.668074	171.377	4.07791e-07	1.39652e-08
	Tbc1d20	ENSRNOG00000005766	Protein Coding	-0.200338	382.053	9.83971e-09	6.91614e-10	-0.232257	358.933	4.8496e-05	3.31412e-06
	Sostdc1	ENSRNOG00000005770	Protein Coding	0.859641	12.5846	0.000238748	5.17407e-05	0.684221	12.94	0.0103941	0.00194869
	Cdk5rap2	ENSRNOG00000005788	Protein Coding	0.152705	425.417	0.00117223	0.000307487	0.158319	416.295	0.0262399	0.00624586
	Ctnna1	ENSRNOG00000005796	Protein Coding	0.365222	1295.99	1.14929e-12	3.83549e-14	0.397735	1144.92	5.08766e-09	1.05041e-10
	Sla	ENSRNOG00000005797	Protein Coding	0.532343	22.5896	6.78859e-05	1.25789e-05	0.439189	17.3978	0.0320914	0.00806151
	Stx17	ENSRNOG00000005801	Protein Coding	-0.185322	111.629	0.00182291	0.000506899	-0.254389	97.3192	0.0190715	0.0041563
	Oxtr	ENSRNOG00000005806	Protein Coding	1.03973	13.7957	1.79026e-06	2.18302e-07	0.667689	10.8716	0.0213294	0.00478615
	Arhgdib	ENSRNOG00000005809	Protein Coding	0.409944	161.704	8.67347e-08	7.61902e-09	0.323569	162.826	0.00317822	0.000464689
	Lyc2	ENSRNOG00000005825	Protein Coding	0.356724	414.896	0.00010289	2.01004e-05	0.277092	444.66	0.0370674	0.00967826
	Erp44	ENSRNOG00000005841	Protein Coding	-0.0870186	530.705	0.00320241	0.00096268	-0.236056	388.884	0.0465193	0.0128664
	Aco1	ENSRNOG00000005849	Protein Coding	0.0625721	564.738	0.0304887	0.0126701	0.09929	561.761	0.0476795	0.0132899
	Gdap1	ENSRNOG00000005850	Protein Coding	-0.165663	1673.18	0.00209858	0.00059496	-0.322165	924.668	0.0454758	0.0124656
	Tacr1	ENSRNOG00000005853	Protein Coding	-0.3515	70.4413	0.000479183	0.00011236	-0.341878	68.5192	0.025553	0.00602996
	Lrrc3b	ENSRNOG00000005857	Protein Coding	-0.705549	82.6081	2.5821e-05	4.23036e-06	-0.850569	68.5026	3.3996e-06	1.51105e-07
	Ssfa2	ENSRNOG00000005865	Protein Coding	0.152411	929.154	0.0107888	0.0038337	0.192655	740.267	0.0238076	0.0055119
	Il1rn	ENSRNOG00000005871	Protein Coding	-0.660914	5.65057	0.000499217	0.000117698	-0.58901	4.24195	0.0318634	0.00798953
	Tle2	ENSRNOG00000005874	Protein Coding	0.287327	231.54	0.0163427	0.0061731	0.433613	142.31	0.00920356	0.00167265
	Maml2	ENSRNOG00000005879	Protein Coding	-0.584269	214.531	7.41576e-09	5.07913e-10	-0.406341	302.004	0.000344584	3.25222e-05
	Tle1	ENSRNOG00000005882	Protein Coding	-0.625653	689.331	2.98205e-10	1.5525e-11	-0.574869	556.652	3.4586e-07	1.15606e-08
	Nek10	ENSRNOG00000005883	Protein Coding	-0.664386	57.6348	2.32813e-10	1.18456e-11	-0.527047	67.7884	0.000415958	4.05168e-05
	Psca	ENSRNOG00000005887	Protein Coding	0.865013	2.09223	0.000393294	9.01404e-05	0.966677	2.43348	0.000584295	6.05682e-05
	Cdc27	ENSRNOG00000005904	Protein Coding	-0.181898	533.544	6.44109e-05	1.18596e-05	-0.291823	434.372	0.0060506	0.00100068
	Pde4b	ENSRNOG00000005905	Protein Coding	0.337631	630.714	1.37043e-08	9.96317e-10	0.307101	538.418	0.00138912	0.000170974
	Pawr	ENSRNOG00000005917	Protein Coding	0.80607	19.6398	1.00723e-07	9.00854e-09	0.586086	15.0964	0.0115879	0.00222835
	Megf9	ENSRNOG00000005932	Protein Coding	-0.523354	1039.81	4.24456e-11	1.86981e-12	-0.609206	916.459	2.34931e-07	7.49138e-09
	Yap1	ENSRNOG00000005933	Protein Coding	0.316035	94.7579	0.00181327	0.000503661	0.494921	89.7003	0.000257546	2.29476e-05
	Rrbp1	ENSRNOG00000005958	Protein Coding	0.281408	1193.35	2.88159e-07	2.89979e-08	0.520257	1194.29	2.01295e-07	6.23307e-09
	Rab2a	ENSRNOG00000005963	Protein Coding	-0.308575	2169	1.14441e-08	8.18482e-10	-0.200588	1553.51	0.00667255	0.00112235
	Nr4a3	ENSRNOG00000005964	Protein Coding	-0.513819	1203.77	7.36592e-12	2.86665e-13	-0.602384	983.453	4.57035e-10	7.31031e-12
	Lrrc1	ENSRNOG00000005970	Protein Coding	0.575015	133.842	1.49196e-07	1.38648e-08	0.403241	99.1054	0.00590677	0.00097356
	Doc2b	ENSRNOG00000005978	Protein Coding	0.574564	466.541	1.18144e-05	1.77025e-06	0.68557	449.397	2.10412e-06	8.86694e-08
	Etv6	ENSRNOG00000005984	Protein Coding	0.308698	41.2674	0.00138403	0.000371286	0.400746	49.1914	0.00712004	0.00121332
	Kcnma1	ENSRNOG00000005985	Protein Coding	-0.303597	772.167	7.37347e-07	8.17339e-08	-0.312391	799.411	0.000153557	1.25799e-05
	Smoc1	ENSRNOG00000005998	Protein Coding	0.474427	90.4408	2.65695e-06	3.37762e-07	0.444754	68.9311	0.00653999	0.00109905
	Slc6a20	ENSRNOG00000006010	Protein Coding	0.422005	169.217	0.00350563	0.00106788	0.653372	157.915	0.00102614	0.000118628
	Lamb3	ENSRNOG00000006025	Protein Coding	0.800862	22.4969	2.08357e-15	4.50062e-17	0.77633	24.0195	4.83975e-05	3.30242e-06
	Snap25	ENSRNOG00000006037	Protein Coding	-0.283023	25881	2.08096e-07	2.01183e-08	-0.417705	20295.8	1.07285e-05	5.6541e-07
	Gdf7	ENSRNOG00000006046	Protein Coding	0.874352	1.38139	0.000325422	7.30475e-05	0.740544	1.49422	0.00971605	0.0017882
	Sulf2	ENSRNOG00000006052	Protein Coding	-0.578022	3304.17	9.92303e-11	4.75339e-12	-0.4562	3521.18	4.64026e-05	3.11396e-06
	Asap2	ENSRNOG00000006056	Protein Coding	0.757779	664.247	1.73738e-21	1.51643e-23	0.917292	590.869	1.49708e-24	1.64833e-27
	Matn2	ENSRNOG00000006060	Protein Coding	-0.412753	899.081	6.00023e-06	8.36403e-07	-0.481593	725.923	7.02692e-07	2.61537e-08
	Psd4	ENSRNOG00000006079	Protein Coding	0.284089	54.4367	0.00102004	0.000262747	0.392993	50.308	0.00850317	0.00152313
	LRRTM1	ENSRNOG00000006093	Protein Coding	-0.205419	1212.46	0.00903204	0.00313573	-0.209131	1109.26	0.0228271	0.00522638
	Cd44	ENSRNOG00000006094	Protein Coding	0.453069	150.258	0.000161619	3.32831e-05	0.409218	110.769	0.00781777	0.00136299
	Tbc1d31	ENSRNOG00000006103	Protein Coding	-0.15085	284.104	0.000235359	5.09338e-05	-0.282902	232.873	0.00483268	0.000768779
	Jph1	ENSRNOG00000006110	Protein Coding	-0.324435	246.657	0.00113373	0.000296108	-0.318195	195.346	0.0264411	0.00630866
	Hk2	ENSRNOG00000006116	Protein Coding	0.200135	148.482	0.00801683	0.00274293	0.370318	231.553	0.00164589	0.000208838
	Pdpk1	ENSRNOG00000006136	Protein Coding	-0.233246	634.289	2.13362e-05	3.40797e-06	-0.304292	621.873	0.0011058	0.000129854
	Trim54	ENSRNOG00000006146	Protein Coding	0.961177	21.0812	1.04119e-06	1.18996e-07	1.0626	30.4942	2.05819e-05	1.20288e-06
	Pde1a	ENSRNOG00000006154	Protein Coding	0.295987	758.008	0.00144074	0.00038835	0.246635	630.98	0.0399224	0.0106079
	St18	ENSRNOG00000006200	Protein Coding	-0.530981	444.675	4.71504e-08	3.8588e-09	-0.563225	401.814	8.10102e-06	4.14479e-07
	Slc30a3	ENSRNOG00000006204	Protein Coding	-0.374058	2069.44	0.000620248	0.000150086	-0.311181	1500.97	0.045711	0.0125678
	Tmem106b	ENSRNOG00000006206	Protein Coding	-0.197804	1284.74	5.94349e-08	5.00148e-09	-0.352982	777.315	0.00838839	0.0014974
	Ptpro	ENSRNOG00000006231	Protein Coding	-0.356078	480.434	0.00242431	0.00070139	-0.389021	452.45	0.00804254	0.00141752
	Nell2	ENSRNOG00000006235	Protein Coding	-0.232748	13799.7	0.00732041	0.00247684	-0.258924	12489.8	0.00716278	0.00122244
	2016-03-07	ENSRNOG00000006241	Protein Coding	-0.0953809	667.249	0.00460391	0.00145348	-0.32493	559.748	0.0231908	0.00533933
	Copa	ENSRNOG00000006247	Protein Coding	-0.157103	2843.09	1.18879e-08	8.53891e-10	-0.132179	2385.65	0.000680397	7.24487e-05
	Trim37	ENSRNOG00000006248	Protein Coding	-0.12773	2030.94	3.78402e-06	5.00469e-07	-0.2333	1659.7	5.72718e-05	4.00486e-06
	Nipal4	ENSRNOG00000006255	Protein Coding	0.577011	185.736	1.64497e-05	2.55229e-06	0.618471	169.838	1.18824e-05	6.34141e-07
	Papolg	ENSRNOG00000006261	Protein Coding	-0.0777402	334.759	0.022433	0.00889395	-0.296503	290.448	0.000440986	4.3339e-05
	Mycn	ENSRNOG00000006308	Protein Coding	-0.240494	67.1975	0.00821821	0.00282028	-0.356193	74.5987	0.013503	0.00270033
	Ptges	ENSRNOG00000006320	Protein Coding	0.482535	8.66769	0.00359039	0.00109682	0.544359	7.40862	0.049383	0.0139091
	Trpc6	ENSRNOG00000006324	Protein Coding	-0.769724	430.595	2.79302e-09	1.75953e-10	-0.924052	322.146	7.18722e-10	1.20856e-11
	Fyco1	ENSRNOG00000006336	Protein Coding	0.313765	441.564	2.47662e-05	4.02959e-06	0.31828	433.271	0.000260625	2.3262e-05
	Memo1	ENSRNOG00000006340	Protein Coding	-0.0821005	361.066	0.0188647	0.00727585	-0.228986	240.597	0.047663	0.0132829
	Sgip1	ENSRNOG00000006357	Protein Coding	-0.322725	1050.13	4.25406e-07	4.43381e-08	-0.202458	1046.15	0.0242608	0.00564917
	Itgb1bp1	ENSRNOG00000006358	Protein Coding	0.316177	337.305	3.85318e-21	3.56098e-23	0.248657	287.638	0.0106576	0.00201012
	Alg2	ENSRNOG00000006369	Protein Coding	-0.108462	2505.87	0.00106473	0.000275625	-0.255882	2220	1.32857e-05	7.18568e-07
	RGD1310852	ENSRNOG00000006370	Protein Coding	-0.477491	209.739	1.14342e-14	2.79441e-16	-0.502726	168.422	1.14937e-06	4.54304e-08
	Chrm5	ENSRNOG00000006397	Protein Coding	1.10375	75.3008	1.63291e-12	5.65905e-14	0.942219	70.5358	2.73464e-07	8.91462e-09
	Tbc1d14	ENSRNOG00000006400	Protein Coding	-0.128235	1641.81	0.000296436	6.58713e-05	-0.168125	1532.53	0.00120939	0.000145144
	Samhd1	ENSRNOG00000006418	Protein Coding	-0.31207	100.646	7.10541e-08	6.10043e-09	-0.317253	100.938	0.00485476	0.000773287
	Zbtb25	ENSRNOG00000006441	Protein Coding	-0.107694	149.686	0.0476611	0.0211376	-0.378722	125.069	0.0152853	0.0031486
	Rph3al	ENSRNOG00000006454	Protein Coding	0.578588	71.8893	1.47394e-12	5.04758e-14	0.573694	63.8882	3.89362e-06	1.75658e-07
	Cdk2	ENSRNOG00000006469	Protein Coding	0.343855	63.9292	1.38164e-05	2.10469e-06	0.350237	48.3782	0.0167201	0.00352557
	Pvalb	ENSRNOG00000006471	Protein Coding	0.700179	655.641	8.08011e-18	1.19063e-19	0.577938	390.25	8.88278e-06	4.5903e-07
	Lama5	ENSRNOG00000006479	Protein Coding	0.518443	147.595	0.000316993	7.08949e-05	0.871703	158.261	2.63342e-07	8.53236e-09
	Snf8	ENSRNOG00000006500	Protein Coding	0.126276	777.771	0.000851039	0.000213535	0.256188	683.078	0.00841409	0.00150415
	Srgap3	ENSRNOG00000006509	Protein Coding	-0.30545	2270.14	1.39401e-08	1.01632e-09	-0.193645	3024.26	0.00361486	0.000540522
	Sema3c	ENSRNOG00000006526	Protein Coding	-0.997478	402.723	4.42141e-12	1.67077e-13	-1.17281	320.046	5.11052e-12	5.37095e-14
	AABR06095962.1	ENSRNOG00000006528	Processed Pseudogene	-0.334203	6.44725	0.0215963	0.00850347	-0.295541	493.429	3.15726e-06	1.39039e-07
	Mrc2	ENSRNOG00000006548	Protein Coding	0.41642	225.432	0.000476507	0.000111683	0.525224	259.8	3.66962e-05	2.34783e-06
	Fam149b1	ENSRNOG00000006554	Protein Coding	0.0975009	555.37	0.00187271	0.00052344	0.111084	504.665	0.0314208	0.00785762
	Slc5a6	ENSRNOG00000006556	Protein Coding	0.208021	703.339	2.3527e-08	1.8107e-09	0.163981	563.79	0.0394139	0.0104485
	Plekhg3	ENSRNOG00000006570	Protein Coding	0.448729	1718.94	4.90021e-05	8.6899e-06	0.544197	1406.08	9.68992e-05	7.31261e-06
	LOC100910833	ENSRNOG00000006587	Protein Coding	0.0922165	2039.77	0.000348436	7.88752e-05	0.250559	1241.05	0.000595841	6.18873e-05
	Fam163b	ENSRNOG00000006591	Protein Coding	-0.561374	883.042	1.09426e-05	1.62199e-06	-0.429542	541.137	0.0224502	0.00511413
	Thy1	ENSRNOG00000006604	Protein Coding	-0.159966	10644	0.00772324	0.00262742	-0.274881	10449.7	0.000426409	4.16878e-05
	LOC100364190	ENSRNOG00000006617	Protein Coding	0.184243	272.402	0.0123775	0.00448595	0.23509	283.116	0.023147	0.00532218
	Cys1	ENSRNOG00000006627	Protein Coding	-0.161002	163.968	0.00755575	0.00256345	-0.209713	125.265	0.0170631	0.00361714
	Rps6ka3	ENSRNOG00000006632	Protein Coding	-0.289	358.091	2.90224e-10	1.50797e-11	-0.369236	257.104	0.00332658	0.000489113
	Dbh	ENSRNOG00000006641	Protein Coding	-0.674836	3.78692	0.000745893	0.000184779	-0.853725	3.33846	0.00119171	0.000142173
	Kdm4c	ENSRNOG00000006644	Protein Coding	-0.164645	260.668	0.000126486	2.52426e-05	-0.309084	208.363	0.0193274	0.00422416
	Thrb	ENSRNOG00000006649	Protein Coding	0.347467	734.629	2.27276e-06	2.83672e-07	0.377522	775.162	9.70276e-05	7.33204e-06
	Nav3	ENSRNOG00000006682	Protein Coding	-0.343704	576.57	1.00292e-07	8.96482e-09	-0.243747	693.494	0.00170374	0.000217825
	Nedd4	ENSRNOG00000006683	Protein Coding	-0.188396	8178.85	1.40322e-07	1.29681e-08	-0.268829	6661.15	0.00247781	0.000342849
	Cav1	ENSRNOG00000006694	Protein Coding	0.507606	395.451	1.66745e-09	9.93947e-11	0.539243	384.069	1.43466e-08	3.42006e-10
	Zfp398	ENSRNOG00000006703	Protein Coding	-0.260113	233.209	2.66945e-07	2.66301e-08	-0.302652	218.509	0.000867847	9.66351e-05
	Tbc1d24	ENSRNOG00000006708	Protein Coding	-0.211316	791.805	4.86962e-08	3.9978e-09	-0.173329	766.476	0.0111616	0.00213006
	Ankrd26	ENSRNOG00000006717	Protein Coding	-0.171992	419.33	0.000967737	0.000247884	-0.252288	349.079	0.0124749	0.00244018
	Zfp618	ENSRNOG00000006719	Protein Coding	-0.512539	48.1075	1.05641e-10	5.07674e-12	-0.288903	68.014	0.0254049	0.00598068
	Rnpep	ENSRNOG00000006720	Protein Coding	-0.0989157	832.639	0.00182825	0.000508937	-0.134759	801.349	0.0148707	0.00304336
	Itga11	ENSRNOG00000006723	Protein Coding	-0.665687	58.3695	0.000162992	3.36244e-05	-0.49422	60.3409	0.0325298	0.00820683
	Zfp9	ENSRNOG00000006726	Protein Coding	-0.191118	136.495	7.83618e-05	1.4846e-05	-0.300906	106.49	0.00843131	0.00150809
	Spc25	ENSRNOG00000006731	Protein Coding	-1.47145	34.7432	2.47766e-17	3.98166e-19	-1.54116	20.6282	1.55618e-14	9.49378e-17
	Fbxo32	ENSRNOG00000006738	Protein Coding	0.465152	82.2022	1.53142e-05	2.35645e-06	0.48816	92.0153	8.28592e-05	6.09996e-06
	Acyp1	ENSRNOG00000006744	Protein Coding	0.28171	151.091	1.12978e-07	1.02032e-08	0.261146	95.8686	0.00973761	0.00179317
	Psmd6	ENSRNOG00000006751	Protein Coding	-0.1063	1230.08	0.0308012	0.0128253	-0.163112	872.252	0.00298905	0.000431823
	Sh3gl2	ENSRNOG00000006761	Protein Coding	-0.598926	2600.99	1.07416e-15	2.23358e-17	-0.660756	2182.5	2.58905e-13	1.99097e-15
	Rbm18	ENSRNOG00000006763	Protein Coding	-0.229539	920.975	6.57425e-13	2.09612e-14	-0.404297	804.872	0.000476836	4.72778e-05
	Mmp19	ENSRNOG00000006778	Protein Coding	-0.520206	45.1383	0.000127691	2.55159e-05	-0.514177	37.2117	0.00456329	0.000716334
	Neb	ENSRNOG00000006783	Protein Coding	-0.687679	35.5159	6.30051e-09	4.24735e-10	-0.730401	48.6385	4.73917e-05	3.20949e-06
	Dhcr24	ENSRNOG00000006787	Protein Coding	-0.38723	1158.05	2.811e-07	2.81721e-08	-0.425206	1046.05	2.45253e-05	1.47861e-06
	Ddit3	ENSRNOG00000006789	Protein Coding	-0.225457	333.408	9.92099e-08	8.86303e-09	-0.362105	310.215	5.9913e-06	2.90258e-07
	Tmem246	ENSRNOG00000006800	Protein Coding	-0.200818	659.759	0.000321465	7.20271e-05	-0.227851	539.511	0.0118957	0.00229669
	Lrrn1	ENSRNOG00000006802	Protein Coding	-0.262985	1208.44	7.77704e-05	1.471e-05	-0.373385	969.047	0.00180521	0.00023331
	Setmar	ENSRNOG00000006806	Protein Coding	0.250108	49.4486	3.55374e-05	6.05762e-06	0.455987	41.0907	0.000645769	6.80001e-05
	Lancl2	ENSRNOG00000006810	Protein Coding	-0.193285	760.415	6.97572e-05	1.29938e-05	-0.262188	612.7	0.000856801	9.49984e-05
	Arl6ip5	ENSRNOG00000006818	Protein Coding	-0.254	1817	3.20566e-06	4.15911e-07	-0.431466	1487.01	1.10749e-05	5.87073e-07
	Hdac11	ENSRNOG00000006824	Protein Coding	0.684817	1899.32	5.85703e-27	2.22529e-29	0.556193	1487.96	1.36624e-10	1.87713e-12
	Baz1a	ENSRNOG00000006828	Protein Coding	0.40498	64.5238	3.9305e-05	6.78458e-06	0.538089	62.4564	0.000875868	9.78748e-05
	Pgr	ENSRNOG00000006831	Protein Coding	-0.245091	156.906	0.0032757	0.000987233	-0.230294	122.707	0.0489688	0.0137718
	Ano4	ENSRNOG00000006841	Protein Coding	0.753203	607.058	4.68209e-21	4.42318e-23	0.782343	426.935	9.85168e-15	5.90919e-17
	Ovol2	ENSRNOG00000006850	Protein Coding	1.02253	11.0785	7.20384e-06	1.02674e-06	0.822698	8.83666	0.00356994	0.000531483
	Elavl2	ENSRNOG00000006853	Protein Coding	-0.533299	907.844	6.38171e-08	5.42266e-09	-0.632895	685.971	6.39587e-06	3.1576e-07
	Ndnf	ENSRNOG00000006857	Protein Coding	0.998961	106.614	5.80565e-14	1.60067e-15	0.834795	88.2923	2.04997e-07	6.37922e-09
	Itk	ENSRNOG00000006860	Protein Coding	0.510281	9.08451	0.00184789	0.000515364	0.723296	6.79347	0.00323405	0.000474271
	Laptm4a	ENSRNOG00000006865	Protein Coding	0.263804	3489.5	8.67347e-08	7.61915e-09	0.194811	2210.9	0.0499163	0.0141088
	Etv1	ENSRNOG00000006867	Protein Coding	0.847432	1658.05	4.18942e-20	4.53852e-22	0.943295	1338.68	1.68406e-12	1.56268e-14
	Msx1	ENSRNOG00000006876	Protein Coding	0.801617	111.705	1.73214e-06	2.10326e-07	0.944437	66.1926	1.03665e-05	5.4474e-07
	Efnb1	ENSRNOG00000006877	Protein Coding	0.499642	167.991	6.41188e-10	3.52576e-11	0.506088	142.207	1.92722e-05	1.11646e-06
	Dbx2	ENSRNOG00000006885	Protein Coding	0.319919	56.0969	0.00276991	0.000816454	0.299206	46.382	0.0162246	0.00338034
	Ambp	ENSRNOG00000006889	Protein Coding	-1.15246	1.95899	2.39291e-07	2.35397e-08	-1.02762	2.30729	0.000196194	1.67568e-05
	Vps53	ENSRNOG00000006895	Protein Coding	-0.077687	695.185	0.0182411	0.00699788	-0.153151	761.822	0.00319172	0.00046683
	Pou3f2	ENSRNOG00000006908	Protein Coding	0.302654	74.4522	0.0141694	0.00524159	0.502533	65.9657	0.00339242	0.000500706
	Sptb	ENSRNOG00000006911	Protein Coding	-0.427643	2612	9.98222e-12	3.97198e-13	-0.210894	2909.51	0.0335136	0.00852702
	Eepd1	ENSRNOG00000006931	Protein Coding	-0.815276	294.481	2.61222e-15	5.70003e-17	-0.717053	291.811	2.81395e-08	7.1986e-10
	Arhgap9	ENSRNOG00000006946	Protein Coding	0.563535	52.6818	7.90042e-08	6.85511e-09	0.490921	39.0442	0.0103978	0.00194993
	Prex1	ENSRNOG00000006952	Protein Coding	0.288132	2323.01	1.69356e-09	1.01038e-10	0.420263	2340.29	1.24232e-06	4.96137e-08
	Adamtsl1	ENSRNOG00000006956	Protein Coding	0.310348	91.3554	0.019507	0.00755463	0.468708	112.139	0.00251571	0.000349048
	Stk32c	ENSRNOG00000006962	Protein Coding	-0.419903	1110.95	3.44005e-05	5.83909e-06	-0.415203	862.311	0.00067993	7.23642e-05
	Ctse	ENSRNOG00000006963	Protein Coding	0.380755	36.3236	0.0011568	0.000302786	0.405181	40.9751	0.0233036	0.00537013
	Aff4	ENSRNOG00000006965	Protein Coding	-0.0995444	3354.91	0.00618505	0.0020403	-0.182831	2616.51	0.0430944	0.0116584
	Ntn3	ENSRNOG00000006970	Protein Coding	0.324983	160.473	0.000182906	3.83054e-05	0.439936	113.506	0.00300026	0.000433904
	RGD1307947	ENSRNOG00000006973	Protein Coding	-0.335683	325.926	7.04594e-12	2.72765e-13	-0.341892	212.723	0.00617764	0.00102486
	Grb7	ENSRNOG00000006990	Protein Coding	0.633025	10.2147	0.00102889	0.000265293	0.581153	7.72621	0.0302116	0.00747457
	Ano6	ENSRNOG00000006995	Protein Coding	-0.436874	420.007	1.57186e-10	7.82017e-12	-0.353515	400.913	2.71638e-05	1.66553e-06
	Grhl2	ENSRNOG00000007000	Protein Coding	-0.297548	9.95555	0.0423094	0.01846	-0.577093	11.0753	0.00986542	0.00182378
	Mei1	ENSRNOG00000007003	Protein Coding	-1.51506	267.256	5.40917e-21	5.16561e-23	-1.53181	221.655	4.23633e-20	9.1216e-23
	Asic2	ENSRNOG00000007019	Protein Coding	0.250449	471.284	1.64514e-05	2.55425e-06	0.256353	433.954	0.00235117	0.000321628
	Galm	ENSRNOG00000007023	Protein Coding	0.356569	264.704	4.80533e-14	1.29572e-15	0.383258	249.509	1.87566e-06	7.7888e-08
	Hgf	ENSRNOG00000007027	Protein Coding	-0.324471	45.54	0.0132943	0.00487038	-0.49338	35.9697	0.00690669	0.00116988
	Epha7	ENSRNOG00000007030	Protein Coding	-0.58552	1234.28	4.57815e-06	6.19368e-07	-0.588533	1215.83	8.60093e-05	6.38037e-06
	Trim9	ENSRNOG00000007031	Protein Coding	-0.271683	2726.57	1.33926e-09	7.84565e-11	-0.261139	2544.23	1.05589e-06	4.13581e-08
	Sorcs2	ENSRNOG00000007033	Protein Coding	0.253781	1123.8	2.38791e-06	2.99638e-07	0.230471	1138.5	0.00114188	0.000134993
	Hipk2	ENSRNOG00000007034	Protein Coding	0.260374	1407.38	0.023572	0.00942542	0.611205	1807.96	1.78477e-10	2.53451e-12
	Cntn5	ENSRNOG00000007038	Protein Coding	-0.533067	88.4106	5.42358e-06	7.47667e-07	-0.450096	85.5298	0.00320108	0.000468678
	Ttc18	ENSRNOG00000007046	Protein Coding	-0.651441	416.311	8.13938e-32	7.94005e-35	-0.71023	457.147	6.84151e-22	1.12236e-24
	Plin2	ENSRNOG00000007060	Protein Coding	0.182792	128.914	0.00325639	0.000981081	0.353414	120.305	0.00111936	0.000131814
	Rin3	ENSRNOG00000007062	Protein Coding	0.34189	76.2408	0.00141131	0.000379475	0.548506	84.3762	0.00049155	4.90182e-05
	Adhfe1	ENSRNOG00000007069	Protein Coding	0.264571	628.192	1.23268e-05	1.85501e-06	0.282245	460.685	0.00334389	0.000492172
	Wisp1	ENSRNOG00000007078	Protein Coding	-0.839389	18.7136	1.85986e-06	2.27839e-07	-0.948459	18.4622	2.47413e-05	1.49544e-06
	Met	ENSRNOG00000007079	Protein Coding	2.14878	164.942	8.46426e-30	1.56448e-32	2.20398	166.071	1.29504e-27	6.63921e-31
	Xdh	ENSRNOG00000007081	Protein Coding	0.397298	169.299	8.90723e-05	1.71541e-05	0.361093	152.559	0.00407574	0.000625001
	Cacna1c	ENSRNOG00000007090	Protein Coding	-0.895131	923.278	7.93018e-23	5.86305e-25	-0.796275	1077.05	5.61418e-14	3.94311e-16
	Ly6e	ENSRNOG00000007091	Protein Coding	-0.508514	1792.26	5.20338e-24	3.15243e-26	-0.504728	1191.8	1.13756e-06	4.49054e-08
	Acss1	ENSRNOG00000007102	Protein Coding	0.21545	887.459	0.000929721	0.000236332	0.204163	693.181	0.0139902	0.00282301
	Itpr1	ENSRNOG00000007104	Protein Coding	0.731679	7028.05	1.57552e-24	8.65534e-27	0.692155	7104.15	1.24055e-16	5.21507e-19
	Sos1	ENSRNOG00000007106	Protein Coding	-0.21122	959.198	2.62228e-06	3.32817e-07	-0.273453	897.666	0.00246069	0.000339544
	Bmp7	ENSRNOG00000007108	Protein Coding	0.607349	76.7568	4.54208e-05	7.99884e-06	0.649982	78.1877	0.00458265	0.000719842
	Ankrd6	ENSRNOG00000007110	Protein Coding	-0.25012	1117.99	1.53401e-07	1.43028e-08	-0.200879	966.187	0.00346333	0.00051348
	Plxnb2	ENSRNOG00000007133	Protein Coding	0.202203	1281.02	0.000340178	7.68138e-05	0.37266	1378.71	4.51427e-05	3.0109e-06
	Strap	ENSRNOG00000007134	Protein Coding	-0.0881645	1001.43	0.006742	0.00225193	-0.199169	829.541	0.0147464	0.00300886
	Anxa7	ENSRNOG00000007136	Protein Coding	-0.246401	1003.1	3.99859e-06	5.31761e-07	-0.259537	600.957	5.12773e-05	3.5331e-06
	B3gat1	ENSRNOG00000007142	Protein Coding	-0.408317	3967.67	1.32331e-08	9.60022e-10	-0.298751	3518.7	0.00305613	0.000444021
	Cdk14	ENSRNOG00000007151	Protein Coding	-0.727015	3216.21	5.33659e-43	2.73994e-47	-0.780499	2546.19	5.04745e-25	4.91652e-28
	Bhlhe40	ENSRNOG00000007152	Protein Coding	0.925458	906.461	8.1735e-26	3.8188e-28	0.809309	765.326	2.72956e-18	7.13665e-21
	Csrp2bp	ENSRNOG00000007160	Protein Coding	0.178922	189.706	0.00140086	0.00037652	0.299307	177.191	0.00128945	0.00015667
	Fhit	ENSRNOG00000007167	Protein Coding	-0.181045	111.356	0.0180118	0.0068988	-0.41814	82.3805	0.00739259	0.00127114
	Lmod1	ENSRNOG00000007185	Protein Coding	0.36645	188.651	0.00271688	0.000797614	0.579237	160.008	3.62863e-05	2.31417e-06
	Ttc22	ENSRNOG00000007189	Protein Coding	1.20911	139.642	2.07793e-21	1.84567e-23	1.23325	118.543	6.16041e-13	5.17947e-15
	Rapgef3	ENSRNOG00000007199	Protein Coding	0.252366	1059.17	2.62939e-05	4.32539e-06	0.376532	984.843	5.29623e-06	2.51697e-07
	Ikzf3	ENSRNOG00000007200	Protein Coding	0.582238	13.844	0.00043305	0.000100253	0.627574	17.178	0.00470398	0.000743724
	Sema3d	ENSRNOG00000007202	Protein Coding	0.496005	84.5277	1.08485e-07	9.76402e-09	0.463861	66.0217	0.0108172	0.00204853
	4930452B06Rik	ENSRNOG00000007206	Protein Coding	0.519121	341.828	5.203e-06	7.12985e-07	0.561679	346.881	9.04822e-06	4.68507e-07
	Oma1	ENSRNOG00000007214	Protein Coding	0.455866	53.7031	8.03274e-09	5.55402e-10	0.496454	39.3719	0.00115278	0.000136754
	Six4	ENSRNOG00000007250	Protein Coding	-0.294855	60.6577	0.0013987	0.000375653	-0.481459	46.6147	4.83279e-05	3.2952e-06
	Ttc9	ENSRNOG00000007254	Protein Coding	1.03385	429.66	3.17459e-33	2.77086e-36	1.06772	319.828	3.40496e-26	2.79296e-29
	Necab1	ENSRNOG00000007256	Protein Coding	-0.836346	579.587	4.45463e-19	5.62633e-21	-0.948301	527.831	7.24012e-15	4.23139e-17
	Gli2	ENSRNOG00000007261	Protein Coding	0.227695	53.9912	0.0270572	0.0110496	0.480336	57.0581	0.00154945	0.00019374
	Map3k9	ENSRNOG00000007271	Protein Coding	0.246609	375.451	0.0085511	0.00294329	0.429644	407.79	0.00234428	0.000320046
	Flnc	ENSRNOG00000007281	Protein Coding	0.392277	360.867	7.58815e-05	1.42981e-05	0.507322	386.763	6.02522e-05	4.22871e-06
	Slc2a1	ENSRNOG00000007284	Protein Coding	0.304251	1649.51	6.47247e-05	1.19334e-05	0.39027	1354.36	0.000220636	1.93421e-05
	Atp1a2	ENSRNOG00000007290	Protein Coding	0.161144	25361.4	0.0338713	0.0142723	0.183806	21591	0.0352921	0.00909895
	Spdl1	ENSRNOG00000007292	Protein Coding	0.266163	24.5699	0.00216563	0.000616766	0.351268	23.0943	0.0256408	0.00606328
	Syde1	ENSRNOG00000007307	Protein Coding	0.471074	82.8087	1.16414e-07	1.05375e-08	0.613807	74.1235	0.000337246	3.17087e-05
	Arl8b	ENSRNOG00000007312	Protein Coding	-0.130477	4547.44	0.000187271	3.93541e-05	-0.285846	3157.29	0.0215698	0.00486333
	Slc26a4	ENSRNOG00000007314	Protein Coding	1.14389	49.0363	1.06806e-11	4.26631e-13	1.11667	36.8706	2.25782e-08	5.67175e-10
	Plxna2	ENSRNOG00000007324	Protein Coding	-0.338331	2359.31	1.31476e-12	4.45521e-14	-0.292131	2300.64	8.794e-08	2.48861e-09
	Frmd6	ENSRNOG00000007329	Protein Coding	0.348333	174.704	4.46432e-06	6.02364e-07	0.426306	186.744	3.58659e-05	2.28552e-06
	Rragd	ENSRNOG00000007331	Protein Coding	-0.525291	415.507	8.01532e-10	4.50623e-11	-0.632957	383.404	3.73632e-10	5.89965e-12
	Sstr3	ENSRNOG00000007332	Protein Coding	-0.748156	512.077	2.60775e-28	6.42666e-31	-0.571585	428.133	9.22922e-07	3.54388e-08
	Ly6h	ENSRNOG00000007334	Protein Coding	-0.1731	2688.07	0.0106603	0.00378259	-0.317721	1136.82	0.00494821	0.00079223
	Ggh	ENSRNOG00000007351	Protein Coding	-0.178358	378.534	0.00232547	0.000668616	-0.35766	272.014	0.0281036	0.00682203
	2016-09-04	ENSRNOG00000007367	Protein Coding	0.609605	2800.08	8.38547e-10	4.71863e-11	0.621484	2644.73	5.16804e-09	1.07303e-10
	Tac1	ENSRNOG00000007374	Protein Coding	1.01552	79.0978	3.39036e-08	2.71027e-09	0.87883	61.5197	0.000204932	1.77238e-05
	Ndrg1	ENSRNOG00000007393	Protein Coding	0.484718	1991.33	9.61943e-08	8.56399e-09	0.514906	1565.43	3.98102e-07	1.36035e-08
	Ebf4	ENSRNOG00000007408	Protein Coding	0.628883	131.406	9.58796e-11	4.58304e-12	0.712118	84.5799	1.05085e-07	3.02767e-09
	Hrh1	ENSRNOG00000007420	Protein Coding	-0.357364	90.9335	1.16911e-05	1.74782e-06	-0.353285	75.6168	0.00782575	0.00136487
	Ypel4	ENSRNOG00000007428	Protein Coding	-0.368396	633.285	1.27881e-08	9.25769e-10	-0.491895	467.612	1.38157e-06	5.57414e-08
	Ube2j1	ENSRNOG00000007434	Protein Coding	-0.0836574	392.088	0.0485555	0.0216215	-0.137648	557.602	0.0389528	0.0102943
	Dzank1	ENSRNOG00000007440	Protein Coding	0.145048	497.458	0.0162784	0.00614547	0.165205	439.89	0.045252	0.012386
	Jag1	ENSRNOG00000007443	Protein Coding	0.219145	98.3233	0.0432713	0.0189279	0.313587	109.129	0.0178399	0.00382997
	Tmem132e	ENSRNOG00000007455	Protein Coding	-0.512132	251.854	2.27868e-09	1.39924e-10	-0.431207	244.785	0.00183131	0.000237152
	2016-09-08	ENSRNOG00000007462	Protein Coding	0.178379	3747.61	1.80438e-08	1.34886e-09	0.232076	3249.69	9.52278e-05	7.17162e-06
	Ace3	ENSRNOG00000007467	Protein Coding	0.369079	171.761	0.0119334	0.00430476	0.449301	171.959	0.0124309	0.00242998
	Gpihbp1	ENSRNOG00000007475	Protein Coding	-0.426284	3.52613	0.027539	0.0112746	-0.735043	3.22824	0.00498225	0.000797936
	Clmp	ENSRNOG00000007476	Protein Coding	-0.476324	871.555	6.52299e-05	1.20466e-05	-0.526975	774.322	0.000131154	1.04958e-05
	Gabrr2	ENSRNOG00000007490	Protein Coding	1.69131	18.7706	1.12952e-27	3.47956e-30	1.58945	17.1756	2.05889e-13	1.56216e-15
	Adam17	ENSRNOG00000007503	Protein Coding	0.377278	340.795	2.58754e-16	4.88892e-18	0.416859	255.263	3.93027e-11	4.91636e-13
	Lrtm2	ENSRNOG00000007508	Protein Coding	-0.767181	663.844	2.36538e-14	6.04794e-16	-0.749604	606.384	3.68496e-12	3.72161e-14
	Slc1a6	ENSRNOG00000007509	Protein Coding	0.495051	49.3824	3.05461e-07	3.09272e-08	0.671709	45.4918	0.00011032	8.61377e-06
	Nckap1	ENSRNOG00000007518	Protein Coding	-0.10286	9454.22	0.0448696	0.0197384	-0.266201	7487.34	0.0325298	0.00820832
	Tmem43	ENSRNOG00000007519	Protein Coding	-0.33984	440.117	2.54143e-10	1.30223e-11	-0.292803	361.461	0.00200505	0.000264734
	Kcnh7	ENSRNOG00000007528	Protein Coding	1.01738	182.887	2.73347e-13	8.32237e-15	1.03423	216.239	6.68946e-13	5.72716e-15
	Asns	ENSRNOG00000007546	Protein Coding	-0.546362	1114.18	2.86707e-12	1.04129e-13	-0.675031	864.058	6.36762e-13	5.38633e-15
	Zfp706	ENSRNOG00000007560	Protein Coding	-0.232973	473.729	8.00305e-10	4.49522e-11	-0.22494	163.377	0.0197962	0.00434672
	Rem1	ENSRNOG00000007567	Protein Coding	0.547254	19.0912	0.00126929	0.00033599	0.678716	19.9182	0.00472445	0.000747687
	Spata6	ENSRNOG00000007568	Protein Coding	0.445808	90.3874	1.68758e-08	1.25288e-09	0.386642	66.0727	0.000617347	6.43743e-05
	Dera	ENSRNOG00000007570	Protein Coding	-0.187591	154.181	0.0035857	0.00109521	-0.251914	164.225	0.0109537	0.00207945
	Padi2	ENSRNOG00000007574	Protein Coding	0.397966	905.458	5.2076e-06	7.14149e-07	0.444678	865.676	3.90329e-05	2.54083e-06
	Lppr1	ENSRNOG00000007575	Protein Coding	-0.791419	165.031	8.53843e-17	1.50366e-18	-0.726706	140.561	9.04059e-12	9.96477e-14
	Slc17a8	ENSRNOG00000007581	Protein Coding	-0.5054	77.311	0.000872597	0.000219617	-0.588031	52.7368	0.00221041	0.000297881
	Ehd4	ENSRNOG00000007584	Protein Coding	-0.254869	298.875	1.68962e-05	2.62851e-06	-0.244346	288.924	0.00729168	0.00124967
	Tcp11l2	ENSRNOG00000007587	Protein Coding	-0.214979	336.557	0.000270419	5.93542e-05	-0.390526	277.238	0.000101594	7.75e-06
	Slc45a3	ENSRNOG00000007591	Protein Coding	0.640205	50.0516	3.11123e-05	5.22984e-06	0.655401	38.4477	0.00173416	0.000223149
	Rffl	ENSRNOG00000007596	Protein Coding	0.338572	825.115	0.000673078	0.000164736	0.378027	472.296	0.00157861	0.00019771
	Afap1	ENSRNOG00000007599	Protein Coding	0.237891	240.173	8.30426e-05	1.58564e-05	0.343483	272.033	0.000210201	1.82657e-05
	Igsf1	ENSRNOG00000007600	Protein Coding	0.346157	1144.05	0.00177655	0.000492639	0.286464	937.729	0.0377876	0.00991279
	Rnf43	ENSRNOG00000007606	Protein Coding	0.460226	143.86	1.02182e-05	1.50568e-06	0.673782	141.151	2.05354e-07	6.42603e-09
	Nr4a1	ENSRNOG00000007607	Protein Coding	1.07693	539.568	5.11169e-25	2.62447e-27	1.1574	400.99	5.80831e-19	1.36974e-21
	C1qtnf5	ENSRNOG00000007613	Protein Coding	0.311259	299.88	3.99859e-06	5.31928e-07	0.255031	272.802	0.0139115	0.00280141
	Ptp4a3	ENSRNOG00000007628	Protein Coding	0.448217	735.122	3.10363e-07	3.14714e-08	0.534735	484.18	0.000434752	4.25703e-05
	Rsl24d1	ENSRNOG00000007630	Protein Coding	-0.169726	578.444	3.83569e-06	5.07893e-07	-0.347532	305.294	0.000657261	6.92776e-05
	Cadps2	ENSRNOG00000007636	Protein Coding	1.40284	754.555	3.53813e-27	1.23939e-29	1.37817	757.102	4.23541e-22	6.51401e-25
	Acer2	ENSRNOG00000007637	Protein Coding	0.476029	300.295	0.00365704	0.00112104	0.941672	273.504	6.32615e-06	3.1167e-07
	Loxl3	ENSRNOG00000007638	Protein Coding	0.265772	74.4283	7.66474e-05	1.44503e-05	0.368753	74.4382	0.00119615	0.000142942
	Npbwr1	ENSRNOG00000007640	Protein Coding	1.02246	0.424563	9.67928e-06	1.41782e-06	0.62955	0.490319	0.0138	0.002774
	Mbtps2	ENSRNOG00000007644	Protein Coding	-0.320639	174.142	5.17723e-08	4.27426e-09	-0.267235	105.591	0.0215652	0.00486113
	Cd63	ENSRNOG00000007650	Protein Coding	0.360926	894.811	1.25752e-08	9.07127e-10	0.272409	614.682	0.00254702	0.000354301
	Nacad	ENSRNOG00000007674	Protein Coding	0.322536	1068.92	2.61835e-05	4.30185e-06	0.304111	1160.09	0.00791877	0.0013884
	Gpr63	ENSRNOG00000007675	Protein Coding	-0.493965	135.107	1.8622e-07	1.76975e-08	-0.353523	87.6411	0.00997566	0.00184928
	Cyth4	ENSRNOG00000007679	Protein Coding	0.297365	228.883	1.00817e-06	1.14964e-07	0.294221	219.996	0.00599302	0.000989927
	2016-09-03	ENSRNOG00000007686	Protein Coding	-0.169122	2535.19	2.13879e-07	2.07324e-08	-0.269088	2499.82	5.88491e-09	1.24601e-10
	Cmpk2	ENSRNOG00000007690	Protein Coding	-0.0921598	327.25	0.0303473	0.0126011	-0.206783	288.701	0.0166138	0.00349379
	Osbpl2	ENSRNOG00000007691	Protein Coding	-0.0949183	923.955	2.37972e-07	2.33977e-08	-0.138509	850.129	0.0336471	0.00857305
	Unc13c	ENSRNOG00000007694	Protein Coding	-0.762579	233.7	3.09895e-05	5.20566e-06	-0.811099	239.845	5.5961e-05	3.89024e-06
	Prkaa2	ENSRNOG00000007706	Protein Coding	-0.349198	181.84	2.22415e-05	3.57083e-06	-0.31548	154.454	0.00439296	0.000683514
	Mcam	ENSRNOG00000007726	Protein Coding	0.73444	507.895	4.57028e-09	2.99883e-10	0.896463	380.252	1.121e-10	1.51719e-12
	LOC691995	ENSRNOG00000007731	Protein Coding	0.463563	601.043	0.00248236	0.000720096	0.426056	447.027	0.0131582	0.0026079
	Arhgef9	ENSRNOG00000007733	Processed Transcript	-0.414443	1749.46	2.76509e-10	1.42961e-11	-0.461356	5279.98	7.5167e-09	1.64931e-10
	Ehd3	ENSRNOG00000007744	Protein Coding	-0.546956	1722.87	8.79219e-20	1.0202e-21	-0.606085	1731.49	1.8755e-20	3.55755e-23
	Tex15	ENSRNOG00000007748	Protein Coding	-0.59021	92.7392	5.05355e-05	8.98519e-06	-0.838118	87.7276	2.83931e-07	9.30135e-09
	Insm2	ENSRNOG00000007754	Protein Coding	-0.966701	6.75175	5.38644e-09	3.59095e-10	-0.61003	4.62348	0.0259789	0.00616909
	Pm20d2	ENSRNOG00000007755	Protein Coding	-0.251102	62.1569	0.00367772	0.00112803	-0.28227	67.9769	0.013722	0.0027534
	Ppp3cb	ENSRNOG00000007757	Protein Coding	-0.211307	4992.59	0.000112353	2.21329e-05	-0.342583	2878.73	0.000548514	5.61843e-05
	Plod1	ENSRNOG00000007763	Protein Coding	0.225511	440.711	2.38962e-05	3.86349e-06	0.21829	402.062	0.00348517	0.000517734
	Frmd4b	ENSRNOG00000007764	Protein Coding	-0.193453	299.517	0.0258378	0.0104628	-0.198889	312.529	0.0278241	0.00673529
	2016-03-02	ENSRNOG00000007769	Protein Coding	0.24475	1015.57	4.7101e-13	1.47032e-14	0.185247	1037.96	0.0135647	0.00271489
	Kank4	ENSRNOG00000007779	Protein Coding	-0.882524	198.131	1.70738e-13	5.04929e-15	-0.830392	221.05	2.99565e-08	7.72487e-10
	Fam151a	ENSRNOG00000007799	Protein Coding	0.311079	163.772	0.00232073	0.000667016	0.284223	151.714	0.0407074	0.0108478
	R3hdm2	ENSRNOG00000007801	Protein Coding	0.141918	2174.51	0.0092646	0.00322932	0.230838	2018.49	0.00572515	0.000935407
	C1galt1	ENSRNOG00000007804	Protein Coding	-0.377249	74.2505	2.21817e-06	2.75719e-07	-0.400675	61.1366	0.0139639	0.00281358
	Nap1l5	ENSRNOG00000007808	Protein Coding	0.531812	2225.08	3.30128e-11	1.42546e-12	0.44308	1492.87	0.000510695	5.12894e-05
	Kctd6	ENSRNOG00000007817	Protein Coding	-0.865068	374.331	6.92561e-26	3.16465e-28	-0.961156	332.319	2.79967e-18	7.46349e-21
	Dyrk2	ENSRNOG00000007821	Protein Coding	0.376539	610.855	9.06727e-07	1.01999e-07	0.394678	451.995	0.00120939	0.000145093
	Apold1	ENSRNOG00000007830	Protein Coding	0.375909	100.491	0.0137692	0.00507587	0.360943	75.7317	0.0466122	0.0129015
	Cand1	ENSRNOG00000007834	Protein Coding	-0.158881	1954.17	6.89298e-05	1.28148e-05	-0.184878	1503.19	0.0116219	0.00223846
	Acot11	ENSRNOG00000007837	Protein Coding	0.289443	139.375	0.000921222	0.000233888	0.398733	141.543	0.000137751	1.11085e-05
	Wnt2	ENSRNOG00000007843	Protein Coding	1.12885	139.771	1.30548e-15	2.7615e-17	1.10981	151.641	2.79421e-10	4.32611e-12
	Clec2dl1	ENSRNOG00000007866	Protein Coding	-0.649312	4.29618	0.00508939	0.00163157	-0.585429	2.71506	0.048659	0.0136527
	Wscd1	ENSRNOG00000007869	Protein Coding	0.317265	2675.18	9.61007e-05	1.86803e-05	0.347481	2666.89	0.00107919	0.000126199
	Mst4	ENSRNOG00000007879	Protein Coding	-0.960185	43.6143	3.09198e-14	8.04864e-16	-0.920879	33.8207	3.60781e-06	1.61284e-07
	Usp1	ENSRNOG00000007890	Protein Coding	-0.121321	335.905	0.0179984	0.00688941	-0.312331	229.228	0.0369719	0.00964699
	Mpdz	ENSRNOG00000007894	Protein Coding	-0.664405	1813.24	5.91253e-28	1.6696e-30	-0.640281	1391.71	6.60688e-16	3.21774e-18
	Pdhb	ENSRNOG00000007895	Protein Coding	-0.143545	1631.38	0.000757085	0.000188056	-0.268842	1147.19	0.00124744	0.00015067
	Tspan33	ENSRNOG00000007900	Protein Coding	-0.318213	676.867	6.19555e-14	1.71454e-15	-0.350966	564.882	4.23355e-06	1.93381e-07
	Tmed10	ENSRNOG00000007901	Protein Coding	0.104976	1033.15	0.00527501	0.00170083	0.200575	831.528	0.0307263	0.00763826
	Itga7	ENSRNOG00000007905	Protein Coding	-0.661133	546.39	2.08357e-15	4.50368e-17	-0.498858	417.572	0.000174199	1.45568e-05
	Chga	ENSRNOG00000007912	Protein Coding	0.227114	1369.04	1.18489e-05	1.77639e-06	0.215626	1458.66	0.0416482	0.0111519
	Cldn19	ENSRNOG00000007922	Protein Coding	0.537843	34.9662	2.00532e-05	3.18347e-06	0.812159	28.9607	2.82397e-05	1.74308e-06
	Elfn2	ENSRNOG00000007934	Protein Coding	0.128262	1272.81	0.0372517	0.0159148	0.438513	1778.93	2.38032e-06	1.01895e-07
	Edem1	ENSRNOG00000007944	Protein Coding	0.192849	221.387	2.0673e-05	3.29142e-06	0.271604	165.179	0.000186906	1.58103e-05
	Bcl2l1	ENSRNOG00000007946	Protein Coding	0.210202	821.345	8.54113e-07	9.57298e-08	0.357339	618.605	7.81733e-05	5.7069e-06
	Fam13a	ENSRNOG00000007947	Protein Coding	-0.192032	198.749	2.65185e-05	4.36778e-06	-0.288533	204.511	0.00603323	0.000996878
	Galnt14	ENSRNOG00000007951	Protein Coding	-0.604866	309.447	1.02078e-08	7.22202e-10	-0.695883	341.341	2.26146e-08	5.70407e-10
	Timp4	ENSRNOG00000007955	Protein Coding	0.164855	265.51	0.0245264	0.00986497	0.297268	206.31	0.00373145	0.000561267
	Plxnc1	ENSRNOG00000007970	Protein Coding	-0.153788	419.63	0.00336491	0.00101723	-0.161654	393.881	0.0374285	0.00980326
	Rbbp9	ENSRNOG00000007972	Protein Coding	0.183063	233.289	8.75668e-06	1.27279e-06	0.34135	183.265	0.00674914	0.00113697
	Adipor2	ENSRNOG00000007990	Protein Coding	0.251833	762.858	0.00168788	0.000465017	0.393513	588.382	3.23336e-05	2.02064e-06
	Sh3tc1	ENSRNOG00000007993	Protein Coding	0.297426	59.5533	0.00037665	8.58913e-05	0.307308	51.9821	0.0353416	0.00911351
	Syt13	ENSRNOG00000008000	Protein Coding	-0.324159	832.904	4.43782e-07	4.64357e-08	-0.376601	657.946	7.81271e-05	5.69759e-06
	Akna	ENSRNOG00000008005	Protein Coding	0.291044	202.77	0.000190371	4.01568e-05	0.490695	189.608	5.4254e-05	3.76324e-06
	LOC100911395	ENSRNOG00000008011	Protein Coding	0.468978	30.6282	3.02276e-07	3.05737e-08	0.472882	28.4648	0.00814292	0.00144231
	Abcb1a	ENSRNOG00000008012	Protein Coding	0.377733	591.454	0.00135186	0.000361476	0.394429	472.302	0.00152429	0.000190126
	Fos	ENSRNOG00000008015	Protein Coding	0.493893	82.4651	0.00331239	0.000999311	0.589298	80.5112	0.00134456	0.000164331
	Ckap4	ENSRNOG00000008016	Protein Coding	0.118704	208.17	0.0354104	0.0150154	0.294662	265.797	0.0130588	0.00258217
	Bend5	ENSRNOG00000008025	Protein Coding	0.498709	119.778	9.99453e-09	7.04548e-10	0.835109	107.618	1.24185e-10	1.69986e-12
	Tmeff1	ENSRNOG00000008034	Protein Coding	0.276978	1036.56	3.95437e-05	6.82984e-06	0.242157	669.873	0.0252544	0.00593489
	Cul5	ENSRNOG00000008039	Protein Coding	-0.205745	484.431	2.13968e-06	2.64974e-07	-0.360374	329.768	0.0113696	0.00217763
	Plscr1	ENSRNOG00000008048	Protein Coding	-1.02966	20.4846	6.99901e-13	2.23873e-14	-0.626392	16.7724	0.00408631	0.000627003
	Krt7	ENSRNOG00000008057	Protein Coding	1.10105	5.33139	2.74052e-08	2.15139e-09	0.845515	4.67675	0.00273427	0.000386605
	Tmprss5	ENSRNOG00000008058	Protein Coding	0.332413	74.922	0.0168513	0.00639723	0.449906	59.7896	0.0163107	0.0034058
	Naga	ENSRNOG00000008064	Protein Coding	0.247802	421.22	1.20402e-10	5.89742e-12	0.266017	467.009	0.00138101	0.000169494
	Wwc1	ENSRNOG00000008065	Protein Coding	0.215988	1511.63	5.19561e-07	5.5672e-08	0.388781	1514.12	6.64306e-06	3.28986e-07
	LOC102554884	ENSRNOG00000008067	Protein Coding	-0.170379	81.783	0.0123743	0.0044839	-0.240317	85.3344	0.0264187	0.00630061
	Hrh3	ENSRNOG00000008080	Protein Coding	0.71479	1352.43	2.6176e-11	1.11144e-12	0.640631	944.668	9.51749e-06	4.95245e-07
	Dpf3	ENSRNOG00000008086	Protein Coding	-0.925364	65.0016	4.23426e-17	7.13065e-19	-0.710501	84.4562	2.43789e-07	7.83633e-09
	Btbd3	ENSRNOG00000008088	Protein Coding	-0.382717	1789.96	2.01838e-06	2.48399e-07	-0.3005	1402.5	0.00388407	0.000590596
	Galnt12	ENSRNOG00000008099	Protein Coding	-0.531095	13.8285	3.24035e-05	5.47517e-06	-0.657963	7.88577	0.00270911	0.00038152
	Rgs20	ENSRNOG00000008100	Protein Coding	0.209721	288.834	3.66007e-05	6.2633e-06	0.220926	222.809	0.00158386	0.000198693
	Shmt2	ENSRNOG00000008106	Protein Coding	-0.0891832	401.255	0.00297656	0.000886382	-0.17139	317.253	0.0213677	0.00480087
	Arhgap11a	ENSRNOG00000008115	Protein Coding	0.447319	74.2742	4.97498e-07	5.29503e-08	0.335	53.6253	0.0166462	0.00350488
	Cdk18	ENSRNOG00000008137	Protein Coding	0.40246	237.395	1.51307e-05	2.32589e-06	0.54409	196.965	0.000324995	3.02736e-05
	Tox2	ENSRNOG00000008146	Protein Coding	0.517246	216.826	1.32967e-05	2.01529e-06	0.535883	195.903	0.00041504	4.03568e-05
	Syn2	ENSRNOG00000008157	Protein Coding	-0.750397	5273.19	5.45019e-27	1.95879e-29	-0.872063	5044.27	7.2484e-27	5.57398e-30
	Abhd6	ENSRNOG00000008167	Protein Coding	-0.128299	951.052	4.15776e-05	7.21529e-06	-0.195827	992.99	0.01275	0.00250542
	Wnt5b	ENSRNOG00000008168	Protein Coding	0.576484	32.2966	0.000355526	8.06993e-05	0.464815	32.8306	0.0362728	0.00940014
	Appl2	ENSRNOG00000008174	Protein Coding	0.286746	807.443	7.96911e-10	4.47206e-11	0.292891	686.46	0.000465816	4.60897e-05
	Pim2	ENSRNOG00000008177	Protein Coding	-0.184794	494.257	6.16991e-07	6.7379e-08	-0.191394	372.097	0.00310328	0.000451667
	Nxn	ENSRNOG00000008178	Protein Coding	0.345877	261.877	2.67615e-06	3.4089e-07	0.298781	262.744	0.00714727	0.00121906
	Ubash3b	ENSRNOG00000008187	Protein Coding	-0.562773	283.341	5.52553e-13	1.73905e-14	-0.608238	281.007	4.17054e-08	1.10539e-09
	LOC100911867	ENSRNOG00000008190	Protein Coding	0.201248	497.34	0.00165964	0.000456302	0.411298	354.099	0.000159901	1.3198e-05
	Znfx1	ENSRNOG00000008194	Protein Coding	0.0938084	698.302	0.0186285	0.00716179	0.151542	724.841	0.00347591	0.00051588
	Ywhaz	ENSRNOG00000008195	Protein Coding	-0.247388	17045.7	7.41423e-08	6.39138e-09	-0.258187	9051.93	0.000179118	1.50321e-05
	Synpr	ENSRNOG00000008203	Protein Coding	-0.346825	1007.42	3.63862e-05	6.22098e-06	-0.356125	604.107	0.00120377	0.000144242
	St3gal1	ENSRNOG00000008209	Protein Coding	0.494582	65.3818	1.76695e-05	2.76424e-06	0.629972	75.464	3.06768e-05	1.9061e-06
	Ky	ENSRNOG00000008210	Protein Coding	-0.99324	15.2817	1.17434e-07	1.0646e-08	-1.0538	14.7617	1.04097e-05	5.4781e-07
	Trim47	ENSRNOG00000008215	Protein Coding	0.421714	72.9175	4.33461e-05	7.56671e-06	0.507093	57.839	0.00119648	0.000143105
	Atp6v0e2	ENSRNOG00000008218	Protein Coding	-0.349786	4062.59	2.86529e-11	1.23279e-12	-0.384166	3536.03	4.80115e-09	9.87009e-11
	Ccdc33	ENSRNOG00000008219	Protein Coding	-0.927483	28.9423	2.59392e-10	1.33046e-11	-1.00335	25.6572	2.7485e-06	1.1865e-07
	Timm9	ENSRNOG00000008222	Protein Coding	-0.150823	304.968	0.00014514	2.94275e-05	-0.173502	276.064	0.0235611	0.00544396
	Jdp2	ENSRNOG00000008224	Protein Coding	0.322433	201.235	1.50578e-08	1.10555e-09	0.418202	162.315	0.000682734	7.27325e-05
	Lrrc61	ENSRNOG00000008234	Protein Coding	0.269543	239.313	1.10134e-10	5.32095e-12	0.350299	139.17	8.51802e-06	4.38434e-07
	Emilin1	ENSRNOG00000008246	Protein Coding	0.310912	127.488	0.00134193	0.000358407	0.446892	91.8234	0.00180526	0.000233409
	Fnbp1	ENSRNOG00000008258	Protein Coding	0.365509	1251.4	3.04168e-05	5.0835e-06	0.500107	1013.48	8.41575e-07	3.18406e-08
	Clec1a	ENSRNOG00000008259	Protein Coding	-0.683944	53.3569	2.65e-11	1.12656e-12	-0.669622	38.3958	3.95907e-05	2.58986e-06
	Cep152	ENSRNOG00000008260	Protein Coding	-0.271956	124.485	3.47567e-05	5.90669e-06	-0.313544	107.755	0.00282266	0.000400984
	Cntrob	ENSRNOG00000008270	Protein Coding	0.300583	57.454	0.00021955	4.71407e-05	0.33816	39.4377	0.0307126	0.00763327
	Cftr	ENSRNOG00000008284	Protein Coding	1.52026	44.6316	6.60989e-11	3.07468e-12	1.62178	30.6979	4.76494e-10	7.67041e-12
	Oser1	ENSRNOG00000008297	Protein Coding	0.165084	200.129	0.000412239	9.5054e-05	0.33888	185.895	0.000510989	5.13452e-05
	Allc	ENSRNOG00000008299	Protein Coding	-0.890023	17.7149	4.15047e-11	1.8241e-12	-0.990948	14.0861	2.2664e-07	7.18054e-09
	Tagln2	ENSRNOG00000008301	Protein Coding	0.532823	226.762	7.82352e-06	1.12269e-06	0.474471	221.762	0.00233918	0.00031875
	Sc5d	ENSRNOG00000008305	Protein Coding	-0.0810136	1062.74	0.005266	0.00169738	-0.159097	814.616	0.0283411	0.00689711
	Mpo	ENSRNOG00000008310	Protein Coding	-0.745931	2.04136	0.000384724	8.79942e-05	-0.648156	1.45748	0.0302699	0.00750152
	Stra6	ENSRNOG00000008312	Protein Coding	0.384662	89.6617	0.012366	0.00447925	0.519247	75.6587	0.0315187	0.00788534
	Pitpnm3	ENSRNOG00000008323	Protein Coding	0.452312	344.286	0.000948091	0.000241896	0.443789	337.823	0.00746506	0.00128857
	Tnfrsf11b	ENSRNOG00000008336	Protein Coding	0.364186	140.692	0.00811093	0.00277888	0.330678	130.624	0.0373455	0.00977577
	Gjd2	ENSRNOG00000008337	Protein Coding	-0.998619	132.024	7.68628e-15	1.81137e-16	-0.958038	86.247	2.52812e-10	3.83108e-12
	Itgb6	ENSRNOG00000008346	Protein Coding	0.846541	9.10089	0.000546439	0.000130206	1.23241	8.99937	7.10688e-06	3.54701e-07
	Slc43a3	ENSRNOG00000008347	Protein Coding	0.244134	54.5296	0.000498991	0.000117619	0.662526	47.4043	9.68746e-06	5.06573e-07
	Myo5c	ENSRNOG00000008356	Protein Coding	0.827009	85.7114	0.000214014	4.57872e-05	0.862406	71.6409	0.00105922	0.000123484
	Nipsnap1	ENSRNOG00000008374	Protein Coding	-0.115303	1597.07	0.00630133	0.00208481	-0.143239	1158.55	0.00483765	0.000769818
	Dcaf4	ENSRNOG00000008399	Protein Coding	0.0983797	164.287	0.0235998	0.00943773	0.266652	148.979	0.00783606	0.00136707
	Myo1f	ENSRNOG00000008409	Protein Coding	0.350162	87.9001	2.42792e-06	3.05407e-07	0.335236	88.6453	0.00698931	0.00118603
	Sec23b	ENSRNOG00000008411	Protein Coding	0.222745	321.969	6.03781e-08	5.09015e-09	0.282999	262.762	0.000316212	2.93095e-05
	Gprc5a	ENSRNOG00000008412	Protein Coding	0.542633	4.69191	0.0186354	0.0071654	0.708488	4.09333	0.0140399	0.00283591
	Gimap5	ENSRNOG00000008416	Protein Coding	0.525278	12.0778	0.00047285	0.000110729	0.461816	11.3799	0.0459029	0.0126441
	Mtg2	ENSRNOG00000008418	Protein Coding	-0.106635	420.818	0.00860598	0.0029666	-0.12007	364.125	0.0384302	0.0101297
	Necap2	ENSRNOG00000008427	Protein Coding	0.199409	495.276	4.29716e-06	5.75837e-07	0.264853	421.641	0.000407427	3.94769e-05
	Drd2	ENSRNOG00000008428	Protein Coding	0.622546	44.4538	0.000853113	0.000214176	0.823501	37.6684	0.000266086	2.39267e-05
	Gabbr2	ENSRNOG00000008431	Protein Coding	-0.437656	4905.4	6.35861e-20	7.08435e-22	-0.347877	5079.39	2.07007e-07	6.50544e-09
	Cbl	ENSRNOG00000008444	Protein Coding	-0.329072	338.065	2.8699e-05	4.76083e-06	-0.335852	270.332	3.67468e-06	1.64839e-07
	Tmem132d	ENSRNOG00000008447	Protein Coding	0.174858	205.56	0.0338231	0.0142485	0.281087	240.675	0.0116063	0.00223367
	Fut8	ENSRNOG00000008451	Protein Coding	-0.0763106	615.476	0.0336763	0.0141798	-0.170271	500.314	0.0491369	0.0138297
	Thoc5	ENSRNOG00000008456	Protein Coding	-0.313117	855.101	3.22859e-14	8.4374e-16	-0.164216	843.24	0.0347409	0.00893189
	Rundc3b	ENSRNOG00000008463	Protein Coding	-0.338105	578.71	4.92994e-17	8.42875e-19	-0.469529	469.777	2.41234e-05	1.44819e-06
	Tmem176b	ENSRNOG00000008465	Protein Coding	0.328789	1041.76	2.80968e-08	2.21145e-09	0.258667	1041.78	0.00447264	0.000699581
	Kcnab3	ENSRNOG00000008480	Protein Coding	0.560817	154.714	2.50797e-09	1.55806e-10	0.419687	119.046	0.00564482	0.000920163
	Rbms1	ENSRNOG00000008482	Protein Coding	0.621895	90.6059	1.85483e-09	1.11326e-10	0.874908	95.4745	1.4413e-10	2.0098e-12
	Amotl2	ENSRNOG00000008487	Protein Coding	0.421209	578.542	2.08057e-10	1.0554e-11	0.569757	485.742	1.21543e-11	1.3646e-13
	Abtb2	ENSRNOG00000008510	Protein Coding	0.379708	106.703	1.38693e-09	8.14625e-11	0.478223	104.824	3.07549e-05	1.91252e-06
	Cdc42ep1	ENSRNOG00000008517	Protein Coding	0.56488	369.383	8.9565e-07	1.00661e-07	0.789539	310.231	2.05354e-07	6.40898e-09
	Pdzd3	ENSRNOG00000008526	Protein Coding	-0.456402	81.9221	0.00050338	0.000118757	-0.451751	49.4167	0.0111616	0.00212989
	Dusp15	ENSRNOG00000008534	Protein Coding	0.19622	592.255	0.00458403	0.00144556	0.242924	475.676	0.013359	0.00266481
	Pdlim2	ENSRNOG00000008543	Protein Coding	0.553259	23.0929	0.00105001	0.000271229	0.841944	18.2441	0.000216004	1.88918e-05
	P2rx3	ENSRNOG00000008552	Protein Coding	-0.448975	14.4182	0.00015114	3.08689e-05	-0.530739	11.639	0.0137823	0.00276903
	Mthfr	ENSRNOG00000008553	Protein Coding	0.196994	148.398	0.0122025	0.00441187	0.315955	141.704	0.0429341	0.011582
	Ccdc30	ENSRNOG00000008560	Protein Coding	-0.347122	631.74	1.34368e-08	9.75487e-10	-0.342284	498.443	0.000888131	9.95312e-05
	Vps33a	ENSRNOG00000008562	Protein Coding	-0.194286	623.062	1.05858e-09	6.08179e-11	-0.16819	589.65	0.00301196	0.000436213
	Nkiras1	ENSRNOG00000008565	Protein Coding	-0.186689	2084.22	2.5342e-05	4.13497e-06	-0.270529	1450.02	0.000104803	8.10763e-06
	Cadps	ENSRNOG00000008570	Protein Coding	-0.242123	2579.12	0.00110405	0.000287335	-0.20306	2610.04	0.0226194	0.00516955
	Fbf1	ENSRNOG00000008577	Protein Coding	0.218303	505.62	3.58564e-07	3.6764e-08	0.372575	454.282	0.000124403	9.87264e-06
	Tek	ENSRNOG00000008587	Protein Coding	0.452979	270.945	1.15836e-05	1.73008e-06	0.46665	204.512	3.8765e-05	2.51199e-06
	Ttll9	ENSRNOG00000008596	Protein Coding	0.188585	136.714	0.0487955	0.0217434	0.356613	98.7972	0.0212966	0.00477503
	Steap4	ENSRNOG00000008602	Protein Coding	0.437761	8.29288	0.00482349	0.00153395	0.470838	6.25401	0.0468084	0.0129799
	Agbl5	ENSRNOG00000008612	Protein Coding	0.129473	163.964	0.0145499	0.00540327	0.240803	144.872	0.0115399	0.00221676
	Ubr3	ENSRNOG00000008616	Protein Coding	-0.202568	1998.3	4.4716e-06	6.04035e-07	-0.252111	1686.08	0.0129632	0.00255396
	Smad3	ENSRNOG00000008620	Protein Coding	-0.492628	948.378	0.00119749	0.000314667	-0.435268	898.692	0.0068012	0.00114713
	Creb5	ENSRNOG00000008622	Protein Coding	0.507032	77.8366	0.000172269	3.57859e-05	0.540136	72.7513	0.00271983	0.000383587
	Ica1	ENSRNOG00000008628	Protein Coding	-0.114273	577.386	0.0133257	0.00488432	-0.179616	449.274	0.0141278	0.00286018
	Gpc5	ENSRNOG00000008631	Protein Coding	0.283875	190.11	6.02805e-05	1.09995e-05	0.34719	237.803	0.000336742	3.15701e-05
	Cc2d1b	ENSRNOG00000008634	Protein Coding	0.284813	550.732	6.07359e-11	2.78779e-12	0.259704	462.678	7.99985e-05	5.87295e-06
	Igfbp3	ENSRNOG00000008645	Protein Coding	-0.423739	110.239	3.37153e-05	5.71414e-06	-0.374076	89.9698	0.00966896	0.00177656
	Snca	ENSRNOG00000008656	Protein Coding	-0.417876	4626.29	9.10291e-07	1.02447e-07	-0.393339	2536.37	5.14682e-05	3.55153e-06
	Mitf	ENSRNOG00000008658	Protein Coding	0.375804	54.9079	7.96012e-05	1.50971e-05	0.517136	65.4378	1.29201e-05	6.97473e-07
	Etl4	ENSRNOG00000008666	Protein Coding	0.431982	854.586	1.33248e-06	1.57008e-07	0.491827	825.041	1.41678e-05	7.74997e-07
	Emp1	ENSRNOG00000008676	Protein Coding	0.623166	52.5069	6.40079e-07	7.00317e-08	0.636296	48.4286	0.000334277	3.12783e-05
	Antxr1	ENSRNOG00000008678	Protein Coding	0.701303	202.35	4.37718e-15	9.9558e-17	0.568002	188.125	2.13203e-07	6.71349e-09
	Mtch2	ENSRNOG00000008682	Protein Coding	-0.177032	1241.61	1.45569e-05	2.23395e-06	-0.30665	861.053	0.0132622	0.00263462
	Alk	ENSRNOG00000008683	Protein Coding	0.537278	160.64	6.34672e-17	1.09488e-18	0.853833	144.99	1.67314e-12	1.54396e-14
	Nov	ENSRNOG00000008697	Protein Coding	1.97037	1303.94	1.4696e-31	1.58451e-34	1.99807	968.385	2.3644e-29	9.69711e-33
	Rnps1	ENSRNOG00000008703	Protein Coding	-0.157165	1303.17	1.10283e-11	4.42218e-13	-0.225043	1124.99	2.90609e-07	9.535e-09
	Tbx3	ENSRNOG00000008706	Protein Coding	0.430867	23.3611	0.00480064	0.00152545	0.571013	23.7522	0.0133046	0.00264441
	RGD1304595	ENSRNOG00000008712	Protein Coding	0.283213	242.248	2.55603e-05	4.18241e-06	0.247299	171.439	0.013142	0.002602
	Slc41a2	ENSRNOG00000008713	Protein Coding	-0.460975	312.786	2.88251e-19	3.5075e-21	-0.494657	236.493	2.32363e-07	7.38567e-09
	Unc79	ENSRNOG00000008728	Protein Coding	-0.328393	1223.04	1.45198e-09	8.54322e-11	-0.198912	1253.08	0.000741727	8.0234e-05
	Tbc1d21	ENSRNOG00000008737	Protein Coding	-1.73855	13.6621	2.40439e-22	1.92578e-24	-1.71755	12.2299	4.73276e-14	3.27552e-16
	Camsap2	ENSRNOG00000008741	Protein Coding	-0.251056	4124.45	1.04588e-13	2.99237e-15	-0.304005	3260.47	6.3231e-05	4.45398e-06
	Flvcr2	ENSRNOG00000008754	Protein Coding	0.270686	50.9599	0.00720019	0.0024273	0.347854	37.1714	0.0449612	0.0122833
	Tspan18	ENSRNOG00000008758	Protein Coding	-0.386779	201.711	0.00427677	0.00133527	-0.366762	178.307	0.0422392	0.0113346
	Csf3r	ENSRNOG00000008759	Protein Coding	0.241723	57.6002	0.0090019	0.00312434	0.405197	51.695	0.0107849	0.00204132
	Otud5	ENSRNOG00000008764	Protein Coding	-0.0785048	1998.69	0.00163788	0.000449309	-0.182911	1723.7	0.000106878	8.30656e-06
	Atg4c	ENSRNOG00000008767	Protein Coding	-0.455714	580.968	3.7181e-16	7.235e-18	-0.581052	469.185	4.57672e-09	9.38525e-11
	RGD1310769	ENSRNOG00000008781	Protein Coding	-0.108699	512.928	0.000947075	0.000241511	-0.210854	358.57	0.000763292	8.31146e-05
	Klf5	ENSRNOG00000008785	Protein Coding	0.557593	52.4808	0.00235128	0.000677848	0.684808	43.6	0.00188407	0.000244661
	Foxj3	ENSRNOG00000008787	Protein Coding	-0.218519	866.688	2.65773e-08	2.07821e-09	-0.204316	850.538	0.000351904	3.33214e-05
	Clip4	ENSRNOG00000008806	Protein Coding	-0.438495	304.77	1.11231e-10	5.39678e-12	-0.352089	263.578	1.98275e-05	1.15371e-06
	Gpnmb	ENSRNOG00000008816	Protein Coding	0.410249	216.348	0.00130876	0.000347734	0.412895	204.224	0.0119329	0.00230815
	Hmcn2	ENSRNOG00000008820	Protein Coding	0.723751	5.87774	0.000187641	3.94607e-05	0.591519	3.24209	0.0444453	0.0120922
	Ssrp1	ENSRNOG00000008825	Protein Coding	-0.161923	1792.06	5.26779e-09	3.50519e-10	-0.124458	1415.24	0.0105773	0.00199173
	Cog5	ENSRNOG00000008827	Protein Coding	0.191984	233.248	5.1511e-07	5.50893e-08	0.314208	232.012	0.00058304	6.04029e-05
	Sorbs3	ENSRNOG00000008829	Protein Coding	0.405744	761.485	6.15203e-08	5.19907e-09	0.445935	703.437	2.12211e-05	1.24785e-06
	Hcn2	ENSRNOG00000008831	Protein Coding	0.185401	1487.39	0.00170082	0.000469218	0.326061	1710.01	0.00261265	0.000365525
	Ass1	ENSRNOG00000008837	Protein Coding	1.02572	145.736	4.90427e-15	1.12302e-16	0.863124	98.0733	4.83498e-07	1.70536e-08
	Orc1	ENSRNOG00000008841	Protein Coding	-0.338155	40.35	2.8091e-06	3.59569e-07	-0.447999	35.602	0.00171518	0.000219827
	Pdrg1	ENSRNOG00000008845	Protein Coding	0.12297	502.3	0.0289154	0.0119331	0.178696	512.633	0.0459072	0.0126477
	Plag1	ENSRNOG00000008846	Protein Coding	-0.548967	188.633	3.6722e-09	2.37561e-10	-0.529047	155.488	6.02377e-06	2.93375e-07
	Gjb2	ENSRNOG00000008855	Protein Coding	0.317853	83.7563	0.00103871	0.000267985	0.392563	70.8877	0.0391052	0.0103507
	Stac	ENSRNOG00000008865	Protein Coding	1.74759	45.4824	7.51666e-31	8.87628e-34	1.62634	45.5338	2.53862e-20	5.20582e-23
	Ppp1r9a	ENSRNOG00000008869	Protein Coding	-0.260578	1158.09	9.87479e-05	1.92355e-05	-0.296236	1184.69	3.92963e-05	2.56858e-06
	Chst11	ENSRNOG00000008885	Protein Coding	-0.65545	328.88	4.50223e-23	3.18996e-25	-0.683634	404.814	2.19093e-16	9.65958e-19
	Ift20	ENSRNOG00000008891	Protein Coding	0.178425	466.617	1.28866e-05	1.94587e-06	0.48329	637.797	0.000150072	1.22406e-05
	Fli1	ENSRNOG00000008904	Protein Coding	0.324193	33.1871	0.00293716	0.000872235	0.91726	45.5739	1.07937e-06	4.2387e-08
	Aqr	ENSRNOG00000008912	Protein Coding	-0.1241	838.985	5.86901e-05	1.0649e-05	-0.265785	830.489	0.00961417	0.00176452
	Prima1	ENSRNOG00000008915	Protein Coding	0.638364	243.778	1.61241e-06	1.9425e-07	0.638343	189.843	0.000193484	1.64559e-05
	Ehbp1	ENSRNOG00000008917	Protein Coding	-0.355376	705.248	7.58677e-28	2.22029e-30	-0.389646	643.943	6.6755e-09	1.44762e-10
	Hbp1	ENSRNOG00000008927	Protein Coding	0.204823	534.18	9.53228e-07	1.08013e-07	0.204198	434.03	0.0214279	0.00481926
	Csrp1	ENSRNOG00000008937	Protein Coding	0.616432	4751.67	7.53022e-12	2.93832e-13	0.619522	4198.98	1.04936e-08	2.38857e-10
	Nxph1	ENSRNOG00000008939	Protein Coding	0.365448	463.762	6.12558e-07	6.6832e-08	0.360971	325.558	0.00111074	0.000130515
	Ets1	ENSRNOG00000008941	Protein Coding	0.386785	290.527	2.95402e-09	1.87483e-10	0.418704	225.417	1.50146e-06	6.10405e-08
	Synpo2l	ENSRNOG00000008949	Protein Coding	0.374047	16.4283	0.0122028	0.0044126	0.583474	16.7848	0.021809	0.0049295
	Rasl10a	ENSRNOG00000008951	Protein Coding	-0.610306	467.281	4.31708e-07	4.50614e-08	-0.561908	375.806	4.76329e-05	3.22827e-06
	Socs2	ENSRNOG00000008965	Protein Coding	-0.888044	72.1376	7.23496e-21	7.02063e-23	-0.937831	64.2985	2.47069e-10	3.6859e-12
	Slco5a1	ENSRNOG00000008966	Protein Coding	-0.647373	3.6645	0.000889836	0.000224503	-0.616289	4.61641	0.0302192	0.00748122
	Cryl1	ENSRNOG00000008989	Protein Coding	-0.727254	314.715	1.17076e-16	2.08581e-18	-0.772315	291.962	1.92403e-15	9.86379e-18
	Amotl1	ENSRNOG00000008990	Protein Coding	-0.615515	158.447	5.65446e-08	4.72342e-09	-0.437154	243.489	0.0030307	0.000439426
	Arpc4	ENSRNOG00000008994	Protein Coding	-0.104045	2199.49	0.0115127	0.00413175	-0.192762	1633.42	0.038119	0.0100173
	LOC100910964	ENSRNOG00000008996	Protein Coding	0.975118	45.028	3.40177e-19	4.20921e-21	1.08437	140.933	8.95107e-14	6.47032e-16
	Rab39a	ENSRNOG00000009008	Protein Coding	-0.268153	120.174	1.12075e-05	1.66987e-06	-0.27332	114.896	0.0183446	0.00396216
	Nfx1	ENSRNOG00000009015	Protein Coding	-0.283192	898.069	2.73445e-11	1.17089e-12	-0.347557	754.552	1.6145e-07	4.83372e-09
	Tsta3	ENSRNOG00000009020	Protein Coding	0.421326	347.321	2.74636e-18	3.82125e-20	0.328066	297.016	7.80927e-05	5.68901e-06
	Rtkn	ENSRNOG00000009022	Protein Coding	0.17365	544.943	0.00181065	0.000502841	0.190329	423.58	0.0422851	0.0113528
	Cntn2	ENSRNOG00000009033	Protein Coding	0.436514	2146.94	8.52405e-05	1.63461e-05	0.538068	2292.1	1.34574e-05	7.31994e-07
	Sulf1	ENSRNOG00000009037	Protein Coding	0.935525	54.2309	2.75498e-06	3.52347e-07	1.17781	61.947	4.62499e-08	1.23295e-09
	Trappc12	ENSRNOG00000009039	Protein Coding	-0.111327	1008.26	0.0120325	0.00434422	-0.220922	1071.52	0.000494546	4.94901e-05
	Sln	ENSRNOG00000009047	Protein Coding	-0.646123	15.8373	9.48461e-08	8.41629e-09	-0.749339	10.4387	0.000962784	0.000109822
	Usp11	ENSRNOG00000009049	Protein Coding	-0.229973	2206.7	1.91156e-06	2.34467e-07	-0.164353	1854.8	0.0269402	0.00645814
	Elmod1	ENSRNOG00000009054	Protein Coding	-0.1001	3609.9	0.0382028	0.0164054	-0.203431	3251.09	0.0159674	0.00331774
	Sec62	ENSRNOG00000009057	Protein Coding	0.119464	1507.55	0.0002717	5.96912e-05	0.454191	1709.44	0.00577952	0.000946957
	Dnajc15	ENSRNOG00000009063	Protein Coding	-0.097045	350.868	0.00483286	0.00153717	-0.340005	294.019	0.0149244	0.00305818
	Thra	ENSRNOG00000009066	Protein Coding	-0.115828	7028.52	0.0146541	0.00544948	-0.23052	6310.31	0.00188571	0.00024526
	Phlda3	ENSRNOG00000009068	Protein Coding	0.401413	119.938	5.02036e-06	6.85122e-07	0.371877	126.492	0.00402231	0.000615113
	Gripap1	ENSRNOG00000009071	Protein Coding	-0.153259	2278.03	1.03455e-05	1.52657e-06	-0.147768	2048.8	0.0133631	0.00266632
	Atp6v1d	ENSRNOG00000009080	Protein Coding	-0.250611	2925.98	9.4611e-07	1.07012e-07	-0.259442	2734.26	7.20972e-06	3.61114e-07
	Prkag2	ENSRNOG00000009085	Protein Coding	-0.369143	1432.34	1.08153e-24	5.77499e-27	-0.422354	1102.86	3.96673e-13	3.19274e-15
	Pon3	ENSRNOG00000009096	Protein Coding	1.03906	7.40628	1.49959e-06	1.79162e-07	0.91588	4.8644	0.00066334	7.01564e-05
	Otub2	ENSRNOG00000009117	Protein Coding	-0.269473	256.768	3.24859e-06	4.22315e-07	-0.269342	231.309	0.00460157	0.000723686
	Zc3h12a	ENSRNOG00000009131	Protein Coding	0.273881	32.8954	0.00182825	0.000509231	0.389645	26.5629	0.0346205	0.00888852
	Lrrc57	ENSRNOG00000009143	Protein Coding	-0.281056	254.259	4.87653e-11	2.19578e-12	-0.391072	207.281	0.000110629	8.66419e-06
	Cyb5rl	ENSRNOG00000009148	Protein Coding	0.952379	19.9706	6.1069e-10	3.34238e-11	0.697794	11.9884	0.00105012	0.000122207
	Jam3	ENSRNOG00000009149	Protein Coding	0.548213	635.521	3.77196e-09	2.44402e-10	0.532878	507.665	2.50755e-07	8.08597e-09
	Caprin1	ENSRNOG00000009152	Protein Coding	-0.134073	2820.36	1.60542e-05	2.48268e-06	-0.238178	2069.61	0.00978911	0.00180516
	Clasp2	ENSRNOG00000009161	Protein Coding	-0.137661	6002.8	2.14096e-09	1.30258e-10	-0.183399	4856.57	0.00235544	0.000322656
	Dmxl2	ENSRNOG00000009170	Protein Coding	-0.484613	3172.39	4.12463e-14	1.09697e-15	-0.445851	2643.37	5.35333e-07	1.9074e-08
	Smad6	ENSRNOG00000009173	Protein Coding	0.569498	19.4764	4.21251e-05	7.32328e-06	0.615655	15.5451	0.0132622	0.00263423
	Fcer1a	ENSRNOG00000009177	Protein Coding	1.16362	0.953681	1.09683e-06	1.2603e-07	0.632915	0.464401	0.0255866	0.00604183
	Foxp1	ENSRNOG00000009184	Protein Coding	0.65511	279.423	2.51496e-23	1.67862e-25	1.07872	431.128	2.83677e-18	7.70781e-21
	Stmn4	ENSRNOG00000009186	Protein Coding	0.369561	2482.11	4.19153e-11	1.8443e-12	0.36973	1877.85	1.82363e-07	5.54575e-09
	Tnks1bp1	ENSRNOG00000009195	Protein Coding	-0.532456	1963.11	3.89615e-23	2.64051e-25	-0.314151	1529.99	0.00629371	0.00104831
	Fezf2	ENSRNOG00000009206	Protein Coding	0.988881	406.963	4.15651e-17	6.97837e-19	1.01025	408.434	1.27316e-12	1.12264e-14
	C3ar1	ENSRNOG00000009211	Protein Coding	0.220566	23.8142	0.0102101	0.00360342	0.510014	21.4733	0.00246474	0.000340743
	Hepacam	ENSRNOG00000009219	Protein Coding	0.272558	604.372	1.77987e-05	2.78901e-06	0.400308	662.056	0.000270213	2.44918e-05
	Necap1	ENSRNOG00000009236	Protein Coding	-0.176296	2920.98	4.36682e-07	4.56255e-08	-0.238461	2283.85	6.40221e-07	2.34019e-08
	Oaf	ENSRNOG00000009243	Protein Coding	0.248582	575.912	5.25848e-05	9.39545e-06	0.446394	582.323	6.99928e-05	5.00923e-06
	Abhd4	ENSRNOG00000009244	Protein Coding	0.274582	1123.03	4.33901e-09	2.83371e-10	0.218808	1305.34	0.0174963	0.00373632
	Igsf9b	ENSRNOG00000009253	Protein Coding	0.625829	143.592	1.66939e-05	2.59447e-06	0.860396	179.989	4.35523e-06	1.99832e-07
	Gkn2	ENSRNOG00000009256	Protein Coding	1.23989	2.6523	7.42796e-09	5.0913e-10	0.650126	2.82351	0.0268372	0.00642794
	Erc1	ENSRNOG00000009264	Protein Coding	-0.663377	674.775	2.92954e-14	7.59571e-16	-0.78217	703.467	1.14774e-10	1.56516e-12
	Anp32b	ENSRNOG00000009266	Protein Coding	0.154119	828.189	0.00616429	0.00203219	0.221063	620.082	0.0453161	0.0124105
	Kpnb1	ENSRNOG00000009275	Protein Coding	-0.124753	1777.15	0.000233463	5.04755e-05	-0.136155	1573.28	0.0110207	0.00209385
	Schip1	ENSRNOG00000009276	Protein Coding	-0.19399	1839.97	2.76753e-05	4.57252e-06	-0.311139	1478.09	2.76764e-05	1.70267e-06
	Tssc1	ENSRNOG00000009285	Protein Coding	-0.12288	278.201	0.00254082	0.000738883	-0.17371	326.231	0.0331054	0.00838922
	Fgf14	ENSRNOG00000009288	Protein Coding	-0.550415	511.231	6.42717e-30	1.12196e-32	-0.657684	356.954	2.21651e-05	1.31359e-06
	Adra2c	ENSRNOG00000009299	Protein Coding	0.508997	273.955	1.39047e-05	2.12029e-06	0.509183	156.355	0.00653988	0.0010987
	Meaf6	ENSRNOG00000009309	Protein Coding	0.14812	517.836	7.36373e-05	1.3811e-05	0.269764	442.983	0.00672894	0.00113253
	Ttll5	ENSRNOG00000009318	Protein Coding	0.322647	346.67	2.57302e-07	2.55757e-08	0.37263	266.433	2.10169e-05	1.23351e-06
	Fuca1	ENSRNOG00000009325	Protein Coding	0.314564	519.332	1.74639e-10	8.7249e-12	0.225392	564.475	0.00272349	0.000384301
	Hck	ENSRNOG00000009331	Protein Coding	0.302646	46.9536	0.002336	0.000672962	0.334943	53.3632	0.0158989	0.00330269
	Evpl	ENSRNOG00000009343	Protein Coding	0.750932	4.11311	0.00210738	0.000597905	0.861542	5.63086	0.00234601	0.000320403
	Ugt8	ENSRNOG00000009345	Protein Coding	0.5259	1233.03	3.1176e-05	5.24215e-06	0.405979	821.677	0.0155461	0.00321587
	Arhgap25	ENSRNOG00000009347	Protein Coding	0.539513	183.789	4.1212e-11	1.80701e-12	0.62656	170.005	2.68172e-09	5.22431e-11
	Nos3	ENSRNOG00000009348	Protein Coding	0.425957	146.455	0.00183595	0.000511752	0.784959	134.769	3.54044e-06	1.5791e-07
	Sez6	ENSRNOG00000009350	Protein Coding	0.485356	4255.13	3.67355e-20	3.90422e-22	0.522951	3809.6	1.21543e-11	1.36338e-13
	Tbkbp1	ENSRNOG00000009370	Protein Coding	0.164591	1203.08	0.00368612	0.00113118	0.262615	843.276	0.0147019	0.00299752
	Tacr3	ENSRNOG00000009372	Protein Coding	1.048	69.9111	6.94129e-07	7.66225e-08	0.891971	70.1092	0.000486456	4.83813e-05
	Mapk6	ENSRNOG00000009381	Protein Coding	0.162725	895.951	0.000924406	0.000234839	0.157112	748.079	0.0206552	0.00458935
	Pik3cg	ENSRNOG00000009385	Protein Coding	0.200029	59.6146	0.0188937	0.00729093	0.370367	61.4024	0.00438255	0.000680996
	Lmo2	ENSRNOG00000009401	Protein Coding	-0.625299	297.297	1.72695e-15	3.70624e-17	-0.540892	213.781	1.48441e-08	3.56149e-10
	Chn2	ENSRNOG00000009411	Protein Coding	0.491956	231.598	7.33397e-05	1.37477e-05	0.494331	177.931	0.00127371	0.000154235
	Creld1	ENSRNOG00000009414	Protein Coding	-0.116404	1273.94	0.000186181	3.9106e-05	-0.13204	899.868	0.00436333	0.000676891
	Ivd	ENSRNOG00000009421	Protein Coding	0.259164	1084.36	1.28479e-20	1.3061e-22	0.271372	908.839	3.04064e-06	1.33123e-07
	Hmgcl	ENSRNOG00000009422	Protein Coding	0.260154	175.996	4.43455e-11	1.95806e-12	0.240817	135.753	0.0386388	0.0101936
	Ccdc109b	ENSRNOG00000009433	Protein Coding	-0.903881	15.937	6.90393e-16	1.38951e-17	-1.04362	18.3889	1.08489e-08	2.49725e-10
	Eef1a1	ENSRNOG00000009439	Protein Coding	0.0990524	14188.1	0.00118457	0.000310966	0.236941	2458.66	0.00149706	0.000186346
	Papln	ENSRNOG00000009448	Protein Coding	0.438143	51.8611	0.0134694	0.00494529	0.682699	39.9939	0.00268635	0.000378039
	Hcn4	ENSRNOG00000009450	Protein Coding	0.482887	25.0261	0.00332681	0.00100435	0.496691	26.081	0.025722	0.00609226
	Sfrp2	ENSRNOG00000009465	Protein Coding	0.39016	55.9064	0.0297913	0.0123405	0.460901	40.9582	0.0363176	0.00942104
	Unc45b	ENSRNOG00000009466	Protein Coding	1.24064	3.35122	3.13331e-08	2.48387e-09	1.21233	3.2191	7.98454e-06	4.06882e-07
	Ddx42	ENSRNOG00000009474	Protein Coding	-0.135034	1458.94	1.93928e-07	1.85423e-08	-0.212462	1153.26	0.00100348	0.000115493
	Slc24a3	ENSRNOG00000009480	Protein Coding	0.451054	3026.4	2.66009e-11	1.13221e-12	0.489777	2645.4	3.08593e-09	6.20159e-11
	Emx2	ENSRNOG00000009482	Protein Coding	-0.261282	253.635	3.04168e-05	5.08199e-06	-0.228225	179.253	0.0463065	0.0128004
	Src	ENSRNOG00000009495	Protein Coding	-0.417042	1280.06	1.0526e-22	7.94433e-25	-0.391359	1153.46	4.16792e-07	1.42948e-08
	Esd	ENSRNOG00000009512	Protein Coding	-0.106151	507.535	0.0339136	0.0142936	-0.25746	365.67	0.0318863	0.00800018
	Mme	ENSRNOG00000009514	Protein Coding	0.669087	40.432	1.21542e-09	7.07025e-11	0.650005	34.5758	0.000268416	2.42739e-05
	Pgm3	ENSRNOG00000009515	Protein Coding	-0.177861	251.94	1.99779e-06	2.4566e-07	-0.232041	207.181	0.0130974	0.00259047
	Adra1a	ENSRNOG00000009522	Protein Coding	-0.447761	79.6856	6.71519e-07	7.39199e-08	-0.305417	86.608	0.0336121	0.00855988
	Sdcbp2	ENSRNOG00000009528	Protein Coding	-0.408339	16.8422	0.000841501	0.000211056	-0.476459	14.085	0.0210589	0.00470926
	Col9a3	ENSRNOG00000009531	Protein Coding	0.595454	305.214	8.77056e-07	9.84363e-08	0.43509	133.115	0.0180621	0.00388875
	Erich3	ENSRNOG00000009533	Protein Coding	-0.459758	175.346	6.06363e-11	2.78011e-12	-0.615283	187.384	2.66347e-07	8.64337e-09
	Stoml2	ENSRNOG00000009535	Protein Coding	0.0896842	611.447	0.00552969	0.0017909	0.299685	479.291	0.00442898	0.000691386
	Sqle	ENSRNOG00000009550	Protein Coding	-0.300442	732.184	9.58808e-08	8.53116e-09	-0.36665	595.772	5.51558e-06	2.63535e-07
	Krt2	ENSRNOG00000009563	Protein Coding	-0.887183	188.972	8.92348e-09	6.22174e-10	-0.978863	168.542	2.68567e-09	5.24576e-11
	Prr15	ENSRNOG00000009564	Protein Coding	1.16367	8.70266	4.04913e-09	2.63816e-10	1.3497	6.93437	6.54082e-09	1.41507e-10
	Ndst4	ENSRNOG00000009577	Protein Coding	1.7498	118.721	1.27586e-17	1.92588e-19	1.82616	118.974	3.70436e-16	1.6712e-18
	Rwdd2a	ENSRNOG00000009599	Protein Coding	-0.194329	41.3186	0.0302427	0.0125523	-0.346162	31.1067	0.0294735	0.00725278
	LOC299312	ENSRNOG00000009609	Pseudogene	-0.163622	67.8056	0.00182218	0.000506509	-0.230501	244.284	0.00674914	0.00113691
	Sh3bgrl2	ENSRNOG00000009613	Protein Coding	0.457686	70.8016	8.02611e-13	2.59199e-14	0.552517	51.4562	6.02331e-06	2.92505e-07
	Car2	ENSRNOG00000009629	Protein Coding	0.597444	2940.94	7.93399e-13	2.55817e-14	0.64172	2204.6	1.62141e-11	1.87028e-13
	Scrn1	ENSRNOG00000009636	Protein Coding	0.207214	1318.78	1.04557e-12	3.4786e-14	0.218008	1360.43	0.000115329	9.06972e-06
	Rspo1	ENSRNOG00000009656	Protein Coding	-0.588087	69.3321	7.66588e-05	1.44564e-05	-0.657574	77.7072	0.000569981	5.87338e-05
	Apex1	ENSRNOG00000009663	Protein Coding	-0.183808	819.905	0.000106974	2.09917e-05	-0.278728	687.008	5.62198e-07	2.01464e-08
	Mlst8	ENSRNOG00000009667	Protein Coding	-0.0992549	699.152	7.77704e-05	1.47094e-05	-0.165928	452.694	0.00878425	0.00158257
	Sdcbp	ENSRNOG00000009683	Protein Coding	-0.265374	4678.73	9.0949e-14	2.57293e-15	-0.261992	3500.9	6.55919e-05	4.6371e-06
	Bmp4	ENSRNOG00000009694	Protein Coding	0.443932	94.0409	2.46672e-05	4.01094e-06	0.91315	150.478	1.69254e-07	5.12813e-09
	Dync1i1	ENSRNOG00000009700	Protein Coding	-0.235289	2500.46	0.000138281	2.78238e-05	-0.282199	2441.36	0.000104612	8.0793e-06
	Lmo7	ENSRNOG00000009702	Protein Coding	-0.229547	1632.63	0.000401238	9.21859e-05	-0.230363	1271.68	0.00918826	0.00166939
	Me1	ENSRNOG00000009715	Protein Coding	-0.406532	1526.92	2.45097e-13	7.4371e-15	-0.540137	1158.09	1.81664e-10	2.59839e-12
	C2cd2l	ENSRNOG00000009719	Protein Coding	-0.192468	2946.22	1.51904e-06	1.81747e-07	-0.173469	3164.8	0.0392167	0.0103898
	Grip2	ENSRNOG00000009726	Protein Coding	0.747549	736.706	2.14346e-12	7.64855e-14	0.792572	722.763	2.78944e-10	4.30443e-12
	Ubp1	ENSRNOG00000009729	Protein Coding	-0.128751	1251.72	0.00025074	5.46614e-05	-0.200594	980.408	0.00179377	0.000231739
	Cyp7b1	ENSRNOG00000009730	Protein Coding	-0.269342	692.761	1.58404e-06	1.9039e-07	-0.378241	545.296	0.0119329	0.00230771
	Fibcd1	ENSRNOG00000009735	Protein Coding	1.46946	6.77356	5.4313e-14	1.4891e-15	1.78345	397.321	9.40147e-19	2.3135e-21
	Slco1c1	ENSRNOG00000009740	Protein Coding	0.365809	1045.04	1.01667e-08	7.1877e-10	0.270674	870.102	0.000828869	9.13175e-05
	Cyp4b1	ENSRNOG00000009741	Protein Coding	0.634508	10.7802	0.000286576	6.33566e-05	0.540581	8.30877	0.0425569	0.0114445
	Rad52	ENSRNOG00000009742	Protein Coding	-0.301805	249.208	1.92236e-07	1.83481e-08	-0.220684	202.068	0.0467957	0.012974
	Akap17b	ENSRNOG00000009746	Protein Coding	-0.341946	322.211	1.29829e-10	6.38579e-12	-0.278836	230.691	0.0201299	0.00444063
	Nampt	ENSRNOG00000009754	Protein Coding	-0.194262	641.399	1.0605e-07	9.53395e-09	-0.291202	435.866	0.00207314	0.000274952
	Tmod1	ENSRNOG00000009761	Protein Coding	-0.203994	450.562	0.00128874	0.000341689	-0.220288	414.934	0.00501256	0.000803047
	Lamc3	ENSRNOG00000009769	Protein Coding	0.531571	78.8428	0.00133092	0.000354921	0.659101	89.0448	0.00109098	0.000127862
	Cdh10	ENSRNOG00000009771	Protein Coding	0.467039	531.883	6.24712e-23	4.55456e-25	0.44334	441.006	6.64981e-11	8.52277e-13
	Kirrel3	ENSRNOG00000009772	Protein Coding	-0.497548	1099.78	6.83137e-08	5.83983e-09	-0.352927	1015.86	0.0103051	0.00192884
	Efcc1	ENSRNOG00000009787	Protein Coding	0.552566	35.5116	6.38292e-05	1.17421e-05	0.50612	27.4113	0.00681636	0.00115109
	Kcnk3	ENSRNOG00000009790	Protein Coding	0.986591	43.4414	6.40543e-11	2.95984e-12	1.13981	52.8228	1.71865e-09	3.1631e-11
	Nfib	ENSRNOG00000009795	Protein Coding	-0.621244	467.423	2.86707e-12	1.04152e-13	-0.388751	693.291	0.0117509	0.00226572
	LOC100362176	ENSRNOG00000009803	Protein Coding	0.737922	17.806	2.25143e-06	2.80548e-07	0.615339	4.24543	0.0341945	0.00874234
	Cnih1	ENSRNOG00000009811	Protein Coding	-0.0961948	742.016	0.00080775	0.000201678	-0.175572	545.371	0.0260332	0.00618465
	Vezf1	ENSRNOG00000009819	Protein Coding	0.359013	245.811	2.11834e-07	2.05233e-08	0.508284	264.855	2.69172e-05	1.64765e-06
	Slitrk3	ENSRNOG00000009821	Protein Coding	-0.271283	783.609	8.33187e-05	1.59305e-05	-0.267667	740.905	0.00388407	0.000590571
	Irf2	ENSRNOG00000009824	Protein Coding	-0.232861	228.417	1.57721e-08	1.16366e-09	-0.364359	223.735	5.89403e-06	2.84942e-07
	Slc39a14	ENSRNOG00000009832	Protein Coding	-0.198718	535.678	1.62235e-06	1.95661e-07	-0.326661	403.904	6.69505e-06	3.31904e-07
	Acadm	ENSRNOG00000009845	Protein Coding	0.304252	354.261	9.55462e-09	6.70594e-10	0.275939	274.29	0.000130031	1.03926e-05
	St3gal4	ENSRNOG00000009850	Protein Coding	0.272011	804.192	0.000174083	3.62074e-05	0.409075	583.476	7.53693e-07	2.82065e-08
	Olfm1	ENSRNOG00000009862	Protein Coding	-0.647231	13933.3	1.8173e-22	1.41823e-24	-0.595795	13929.7	4.58062e-11	5.75337e-13
	Kcnh2	ENSRNOG00000009872	Protein Coding	0.601749	453.14	9.40182e-28	2.79974e-30	0.56622	312.973	1.82363e-07	5.56998e-09
	Ints6	ENSRNOG00000009873	Protein Coding	-0.212115	62.8663	0.000184836	3.8795e-05	-0.289399	63.6773	0.0231333	0.00531665
	Fkbp14	ENSRNOG00000009886	Protein Coding	0.25138	115.317	0.000323098	7.24098e-05	0.313785	65.0516	0.00759732	0.00131646
	Adamts15	ENSRNOG00000009892	Protein Coding	0.39968	87.7634	0.00604706	0.00198857	0.366245	64.7368	0.0403552	0.0107374
	Ccdc132	ENSRNOG00000009894	Protein Coding	-0.342372	580.357	1.65582e-07	1.55406e-08	-0.408971	623.374	0.00254702	0.000354514
	Tmem199	ENSRNOG00000009896	Protein Coding	-0.0986677	634.029	0.00580527	0.00189446	-0.191759	387.587	0.00126329	0.000152908
	Swap70	ENSRNOG00000009910	Protein Coding	0.27922	403.351	7.25002e-11	3.39851e-12	0.300077	314.669	0.00162239	0.000204757
	Fgr	ENSRNOG00000009912	Protein Coding	0.29617	40.9884	0.0100383	0.00353198	0.361076	41.7341	0.0390627	0.0103334
	Dido1	ENSRNOG00000009936	Protein Coding	-0.181588	967.584	1.66794e-07	1.56972e-08	-0.163878	936.306	0.0026449	0.000370986
	Cib2	ENSRNOG00000009942	Protein Coding	-0.551091	316.85	1.31304e-19	1.56403e-21	-0.57941	265.61	3.68166e-13	2.94442e-15
	Pls1	ENSRNOG00000009945	Protein Coding	0.521974	228.414	8.67834e-06	1.25918e-06	0.445899	228.874	0.00359763	0.000536527
	Kremen1	ENSRNOG00000009947	Protein Coding	0.877711	95.0291	1.49996e-14	3.73508e-16	0.914243	91.3086	5.91754e-09	1.25595e-10
	Aif1l	ENSRNOG00000009951	Protein Coding	0.543906	154.626	1.04272e-06	1.19225e-07	0.523805	142.393	0.000285996	2.61862e-05
	Wnk1	ENSRNOG00000009956	Protein Coding	0.14242	2973.22	0.0375888	0.0160935	0.235441	2784.73	0.000139427	1.12651e-05
	Slc25a13	ENSRNOG00000009957	Protein Coding	0.460014	92.6238	4.00292e-06	5.32708e-07	0.646471	68.8918	4.67806e-05	3.15372e-06
	Ctps1	ENSRNOG00000009963	Protein Coding	0.0983688	1309.85	0.026079	0.0105791	0.175142	680.164	0.00525704	0.000847335
	Rara	ENSRNOG00000009972	Protein Coding	0.538985	158.372	3.56585e-18	5.01639e-20	0.553686	143.454	1.96993e-05	1.14524e-06
	Thrap3	ENSRNOG00000009977	Protein Coding	-0.0438081	2050.36	0.0101901	0.00359429	-0.155329	1565.08	0.00718633	0.00122756
	Pnp	ENSRNOG00000009982	Protein Coding	0.217113	1156.3	1.65663e-09	9.85795e-11	0.16275	1030.62	0.00246474	0.000340782
	Akap11	ENSRNOG00000009987	Protein Coding	-0.23968	4611.76	4.17587e-14	1.11488e-15	-0.306654	3988.31	0.00374551	0.000564701
	Dlat	ENSRNOG00000009994	Protein Coding	-0.16913	848.093	0.000900788	0.000227683	-0.229147	384.98	0.0447728	0.0122152
	Ripply2	ENSRNOG00000010004	Protein Coding	-0.577051	42.027	2.08977e-14	5.30033e-16	-0.395054	26.1081	0.0142606	0.00289145
	Osbpl3	ENSRNOG00000010011	Protein Coding	0.512062	80.8956	6.90181e-09	4.6846e-10	0.455958	82.338	0.000241172	2.13155e-05
	Wee1	ENSRNOG00000010017	Protein Coding	-0.151419	424.568	0.00035462	8.04572e-05	-0.218135	324.876	0.0201759	0.00445491
	Isy1	ENSRNOG00000010021	Protein Coding	0.190942	181.18	8.49805e-05	1.62875e-05	0.275557	145.575	0.025401	0.00597731
	Polr3d	ENSRNOG00000010028	Protein Coding	-0.127443	458.663	0.000317811	7.11105e-05	-0.174527	279.653	0.0150197	0.00307924
	Vtn	ENSRNOG00000010031	Protein Coding	0.591113	232.692	6.14159e-06	8.58945e-07	0.479545	237.526	0.0218887	0.00495542
	Epb4.1	ENSRNOG00000010037	Protein Coding	0.334973	194.646	0.00103969	0.000268344	0.462439	189.838	5.01149e-05	3.43503e-06
	Ddit4l2	ENSRNOG00000010047	Protein Coding	-0.639384	63.5106	1.88864e-07	1.79875e-08	-0.635488	74.8639	0.000586184	6.08242e-05
	LOC691920	ENSRNOG00000010050	Protein Coding	0.34153	493.148	8.26924e-06	1.19557e-06	0.392695	472.769	1.00426e-06	3.90769e-08
	Abcc4	ENSRNOG00000010064	Protein Coding	0.269966	190.084	0.00204374	0.00057712	0.380644	176.046	0.000435534	4.27138e-05
	Dgkh	ENSRNOG00000010065	Protein Coding	-0.696419	323.173	2.8549e-05	4.73301e-06	-0.631512	373.348	5.33082e-05	3.6867e-06
	Ppapdc3	ENSRNOG00000010068	Protein Coding	-0.0784992	286.589	0.0358542	0.0152231	-0.280404	287.934	0.00254702	0.000354277
	Pkp1	ENSRNOG00000010076	Protein Coding	0.336436	52.8925	0.00216827	0.000617741	0.480897	45.3215	0.00196869	0.000258576
	Cldn10	ENSRNOG00000010085	Protein Coding	0.32065	427.317	1.51236e-11	6.17304e-13	0.340615	357.18	9.91983e-05	7.54184e-06
	Kcnmb2	ENSRNOG00000010094	Protein Coding	-0.347748	28.4488	0.00319247	0.00095904	-0.377669	29.9166	0.0426121	0.0114668
	Azi2	ENSRNOG00000010096	Protein Coding	-0.145483	611.788	2.94992e-06	3.79398e-07	-0.335973	650.514	2.72609e-05	1.67428e-06
	Exoc3l4	ENSRNOG00000010111	Protein Coding	0.51378	19.9485	1.02748e-06	1.17218e-07	0.664685	20.4826	0.000109167	8.50683e-06
	Trim2	ENSRNOG00000010124	Protein Coding	0.26208	2277.04	0.000583763	0.000140149	0.399908	2633.86	3.28967e-05	2.06302e-06
	Ndn	ENSRNOG00000010146	Protein Coding	-0.467265	2167.85	6.3225e-08	5.36586e-09	-0.696057	1760.59	1.24616e-12	1.09245e-14
	Snapc5	ENSRNOG00000010156	Protein Coding	-0.173395	478.417	5.37442e-05	9.64742e-06	-0.248206	336.966	0.00645843	0.00108303
	Magel2	ENSRNOG00000010158	Protein Coding	-0.721359	67.1072	5.52274e-05	9.94699e-06	-0.61548	65.9853	0.00277356	0.000393013
	Myo10	ENSRNOG00000010161	Protein Coding	0.192415	884.021	0.0083581	0.002873	0.256614	992.549	0.00502216	0.000804843
	Elk1	ENSRNOG00000010171	Protein Coding	-0.236542	657.092	1.83234e-05	2.88347e-06	-0.225949	658.183	0.000677362	7.20561e-05
	Map2k1	ENSRNOG00000010176	Protein Coding	-0.551693	3589.83	2.01665e-18	2.75416e-20	-0.592679	2793.96	2.23964e-15	1.18952e-17
	Brk1	ENSRNOG00000010184	Protein Coding	-0.105881	2203.31	0.0154244	0.00577238	-0.14561	1514.74	0.0389663	0.0102999
	Satb2	ENSRNOG00000010188	Protein Coding	1.38599	124.014	1.8773e-10	9.39761e-12	1.3541	131.367	1.43397e-08	3.41107e-10
	Tmem9	ENSRNOG00000010204	Protein Coding	-0.310014	713.366	8.06498e-20	9.23392e-22	-0.434073	588.921	1.44951e-12	1.29301e-14
	Fgd5	ENSRNOG00000010213	Protein Coding	0.465029	70.6238	0.000509567	0.000120347	0.466195	74.4793	0.00200505	0.000264647
	Ralgds	ENSRNOG00000010219	Protein Coding	0.246611	1114.9	3.67848e-06	4.84905e-07	0.358626	933.422	2.03443e-05	1.18586e-06
	Glud1	ENSRNOG00000010222	Protein Coding	0.186885	4975.63	0.000249529	5.43591e-05	0.154306	3949.33	0.0114305	0.00219164
	Syp	ENSRNOG00000010223	Protein Coding	-0.341651	21555.1	1.54851e-13	4.54766e-15	-0.387202	13072.8	1.75445e-06	7.21352e-08
	Gpatch2l	ENSRNOG00000010227	Protein Coding	-0.0835929	283.884	0.0233303	0.00931557	-0.250559	217.692	0.00402289	0.000615416
	Cald1	ENSRNOG00000010233	Protein Coding	0.369275	355.062	0.00278359	0.00082112	0.356964	279.621	0.00619754	0.00102911
	Fam46a	ENSRNOG00000010240	Protein Coding	0.809152	33.7664	8.78205e-07	9.86103e-08	0.731882	38.4121	9.72732e-05	7.36057e-06
	Hexa	ENSRNOG00000010252	Protein Coding	0.147709	776.44	0.000147108	2.98793e-05	0.208728	584.659	0.0165174	0.00346589
	Htr1a	ENSRNOG00000010254	Protein Coding	-0.716313	336.266	2.96118e-13	9.09167e-15	-0.510178	280.091	0.000946113	0.00010763
	Cuedc1	ENSRNOG00000010257	Protein Coding	0.462749	284.815	4.55604e-13	1.41989e-14	0.652356	319.87	9.2819e-14	6.75705e-16
	Cldn11	ENSRNOG00000010263	Protein Coding	0.563009	3125.09	8.22507e-05	1.56756e-05	0.53752	2233.93	0.000927243	0.000105103
	Idh3a	ENSRNOG00000010277	Protein Coding	-0.160537	3197.15	9.36846e-05	1.81578e-05	-0.141743	2193.74	0.00826686	0.00146893
	Pde8b	ENSRNOG00000010280	Protein Coding	0.161339	395.374	0.00737891	0.00249815	0.287317	355.037	0.000816053	8.96127e-05
	Ninj2	ENSRNOG00000010282	Protein Coding	0.680706	147.965	1.49239e-07	1.38764e-08	0.718801	161.278	5.62819e-06	2.69493e-07
	Xbp1	ENSRNOG00000010298	Protein Coding	-0.200976	1421.77	0.000184229	3.86486e-05	-0.416546	1484.84	0.00226426	0.000306916
	Eif4e3	ENSRNOG00000010301	Protein Coding	-0.440685	280.966	2.00071e-15	4.30404e-17	-0.268867	230.074	0.010464	0.0019634
	Trim32	ENSRNOG00000010303	Protein Coding	-0.119694	1129.34	3.06719e-05	5.13691e-06	-0.149057	938.316	0.00839652	0.00149972
	Nfyb	ENSRNOG00000010309	Protein Coding	0.153813	577.252	4.07206e-07	4.22322e-08	0.176441	453.483	0.0312944	0.00782118
	Bhlhe23	ENSRNOG00000010312	Protein Coding	-2.00618	7.36229	6.32855e-24	3.89909e-26	-1.35125	3.14099	5.38296e-07	1.92071e-08
	Astn2	ENSRNOG00000010313	Protein Coding	0.777822	210.325	3.53001e-20	3.71542e-22	0.837039	430.964	1.40138e-24	1.43687e-27
	Lcp1	ENSRNOG00000010319	Protein Coding	0.798558	464.887	4.78347e-19	6.11533e-21	0.683185	411.71	3.1538e-11	3.91274e-13
	Ptger3	ENSRNOG00000010325	Protein Coding	-0.289161	20.7049	0.0188937	0.00728955	-0.450486	16.1795	0.0139639	0.00281394
	Rcan2	ENSRNOG00000010350	Protein Coding	0.591917	1998.07	1.61859e-11	6.66484e-13	0.493672	1556.84	1.80643e-06	7.46111e-08
	Lhx9	ENSRNOG00000010357	Protein Coding	-1.25247	95.2195	1.17655e-14	2.88141e-16	-1.29712	85.8843	5.52445e-10	9.00634e-12
	Sh3rf1	ENSRNOG00000010358	Protein Coding	0.840332	650.57	9.46442e-26	4.47054e-28	0.988597	661.263	1.38589e-29	3.58147e-33
	Kif3b	ENSRNOG00000010361	Protein Coding	-0.161041	1442.93	1.18115e-05	1.76859e-06	-0.15672	1219.25	0.00576345	0.000943734
	Anxa2	ENSRNOG00000010362	Protein Coding	0.629857	99.2598	1.40399e-05	2.14451e-06	0.58326	42.4981	0.00740834	0.0012746
	Syn1	ENSRNOG00000010365	Protein Coding	-0.511186	6103.3	9.26879e-23	6.9479e-25	-0.434628	4268.01	1.80643e-06	7.46429e-08
	Dhx29	ENSRNOG00000010369	Protein Coding	-0.28452	422.296	2.35447e-19	2.84079e-21	-0.313527	339.734	0.000244064	2.16212e-05
	Triobp	ENSRNOG00000010373	Protein Coding	0.358444	177.191	1.51963e-08	1.11649e-09	0.319004	180.33	0.00125048	0.000151101
	Slc4a5	ENSRNOG00000010378	Protein Coding	0.885154	27.4374	0.000166486	3.43965e-05	1.19472	25.0698	5.51558e-06	2.63382e-07
	Ndrg2	ENSRNOG00000010389	Protein Coding	0.249627	17329.8	0.000150349	3.06611e-05	0.362065	14635.8	0.000516466	5.20713e-05
	Eya3	ENSRNOG00000010396	Protein Coding	-0.232904	468.732	9.24994e-16	1.88067e-17	-0.182442	451.135	0.00115846	0.000137784
	Hspb2	ENSRNOG00000010402	Protein Coding	-0.376448	14.4122	0.0166739	0.00632044	-0.590008	10.1214	0.0235686	0.00544691
	Ccdc180	ENSRNOG00000010412	Protein Coding	1.3897	182.602	8.46113e-14	2.3806e-15	1.37361	143.971	1.19406e-11	1.32224e-13
	Wdr91	ENSRNOG00000010421	Protein Coding	0.208029	473.642	4.80502e-13	1.50735e-14	0.215571	393.836	0.000333143	3.11009e-05
	Kcnab1	ENSRNOG00000010422	Protein Coding	0.419344	2135.25	3.6369e-13	1.1241e-14	0.330411	1596.67	0.000150503	1.22834e-05
	Dync1li1	ENSRNOG00000010434	Protein Coding	-0.132264	677.693	0.00134333	0.000358852	-0.259487	591.096	4.56795e-05	3.05842e-06
	Ptbp1	ENSRNOG00000010448	Protein Coding	0.198442	530.845	0.000216772	4.64774e-05	0.237675	456.877	0.00870433	0.00156579
	Ccdc32	ENSRNOG00000010472	Protein Coding	-0.120366	1113.84	0.00854916	0.00294219	-0.289364	809.01	0.00016476	1.36329e-05
	Cand2	ENSRNOG00000010473	Protein Coding	0.334979	150.942	1.16611e-10	5.68775e-12	0.545027	119.68	1.54391e-05	8.58781e-07
	Pomt1	ENSRNOG00000010477	Protein Coding	0.166413	351.43	4.60515e-07	4.84939e-08	0.141787	326.485	0.0302615	0.00749634
	Dnajb14	ENSRNOG00000010487	Protein Coding	-0.204383	377.616	6.56064e-05	1.21229e-05	-0.208809	347.656	0.030901	0.0076896
	Samd4a	ENSRNOG00000010489	Protein Coding	0.408032	104.455	3.76199e-05	6.46282e-06	0.539888	107.689	1.34029e-05	7.25598e-07
	Tfpi2	ENSRNOG00000010513	Protein Coding	0.474927	5.82092	0.00410043	0.00127348	0.636171	3.69675	0.0257119	0.00608592
	Plau	ENSRNOG00000010516	Protein Coding	-0.579531	18.5671	3.06994e-06	3.96412e-07	-0.511303	17.6185	0.00472942	0.000748715
	Cryab	ENSRNOG00000010524	Protein Coding	0.503558	969.532	0.00151716	0.000411538	0.375419	1083.69	0.0383906	0.0101103
	Thbs2	ENSRNOG00000010529	Protein Coding	1.14926	51.9855	2.40893e-09	1.4854e-10	1.19807	43.199	9.67892e-08	2.75889e-09
	Cdh18	ENSRNOG00000010535	Protein Coding	0.698828	203.385	8.50873e-19	1.1271e-20	0.45969	195.329	0.000908365	0.000102497
	Mrap2	ENSRNOG00000010545	Protein Coding	-0.449432	209.347	4.1068e-12	1.53713e-13	-0.649762	181.463	1.77806e-12	1.67861e-14
	Tspo	ENSRNOG00000010549	Protein Coding	0.436606	33.9125	0.00127728	0.000338256	0.484288	33.0372	0.0226421	0.00517822
	Angel1	ENSRNOG00000010567	Protein Coding	-0.166214	225.726	0.002486	0.00072128	-0.170779	175.701	0.0267103	0.00638522
	Ptpn1	ENSRNOG00000010574	Protein Coding	0.0965408	982.452	0.0249966	0.0100798	0.226587	1015.86	0.00125781	0.00015218
	Dapp1	ENSRNOG00000010575	Protein Coding	0.323815	72.7929	0.00014868	3.02291e-05	0.270364	64.4931	0.0446409	0.0121729
	Tenc1	ENSRNOG00000010588	Protein Coding	0.449086	592.041	1.89954e-05	3.00287e-06	0.6189	427.371	3.3375e-06	1.48174e-07
	Fam134b	ENSRNOG00000010589	Protein Coding	-0.281775	890.176	2.23461e-14	5.70212e-16	-0.42646	588.484	2.45618e-05	1.48207e-06
	Slc25a27	ENSRNOG00000010592	Protein Coding	-0.272415	640.242	8.4411e-10	4.75427e-11	-0.21526	523.234	0.00700483	0.00118974
	Hs3st1	ENSRNOG00000010598	Protein Coding	0.619404	262.251	2.01099e-11	8.3529e-13	0.660634	356.394	3.25659e-08	8.43114e-10
	Scube1	ENSRNOG00000010617	Protein Coding	0.68218	162.583	3.41085e-09	2.18903e-10	0.923693	155.909	3.93256e-09	8.02399e-11
	Ap3b1	ENSRNOG00000010624	Protein Coding	-0.351334	602.045	1.05571e-13	3.02994e-15	-0.352898	508.127	4.94474e-06	2.31951e-07
	Sphk1	ENSRNOG00000010626	Protein Coding	0.727117	7.3642	0.000164648	3.40083e-05	0.614954	6.6396	0.0172692	0.00366967
	Nod1	ENSRNOG00000010629	Protein Coding	0.311238	108.301	9.72908e-05	1.89288e-05	0.432658	111.705	7.24141e-05	5.22706e-06
	Prcp	ENSRNOG00000010630	Protein Coding	-0.26881	206.201	0.000491206	0.000115557	-0.340526	153.639	0.000403645	3.90277e-05
	Megf11	ENSRNOG00000010634	Protein Coding	-0.466197	480.285	1.42409e-08	1.04118e-09	-0.414413	419.384	0.000200247	1.7216e-05
	Igfbp4	ENSRNOG00000010635	Protein Coding	1.42322	454.133	2.50108e-24	1.42538e-26	1.23747	338.312	3.41337e-13	2.71236e-15
	Tmem229b	ENSRNOG00000010646	Protein Coding	0.312715	591.721	1.51081e-18	2.05558e-20	0.420668	454.38	1.95806e-12	1.90726e-14
	Ctnnd2	ENSRNOG00000010649	Protein Coding	0.189232	1322.94	3.48204e-05	5.9211e-06	0.393166	1174.55	2.47167e-05	1.49268e-06
	Plekhh1	ENSRNOG00000010650	Protein Coding	0.641332	1621.55	2.06835e-07	1.99751e-08	0.583797	1581.9	1.7613e-05	1.00138e-06
	Dock6	ENSRNOG00000010652	Protein Coding	0.388209	161.032	0.00337317	0.00102059	0.420064	147.947	0.00857774	0.00154
	Mmrn2	ENSRNOG00000010662	Protein Coding	0.532662	113.179	2.93404e-05	4.8778e-06	0.553499	112.735	0.000112013	8.786e-06
	Col6a5	ENSRNOG00000010663	Protein Coding	1.09036	24.8427	1.1406e-15	2.39515e-17	1.09015	17.1606	2.13098e-08	5.32036e-10
	Wdr73	ENSRNOG00000010664	Protein Coding	-0.163798	293.599	0.000544496	0.000129687	-0.16282	237.576	0.0229974	0.00527481
	Anxa6	ENSRNOG00000010668	Protein Coding	-0.556166	3320.64	1.00428e-13	2.85659e-15	-0.565747	2521.14	6.52864e-09	1.40908e-10
	Med12l	ENSRNOG00000010680	Protein Coding	-0.355141	129.484	6.87426e-05	1.277e-05	-0.279439	121.159	0.0071262	0.0012151
	Tbx18	ENSRNOG00000010685	Protein Coding	0.578408	33.8951	0.00359882	0.00110014	0.740889	25.0046	0.00114645	0.000135828
	Tpbg	ENSRNOG00000010694	Protein Coding	1.32922	84.2711	1.65576e-12	5.76375e-14	1.13612	59.7629	1.0309e-07	2.95435e-09
	Pdgfc	ENSRNOG00000010695	Protein Coding	0.589475	49.9388	1.63149e-13	4.8165e-15	0.47464	43.7309	0.00145294	0.00018038
	Ca1	ENSRNOG00000010698	Protein Coding	0.944685	1.1847	5.82345e-05	1.05514e-05	0.659802	1.20635	0.0262735	0.00625648
	Ube3c	ENSRNOG00000010702	Protein Coding	-0.116416	1870.22	0.00261966	0.000765036	-0.255044	1456.21	0.0038272	0.00058077
	Gpr153	ENSRNOG00000010718	Protein Coding	0.572181	77.8931	0.000174665	3.63373e-05	0.641873	55.7166	0.00209405	0.000278584
	Exosc10	ENSRNOG00000010719	Protein Coding	0.0758287	685.404	0.0243491	0.00978364	0.128118	673.925	0.0119369	0.00231083
	Stradb	ENSRNOG00000010728	Protein Coding	-0.189097	481.697	4.49284e-11	1.99072e-12	-0.380214	381.348	7.97324e-05	5.83707e-06
	Nrp1	ENSRNOG00000010744	Protein Coding	-0.644821	1049.1	9.35884e-15	2.24397e-16	-0.658762	1043.84	3.10949e-10	4.87801e-12
	Mtus1	ENSRNOG00000010748	Protein Coding	0.497102	678.106	4.77784e-11	2.14398e-12	0.382603	499.994	9.12743e-05	6.83645e-06
	Tmem41b	ENSRNOG00000010752	Protein Coding	-0.122338	836.268	0.00648863	0.00215577	-0.190415	514.778	0.042809	0.0115366
	Scamp1	ENSRNOG00000010774	Protein Coding	-0.19363	2994.35	2.453e-06	3.08814e-07	-0.316499	2167.43	1.9111e-05	1.10516e-06
	Tox	ENSRNOG00000010777	Protein Coding	0.94408	143.194	6.35114e-09	4.288e-10	0.938534	137.563	5.49135e-08	1.48925e-09
	Esm1	ENSRNOG00000010797	Protein Coding	0.793138	1.73934	0.000412232	9.50311e-05	0.574134	1.39124	0.0324175	0.00816837
	Hadhb	ENSRNOG00000010800	Protein Coding	0.104405	1456.41	0.000156873	3.21769e-05	0.110866	1011.02	0.0212226	0.00475349
	Gabra5	ENSRNOG00000010803	Protein Coding	-0.410807	2260.18	2.72707e-06	3.48217e-07	-0.567524	1813.98	2.80232e-05	1.72828e-06
	Elf2	ENSRNOG00000010815	Protein Coding	0.0993052	376.039	0.00655394	0.00217915	0.165013	308.303	0.0378927	0.00994427
	Kcnk15	ENSRNOG00000010816	Protein Coding	0.379318	88.7381	7.16038e-06	1.01908e-06	0.344661	139.616	0.0277421	0.0067044
	Parp8	ENSRNOG00000010824	Protein Coding	0.285151	390.408	2.72271e-06	3.47521e-07	0.225846	329.301	0.00581158	0.0009537
	Ptbp2	ENSRNOG00000010827	Protein Coding	-0.293055	975.545	5.49568e-20	6.0665e-22	-0.306519	693.823	0.00221838	0.000299446
	Pdgfrl	ENSRNOG00000010832	Protein Coding	0.75226	4.91257	0.000140699	2.84258e-05	0.873207	6.23428	0.00161257	0.000202708
	Mpped1	ENSRNOG00000010834	Protein Coding	1.75718	3158.35	5.70428e-30	9.37193e-33	1.75778	2226.59	4.40748e-27	2.71146e-30
	Adamtsl3	ENSRNOG00000010840	Protein Coding	-0.388114	61.8983	0.0022864	0.000655386	-0.40784	51.3862	0.00974036	0.00179417
	Chrna7	ENSRNOG00000010853	Protein Coding	-0.69255	408.404	2.00648e-14	5.06849e-16	-0.656824	382.773	5.34163e-08	1.44317e-09
	Rims4	ENSRNOG00000010868	Protein Coding	0.34408	168.122	5.87376e-05	1.06606e-05	0.427822	171.754	0.00049155	4.9039e-05
	Ckb	ENSRNOG00000010872	Protein Coding	0.286211	13284.9	1.00129e-15	2.05121e-17	0.332294	13074.2	0.000984759	0.000112783
	LOC691931	ENSRNOG00000010875	Protein Coding	-0.738169	32.765	3.1638e-12	1.16306e-13	-0.804729	29.4857	3.93424e-06	1.77894e-07
	Fbxw7	ENSRNOG00000010889	Protein Coding	0.189252	949.493	0.00191814	0.000537811	0.437829	1153.8	0.000833366	9.19916e-05
	Bmp1	ENSRNOG00000010890	Protein Coding	-0.169152	472.827	0.00599245	0.00196784	-0.237028	406.298	0.0189147	0.00411204
	Tprn	ENSRNOG00000010896	Protein Coding	0.439494	400.259	8.99594e-06	1.31065e-06	0.513176	346.906	0.00012577	9.99773e-06
	Tmem108	ENSRNOG00000010911	Protein Coding	-0.671447	215.196	4.67476e-17	7.92047e-19	-0.599846	222.772	2.4138e-07	7.74655e-09
	Ermp1	ENSRNOG00000010915	Protein Coding	-0.25876	1299.65	1.19487e-08	8.58869e-10	-0.402593	1027.05	0.000165484	1.37267e-05
	Ppp2r1b	ENSRNOG00000010922	Protein Coding	0.503131	282.147	1.6537e-16	3.0281e-18	0.551378	201.374	8.49327e-11	1.10596e-12
	Tifa	ENSRNOG00000010941	Protein Coding	-0.201014	85.1289	0.000598908	0.000144338	-0.244218	87.9987	0.0194445	0.00425952
	Ywhab	ENSRNOG00000010945	Protein Coding	-0.149514	10495.7	2.28941e-05	3.69089e-06	-0.287751	7656.33	0.000157085	1.29253e-05
	Mmp14	ENSRNOG00000010947	Protein Coding	0.525226	81.9221	0.00724599	0.00244646	0.819923	78.4605	0.000251901	2.24058e-05
	Cmtm6	ENSRNOG00000010951	Protein Coding	0.188958	242.028	3.0918e-05	5.18924e-06	0.254727	170.593	0.0187947	0.00408153
	Braf	ENSRNOG00000010957	Protein Coding	-0.234641	417.623	7.9797e-05	1.5145e-05	-0.266881	487.498	0.00444044	0.000693406
	Itgb1	ENSRNOG00000010966	Protein Coding	0.274971	1163.81	3.7405e-06	4.93944e-07	0.238056	786.004	0.0189563	0.00412247
	Igfbp6	ENSRNOG00000010977	Protein Coding	0.772142	110.905	1.09766e-05	1.62767e-06	0.684222	99.8626	0.00139142	0.000171613
	Gtf3c5	ENSRNOG00000010981	Protein Coding	0.136518	316.221	0.000239462	5.19323e-05	0.281442	337.267	0.00215349	0.000288257
	Otog	ENSRNOG00000010983	Protein Coding	-1.0164	20.6067	7.11364e-06	1.01133e-06	-0.991541	15.9688	0.000339589	3.19464e-05
	Anxa11	ENSRNOG00000010984	Protein Coding	-0.618198	2876.3	7.96998e-21	7.81571e-23	-0.729362	2672.24	2.0046e-17	6.88549e-20
	Ipo5	ENSRNOG00000010989	Protein Coding	0.216668	2093.59	1.10373e-15	2.31206e-17	0.202857	1659.26	6.2207e-05	4.37228e-06
	Dpm1	ENSRNOG00000010993	Protein Coding	-0.0840817	435.745	0.0287833	0.0118638	-0.335482	303.391	0.0164351	0.00344526
	Mob1b	ENSRNOG00000010996	Protein Coding	-0.19036	323.874	0.000597851	0.000143991	-0.372168	187.186	0.0140923	0.00285155
	Ednrb	ENSRNOG00000010997	Protein Coding	0.343348	508.771	2.70531e-05	4.46418e-06	0.277738	433.528	0.00586605	0.000965947
	RGD1311723	ENSRNOG00000010999	Protein Coding	-0.246744	932.288	0.000538569	0.000128109	-0.269333	655.258	0.0334334	0.00850146
	Rims1	ENSRNOG00000011000	Protein Coding	-0.48186	3131.25	5.43156e-19	7.05543e-21	-0.439916	2854.47	1.13617e-10	1.54355e-12
	Ube2o	ENSRNOG00000011007	Protein Coding	-0.241742	2041.61	8.48599e-13	2.75358e-14	-0.245376	1869.2	0.00172854	0.000222276
	Nmb	ENSRNOG00000011011	Protein Coding	-1.03932	59.3642	9.61945e-08	8.56895e-09	-1.12449	57.1075	1.76051e-06	7.24747e-08
	Trmt10a	ENSRNOG00000011025	Protein Coding	-0.105662	131.732	0.0143817	0.00533267	-0.238253	125.253	0.0125193	0.00245368
	Lhfpl2	ENSRNOG00000011032	Protein Coding	0.239753	437.171	8.14868e-06	1.17563e-06	0.318711	422.83	4.93897e-06	2.31174e-07
	LOC680142	ENSRNOG00000011040	Pseudogene	-0.233326	384.619	3.82667e-05	6.58728e-06	-0.38533	872.805	0.000660181	6.96192e-05
	Laptm5	ENSRNOG00000011054	Protein Coding	0.337509	523.939	1.07584e-06	1.23454e-07	0.243261	404.179	0.0345463	0.00886415
	Utrn	ENSRNOG00000011058	Protein Coding	0.470174	952.682	8.7345e-05	1.6799e-05	0.47835	914.06	7.0755e-05	5.08191e-06
	2016-03-06	ENSRNOG00000011066	Protein Coding	-0.223631	1959.86	3.73509e-05	6.4051e-06	-0.181263	1318.45	0.0215652	0.00486119
	Papss2	ENSRNOG00000011068	Protein Coding	0.269859	189.364	5.70857e-05	1.03286e-05	0.248224	151.38	0.020272	0.00448238
	Gnb4	ENSRNOG00000011070	Protein Coding	0.283556	79.6459	0.000481592	0.000113023	0.289338	72.9216	0.0188712	0.00410106
	Nt5e	ENSRNOG00000011071	Protein Coding	0.726719	206.323	6.69481e-10	3.69509e-11	0.760661	174.593	3.6529e-08	9.56953e-10
	Ank2	ENSRNOG00000011076	Protein Coding	-0.416804	11796.3	1.08153e-24	5.75332e-27	-0.414118	12324.7	6.7504e-13	5.81394e-15
	Efcab6	ENSRNOG00000011094	Protein Coding	0.96545	100.953	1.27909e-15	2.69911e-17	0.923129	88.7359	2.30047e-10	3.37298e-12
	Twist1	ENSRNOG00000011101	Protein Coding	-0.375248	58.6239	0.01354	0.00497708	-0.814111	67.3475	5.12773e-05	3.53277e-06
	Cipc	ENSRNOG00000011111	Protein Coding	-0.292777	1457.48	2.72446e-22	2.19613e-24	-0.269801	1310.82	9.3318e-07	3.58805e-08
	Fam161b	ENSRNOG00000011112	Protein Coding	-0.192244	225.205	0.0014624	0.000394864	-0.270152	203.758	0.00225037	0.000304342
	Arhgef40	ENSRNOG00000011129	Protein Coding	0.249927	684.563	3.01497e-06	3.88694e-07	0.291863	563.599	0.0018862	0.000245421
	Calca	ENSRNOG00000011130	Protein Coding	-1.00608	30.0669	1.92767e-07	1.84087e-08	-1.25266	19.9837	1.00954e-07	2.88795e-09
	LOC100362814	ENSRNOG00000011132	Protein Coding	-0.396122	604.131	1.29867e-07	1.18885e-08	-0.218339	763.486	0.0335494	0.00853784
	Trpc4	ENSRNOG00000011133	Protein Coding	0.467125	594.804	4.37345e-07	4.57397e-08	0.460589	551.75	1.5917e-05	8.91892e-07
	Cyb5b	ENSRNOG00000011142	Protein Coding	-0.199052	1332.62	4.12637e-11	1.81139e-12	-0.19146	959.286	0.00216896	0.000290884
	Gyg1	ENSRNOG00000011146	Protein Coding	-0.31783	547.404	6.05182e-05	1.10522e-05	-0.346476	384.818	0.000991628	0.000113723
	Il17ra	ENSRNOG00000011153	Protein Coding	0.332157	329.771	6.84095e-10	3.78628e-11	0.359052	304.219	3.02616e-06	1.32188e-07
	Gpr116	ENSRNOG00000011154	Protein Coding	0.438807	543.22	0.00015114	3.08648e-05	0.389907	538.024	0.00183978	0.000238438
	Jak1	ENSRNOG00000011157	Protein Coding	-0.253723	3041.59	3.62329e-08	2.91507e-09	-0.322729	2607.92	4.93081e-07	1.74674e-08
	Slc2a12	ENSRNOG00000011161	Protein Coding	0.514071	151.613	8.96819e-06	1.30584e-06	0.817725	136.265	7.7473e-07	2.91924e-08
	Smco4	ENSRNOG00000011162	Protein Coding	-1.21361	69.1392	2.01492e-27	6.75797e-30	-1.15893	58.9689	6.25689e-16	3.01521e-18
	Rims3	ENSRNOG00000011171	Protein Coding	0.548537	163.088	0.000136459	2.74082e-05	0.784401	153.945	1.91291e-05	1.10718e-06
	Ccdc67	ENSRNOG00000011172	Protein Coding	-0.636091	3.96583	0.00130365	0.000346111	-0.711745	4.14316	0.0102124	0.00190677
	Slc13a4	ENSRNOG00000011184	Protein Coding	1.34113	170.853	5.09683e-11	2.30282e-12	1.18401	157.374	6.38637e-08	1.75817e-09
	Acy1	ENSRNOG00000011189	Protein Coding	0.313816	339.675	9.44348e-07	1.06668e-07	0.237048	262.748	0.006148	0.00101899
	Prkra	ENSRNOG00000011195	Protein Coding	0.307761	290.098	1.62608e-13	4.79216e-15	0.284468	244.059	0.000310576	2.86597e-05
	Parp6	ENSRNOG00000011199	Protein Coding	-0.140491	1799.25	1.17199e-10	5.72244e-12	-0.187074	1702.43	0.000193085	1.64122e-05
	Bhmt	ENSRNOG00000011200	Protein Coding	1.26358	4.79211	1.22848e-07	1.11892e-08	1.02014	4.49669	0.000262635	2.35357e-05
	Chrna4	ENSRNOG00000011202	Protein Coding	0.735248	211.19	4.40706e-05	7.72712e-06	0.773753	213.066	0.000376229	3.59815e-05
	Farp1	ENSRNOG00000011203	Protein Coding	0.426952	971.325	2.27046e-08	1.73691e-09	0.452028	1194.92	2.9466e-07	9.68303e-09
	Rapsn	ENSRNOG00000011208	Protein Coding	0.687911	7.74299	5.89738e-05	1.07217e-05	0.668533	5.44835	0.00829374	0.00147483
	Pex5l	ENSRNOG00000011211	Protein Coding	1.1145	1215.44	8.47009e-40	2.17438e-43	1.05386	1309.71	1.38589e-29	4.26297e-33
	Tbl1xr1	ENSRNOG00000011216	Protein Coding	-0.144433	1867.05	6.68362e-07	7.35037e-08	-0.186981	1305.93	0.0422392	0.0113361
	Layn	ENSRNOG00000011228	Protein Coding	0.68093	56.6477	5.23699e-19	6.74891e-21	0.639842	52.1512	2.68172e-09	5.2107e-11
	Zc3h13	ENSRNOG00000011237	Protein Coding	0.14332	818.827	3.07635e-06	3.97397e-07	0.317145	879.693	1.75931e-05	9.98438e-07
	Tfdp2	ENSRNOG00000011241	Protein Coding	0.336475	297.629	2.71958e-08	2.13355e-09	0.318562	251.751	0.00114649	0.000135891
	Arhgap18	ENSRNOG00000011245	Protein Coding	0.766362	98.0651	1.55034e-09	9.16179e-11	0.370161	73.8842	0.0334386	0.0085045
	Inmt	ENSRNOG00000011250	Protein Coding	0.983457	3.52013	1.36709e-05	2.07973e-06	0.781553	1.55452	0.00630607	0.00105101
	Hcrtr2	ENSRNOG00000011251	Protein Coding	-1.16771	43.2807	3.17459e-33	2.64179e-36	-1.27499	30.8168	3.41407e-17	1.27769e-19
	Fam76a	ENSRNOG00000011254	Protein Coding	-0.107386	548.715	0.00131265	0.000349105	-0.26418	446.652	0.00120377	0.000144284
	Plac9	ENSRNOG00000011263	Protein Coding	1.45515	15.2736	4.9676e-18	7.1924e-20	0.990439	10.3166	3.42444e-05	2.15937e-06
	Cdh8	ENSRNOG00000011274	Protein Coding	-0.198924	630.168	0.00211271	0.000599632	-0.257655	528.512	0.00293634	0.000422552
	Ppp2r1a	ENSRNOG00000011282	Protein Coding	-0.198676	7114.78	7.09669e-05	1.32482e-05	-0.268033	5715.11	0.00218675	0.000293719
	Sgms2	ENSRNOG00000011284	Protein Coding	0.309161	60.1111	0.0218104	0.00859896	0.310677	48.8756	0.0278241	0.00673563
	Usp33	ENSRNOG00000011294	Protein Coding	-0.15774	2477.06	5.85286e-11	2.67747e-12	-0.250099	1684.88	0.0321369	0.00807788
	Lama3	ENSRNOG00000011300	Protein Coding	1.27066	97.7252	1.16287e-20	1.17619e-22	1.17176	92.8404	6.57307e-14	4.71768e-16
	Sox10	ENSRNOG00000011305	Protein Coding	0.532975	1033.51	6.50285e-07	7.1282e-08	0.550074	1048.59	5.47547e-05	3.80077e-06
	Slmap	ENSRNOG00000011307	Protein Coding	-0.171824	1082.48	9.47866e-05	1.83908e-05	-0.326886	744.241	0.000528886	5.37671e-05
	Pde10a	ENSRNOG00000011310	Protein Coding	-0.32215	679.734	1.30681e-05	1.97662e-06	-0.394079	765.879	1.55449e-05	8.65827e-07
	Sorcs1	ENSRNOG00000011313	Protein Coding	0.347833	431.001	1.33763e-05	2.02873e-06	0.309704	331.912	0.00439296	0.000683248
	Med16	ENSRNOG00000011315	Protein Coding	-0.221508	852.471	3.67565e-09	2.37973e-10	-0.210804	799.144	0.00942574	0.00172206
	Igfbpl1	ENSRNOG00000011320	Protein Coding	0.692406	23.8347	0.00294349	0.000874418	0.629877	19.1506	0.0275031	0.00663679
	Clspn	ENSRNOG00000011332	Protein Coding	0.791799	31.182	0.000429534	9.93946e-05	0.806208	23.3646	0.00200505	0.000264862
	Tmem63c	ENSRNOG00000011334	Protein Coding	-0.629659	893.148	9.81281e-36	5.03815e-39	-0.486914	756.936	2.58404e-10	3.97422e-12
	Ehd2	ENSRNOG00000011346	Protein Coding	0.384024	103.57	0.000220196	4.73019e-05	0.462554	104.945	0.00127908	0.000155016
	Dkk2	ENSRNOG00000011360	Protein Coding	0.996201	4.00988	1.30758e-05	1.97846e-06	0.737371	3.50848	0.0101595	0.00189429
	Napepld	ENSRNOG00000011363	Protein Coding	-0.393402	167.662	7.02389e-08	6.02243e-09	-0.373724	121.923	0.000758923	8.24442e-05
	Kcns2	ENSRNOG00000011369	Protein Coding	-0.383183	189.992	0.000106988	2.09999e-05	-0.334109	163.71	0.0238278	0.0055239
	Nhsl1	ENSRNOG00000011386	Protein Coding	-0.536253	647.477	2.08332e-14	5.27328e-16	-0.384674	709.151	0.000151678	1.23949e-05
	Pragmin	ENSRNOG00000011407	Protein Coding	0.348439	853.174	4.99779e-06	6.81016e-07	0.46827	983.249	1.19169e-06	4.72863e-08
	Hebp2	ENSRNOG00000011409	Protein Coding	-0.680581	76.1168	7.70303e-12	3.01366e-13	-0.467145	71.5592	0.00170079	0.000217199
	Vegfc	ENSRNOG00000011416	Protein Coding	0.417986	12.7319	0.00507411	0.00162511	0.530735	10.4696	0.0291043	0.00713358
	Cldn23	ENSRNOG00000011424	Protein Coding	0.969311	5.25641	2.54425e-05	4.15791e-06	0.809698	4.95955	0.00343059	0.000507237
	Ptpn3	ENSRNOG00000011425	Protein Coding	-0.377728	856.932	2.8549e-05	4.73155e-06	-0.416279	964.925	4.11939e-05	2.71135e-06
	Hr	ENSRNOG00000011427	Protein Coding	0.300747	447.9	0.011858	0.00427452	0.425076	332.608	0.0037944	0.000575015
	Osbpl10	ENSRNOG00000011435	Protein Coding	0.673103	98.6666	4.09139e-07	4.24746e-08	0.752353	83.4018	6.17927e-07	2.23962e-08
	Aldoc	ENSRNOG00000011452	Protein Coding	0.264529	11391	5.73534e-07	6.21456e-08	0.323005	9709.07	0.00157872	0.000197805
	RGD1309903	ENSRNOG00000011460	Protein Coding	-0.35968	1039.05	1.22396e-06	1.43026e-07	-0.282829	1204.8	0.000795626	8.71249e-05
	Ppp1r3b	ENSRNOG00000011474	Protein Coding	0.638917	17.975	0.0013535	0.000361986	0.629528	14.4401	0.0100361	0.00186408
	Psip1	ENSRNOG00000011498	Protein Coding	-0.123185	2266.17	0.000282519	6.2242e-05	-0.316666	999.115	0.0119369	0.00230974
	Shb	ENSRNOG00000011503	Protein Coding	0.509609	83.2412	8.15023e-08	7.08861e-09	0.769751	89.7155	5.22765e-09	1.08809e-10
	Akap2	ENSRNOG00000011504	Protein Coding	0.301855	814.187	8.94601e-09	6.24204e-10	0.334462	910.516	9.18393e-10	1.57413e-11
	Gla	ENSRNOG00000011513	Protein Coding	-0.0795182	435.09	0.0166528	0.00630512	-0.156157	329.475	0.0249362	0.00584607
	Tnfrsf21	ENSRNOG00000011517	Protein Coding	-0.378429	2016.6	2.41158e-07	2.37605e-08	-0.290185	1605.06	0.00579408	0.000950234
	Dusp26	ENSRNOG00000011518	Protein Coding	0.347973	647.971	0.000398416	9.1437e-05	0.355571	562.378	0.00293598	0.000422165
	Filip1	ENSRNOG00000011521	Protein Coding	-0.672148	286.86	5.66456e-11	2.57969e-12	-0.614889	279.35	3.63381e-07	1.23139e-08
	Hcn1	ENSRNOG00000011522	Protein Coding	0.454695	549.779	2.5193e-08	1.95703e-09	0.441364	640.671	4.00966e-06	1.81715e-07
	Pcsk6	ENSRNOG00000011526	Protein Coding	0.378103	434.076	2.22614e-06	2.76824e-07	0.404576	454.092	6.03715e-06	2.94956e-07
	Apopt1	ENSRNOG00000011542	Protein Coding	0.121763	393.905	0.00107188	0.000277696	0.168337	301.954	0.0238563	0.00553664
	Cnn3	ENSRNOG00000011559	Protein Coding	0.254094	1731.94	8.03031e-12	3.14995e-13	0.294139	1371.38	0.000200247	1.71879e-05
	Mtmr9	ENSRNOG00000011560	Protein Coding	-0.274876	575.444	1.1746e-09	6.80264e-11	-0.197504	567.224	0.01028	0.00192256
	Nln	ENSRNOG00000011561	Protein Coding	-0.0957117	397.884	0.000384724	8.79667e-05	-0.127429	321.99	0.0326544	0.0082476
	Cecr2	ENSRNOG00000011566	Protein Coding	-0.684485	263.997	3.30267e-16	6.32487e-18	-0.64444	239.264	7.27423e-11	9.39765e-13
	Rspo3	ENSRNOG00000011568	Protein Coding	-0.569677	103.478	2.03827e-08	1.54233e-09	-0.692333	67.9698	0.000104612	8.08392e-06
	Csad	ENSRNOG00000011573	Protein Coding	0.162455	475.797	0.00037684	8.5963e-05	0.559094	431.793	1.27564e-05	6.87326e-07
	Adamts18	ENSRNOG00000011575	Protein Coding	1.1554	11.6961	1.14298e-07	1.03342e-08	1.00005	12.0126	0.000113529	8.92236e-06
	Fat3	ENSRNOG00000011585	Protein Coding	0.398369	429.691	1.68554e-08	1.2505e-09	0.487369	478.945	6.80109e-09	1.47835e-10
	Rnf146	ENSRNOG00000011588	Protein Coding	-0.10659	801.482	0.0282612	0.0116101	-0.184276	642.213	0.0427657	0.0115191
	Lrp10	ENSRNOG00000011592	Protein Coding	0.221861	562.665	2.45868e-05	3.9966e-06	0.346427	453.087	0.00138912	0.00017113
	Hey1	ENSRNOG00000011593	Protein Coding	-0.552247	202.734	2.34175e-23	1.55099e-25	-0.303246	164.89	0.0250898	0.00588721
	Gldc	ENSRNOG00000011599	Protein Coding	0.148921	393.894	0.00637102	0.00211113	0.223633	333.014	0.014816	0.00302458
	Mmaa	ENSRNOG00000011618	Protein Coding	-0.19897	211.324	0.000521377	0.000123404	-0.21006	190.969	0.0365126	0.00949035
	Kcnq2	ENSRNOG00000011624	Protein Coding	-0.369329	4264.53	4.48901e-09	2.93859e-10	-0.257263	3660.22	0.0130272	0.00257324
	Zfr	ENSRNOG00000011627	Protein Coding	-0.164075	4443.4	9.01748e-10	5.11594e-11	-0.275108	3268.85	0.0145946	0.00297264
	Krt27	ENSRNOG00000011628	Protein Coding	-0.500161	47.8517	8.09664e-05	1.53935e-05	-0.436403	32.6365	0.0253042	0.00594791
	Rem2	ENSRNOG00000011646	Protein Coding	-0.359363	210.023	0.030771	0.0128048	-0.42714	146.762	0.0271144	0.0065138
	Zfp40	ENSRNOG00000011675	Protein Coding	-0.288185	296.509	7.83178e-09	5.40025e-10	-0.475764	178.939	0.00871235	0.00156774
	Il16	ENSRNOG00000011680	Protein Coding	-1.17276	568.553	3.16297e-15	7.08042e-17	-1.20682	581.372	8.37319e-15	4.97944e-17
	Fes	ENSRNOG00000011683	Protein Coding	0.444158	48.9812	2.40852e-05	3.89899e-06	0.37234	45.7713	0.047946	0.013379
	Ptprm	ENSRNOG00000011700	Protein Coding	0.475967	530.339	2.67764e-12	9.65089e-14	0.610326	512.393	3.2695e-12	3.26849e-14
	Stmn2	ENSRNOG00000011705	Protein Coding	-0.29833	5793.05	1.38207e-07	1.27229e-08	-0.42914	4175.89	1.68982e-06	6.93047e-08
	Pum1	ENSRNOG00000011709	Protein Coding	-0.119523	1168.2	3.39526e-05	5.75958e-06	-0.0939121	1136.49	0.0422872	0.0113555
	Degs2	ENSRNOG00000011716	Protein Coding	0.454726	52.7578	3.57126e-05	6.09298e-06	0.566811	46.5474	0.000908454	0.000102554
	Slc44a3	ENSRNOG00000011723	Protein Coding	0.600142	10.1163	5.28079e-05	9.44344e-06	0.669229	9.49382	0.00238478	0.000327409
	Psmb7	ENSRNOG00000011732	Protein Coding	-0.126774	1363.2	0.00944727	0.00330075	-0.237334	712.275	0.000267001	2.40912e-05
	Vti1b	ENSRNOG00000011734	Protein Coding	0.0966446	597.793	0.00028977	6.41784e-05	0.206946	737.394	0.0467539	0.0129552
	Ncdn	ENSRNOG00000011751	Protein Coding	-0.336986	34033.3	9.68077e-07	1.09994e-07	-0.289975	25333	0.0202073	0.00446391
	Sh3d19	ENSRNOG00000011752	Protein Coding	0.31187	157.158	0.000138201	2.78005e-05	0.326882	157.142	0.00304677	0.000442504
	Myom2	ENSRNOG00000011754	Protein Coding	-1.10907	87.5919	4.32308e-23	3.04083e-25	-0.855883	76.4689	6.96904e-09	1.522e-10
	Fblim1	ENSRNOG00000011774	Protein Coding	0.783731	3.80608	0.000370838	8.43843e-05	0.680308	3.96798	0.0211604	0.00473848
	Got2	ENSRNOG00000011782	Protein Coding	-0.165966	3899.08	7.81518e-05	1.47982e-05	-0.298556	2796.58	5.21641e-10	8.45066e-12
	C1r	ENSRNOG00000011796	Protein Coding	-0.278199	259.95	0.0100501	0.00353685	-0.445736	241.172	0.000112031	8.79317e-06
	Lzts1	ENSRNOG00000011826	Protein Coding	0.622428	1167.63	3.91382e-05	6.75178e-06	0.705846	999.867	1.27349e-05	6.85516e-07
	Plekha3	ENSRNOG00000011830	Protein Coding	-0.169982	443.638	4.27262e-10	2.29458e-11	-0.243119	419.942	5.02117e-05	3.44938e-06
	Nudt18	ENSRNOG00000011831	Protein Coding	0.125427	349.474	8.31956e-05	1.58984e-05	0.230821	313.665	0.00138778	0.000170609
	Map2	ENSRNOG00000011841	Protein Coding	-0.16149	14881.6	0.00197738	0.000556554	-0.197404	14958.2	0.013053	0.00258035
	RGD1563986	ENSRNOG00000011854	Protein Coding	0.202218	412.001	0.000428054	9.90082e-05	0.345555	392.445	5.23812e-05	3.61722e-06
	Mtpn	ENSRNOG00000011857	Protein Coding	-0.166578	4934.14	3.91634e-05	6.75814e-06	-0.254227	3033.43	0.00863317	0.00155164
	Unc5d	ENSRNOG00000011858	Protein Coding	-1.06073	541.316	2.1309e-14	5.42654e-16	-1.07059	582.801	4.59296e-14	3.15522e-16
	Gins3	ENSRNOG00000011863	Protein Coding	-0.286309	52.15	0.000139068	2.80178e-05	-0.431227	38.8223	0.0192472	0.00420545
	Fam96b	ENSRNOG00000011865	Protein Coding	0.0987609	277.19	0.0233604	0.0093324	0.208485	274.201	0.0151599	0.00311422
	Kat2b	ENSRNOG00000011871	Protein Coding	0.346167	259.576	3.09645e-05	5.19864e-06	0.314699	198.612	0.0177061	0.00379521
	Gab2	ENSRNOG00000011882	Protein Coding	0.519387	251.201	2.2913e-10	1.16465e-11	0.798438	306.403	2.39634e-10	3.52584e-12
	Rhpn2	ENSRNOG00000011885	Protein Coding	0.288834	124.275	2.32652e-06	2.91218e-07	0.318855	93.0381	0.00200505	0.000264509
	Myo1e	ENSRNOG00000011886	Protein Coding	0.573916	287.537	2.67156e-11	1.13847e-12	0.588931	297.132	1.23744e-08	2.88648e-10
	Atp6v1b2	ENSRNOG00000011891	Protein Coding	-0.229929	9125.16	1.13327e-06	1.308e-07	-0.306493	7349.3	5.33336e-06	2.54009e-07
	Rps3a	ENSRNOG00000011893	Protein Coding	0.137171	1439.62	0.00333619	0.00100783	0.326228	329.551	0.00574727	0.000940199
	Tmem150a	ENSRNOG00000011899	Protein Coding	0.288818	222.862	2.24944e-05	3.61606e-06	0.432799	169.631	0.0064008	0.00107074
	Rrad	ENSRNOG00000011901	Protein Coding	0.561387	34.3228	1.29935e-06	1.52437e-07	0.501545	23.3504	0.0132791	0.00263867
	Atp6v1e1	ENSRNOG00000011905	Protein Coding	-0.138101	5050.6	0.0315426	0.0131696	-0.235748	3609.46	0.00293598	0.000421928
	Rasa2	ENSRNOG00000011909	Protein Coding	-0.320523	228.928	2.05073e-10	1.035e-11	-0.395054	216.584	0.00225794	0.000305712
	Tmem38a	ENSRNOG00000011912	Protein Coding	-0.425424	871.035	8.16659e-22	6.96028e-24	-0.292193	654.853	0.00439296	0.000683489
	Cp	ENSRNOG00000011913	Protein Coding	0.538806	160.648	0.000170548	3.53496e-05	0.422584	122.902	0.0455928	0.0125166
	Stt3b	ENSRNOG00000011922	Protein Coding	0.192935	591.73	3.14807e-07	3.19866e-08	0.166002	470.333	0.0121925	0.00236882
	Abcd3	ENSRNOG00000011929	Protein Coding	-0.139575	1488.86	5.55217e-09	3.71152e-10	-0.259987	1200.64	0.0129966	0.00256387
	Rdh12	ENSRNOG00000011930	Protein Coding	0.771525	8.82572	7.29538e-06	1.04054e-06	0.605346	8.53807	0.0154664	0.00319381
	Csnk2a2	ENSRNOG00000011933	Protein Coding	-0.170486	520.44	1.66064e-10	8.27039e-12	-0.22917	375.768	1.6501e-05	9.28848e-07
	Snx10	ENSRNOG00000011944	Protein Coding	-0.24646	1632.06	8.28887e-05	1.58185e-05	-0.282721	1261.33	0.000959366	0.000109285
	Ptn	ENSRNOG00000011946	Protein Coding	0.747449	2465.3	4.98478e-28	1.38203e-30	0.451379	1479.36	0.00518434	0.000834555
	Plk2	ENSRNOG00000011951	Protein Coding	0.741217	2174.43	5.49678e-29	1.1571e-31	0.653553	1675.44	5.47289e-12	5.77984e-14
	Dnajc6	ENSRNOG00000011968	Protein Coding	-0.415347	5270.45	3.45912e-16	6.64224e-18	-0.45104	4751.37	2.5017e-11	3.02676e-13
	Nudt7	ENSRNOG00000011976	Protein Coding	0.540991	36.2694	1.80037e-06	2.19812e-07	0.47659	31.0266	0.00996384	0.00184591
	Sema5a	ENSRNOG00000011977	Protein Coding	-0.911084	3205.96	4.33812e-11	1.91326e-12	-0.935141	2539.62	1.86358e-11	2.19739e-13
	Vat1l	ENSRNOG00000011989	Protein Coding	1.10713	580.02	1.11025e-10	5.37539e-12	0.998832	469.917	2.26443e-08	5.72319e-10
	Perp	ENSRNOG00000011994	Protein Coding	-1.02047	194.532	1.31283e-08	9.51378e-10	-0.954117	133.734	4.10192e-06	1.86948e-07
	Iqgap1	ENSRNOG00000012002	Protein Coding	0.258941	414.198	0.000196157	4.15686e-05	0.227508	419.358	0.0257062	0.00608324
	Lrrc49	ENSRNOG00000012015	Protein Coding	-0.159081	1157.69	7.22934e-09	4.93289e-10	-0.160262	1077.17	0.0344821	0.00884239
	Npc1	ENSRNOG00000012016	Protein Coding	0.361977	1290.42	6.96997e-05	1.29759e-05	0.375173	1080.21	0.000279569	2.55096e-05
	B3galnt1	ENSRNOG00000012019	Protein Coding	-0.28752	500.189	3.6869e-11	1.60144e-12	-0.397602	395.028	0.00019674	1.68136e-05
	Htr1d	ENSRNOG00000012038	Protein Coding	0.839942	2.22019	0.00037936	8.66546e-05	0.8213	1.26983	0.00407547	0.000624505
	Bai3	ENSRNOG00000012045	Protein Coding	0.140386	1474.58	0.00101403	0.000260888	0.184772	1209.72	0.00442898	0.00069139
	Ncaph	ENSRNOG00000012051	Protein Coding	0.357992	7.89234	0.0186564	0.00717826	0.514231	7.63477	0.0354836	0.00916202
	S100a16	ENSRNOG00000012053	Protein Coding	0.313105	1064.92	3.32226e-14	8.7163e-16	0.379257	897.695	7.82668e-06	3.98035e-07
	Man2a2	ENSRNOG00000012055	Protein Coding	0.136619	2040.74	0.00106035	0.000274439	0.275828	1822.12	0.000909095	0.000102683
	Egflam	ENSRNOG00000012058	Protein Coding	0.492484	108.049	0.0011848	0.000311088	0.498254	97.6842	0.00735668	0.00126421
	Gucy1b3	ENSRNOG00000012060	Protein Coding	0.374052	1345.49	6.62208e-10	3.64815e-11	0.348628	978.086	7.7564e-06	3.94063e-07
	Prkcb	ENSRNOG00000012061	Protein Coding	0.531013	3989.3	3.72943e-21	3.42747e-23	0.645325	4073.1	7.41217e-17	3.00195e-19
	Npc2	ENSRNOG00000012062	Protein Coding	0.347221	1554.64	2.83291e-06	3.63332e-07	0.290374	1219.98	0.023206	0.00534407
	Abhd14b	ENSRNOG00000012073	Protein Coding	0.181929	252.869	0.00648356	0.00215375	0.318063	201.311	0.00754341	0.00130326
	Txn1	ENSRNOG00000012081	Protein Coding	-0.146305	544.139	0.00146921	0.000396929	-0.261949	588.119	0.0172443	0.0036635
	St6galnac2	ENSRNOG00000012083	Protein Coding	0.603613	15.8205	0.000348626	7.89361e-05	0.771743	13.801	0.00100174	0.000115088
	Xpnpep1	ENSRNOG00000012084	Protein Coding	-0.162496	1285.41	0.00105167	0.000271812	-0.174005	1202.92	0.00308171	0.000448211
	Ltbp2	ENSRNOG00000012094	Protein Coding	1.41603	67.067	1.43061e-17	2.20353e-19	1.28503	56.2883	1.69509e-11	1.98134e-13
	Pkia	ENSRNOG00000012095	Protein Coding	-0.393394	1035.09	3.174e-07	3.22827e-08	-0.458983	682.202	9.34892e-05	7.02631e-06
	Tbc1d8b	ENSRNOG00000012105	Protein Coding	-0.857813	164.465	1.49031e-18	2.01732e-20	-0.98886	118.222	1.38445e-10	1.90924e-12
	Dnaja4	ENSRNOG00000012106	Protein Coding	-0.216689	1019.9	0.00147544	0.000398916	-0.210391	755.034	0.020419	0.00452115
	Thsd1	ENSRNOG00000012108	Protein Coding	0.32466	132.842	0.000528964	0.000125474	0.29103	126.113	0.0440457	0.0119655
	Clvs2	ENSRNOG00000012122	Protein Coding	-0.369783	212.53	6.03048e-08	5.08087e-09	-0.355235	165.094	0.0038196	0.000579225
	Stard3nl	ENSRNOG00000012126	Protein Coding	-0.119251	751.311	0.00205372	0.00058036	-0.19013	609.038	0.0449609	0.0122809
	Scn4a	ENSRNOG00000012134	Protein Coding	-0.565646	67.3415	1.54507e-09	9.12273e-11	-0.54301	59.7829	0.000859113	9.54619e-05
	Mrps30	ENSRNOG00000012136	Protein Coding	0.105768	455.261	0.00175862	0.000487126	0.226494	289.412	0.00351411	0.00052263
	Kcng1	ENSRNOG00000012144	Protein Coding	-0.846579	942.127	3.95196e-12	1.47511e-13	-0.67877	827.839	6.21335e-06	3.04201e-07
	Gpsm2	ENSRNOG00000012149	Protein Coding	-0.346563	188.537	1.40262e-11	5.71074e-13	-0.419452	200.795	4.62728e-06	2.14213e-07
	Ostf1	ENSRNOG00000012156	Protein Coding	0.296963	173.78	1.1751e-06	1.36292e-07	0.406565	55.0081	0.00157927	0.000197955
	Ccdc129	ENSRNOG00000012165	Protein Coding	0.990554	14.0825	9.44889e-09	6.61718e-10	0.669143	11.1191	0.00853324	0.00152939
	Spi1	ENSRNOG00000012172	Protein Coding	0.333277	67.4581	0.000273954	6.02426e-05	0.329398	56.6415	0.0191725	0.00418225
	Lpl	ENSRNOG00000012181	Protein Coding	-1.05527	900.134	1.86681e-17	2.91374e-19	-1.13844	716.144	5.62105e-17	2.16128e-19
	Zfyve21	ENSRNOG00000012185	Protein Coding	0.115567	243.084	0.0242779	0.0097513	0.443127	178.777	0.000239901	2.11909e-05
	Cldn2	ENSRNOG00000012190	Protein Coding	0.625536	16.7967	0.0128616	0.00468846	0.751828	12.6648	0.00993948	0.001839
	Cited2	ENSRNOG00000012193	Protein Coding	-0.59556	484.054	2.36561e-21	2.14978e-23	-0.58399	359.287	5.41007e-11	6.87838e-13
	Sox2	ENSRNOG00000012199	Protein Coding	0.198093	719.394	2.13786e-05	3.41725e-06	0.255571	497.71	0.000266979	2.40754e-05
	Dennd5a	ENSRNOG00000012206	Protein Coding	0.246863	6786.05	2.61177e-06	3.31349e-07	0.201524	6562.84	0.000633733	6.63576e-05
	Snrnp40	ENSRNOG00000012219	Protein Coding	-0.0722667	278.119	0.0382173	0.0164136	-0.153997	185.913	0.0163181	0.00340834
	Clec3a	ENSRNOG00000012238	Protein Coding	0.749039	5.79486	0.001795	0.000498034	0.682312	4.21336	0.0146748	0.00299123
	Rab7a	ENSRNOG00000012247	Protein Coding	-0.0575631	3219.74	0.0344184	0.0145452	-0.0897673	3431.35	0.0123074	0.00239699
	Depdc7	ENSRNOG00000012262	Protein Coding	0.693853	72.9865	1.04621e-09	6.00001e-11	0.514114	54.2694	0.00479081	0.000760154
	Dmtn	ENSRNOG00000012273	Protein Coding	-0.208475	3844.96	1.80278e-07	1.70958e-08	-0.271841	3439.25	0.000250337	2.22283e-05
	Ptx3	ENSRNOG00000012280	Protein Coding	-0.912621	14.7512	3.52463e-10	1.86211e-11	-0.78057	9.29909	0.000182563	1.5368e-05
	Khdrbs2	ENSRNOG00000012284	Protein Coding	-0.427977	112.424	4.42552e-05	7.76176e-06	-0.388727	78.9954	0.0164116	0.00343612
	Slc35e1	ENSRNOG00000012287	Protein Coding	-0.125359	715.024	4.58749e-06	6.21102e-07	-0.122157	632.697	0.0182524	0.0039385
	Heph	ENSRNOG00000012294	Protein Coding	0.717402	81.6198	5.98245e-07	6.50861e-08	0.563937	58.7165	0.00275006	0.00038926
	Gucy1a3	ENSRNOG00000012302	Protein Coding	0.704276	343.26	6.82405e-10	3.77342e-11	0.558864	257.994	0.000104022	8.00455e-06
	Casp8	ENSRNOG00000012331	Protein Coding	0.304261	21.6038	0.0175842	0.00670705	0.513423	17.3716	0.0123456	0.00240697
	Pde1c	ENSRNOG00000012337	Protein Coding	0.418146	57.1864	0.000372724	8.48901e-05	0.345324	52.9546	0.0200862	0.00442996
	Epb41l2	ENSRNOG00000012346	Protein Coding	0.371681	1322.25	1.89432e-10	9.50226e-12	0.282615	1340.75	0.000204236	1.76427e-05
	Gata2	ENSRNOG00000012347	Protein Coding	0.380929	60.3614	0.00593772	0.00194669	0.513005	51.0662	0.00630986	0.00105197
	Pcyt1b	ENSRNOG00000012358	Protein Coding	-0.344982	374.098	2.4564e-15	5.33478e-17	-0.470641	328.514	2.97609e-09	5.9351e-11
	Gtf2h1	ENSRNOG00000012360	Protein Coding	-0.199711	586.503	4.391e-10	2.36492e-11	-0.282166	462.808	0.00141164	0.000174555
	Car7	ENSRNOG00000012371	Protein Coding	0.357986	214.09	0.000229371	4.94966e-05	0.509497	187.036	0.00072919	7.87758e-05
	Inpp1	ENSRNOG00000012375	Protein Coding	-0.190885	238.453	0.000920009	0.000233439	-0.305193	211.116	0.000185363	1.56649e-05
	Ndufc2	ENSRNOG00000012383	Protein Coding	0.183997	742.749	1.51653e-05	2.33199e-06	0.171466	552.303	0.00934614	0.00170335
	Zmym4	ENSRNOG00000012397	Protein Coding	-0.104921	927.591	7.3804e-05	1.38536e-05	-0.1618	769.869	0.0451426	0.0123421
	Pcbp4	ENSRNOG00000012406	Protein Coding	0.275052	2099.69	7.95567e-15	1.88302e-16	0.372105	1480.98	0.00413566	0.000636483
	Atp11b	ENSRNOG00000012421	Protein Coding	-0.178008	664.496	3.51624e-09	2.25847e-10	-0.228267	487.595	0.0466211	0.0129113
	Maf	ENSRNOG00000012428	Protein Coding	0.250073	118.548	0.000144941	2.93648e-05	0.472505	141.278	0.000623797	6.51748e-05
	Zfp598	ENSRNOG00000012434	Protein Coding	0.104284	647.311	0.0383229	0.0164688	0.204996	569.223	0.0170065	0.0036034
	Cemip	ENSRNOG00000012442	Protein Coding	-0.514432	269.632	0.000376427	8.58108e-05	-0.507778	255.709	0.00145793	0.000181176
	Heca	ENSRNOG00000012466	Protein Coding	0.456064	708.335	4.43313e-28	1.20632e-30	0.393932	559.177	4.30189e-07	1.49086e-08
	Vwa9	ENSRNOG00000012469	Protein Coding	0.163731	353.33	1.09828e-05	1.63019e-06	0.263223	246.802	9.65267e-05	7.27439e-06
	Prr5	ENSRNOG00000012475	Protein Coding	0.246189	117.743	0.0115478	0.00414729	0.384949	97.8794	0.00643792	0.00107893
	Pxylp1	ENSRNOG00000012480	Protein Coding	-0.397132	314.832	8.88631e-09	6.19126e-10	-0.405103	321.044	1.48967e-05	8.23267e-07
	Ndrg4	ENSRNOG00000012482	Protein Coding	-0.234138	24109.8	6.13839e-08	5.1844e-09	-0.25574	18185.6	1.80407e-05	1.02939e-06
	Podxl	ENSRNOG00000012495	Protein Coding	0.242576	542.226	0.0180781	0.00692793	0.278945	439.865	0.0113355	0.00216939
	Rarg	ENSRNOG00000012499	Protein Coding	0.408788	130.229	1.35562e-07	1.24655e-08	0.373692	100.302	0.00808238	0.00142745
	Pdk3	ENSRNOG00000012513	Protein Coding	-0.221187	448.796	1.14125e-10	5.54892e-12	-0.237541	394.331	0.00288686	0.000412929
	C7	ENSRNOG00000012516	Protein Coding	1.36884	31.2612	2.04972e-11	8.52428e-13	1.12686	20.327	7.23495e-06	3.6339e-07
	Zfp91	ENSRNOG00000012524	Protein Coding	0.131574	2313.75	0.000639706	0.000155156	0.248656	1789.42	0.0107337	0.00202832
	Zfyve19	ENSRNOG00000012528	Protein Coding	0.201776	239.671	7.60325e-07	8.46715e-08	0.349849	205.624	0.000526017	5.32804e-05
	Ephb2	ENSRNOG00000012531	Protein Coding	-0.407245	203.73	2.50359e-09	1.55406e-10	-0.223186	300.209	0.0479186	0.0133689
	Mfsd10	ENSRNOG00000012534	Protein Coding	0.145698	320.434	0.0192839	0.00745437	0.340063	204.598	0.0243012	0.00566729
	Rpl37	ENSRNOG00000012538	Protein Coding	0.233626	922.979	0.000163769	3.37931e-05	0.368553	20.287	0.0254185	0.00598648
	Mcm3	ENSRNOG00000012543	Protein Coding	0.488398	25.7061	2.02776e-06	2.4997e-07	0.558515	25.6284	0.000215754	1.88588e-05
	Frmpd1	ENSRNOG00000012546	Protein Coding	0.400088	223.53	5.20453e-14	1.41891e-15	0.403722	244.725	4.62186e-08	1.22975e-09
	Lgals5	ENSRNOG00000012557	Protein Coding	0.732256	2.0058	0.0018027	0.000500262	0.662142	5.40245	0.0125662	0.00246416
	Arhgef10	ENSRNOG00000012561	Protein Coding	0.44711	700.016	1.10979e-06	1.27692e-07	0.722651	736.015	4.37585e-10	6.97677e-12
	Cln8	ENSRNOG00000012565	Protein Coding	0.231093	263.559	2.32677e-07	2.27815e-08	0.2528	239.86	0.0204548	0.00453426
	Madd	ENSRNOG00000012568	Protein Coding	-0.386181	3122.15	5.48335e-22	4.60574e-24	-0.307595	2881.08	3.3526e-07	1.11719e-08
	Dlgap2	ENSRNOG00000012573	Protein Coding	-0.444574	585.971	3.3859e-12	1.25165e-13	-0.208942	801.232	0.0314941	0.00787757
	Fat2	ENSRNOG00000012575	Protein Coding	0.726067	3.34719	0.00338062	0.00102389	0.814869	4.06779	0.00470612	0.000744545
	Ccdc141	ENSRNOG00000012580	Protein Coding	0.372521	292.237	0.000113995	2.25038e-05	0.29273	266.569	0.00716954	0.00122396
	Eif4ebp1	ENSRNOG00000012582	Protein Coding	0.200003	84.7278	0.00688274	0.00230632	0.382754	84.5416	0.0096185	0.0017663
	Mmel1	ENSRNOG00000012593	Protein Coding	-0.197194	98.8339	0.0034038	0.00103161	-0.281381	89.178	0.0119033	0.00229906
	Rhoc	ENSRNOG00000012630	Protein Coding	0.289813	276.89	4.46179e-09	2.91619e-10	0.466793	209.635	0.0011523	0.000136639
	Ciao1	ENSRNOG00000012638	Protein Coding	-0.168126	492.202	7.81308e-08	6.77131e-09	-0.136726	362.584	0.045711	0.0125676
	Dpp7	ENSRNOG00000012640	Protein Coding	0.122058	916.778	0.0107717	0.00382707	0.222315	828.404	0.000971203	0.000110982
	Mecom	ENSRNOG00000012645	Protein Coding	0.393054	54.9867	0.00136184	0.000364424	0.375756	44.0838	0.00857253	0.00153819
	Mrpl3	ENSRNOG00000012650	Protein Coding	-0.113913	681.161	0.000207495	4.42752e-05	-0.144107	585.093	0.016096	0.00334942
	Ppp1r13b	ENSRNOG00000012653	Protein Coding	-0.369584	1678.81	3.53813e-27	1.25343e-29	-0.314172	1916.68	1.36245e-09	2.47261e-11
	Vamp5	ENSRNOG00000012659	Protein Coding	0.516731	29.7718	0.000167173	3.45556e-05	0.576075	31.4552	0.00337314	0.00049717
	Lyst	ENSRNOG00000012662	Protein Coding	-0.619218	2468.55	8.17148e-09	5.65967e-10	-0.685478	2290.32	3.98102e-07	1.36129e-08
	Lgals9	ENSRNOG00000012681	Protein Coding	0.428671	195.823	6.35955e-06	8.92695e-07	0.295864	125.379	0.0213561	0.00479543
	LOC100911274	ENSRNOG00000012705	Protein Coding	0.539318	118.296	4.46876e-09	2.92304e-10	0.506123	77.2564	0.00117964	0.000140485
	Ptchd4	ENSRNOG00000012708	Protein Coding	0.36003	11.3627	0.0270927	0.0110655	0.917975	15.251	3.30874e-05	2.07963e-06
	Bag2	ENSRNOG00000012709	Protein Coding	-0.261707	150.427	1.42784e-05	2.18608e-06	-0.242114	148.14	0.00778663	0.00135645
	Ubac2	ENSRNOG00000012710	Protein Coding	0.171268	994.94	0.000888071	0.000224013	0.261834	921.388	1.18506e-06	4.69627e-08
	Kcnh8	ENSRNOG00000012711	Protein Coding	-1.13246	28.3238	5.34913e-14	1.46108e-15	-1.2821	24.1454	3.03433e-14	1.96004e-16
	Tdrd12	ENSRNOG00000012719	Protein Coding	-0.497989	3.00673	0.0205243	0.0080136	-0.847845	1.89809	0.0026449	0.00037094
	RGD1559786	ENSRNOG00000012724	Protein Coding	-0.151854	441.929	1.96097e-05	3.10703e-06	-0.254691	418.61	2.66252e-08	6.79758e-10
	Trpc7	ENSRNOG00000012727	Protein Coding	-0.625719	45.183	7.81709e-07	8.72935e-08	-0.493773	44.1484	0.00246474	0.000340788
	Nkx2-2	ENSRNOG00000012728	Protein Coding	0.35039	52.6992	0.000370736	8.43422e-05	0.389008	48.8642	0.0270041	0.00648177
	Lrrk1	ENSRNOG00000012730	Protein Coding	0.334529	143.088	1.65267e-05	2.56764e-06	0.513209	151.269	2.6063e-06	1.12103e-07
	Kif24	ENSRNOG00000012735	Protein Coding	0.486733	44.2768	0.000112224	2.20796e-05	0.537086	41.7505	0.00172043	0.000220676
	Spock1	ENSRNOG00000012747	Protein Coding	-0.256043	1738.47	0.00192344	0.000539496	-0.339824	1762.9	0.000914479	0.000103562
	Micu3	ENSRNOG00000012767	Protein Coding	-0.215528	1499.32	1.56818e-08	1.15539e-09	-0.380172	842.509	0.0172784	0.00367253
	Nqo1	ENSRNOG00000012772	Protein Coding	0.216289	163.753	0.000146896	2.98287e-05	0.21907	137.287	0.0371094	0.00969494
	Armc10	ENSRNOG00000012785	Protein Coding	-0.286286	536.232	1.58423e-11	6.51523e-13	-0.278627	436.101	2.6533e-06	1.14261e-07
	Tmem164	ENSRNOG00000012787	Protein Coding	-0.447602	513.279	0.000138524	2.78798e-05	-0.499472	380.547	0.00012228	9.6854e-06
	Trhr2	ENSRNOG00000012789	Protein Coding	1.31505	13.3364	2.23907e-09	1.36917e-10	1.39523	16.0598	2.82557e-08	7.24281e-10
	Ajuba	ENSRNOG00000012791	Protein Coding	0.519127	36.5576	0.00286859	0.000849663	0.479858	26.277	0.0463867	0.0128273
	Tdrd9	ENSRNOG00000012792	Protein Coding	0.938059	3.89236	6.30784e-05	1.15651e-05	0.685043	2.48729	0.0196905	0.00432049
	Cables1	ENSRNOG00000012795	Protein Coding	0.206639	326.584	0.0421808	0.018393	0.256742	300.586	0.0391052	0.010349
	Gsto2	ENSRNOG00000012801	Protein Coding	0.550169	42.8593	1.24258e-09	7.2474e-11	0.525693	38.657	3.90329e-05	2.54136e-06
	Tenm3	ENSRNOG00000012802	Protein Coding	0.190141	2105.33	0.00356218	0.00108747	0.296106	2236.11	9.74733e-06	5.10203e-07
	Spint1	ENSRNOG00000012811	Protein Coding	0.506055	165.971	7.22764e-11	3.3843e-12	0.382269	164.892	0.00027993	2.55591e-05
	Leng1	ENSRNOG00000012816	Protein Coding	0.181835	100.723	0.00029441	6.53305e-05	0.35489	87.0436	0.00111655	0.000131312
	Lrrc17	ENSRNOG00000012817	Protein Coding	-0.755487	18.074	1.15091e-06	1.33073e-07	-0.703705	16.584	0.000595389	6.18098e-05
	Creb3l2	ENSRNOG00000012826	Protein Coding	0.377536	171.643	3.04168e-05	5.08482e-06	0.403336	178.111	0.000541588	5.52528e-05
	Espl1	ENSRNOG00000012835	Protein Coding	0.357502	11.688	0.0103941	0.00367904	0.648168	12.9894	0.00235334	0.000322211
	Sparc	ENSRNOG00000012840	Protein Coding	0.411079	6555.74	1.51904e-06	1.81798e-07	0.238068	6214.2	0.0403765	0.0107472
	Scgb1c1	ENSRNOG00000012847	Protein Coding	0.417652	21.0816	0.0248514	0.0100169	0.778417	17.17	0.000758923	8.23863e-05
	Bin1	ENSRNOG00000012852	Protein Coding	0.149425	5313.94	0.000237824	5.15283e-05	0.164541	4505.37	0.0138369	0.00278296
	Parp3	ENSRNOG00000012865	Protein Coding	0.351931	70.9232	0.000157692	3.24014e-05	0.532033	77.7927	8.91967e-05	6.66255e-06
	Uaca	ENSRNOG00000012868	Protein Coding	0.413629	211.018	2.49746e-05	4.06732e-06	0.540048	206.209	3.01374e-06	1.31448e-07
	Rgma	ENSRNOG00000012874	Protein Coding	0.393274	858.306	1.3617e-09	7.99108e-11	0.537478	750.23	2.51985e-06	1.08126e-07
	Slc6a13	ENSRNOG00000012876	Protein Coding	0.46347	52.0308	0.000827184	0.000207125	0.666868	41.4093	0.00191458	0.000249997
	Atp7b	ENSRNOG00000012878	Protein Coding	0.31064	98.524	0.000409985	9.43868e-05	0.319554	103.913	0.0104875	0.00196944
	Ankrd27	ENSRNOG00000012882	Protein Coding	-0.589169	451.606	1.27693e-16	2.28808e-18	-0.518862	402.722	1.43379e-10	1.99199e-12
	Ccdc28a	ENSRNOG00000012885	Protein Coding	-0.107029	206.594	0.0213016	0.00836995	-0.178892	222.287	0.0276544	0.00667754
	Maff	ENSRNOG00000012886	Protein Coding	0.491997	17.7743	0.000353543	8.01766e-05	0.421002	15.2522	0.0355586	0.00919499
	Abca4	ENSRNOG00000012892	Protein Coding	0.799448	16.0294	6.81861e-05	1.26486e-05	0.808914	13.6587	0.00113925	0.000134565
	Cyp2c11	ENSRNOG00000012896	Protein Coding	0.781959	2.74288	0.00115945	0.000303658	0.600588	2.74093	0.0474883	0.0132099
	Bcas1	ENSRNOG00000012906	Protein Coding	0.678727	3689.98	7.45152e-08	6.42735e-09	0.947429	3757.41	5.94029e-09	1.26383e-10
	Erlin1	ENSRNOG00000012911	Protein Coding	-0.243967	436.587	9.70848e-13	3.18515e-14	-0.30523	324.169	0.00599295	0.000989608
	Prcc	ENSRNOG00000012933	Protein Coding	-0.0898114	587.545	0.000521377	0.000123388	-0.272689	637.615	0.000121419	9.60471e-06
	Vps41	ENSRNOG00000012940	Protein Coding	-0.285271	2857.19	2.78208e-06	3.55956e-07	-0.43742	2437.53	0.000380544	3.64625e-05
	Satb1	ENSRNOG00000012942	Protein Coding	0.265744	804.793	0.0280031	0.0114862	0.352095	712.982	0.00742072	0.00127749
	Casp9	ENSRNOG00000012944	Protein Coding	0.307785	626.785	7.64887e-15	1.79862e-16	0.31799	533.493	0.000101236	7.7123e-06
	Efr3b	ENSRNOG00000012950	Protein Coding	-0.319763	1320.25	4.12504e-07	4.28663e-08	-0.211224	1357.28	0.0375979	0.00985148
	Lrig1	ENSRNOG00000012952	Protein Coding	0.233032	314.384	0.000473112	0.000110839	0.411126	315.541	8.36961e-06	4.29937e-07
	Uap1l1	ENSRNOG00000012960	Protein Coding	0.389447	264.931	6.36349e-10	3.48969e-11	0.548363	312.736	6.76285e-05	4.80535e-06
	Acadl	ENSRNOG00000012966	Protein Coding	0.236498	404.685	4.03387e-07	4.17947e-08	0.294891	317.826	0.00113845	0.000134413
	Map9	ENSRNOG00000012982	Protein Coding	-0.278507	771.201	2.02776e-06	2.49968e-07	-0.37227	733.492	0.00583526	0.000958608
	Serinc2	ENSRNOG00000012989	Protein Coding	-0.967605	485.582	1.14085e-20	1.14806e-22	-0.872467	383.226	5.62254e-12	5.99553e-14
	Gpr165	ENSRNOG00000012995	Protein Coding	-0.431138	47.9971	0.00269201	0.000789207	-0.502604	43.5893	0.00761831	0.00132088
	Dnajb4	ENSRNOG00000013011	Protein Coding	-0.126531	658.521	0.0043045	0.0013457	-0.256098	537.41	0.0318719	0.00799329
	Tle3	ENSRNOG00000013013	Protein Coding	0.745709	709.603	1.2786e-29	2.42892e-32	0.782627	603.213	4.64729e-16	2.12042e-18
	Arnt2	ENSRNOG00000013017	Protein Coding	0.382522	3456.84	2.10008e-05	3.34808e-06	0.415902	3076.74	7.75574e-05	5.63808e-06
	Csgalnact1	ENSRNOG00000013024	Protein Coding	-0.33417	455.555	1.18466e-06	1.37948e-07	-0.34659	394.358	0.00310364	0.000451878
	Rab33b	ENSRNOG00000013035	Protein Coding	-0.180824	411.669	4.74988e-05	8.41112e-06	-0.281164	353.756	0.000492859	4.92454e-05
	Epha8	ENSRNOG00000013036	Protein Coding	-0.870309	894.781	1.04934e-06	1.20035e-07	-0.759579	708.189	0.000115535	9.09185e-06
	Htr1b	ENSRNOG00000013042	Protein Coding	1.71109	100.851	1.8548e-27	6.09475e-30	1.92673	93.0493	5.33606e-29	2.46204e-32
	Bclaf1	ENSRNOG00000013052	Protein Coding	-0.164691	1638.17	1.20957e-07	1.09921e-08	-0.230948	1151.08	0.0153563	0.00316871
	Trpm6	ENSRNOG00000013053	Protein Coding	0.568086	15.0095	0.00148124	0.000400634	0.856116	15.242	0.000168324	1.39882e-05
	Tusc3	ENSRNOG00000013061	Protein Coding	-0.19943	2472.89	1.73026e-05	2.69784e-06	-0.256837	1500	4.19808e-05	2.76773e-06
	Plxna4a	ENSRNOG00000013072	Protein Coding	-0.564959	1428.78	3.36497e-08	2.68824e-09	-0.410737	1898.43	4.7364e-06	2.20236e-07
	Nkain3	ENSRNOG00000013085	Protein Coding	-0.81909	76.7933	8.77167e-12	3.45426e-13	-0.815881	80.2491	1.84008e-06	7.63163e-08
	Kif13b	ENSRNOG00000013089	Protein Coding	0.250786	625.617	0.00257363	0.000749744	0.454367	568.965	1.07839e-07	3.11807e-09
	Lonrf3	ENSRNOG00000013092	Protein Coding	-0.337094	294.856	5.69707e-05	1.02961e-05	-0.379253	236.21	0.000261758	2.34436e-05
	Pcdh8	ENSRNOG00000013101	Protein Coding	-0.48602	1304.87	1.58919e-08	1.17331e-09	-0.428965	1119.74	0.000675051	7.17068e-05
	Entpd2	ENSRNOG00000013102	Protein Coding	0.253843	544.208	3.75456e-10	1.99516e-11	0.223301	527.901	0.0388586	0.0102615
	Nudt2	ENSRNOG00000013110	Protein Coding	0.16575	294.608	4.77057e-05	8.45511e-06	0.405101	314.518	0.000431645	4.22439e-05
	Tmem179	ENSRNOG00000013128	Protein Coding	-0.199571	1556.99	1.40018e-10	6.92289e-12	-0.261112	1247.69	2.32133e-05	1.38761e-06
	Oxsr1	ENSRNOG00000013136	Protein Coding	0.363049	1465.57	9.31379e-06	1.36046e-06	0.278467	1153.01	0.0193943	0.00424455
	Cacna1d	ENSRNOG00000013147	Protein Coding	-0.544449	1351.69	2.7186e-11	1.16131e-12	-0.454298	1416.35	7.04693e-07	2.62643e-08
	Arhgap10	ENSRNOG00000013152	Protein Coding	-0.775484	183.609	3.13629e-15	7.0046e-17	-0.775081	150.9	5.61688e-09	1.1835e-10
	Sfpq	ENSRNOG00000013154	Protein Coding	-0.151918	1889.78	8.57284e-05	1.6457e-05	-0.288366	1182.73	0.00745239	0.00128524
	Sash1	ENSRNOG00000013160	Protein Coding	0.26409	785.313	3.69494e-06	4.87549e-07	0.328868	734.182	7.56036e-06	3.82553e-07
	Zcchc12	ENSRNOG00000013162	Protein Coding	-0.601268	1984.13	3.64499e-06	4.79835e-07	-0.741231	1461.33	3.62138e-07	1.22532e-08
	Bet1l	ENSRNOG00000013165	Protein Coding	-0.111469	274.678	0.00476752	0.00151297	-0.232684	342.769	0.00114477	0.000135481
	Wnt4	ENSRNOG00000013166	Protein Coding	-0.621711	380.394	9.12359e-10	5.19019e-11	-0.485399	454.941	0.000515992	5.19536e-05
	Nr1h3	ENSRNOG00000013172	Protein Coding	0.330192	45.2826	0.000273669	6.0166e-05	0.316768	38.829	0.0140122	0.00282959
	Tinagl1	ENSRNOG00000013179	Protein Coding	0.584738	82.0438	9.87657e-05	1.9244e-05	0.604729	83.2505	0.00346393	0.000513747
	Ercc3	ENSRNOG00000013180	Protein Coding	-0.284099	932.351	9.48015e-15	2.27792e-16	-0.297003	860.703	1.18162e-09	2.09597e-11
	Rnaset2	ENSRNOG00000013190	Protein Coding	0.357378	349.431	1.54299e-07	1.44103e-08	0.462845	162.885	0.000867955	9.67693e-05
	Rps6ka2	ENSRNOG00000013194	Protein Coding	-0.314861	1059.38	0.00151325	0.000410148	-0.280345	994.379	0.0114238	0.00218976
	Tex264	ENSRNOG00000013201	Protein Coding	-0.146177	920.563	2.85667e-06	3.66672e-07	-0.214983	952.152	0.00931618	0.00169693
	Akap7	ENSRNOG00000013202	Protein Coding	-0.310202	415.492	7.0021e-06	9.94394e-07	-0.471669	304.804	0.000215361	1.88134e-05
	Epha4	ENSRNOG00000013213	Protein Coding	-0.555525	4977.8	8.17148e-09	5.65716e-10	-0.563144	4406.67	7.38415e-07	2.75969e-08
	Dctd	ENSRNOG00000013215	Protein Coding	-0.481874	169.343	3.02243e-10	1.57817e-11	-0.40285	143.996	0.000164817	1.36544e-05
	Ttc33	ENSRNOG00000013217	Protein Coding	-0.245107	473.945	4.63763e-09	3.05255e-10	-0.358846	404.682	6.21224e-06	3.03828e-07
	Hmha1	ENSRNOG00000013220	Protein Coding	0.309264	158.62	5.65231e-06	7.82681e-07	0.464436	147.878	0.000902079	0.000101554
	Fah	ENSRNOG00000013223	Protein Coding	0.534711	571.105	8.4731e-12	3.33234e-13	0.662991	442.627	3.80549e-09	7.74521e-11
	Mthfs	ENSRNOG00000013229	Protein Coding	0.334528	104.296	2.36761e-07	2.32664e-08	0.342348	65.2503	0.000536542	5.46554e-05
	Ptafr	ENSRNOG00000013231	Protein Coding	0.232832	165.132	0.000582796	0.000139857	0.326867	138.711	0.000791936	8.66396e-05
	Nr6a1	ENSRNOG00000013232	Protein Coding	0.47305	17.6667	3.0379e-06	3.91962e-07	0.486842	16.0403	0.0097946	0.00180718
	Tle4	ENSRNOG00000013239	Protein Coding	-0.245367	732.582	6.83137e-08	5.83905e-09	-0.157674	677.266	0.0488837	0.0137409
	Wwc2	ENSRNOG00000013248	Protein Coding	0.303525	577.036	8.42075e-11	3.98621e-12	0.31658	556.121	6.97029e-10	1.1685e-11
	Ric8a	ENSRNOG00000013256	Protein Coding	-0.132765	1115.55	5.03451e-08	4.14351e-09	-0.213002	1035.82	2.15055e-06	9.08466e-08
	Hecw2	ENSRNOG00000013257	Protein Coding	0.205352	421.525	0.0034441	0.00104584	0.243867	458.702	0.000571507	5.90014e-05
	Myl1	ENSRNOG00000013262	Protein Coding	1.34983	8.37157	3.75322e-15	8.49808e-17	0.933195	7.20471	9.71032e-05	7.34273e-06
	Tgfbr2	ENSRNOG00000013265	Protein Coding	0.552511	160.68	1.93928e-07	1.85494e-08	0.63404	181.217	1.91543e-07	5.89181e-09
	Helz2	ENSRNOG00000013267	Protein Coding	0.290662	125.948	0.000944943	0.000240833	0.471037	128.49	0.000642405	6.75141e-05
	LOC681458	ENSRNOG00000013279	Protein Coding	0.365493	7.76028	0.0343336	0.0145041	0.430974	17.918	0.0259419	0.00615496
	Mctp1	ENSRNOG00000013282	Protein Coding	-0.70023	226.683	1.6537e-16	3.0396e-18	-0.731186	193.508	2.83749e-10	4.42221e-12
	Pdcl3	ENSRNOG00000013286	Protein Coding	0.295762	275.781	1.95303e-12	6.89882e-14	0.305961	240.415	3.01372e-05	1.86793e-06
	Nrip3	ENSRNOG00000013290	Protein Coding	-0.410358	6984.34	0.000526963	0.000124943	-0.521071	4421.32	0.000142842	1.15849e-05
	Atpif1	ENSRNOG00000013300	Protein Coding	-0.177942	1229.72	5.1045e-05	9.09412e-06	-0.21635	807.632	0.028481	0.00693408
	Arg1	ENSRNOG00000013304	Protein Coding	-0.899874	110.355	5.53271e-08	4.60956e-09	-1.01133	108.153	1.72579e-06	7.08684e-08
	Pcdh20	ENSRNOG00000013306	Protein Coding	-0.589308	1311.71	2.38503e-08	1.83803e-09	-0.720253	1032.05	3.47979e-07	1.16849e-08
	Pik3ap1	ENSRNOG00000013309	Protein Coding	0.467123	81.1126	1.30155e-05	1.96665e-06	0.466165	70.3933	0.000260887	2.32987e-05
	Kcnt2	ENSRNOG00000013312	Protein Coding	-0.529779	445.547	1.31569e-17	1.99982e-19	-0.59665	348.685	1.36776e-06	5.50442e-08
	Nceh1	ENSRNOG00000013313	Protein Coding	-0.208123	1111.21	0.000672294	0.00016451	-0.317515	939.05	0.000135381	1.08827e-05
	Dock11	ENSRNOG00000013321	Protein Coding	-0.665117	312.312	1.84156e-12	6.47671e-14	-0.809923	239.338	6.98301e-07	2.58471e-08
	Cdh5	ENSRNOG00000013324	Protein Coding	0.508252	102.668	0.000802137	0.000199989	0.689086	112.293	5.78042e-05	4.05097e-06
	Stxbp5	ENSRNOG00000013351	Protein Coding	-0.229168	1829.11	2.62826e-05	4.32218e-06	-0.276028	1592.77	7.17419e-05	5.16383e-06
	Aqp11	ENSRNOG00000013358	Protein Coding	0.339893	122.297	2.06009e-10	1.04256e-11	0.385966	91.2598	0.000136315	1.09648e-05
	Hey2	ENSRNOG00000013364	Protein Coding	0.346642	95.3466	7.52719e-07	8.36311e-08	0.254163	107.708	0.0284889	0.00693787
	Plcl2	ENSRNOG00000013368	Protein Coding	0.401484	664.673	7.41282e-19	9.7432e-21	0.560298	796.525	6.73937e-05	4.78521e-06
	Mvd	ENSRNOG00000013376	Protein Coding	-0.400827	294.35	7.92429e-09	5.46812e-10	-0.311901	292.728	0.0211313	0.00472961
	RGD1566053	ENSRNOG00000013378	Protein Coding	-1.07512	4.65663	1.77704e-06	2.16416e-07	-1.21365	3.05676	6.02331e-06	2.92735e-07
	Foxo1	ENSRNOG00000013397	Protein Coding	-0.637132	342.347	1.74475e-14	4.37151e-16	-0.552061	349.095	2.27478e-09	4.36156e-11
	Slc5a11	ENSRNOG00000013407	Protein Coding	0.321172	128.434	0.00493979	0.00157673	0.532358	108.753	7.57139e-05	5.48854e-06
	Npas2	ENSRNOG00000013408	Protein Coding	0.747943	829.591	9.50129e-09	6.66364e-10	0.679317	814.427	2.70773e-06	1.16744e-07
	Rorb	ENSRNOG00000013413	Protein Coding	0.291581	95.8774	0.0125841	0.00457311	0.323687	104.166	0.0311628	0.00777871
	Atp6v0a4	ENSRNOG00000013428	Protein Coding	-0.273856	118.042	3.73572e-07	3.84371e-08	-0.453105	75.0196	0.00036362	3.45426e-05
	Pde7b	ENSRNOG00000013436	Protein Coding	-0.4512	102.396	0.000555459	0.000132555	-0.416148	112.678	0.00938886	0.00171258
	Rcn1	ENSRNOG00000013452	Protein Coding	-0.455739	613.405	3.44426e-13	1.06279e-14	-0.554872	225.449	4.32776e-09	8.85253e-11
	Rala	ENSRNOG00000013454	Protein Coding	0.202574	425.824	4.40251e-06	5.92441e-07	0.276554	273.726	0.00233993	0.000319001
	Ralbp1	ENSRNOG00000013461	Protein Coding	0.131632	1164.64	9.44365e-07	1.0674e-07	0.39547	912.633	0.000192893	1.6376e-05
	Kcnj8	ENSRNOG00000013463	Protein Coding	0.547733	45.8177	5.0539e-05	8.9884e-06	0.427373	42.6149	0.017591	0.00376151
	Tepp	ENSRNOG00000013465	Protein Coding	0.315942	24.4548	0.000143858	2.91379e-05	0.702642	20.0899	0.000412874	4.00893e-05
	Casz1	ENSRNOG00000013474	Protein Coding	1.51228	26.9414	1.97912e-30	2.94678e-33	1.06697	19.6508	3.52305e-07	1.18663e-08
	Stard7	ENSRNOG00000013479	Protein Coding	-0.2789	886.568	5.12039e-16	1.02003e-17	-0.386071	538.869	4.82832e-08	1.29458e-09
	Gsta1	ENSRNOG00000013484	Protein Coding	0.257696	720.837	7.58655e-05	1.42909e-05	0.213821	656.832	0.0107814	0.00203954
	Cap1	ENSRNOG00000013492	Protein Coding	-0.336914	4410.89	5.68771e-11	2.59315e-12	-0.351461	3675.56	1.00763e-07	2.87732e-09
	Crisp3	ENSRNOG00000013496	Protein Coding	1.36616	0.764348	7.45865e-09	5.11617e-10	0.645676	0.56964	0.00785524	0.00137364
	Ptpru	ENSRNOG00000013515	Protein Coding	1.7981	1195.02	1.67831e-36	6.03183e-40	1.89743	1052.32	6.86933e-35	1.05649e-38
	Tll2	ENSRNOG00000013519	Protein Coding	1.02671	7.07782	3.54496e-09	2.28055e-10	0.630181	5.3527	0.0148453	0.00303588
	Cdh6	ENSRNOG00000013535	Protein Coding	0.921049	145.146	3.82277e-18	5.41708e-20	0.994872	144.396	2.9654e-23	3.64861e-26
	Cdc42	ENSRNOG00000013536	Protein Coding	-0.0771441	1946.22	0.0385644	0.0165884	-0.195636	1105.03	0.0112557	0.00215235
	Scd1	ENSRNOG00000013552	Protein Coding	-0.210336	604.492	0.00286859	0.000849631	-0.261027	692.077	0.00359704	0.000536104
	Lancl1	ENSRNOG00000013557	Protein Coding	-0.104513	1402.09	0.0221857	0.00877655	-0.16355	3537.84	0.0122201	0.00237624
	Ndfip1	ENSRNOG00000013562	Protein Coding	-0.0867936	6312.37	0.038846	0.0167275	-0.25937	3634.61	0.0243775	0.00568883
	Dok3	ENSRNOG00000013564	Protein Coding	0.408072	24.8868	0.000117353	2.32332e-05	0.531126	19.4251	0.0238139	0.00551824
	Lxn	ENSRNOG00000013572	Protein Coding	0.684973	293.245	2.324e-24	1.30059e-26	0.672744	268.587	1.94767e-10	2.81577e-12
[truncated: 2,354 more rows]
