# Supplementary material for: Hippocampal Transcriptomic Profiles: Subfield Vulnerability to Age and Cognitive Impairment
Source: Front Aging Neurosci. 2017 Dec 8;9:383. doi: 10.3389/fnagi.2017.00383 (PMC5727020; doi:10.3389/fnagi.2017.00383)
Supplement: Supplementary file 14 [file Table3.xlsx]

## Sheet: Supplementary Table_S3
	Gene Symbol	Ensembl ID	Gene Biotype	Illumina				Ion Proton
				Log2 FC	Base Mean	p	adj-p	Log2 FC	Base Mean	p	adj-p
	Arsj	ENSRNOG00000000001	Protein Coding	0.58953	1.99745	0.015158	0.00573904	0.89843	2.03851	0.00163154	0.000207087
	Nde1	ENSRNOG00000000028	Protein Coding	0.32825	41.0986	0.00136096	0.000382735	0.367115	23.5526	0.0460829	0.012649
	Nuak2	ENSRNOG00000000034	Protein Coding	0.290973	82.0712	0.000327561	7.87002e-05	0.409113	65.3063	0.000102434	8.1139e-06
	Slc26a1	ENSRNOG00000000041	Protein Coding	0.238032	88.242	4.45189e-05	8.75851e-06	0.367775	77.2235	0.00412426	0.000640982
	Xpr1	ENSRNOG00000000042	Protein Coding	-0.373231	533.836	7.61236e-08	7.87987e-09	-0.337654	506.507	1.23945e-05	7.09962e-07
	Cd82	ENSRNOG00000000047	Protein Coding	0.587023	798.147	1.72547e-14	4.69479e-16	0.585357	519.482	6.45987e-07	2.38057e-08
	Cplx1	ENSRNOG00000000060	Protein Coding	0.384906	7417.36	2.54779e-11	1.2675e-12	0.427509	5670.33	3.99718e-07	1.38496e-08
	Smad9	ENSRNOG00000000091	Protein Coding	0.396759	33.7079	0.00026737	6.27353e-05	0.495438	38.5593	0.00278977	0.000399776
	Cplx2	ENSRNOG00000000105	Protein Coding	-0.485484	4048.24	9.4254e-13	3.54872e-14	-0.515131	4973.65	4.9799e-07	1.77782e-08
	Aga	ENSRNOG00000000108	Protein Coding	0.270751	336.818	1.78023e-07	2.01437e-08	0.262678	203.901	0.00149309	0.000185926
	Coprs	ENSRNOG00000000111	Protein Coding	0.22713	389.274	9.34325e-07	1.24577e-07	0.228106	238.232	0.00708157	0.00123002
	Pigv	ENSRNOG00000000121	Protein Coding	0.212732	88.2081	4.45515e-05	8.76716e-06	0.278251	72.0004	0.00777382	0.00137867
	RGD1559864	ENSRNOG00000000129	Protein Coding	-0.364543	2249.4	5.11574e-06	8.09736e-07	-0.332343	2187.72	0.00110596	0.000130383
	Dnajb5	ENSRNOG00000000130	Protein Coding	-0.196426	1634.48	6.9325e-05	1.42722e-05	-0.178125	1569.26	0.00374714	0.000569919
	Plxdc2	ENSRNOG00000000142	Protein Coding	0.196532	600.18	0.000257901	6.02156e-05	0.187144	588.226	0.0113569	0.00220349
	Ldlrap1	ENSRNOG00000000151	Protein Coding	0.785644	478.273	2.86133e-10	1.78258e-11	0.921995	411.808	5.13147e-11	6.73164e-13
	Cdo1	ENSRNOG00000000158	Protein Coding	0.523742	1032.01	2.06994e-05	3.77514e-06	0.428878	785.92	0.00119514	0.00014296
	Alas2	ENSRNOG00000000167	Protein Coding	0.435228	19.4523	0.0323935	0.0136355	0.513773	34.6889	0.0188741	0.00408913
	Gatm	ENSRNOG00000000168	Protein Coding	0.387071	2612.08	1.87543e-15	4.29315e-17	0.329364	1962.66	8.84728e-06	4.87726e-07
	Ppap2c	ENSRNOG00000000177	Protein Coding	0.683167	102.41	4.2776e-08	4.17238e-09	0.74942	55.0901	3.13187e-05	2.08248e-06
	Tst	ENSRNOG00000000186	Protein Coding	0.125874	670.978	0.0141048	0.00528221	0.309924	873.233	0.000476744	4.84096e-05
	Csf2rb	ENSRNOG00000000187	Protein Coding	0.568251	30.3539	2.46792e-05	4.56788e-06	0.784495	33.0948	2.72605e-05	1.77255e-06
	Cyp19a1	ENSRNOG00000000196	Protein Coding	0.418291	21.8483	0.00591004	0.00197031	0.78226	22.0373	0.000116397	9.35978e-06
	LOC100909835	ENSRNOG00000000217	Protein Coding	0.443721	22.0099	3.41415e-05	6.55237e-06	0.387229	62.1849	0.0273263	0.00653699
	Ano10	ENSRNOG00000000219	Protein Coding	0.253981	345.037	2.96561e-08	2.81525e-09	0.22435	281.73	0.0294343	0.00721119
	Grm6	ENSRNOG00000000233	Protein Coding	0.427178	88.9015	1.33471e-06	1.83791e-07	0.400701	63.4738	0.000645952	6.93754e-05
	Amz2	ENSRNOG00000000246	Protein Coding	-0.104631	1790.04	0.00021903	5.03483e-05	-0.145405	1317.57	0.00871365	0.00158811
	Mettl23	ENSRNOG00000000249	Protein Coding	-0.259162	148.099	3.58045e-09	2.77701e-10	-0.397757	124.338	0.00470092	0.000753673
	Zfp821	ENSRNOG00000000262	Protein Coding	-0.55345	609.978	2.48708e-26	7.74091e-29	-0.505993	585.574	8.48043e-11	1.18468e-12
	Phyhipl	ENSRNOG00000000274	Protein Coding	0.179431	1388.46	2.17805e-06	3.14461e-07	0.219026	1265.42	0.00314358	0.000460235
	Rtn4ip1	ENSRNOG00000000279	Protein Coding	-0.112148	306.702	0.00035681	8.65515e-05	-0.153125	250.138	0.0445451	0.0121333
	Foxo3	ENSRNOG00000000299	Protein Coding	-0.335007	350.143	7.62512e-07	9.94905e-08	-0.300409	319.86	0.00776358	0.00137569
	Sesn1	ENSRNOG00000000302	Protein Coding	-0.514616	749.215	2.11604e-20	2.17766e-22	-0.545223	762.018	8.47722e-09	1.91429e-10
	Cd164	ENSRNOG00000000304	Protein Coding	0.264303	1479.22	1.97903e-10	1.19417e-11	0.24158	1060.86	0.0242528	0.00560783
	Smpd2	ENSRNOG00000000306	Protein Coding	-0.68717	588.418	3.65376e-11	1.87824e-12	-0.569929	488.45	1.9928e-05	1.2223e-06
	Hace1	ENSRNOG00000000327	Protein Coding	-0.472557	885.437	3.56549e-20	3.8125e-22	-0.459547	651.014	3.9117e-06	1.88808e-07
	Nid2	ENSRNOG00000000341	Protein Coding	0.537101	61.7702	1.42212e-06	1.96756e-07	0.772853	62.5263	1.45096e-05	8.49274e-07
	Grik2	ENSRNOG00000000368	Protein Coding	-0.392211	664.173	8.56433e-13	3.18153e-14	-0.388588	823.681	6.20377e-05	4.55995e-06
	Ctnna3	ENSRNOG00000000373	Protein Coding	0.63376	22.3912	1.26044e-05	2.18868e-06	0.70726	27.8115	6.32693e-05	4.66948e-06
	Ctnna3	ENSRNOG00000000378	Protein Coding	0.818459	11.4993	8.29592e-07	1.09196e-07	0.498815	11.788	0.0150229	0.00310568
	Pbld1	ENSRNOG00000000386	Protein Coding	0.842143	154.629	3.60312e-08	3.47108e-09	0.701815	228.048	0.000584537	6.14624e-05
	Srgn	ENSRNOG00000000394	Protein Coding	0.356176	151.418	0.000277422	6.54433e-05	0.346912	118.464	0.00702695	0.00121913
	LOC606294	ENSRNOG00000000395	Protein Coding	-0.161072	2381.49	0.00458416	0.00148203	-0.221244	1957.82	0.00726585	0.00127076
	Ros1	ENSRNOG00000000406	Protein Coding	-1.52931	15.3901	1.03981e-25	3.86273e-28	-1.43026	11.2751	2.1725e-11	2.66505e-13
	Gopc	ENSRNOG00000000408	Protein Coding	-0.219663	1154.67	6.65436e-15	1.68697e-16	-0.244305	796.854	0.00040557	4.01671e-05
	Slc35f1	ENSRNOG00000000412	Protein Coding	0.49965	894.744	1.45112e-06	2.0084e-07	0.462649	594.305	0.00075576	8.35907e-05
	Nelfe	ENSRNOG00000000420	Protein Coding	0.15003	345.626	0.000302912	7.21088e-05	0.264308	353.774	0.0365316	0.00945032
	Notch4	ENSRNOG00000000442	Protein Coding	0.236635	313.339	0.0271538	0.0111369	0.336843	209.609	0.0370827	0.00963116
	RT1-Ba	ENSRNOG00000000451	Protein Coding	1.14915	110.794	4.41719e-07	5.47492e-08	1.21292	104.019	4.33413e-06	2.12887e-07
	Psmb9	ENSRNOG00000000459	Protein Coding	0.424751	45.9479	0.000365202	8.8752e-05	0.632691	42.4383	0.0013022	0.000157978
	Bak1	ENSRNOG00000000485	Protein Coding	0.23997	158.481	5.15452e-06	8.1665e-07	0.310134	149.31	0.0214982	0.00483633
	Uhrf1bp1	ENSRNOG00000000495	Protein Coding	-0.307359	246.729	1.20074e-06	1.63716e-07	-0.23352	238.274	0.0339388	0.00862745
	Slc26a8	ENSRNOG00000000512	Protein Coding	-0.423598	245.495	3.31082e-10	2.09918e-11	-0.440902	235.384	6.67167e-07	2.4653e-08
	Mapk14	ENSRNOG00000000513	Protein Coding	-0.410545	1348.17	4.55678e-31	5.20537e-34	-0.314973	1140.84	1.10404e-07	3.27807e-09
	Cdkn1a	ENSRNOG00000000521	Protein Coding	0.634635	68.8791	7.50438e-06	1.23528e-06	0.763364	56.9503	1.79475e-05	1.07926e-06
	Cpne5	ENSRNOG00000000522	Protein Coding	-0.295322	870.654	0.000132463	2.90593e-05	-0.2575	880.747	0.0210721	0.00470989
	Fgd2	ENSRNOG00000000528	Protein Coding	0.36325	78.8484	3.27331e-05	6.25577e-06	0.482581	74.6696	0.00096157	0.000110399
	Ccdc167	ENSRNOG00000000531	Protein Coding	0.260653	87.152	9.70208e-06	1.63747e-06	0.25134	67.9602	0.019162	0.00416687
	Cmtr1	ENSRNOG00000000532	Protein Coding	-0.140793	1672.64	1.14365e-10	6.52776e-12	-0.123867	1562.6	0.00148315	0.000184465
	Mdga1	ENSRNOG00000000536	Protein Coding	0.429186	301.057	9.96936e-06	1.68959e-06	0.436075	327.831	0.00128781	0.000155979
	Btbd9	ENSRNOG00000000540	Protein Coding	-0.417996	600.338	5.5018e-16	1.14621e-17	-0.390104	661.488	0.00281515	0.000404682
	Tspyl1	ENSRNOG00000000549	Protein Coding	-0.135618	2714.97	5.75492e-05	1.16138e-05	-0.270588	1704.31	0.000393694	3.88924e-05
	RGD1305587	ENSRNOG00000000551	Protein Coding	0.14767	249.99	0.0253553	0.0102898	0.237741	186.345	0.0367211	0.00951491
	Sgpl1	ENSRNOG00000000565	Protein Coding	0.166728	506.875	0.000403496	9.94764e-05	0.29538	365.729	3.64364e-06	1.74592e-07
	Unc5b	ENSRNOG00000000567	Protein Coding	0.749054	498.175	2.80732e-13	9.48457e-15	0.904072	586.213	5.88301e-11	7.83537e-13
	Slc29a3	ENSRNOG00000000568	Protein Coding	0.403626	271.055	1.73904e-07	1.95904e-08	0.468666	228.127	0.00270077	0.000384369
	MGC112715	ENSRNOG00000000569	Protein Coding	0.228139	470.401	2.17712e-06	3.14218e-07	0.251612	425.086	0.0191002	0.00414769
	Chst3	ENSRNOG00000000572	Protein Coding	0.670136	19.5507	1.23642e-05	2.14139e-06	0.797787	21.9002	0.000262332	2.42209e-05
	Marcks	ENSRNOG00000000579	Protein Coding	-0.198625	624.672	0.00184189	0.000535647	-0.338333	238.277	0.00791518	0.00141258
	LOC100911156	ENSRNOG00000000582	Protein Coding	-0.647763	223.737	2.62951e-28	5.14814e-31	-0.608162	155.095	3.27646e-13	2.52641e-15
	Cdk19	ENSRNOG00000000583	Protein Coding	-0.542207	1396.41	1.51025e-22	1.02352e-24	-0.624579	1096.02	7.01436e-21	1.19411e-23
	Rpf2	ENSRNOG00000000587	Protein Coding	-0.107896	299.133	0.0153222	0.00580504	-0.433117	145.56	0.00039574	3.91143e-05
	Rev3l	ENSRNOG00000000593	Protein Coding	-0.273615	1750.5	3.36328e-07	4.05214e-08	-0.342042	1426.58	0.00197562	0.000261741
	Lama4	ENSRNOG00000000599	Protein Coding	0.427284	178.346	0.00016837	3.78664e-05	0.507779	180.034	6.07155e-05	4.43237e-06
	Hdac2	ENSRNOG00000000604	Protein Coding	-0.293739	1190.17	2.02279e-18	2.83813e-20	-0.411605	552.371	4.0016e-08	1.06592e-09
	Pcdh15	ENSRNOG00000000606	Protein Coding	0.174558	265.919	0.0178004	0.00689498	0.247964	271.962	0.0180647	0.00388302
	Tfam	ENSRNOG00000000613	Protein Coding	-0.194317	368.756	3.17689e-09	2.44097e-10	-0.289079	298.756	0.00210512	0.000282693
	Bicc1	ENSRNOG00000000614	Protein Coding	0.432368	40.5833	0.00515081	0.00169108	0.715648	43.6374	0.000315417	3.0054e-05
	AABR06107683.1	ENSRNOG00000000621	Pseudogene	-0.631519	1.58898	0.00852326	0.00298143	-0.652322	2.2526	0.0228981	0.0052086
	Arid5b	ENSRNOG00000000635	Processed Transcript	-0.383885	329.924	6.4759e-07	8.3387e-08	-0.298156	372.898	0.000825981	9.25982e-05
	Egr2	ENSRNOG00000000640	Protein Coding	0.555419	28.8042	0.003267	0.00101372	0.684352	22.0044	0.0050769	0.000829458
	Reep3	ENSRNOG00000000645	Protein Coding	0.395226	502.484	7.33087e-10	4.94613e-11	0.361948	397.639	4.40573e-05	3.09054e-06
	Jmjd1c	ENSRNOG00000000648	Protein Coding	-0.318591	1893.25	8.801e-13	3.27829e-14	-0.334812	1776.47	5.97071e-08	1.65321e-09
	Acacb	ENSRNOG00000000658	Protein Coding	0.328681	210.049	1.12283e-06	1.52361e-07	0.458823	198.242	0.00128075	0.000154932
	Asphd2	ENSRNOG00000000660	Protein Coding	-0.595743	1117.58	2.54596e-22	1.80211e-24	-0.423276	1094.69	0.000683708	7.40125e-05
	Selplg	ENSRNOG00000000699	Protein Coding	0.267749	689.692	3.14376e-06	4.72511e-07	0.349673	662.039	0.00260087	0.000367367
	Tmem119	ENSRNOG00000000700	Protein Coding	0.276805	422.068	6.8772e-05	1.41445e-05	0.272608	334.309	0.00979808	0.00183383
	Sart3	ENSRNOG00000000702	Protein Coding	-0.25965	698.65	1.43583e-18	1.96057e-20	-0.19022	583.692	0.0480342	0.0133025
	RT1-CE5	ENSRNOG00000000723	Protein Coding	0.407926	106.559	0.00319205	0.000986939	0.430866	125.917	0.00327961	0.000484914
	Clic2	ENSRNOG00000000728	Protein Coding	0.543199	19.7009	2.24634e-06	3.259e-07	0.521424	15.6773	0.0268211	0.00636916
	Mog	ENSRNOG00000000775	Protein Coding	0.677778	1629.45	4.55116e-08	4.47119e-09	0.660029	1114.52	4.34754e-06	2.13764e-07
	Rnf39	ENSRNOG00000000781	Protein Coding	-0.702543	294.328	3.5694e-15	8.56513e-17	-0.481189	265.688	0.000448495	4.5092e-05
	Man1a1	ENSRNOG00000000800	Protein Coding	0.574834	532.413	1.91568e-08	1.7445e-09	0.569004	313.951	1.68306e-05	1.00283e-06
	Atat1	ENSRNOG00000000809	Protein Coding	0.130564	393.039	4.69196e-05	9.28969e-06	0.238834	428.533	0.0176497	0.00377609
	Pkib	ENSRNOG00000000811	Protein Coding	-0.766349	68.8998	1.55694e-08	1.39359e-09	-0.840465	46.1008	1.09627e-05	6.22457e-07
	RGD1302996	ENSRNOG00000000812	Protein Coding	0.122752	481.81	0.000144604	3.20423e-05	0.159189	402.652	0.015167	0.00314776
	Ppp1r18	ENSRNOG00000000816	Protein Coding	0.274363	160.982	3.76562e-05	7.28738e-06	0.339548	152.943	0.00915936	0.0016886
	Nrm	ENSRNOG00000000818	Protein Coding	0.365559	23.7081	0.000643625	0.000166399	0.40625	17.1066	0.0399242	0.0105524
	Fam26e	ENSRNOG00000000825	Protein Coding	0.954936	8.45506	1.15858e-07	1.25222e-08	0.64086	7.05845	0.0153561	0.00319649
	Ddr1	ENSRNOG00000000830	Protein Coding	0.483143	1470.52	5.54878e-09	4.52092e-10	0.611549	1199.17	1.25942e-06	5.16456e-08
	Ddah2	ENSRNOG00000000842	Protein Coding	0.158227	470.374	0.00101385	0.000276264	0.359713	331.673	0.00895369	0.00163993
	Rbmx	ENSRNOG00000000866	Protein Coding	-0.254554	670.582	1.02032e-15	2.23322e-17	-0.322148	521.114	0.000497807	5.10967e-05
	Arhgef6	ENSRNOG00000000869	Protein Coding	0.494552	168.312	2.4752e-11	1.2289e-12	0.394369	127.341	0.000895352	0.000101855
	Slc44a4	ENSRNOG00000000878	Protein Coding	1.01734	16.4103	5.02096e-06	7.92429e-07	1.1422	13.1967	2.91672e-05	1.92189e-06
	Auts2	ENSRNOG00000000885	Protein Coding	-0.762436	446.562	2.33879e-10	1.43591e-11	-0.723763	598.503	3.50539e-09	7.17857e-11
	Caln1	ENSRNOG00000000886	Protein Coding	0.29134	302.967	0.000352566	8.53628e-05	0.359972	349.655	0.00225131	0.000306946
	Sbds	ENSRNOG00000000888	Protein Coding	0.2504	1025.28	1.19385e-07	1.29213e-08	0.251764	788.161	0.00369677	0.000560137
	Fry	ENSRNOG00000000894	Protein Coding	0.128284	2940.1	0.0226114	0.0090298	0.192943	3920.49	0.00317604	0.000466101
	Rxfp2	ENSRNOG00000000897	Protein Coding	0.725529	7.16057	2.70914e-06	4.0025e-07	0.68658	6.35053	0.00339014	0.000505669
	Crcp	ENSRNOG00000000901	Protein Coding	-0.12997	370.658	0.000154307	3.4448e-05	-0.235766	317.725	1.79948e-05	1.0839e-06
	Hsph1	ENSRNOG00000000902	Protein Coding	-0.171483	4945.98	0.00132191	0.000370359	-0.294965	3816.52	0.00124642	0.000150259
	Medag	ENSRNOG00000000906	Protein Coding	-1.47479	64.1492	9.64149e-22	7.59896e-24	-1.43161	51.894	6.49022e-14	4.35455e-16
	Slc7a1	ENSRNOG00000000924	Protein Coding	0.145481	845.392	0.038064	0.016374	0.233071	786.864	0.0165583	0.00349538
	Pan3	ENSRNOG00000000942	Protein Coding	-0.226594	340.995	1.79053e-05	3.22512e-06	-0.203763	266.612	0.0366611	0.00949753
	Lnx2	ENSRNOG00000000955	Protein Coding	0.165175	137.691	0.00354705	0.00111273	0.236964	140.82	0.00178026	0.00022953
	Tmem132c	ENSRNOG00000000963	Protein Coding	1.11463	35.2623	4.33667e-16	8.83879e-18	0.833039	42.3692	1.09264e-07	3.23874e-09
	Scarb1	ENSRNOG00000000981	Protein Coding	0.194102	536.966	7.96986e-07	1.04424e-07	0.26549	426.887	0.0139475	0.00283391
	Arpc1b	ENSRNOG00000000991	Protein Coding	0.359678	241.092	1.00411e-05	1.70426e-06	0.325335	100.749	0.0172446	0.0036722
	Smurf1	ENSRNOG00000000999	Protein Coding	0.265487	697.874	1.95041e-14	5.39497e-16	0.253072	356.919	2.67738e-05	1.73067e-06
	Nptx2	ENSRNOG00000001006	Protein Coding	-0.292291	777.477	0.00300746	0.000924582	-0.277668	693.642	0.0147946	0.00304528
	Nufip1	ENSRNOG00000001033	Protein Coding	-0.233244	335.518	6.33601e-10	4.22719e-11	-0.2643	277.514	0.015219	0.00316161
	Evi5l	ENSRNOG00000001034	Protein Coding	0.121181	1084.72	1.67171e-05	2.98759e-06	0.210175	983.656	0.00523018	0.000861833
	Gtf2h3	ENSRNOG00000001035	Protein Coding	-0.183889	248.956	3.21667e-07	3.85613e-08	-0.282032	210.851	0.0048539	0.000783789
	Rsph10b	ENSRNOG00000001036	Protein Coding	-1.19057	351.196	5.53361e-23	3.50018e-25	-0.981426	231.569	2.44956e-12	2.26902e-14
	Gpalpp1	ENSRNOG00000001037	Protein Coding	-0.225481	224.219	1.28436e-06	1.76033e-07	-0.258481	152.966	0.0229368	0.00522314
	Map2k7	ENSRNOG00000001047	Protein Coding	0.112636	458.319	0.00991028	0.00355566	0.195242	430.671	0.0297152	0.00729935
	Ankrd61	ENSRNOG00000001048	Protein Coding	-0.239389	80.5234	0.0261366	0.0106712	-0.321462	56.5916	0.0198243	0.00435539
	Rilpl1	ENSRNOG00000001055	Protein Coding	-0.437869	822.016	4.28942e-31	4.09132e-34	-0.404584	846.183	1.19971e-07	3.6282e-09
	Snapc2	ENSRNOG00000001056	Protein Coding	0.197414	771.686	7.66296e-07	1.00134e-07	0.15525	646.332	0.0428402	0.0115342
	Rilpl2	ENSRNOG00000001061	Protein Coding	-0.267034	377.119	8.95013e-12	4.00305e-13	-0.209145	381.396	0.00240513	0.000333577
	Sbno1	ENSRNOG00000001064	Protein Coding	-0.154161	1427.07	0.000293952	6.9725e-05	-0.208895	1201.06	0.0366128	0.00947769
	Cyth3	ENSRNOG00000001065	Protein Coding	-0.48458	589.369	1.81664e-20	1.83306e-22	-0.439697	483.063	1.32303e-07	4.04091e-09
	Cdk2ap1	ENSRNOG00000001070	Protein Coding	0.219239	813.242	2.75191e-05	5.15984e-06	0.264218	619.761	0.00917279	0.00169154
	Cers4	ENSRNOG00000001072	Protein Coding	0.245312	686.566	1.87619e-06	2.66924e-07	0.254321	518.701	0.00140374	0.000172761
	Vps37b	ENSRNOG00000001086	Protein Coding	-0.2984	463.428	1.16217e-11	5.34995e-13	-0.319703	462.873	0.00018655	1.629e-05
	Stard13	ENSRNOG00000001090	Protein Coding	0.516467	224.187	2.01445e-13	6.65417e-15	0.489535	201.059	4.30746e-06	2.10992e-07
	Hip1r	ENSRNOG00000001091	Protein Coding	0.416941	1219.97	1.87543e-15	4.28975e-17	0.418358	1030.82	1.19056e-05	6.80764e-07
	Sdk1	ENSRNOG00000001103	Protein Coding	0.714776	145.136	1.41383e-23	8.02022e-26	0.763469	161.645	2.06066e-11	2.51753e-13
	Denr	ENSRNOG00000001106	Protein Coding	-0.0979346	463.572	0.0169087	0.00650372	-0.329392	295.512	0.0191002	0.00414699
	Slc29a4	ENSRNOG00000001115	Protein Coding	-0.933473	163.429	2.27046e-17	3.7727e-19	-0.784267	145.773	1.46753e-06	6.14288e-08
	Rnft2	ENSRNOG00000001124	Protein Coding	0.182743	1603.09	1.57047e-08	1.40909e-09	0.225143	1326.64	0.00243075	0.000337739
	Suds3	ENSRNOG00000001139	Protein Coding	-0.151678	1757.53	1.23263e-07	1.33779e-08	-0.218021	1699.45	1.67576e-06	7.13195e-08
	Glp1r	ENSRNOG00000001152	Protein Coding	0.507216	1.94791	0.0487713	0.0217708	0.857945	2.3157	0.0028311	0.000408283
	Ubash3a	ENSRNOG00000001167	Protein Coding	1.04532	10.9286	2.22912e-06	3.22953e-07	0.989919	8.80867	0.000174085	1.50882e-05
	Rsph1	ENSRNOG00000001168	Protein Coding	0.593753	52.1613	1.02649e-08	8.79632e-10	0.53151	52.4042	0.00160285	0.000202644
	Ndufv3	ENSRNOG00000001182	Protein Coding	-0.0899786	429.497	0.00291477	0.000893891	-0.254031	520.092	0.00239928	0.000332285
	RGD1311899	ENSRNOG00000001185	Protein Coding	-0.115357	2981.18	0.00197315	0.000579167	-0.144259	2304.21	0.000996428	0.000115098
	Sik1	ENSRNOG00000001189	Protein Coding	0.477955	61.3115	0.000241536	5.59826e-05	0.639936	61.6046	9.21922e-05	7.20569e-06
	Tchp	ENSRNOG00000001191	Protein Coding	0.178829	435.713	6.71446e-07	8.67621e-08	0.280769	364.336	0.00439157	0.000693799
	Gltp	ENSRNOG00000001192	Protein Coding	0.634732	600.739	1.07707e-13	3.39019e-15	0.643552	520.471	6.18645e-12	6.28806e-14
	Fam222a	ENSRNOG00000001198	Protein Coding	0.776509	66.807	5.28693e-10	3.4742e-11	0.714031	59.2603	0.000108396	8.635e-06
	Pop5	ENSRNOG00000001199	Protein Coding	-0.371326	330.061	6.55854e-10	4.39541e-11	-0.379173	300.706	1.09605e-05	6.21784e-07
	Ankrd13a	ENSRNOG00000001204	Protein Coding	0.318293	848.242	2.75317e-10	1.70968e-11	0.267978	827.071	0.000140012	1.16325e-05
	Trpm2	ENSRNOG00000001216	Protein Coding	0.347641	393.352	1.06813e-07	1.14052e-08	0.405424	389.666	0.000148801	1.2487e-05
	Pttg1ip	ENSRNOG00000001223	Protein Coding	0.203992	1223.89	2.56091e-06	3.75909e-07	0.222196	1101.59	0.00236087	0.000325074
	Itgb2	ENSRNOG00000001224	Protein Coding	0.47463	184.929	2.46437e-08	2.30106e-09	0.474784	167.821	7.20587e-05	5.41559e-06
	Adarb1	ENSRNOG00000001227	Protein Coding	-0.307944	2715.54	3.79298e-06	5.81133e-07	-0.253109	2741.37	0.00251452	0.000351771
	Col18a1	ENSRNOG00000001229	Protein Coding	-0.929077	305.114	1.00528e-07	1.06684e-08	-0.77176	233.759	0.000336163	3.23569e-05
	Gna12	ENSRNOG00000001235	Protein Coding	0.487794	5190.04	3.3573e-09	2.5955e-10	0.559668	4985.79	2.8891e-09	5.84417e-11
	Iqce	ENSRNOG00000001241	Protein Coding	-0.209782	386.513	3.39335e-05	6.50904e-06	-0.177052	367.207	0.0405946	0.0108031
	Gstt3	ENSRNOG00000001242	Protein Coding	0.450733	724.131	3.8918e-09	3.0517e-10	0.428608	826.52	3.41418e-06	1.61888e-07
	Lfng	ENSRNOG00000001250	Protein Coding	0.240617	421.769	0.000264983	6.20423e-05	0.460105	342.623	0.000152694	1.28901e-05
	Eif3b	ENSRNOG00000001253	Protein Coding	-0.103309	1222.51	1.51063e-07	1.67595e-08	-0.182927	1186.87	0.00360337	0.000544037
	Col6a2	ENSRNOG00000001254	Protein Coding	1.56226	419.943	2.40671e-18	3.44334e-20	1.50813	270.951	2.66906e-14	1.65713e-16
	Snx8	ENSRNOG00000001258	Protein Coding	0.378137	230.944	1.51935e-13	4.90433e-15	0.292849	195.681	0.0035247	0.000529447
	Ftcd	ENSRNOG00000001261	Protein Coding	0.53068	14.1477	0.00373582	0.0011787	0.673793	11.075	0.00857886	0.00155839
	Spatc1l	ENSRNOG00000001262	Protein Coding	0.601736	4.00057	0.00259077	0.000784645	0.902876	4.44283	0.000857397	9.69788e-05
	Mad1l1	ENSRNOG00000001265	Protein Coding	0.22633	176.842	5.46643e-08	5.4774e-09	0.424322	173.667	4.26381e-05	2.97818e-06
	Card6	ENSRNOG00000001271	Protein Coding	0.277784	60.1925	0.00315742	0.000974965	0.372652	56.4444	0.0193198	0.00421375
	Vps29	ENSRNOG00000001274	Protein Coding	-0.204099	1317.88	0.000434931	0.000107903	-0.263983	1336.29	0.0127956	0.00255586
	Mafk	ENSRNOG00000001277	Protein Coding	0.308896	181.849	4.83402e-09	3.87547e-10	0.364683	144.299	0.00516067	0.000848054
	LOC498154	ENSRNOG00000001289	Protein Coding	-0.202114	267.936	3.07834e-08	2.93462e-09	-0.270102	199.42	0.0233994	0.00535895
	S100b	ENSRNOG00000001295	Protein Coding	0.182495	18871	0.00408705	0.00130264	0.253177	16951.5	0.00802054	0.00143528
	P2rx7	ENSRNOG00000001296	Protein Coding	0.499078	198.813	2.52094e-17	4.21421e-19	0.566581	211.226	2.87104e-11	3.59384e-13
	Prmt2	ENSRNOG00000001297	Protein Coding	0.220147	532.14	8.66379e-07	1.1456e-07	0.246452	568.198	0.000261095	2.40842e-05
	Sun1	ENSRNOG00000001299	Protein Coding	-0.338282	925.142	9.30015e-15	2.40441e-16	-0.204835	816.785	0.0020555	0.000275103
	P2rx4	ENSRNOG00000001300	Protein Coding	0.230007	305.842	7.99914e-08	8.29629e-09	0.29882	258.345	1.64211e-08	3.9137e-10
	Camkk2	ENSRNOG00000001309	Protein Coding	-0.486606	741.58	3.50207e-13	1.20252e-14	-0.405294	773.821	2.46837e-06	1.09873e-07
	Fam20c	ENSRNOG00000001314	Protein Coding	0.0972561	757.029	0.00266047	0.00080789	0.254471	699.685	0.00191185	0.00025176
	Rtdr1	ENSRNOG00000001315	Protein Coding	0.75533	4.74214	0.000225867	5.20334e-05	1.04571	3.66519	9.45685e-05	7.40089e-06
	Zfp157	ENSRNOG00000001323	Protein Coding	-0.223111	348.861	2.06744e-07	2.37361e-08	-0.364638	290.057	0.00254492	0.000357552
	Il3ra	ENSRNOG00000001325	Protein Coding	0.438718	162.249	4.24013e-08	4.1337e-09	0.397891	109.477	0.00503184	0.00081882
	Gjc3	ENSRNOG00000001329	Protein Coding	0.786174	186.527	4.95326e-11	2.62583e-12	0.800405	125.595	8.10706e-08	2.32187e-09
	Zfp113	ENSRNOG00000001341	Protein Coding	-0.235135	60.1899	8.00671e-05	1.67892e-05	-0.297894	51.0818	0.0361972	0.00934109
	Wdr66	ENSRNOG00000001342	Protein Coding	0.836745	72.6072	5.94576e-17	1.04767e-18	0.831627	61.1704	9.15459e-08	2.6723e-09
	Aldh2	ENSRNOG00000001344	Protein Coding	0.384518	1029.68	1.76007e-09	1.27676e-10	0.390779	1025.45	3.25658e-05	2.1753e-06
	Mcm7	ENSRNOG00000001349	Protein Coding	0.312536	249.088	4.1802e-09	3.30093e-10	0.255685	196.576	0.00588131	0.000988268
	Rph3a	ENSRNOG00000001368	Protein Coding	-0.372674	2870.24	7.69039e-06	1.27169e-06	-0.401486	2778.77	0.000414082	4.10931e-05
	Mettl7a	ENSRNOG00000001376	Protein Coding	0.299942	985.031	0.000632026	0.000163051	0.42679	947.301	2.33152e-05	1.46742e-06
	Slc24a6	ENSRNOG00000001383	Protein Coding	0.212432	119.294	0.00825854	0.00287847	0.413215	85.2413	0.00306782	0.000447916
	Tbx5	ENSRNOG00000001399	Protein Coding	-1.31656	1.00774	2.40859e-08	2.24415e-09	-0.99637	0.652085	0.00031748	3.02824e-05
	Agfg2	ENSRNOG00000001404	Protein Coding	-0.456904	986.087	5.73879e-20	6.25159e-22	-0.414113	821.338	2.11867e-08	5.19801e-10
	Actl6b	ENSRNOG00000001408	Protein Coding	-0.243776	927.252	6.11763e-06	9.89509e-07	-0.458323	1189.43	2.06917e-05	1.27403e-06
	LOC100909521	ENSRNOG00000001416	Protein Coding	0.446962	353.787	2.557e-09	1.91518e-10	0.48422	403.494	0.000356622	3.47301e-05
	Plod3	ENSRNOG00000001417	Protein Coding	0.219015	408.012	4.66293e-09	3.72191e-10	0.325932	352.609	0.000264947	2.45154e-05
	Fis1	ENSRNOG00000001420	Protein Coding	0.200584	1198.59	2.66731e-06	3.93e-07	0.2992	1322.89	0.00510607	0.000836012
	Cux1	ENSRNOG00000001424	Protein Coding	0.284929	393.914	0.000104285	2.23962e-05	0.251137	273.898	0.0272818	0.00652334
	Orai2	ENSRNOG00000001427	Protein Coding	-0.928783	417.091	4.63173e-19	5.81291e-21	-0.719716	335.915	5.34538e-08	1.46936e-09
	Alkbh4	ENSRNOG00000001428	Protein Coding	-0.308608	83.6191	5.27082e-09	4.28122e-10	-0.321769	71.3755	0.00253545	0.000355653
	Rasa4	ENSRNOG00000001431	Protein Coding	0.360182	68.5596	1.59796e-06	2.23169e-07	0.373952	66.4775	0.00996168	0.00187193
	RGD1307391	ENSRNOG00000001439	Protein Coding	-0.258192	447.76	5.05113e-08	5.0207e-09	-0.298384	299.467	0.00280314	0.000402393
	Hip1	ENSRNOG00000001448	Protein Coding	0.287196	964.655	0.000354844	8.60213e-05	0.312651	950.15	0.000176187	1.5288e-05
	Fzd9	ENSRNOG00000001452	Protein Coding	0.216536	214.585	0.00332413	0.00103367	0.333549	173.999	0.0146514	0.00300774
	Baz1b	ENSRNOG00000001453	Protein Coding	-0.493704	3550.18	2.92858e-23	1.74951e-25	-0.482942	2925.04	3.27224e-10	5.30845e-12
	Eif4h	ENSRNOG00000001454	Protein Coding	-0.04394	4682.3	0.0349453	0.0148781	-0.112766	3499.36	0.0262222	0.00618142
	Kif13a	ENSRNOG00000001455	Protein Coding	0.419864	753.478	8.14729e-10	5.54195e-11	0.406234	663.729	8.95743e-08	2.6013e-09
	Ids	ENSRNOG00000001465	Protein Coding	-0.127069	2279.86	0.0206589	0.00815493	-0.222752	2656.72	0.0399399	0.0105589
	Eln	ENSRNOG00000001469	Protein Coding	0.569551	100.323	0.00032237	7.7275e-05	0.518039	69.3047	0.0103346	0.00195598
	Wbscr28	ENSRNOG00000001474	Protein Coding	0.793345	30.972	4.18343e-10	2.69655e-11	0.91906	30.778	1.85422e-05	1.12431e-06
	Ncf1	ENSRNOG00000001480	Protein Coding	0.504076	123.034	3.65014e-06	5.57049e-07	0.511613	105.216	0.000104471	8.3014e-06
	Fam120b	ENSRNOG00000001487	Protein Coding	-0.184205	1411.15	8.78241e-09	7.40685e-10	-0.264879	1437.1	4.76422e-06	2.37312e-07
	Tbp	ENSRNOG00000001489	Protein Coding	-0.150752	182.946	1.767e-05	3.17918e-06	-0.271351	132.353	0.00238747	0.000330272
	Slc8a2	ENSRNOG00000001492	Protein Coding	-0.882719	5028.26	6.71929e-26	2.42866e-28	-0.820517	3900.39	2.00133e-15	9.72007e-18
	Napa	ENSRNOG00000001494	Protein Coding	-0.501938	4017.38	7.39593e-14	2.26111e-15	-0.393437	3398.45	9.42634e-05	7.37229e-06
	Rab4b	ENSRNOG00000001500	Protein Coding	0.143069	731.898	0.000619356	0.000159596	0.25671	679.468	0.00252474	0.000353711
	Tmem35	ENSRNOG00000001506	Protein Coding	0.358415	1522.59	2.3502e-05	4.32744e-06	0.306358	891.302	0.00181225	0.000234652
	Rapgef4	ENSRNOG00000001516	Protein Coding	0.33415	3816.27	5.7263e-10	3.78591e-11	0.295447	3441.26	3.11757e-05	2.07076e-06
	Itga6	ENSRNOG00000001518	Protein Coding	0.288204	586.408	4.33113e-07	5.35303e-08	0.22863	499.307	0.00309714	0.000453127
	Dlx2	ENSRNOG00000001519	Protein Coding	0.289207	31.1995	0.017068	0.00657637	0.581292	19.3489	0.00945515	0.00175544
	Dlx1	ENSRNOG00000001520	Protein Coding	0.480477	371.071	3.46548e-12	1.43351e-13	0.521123	259.055	2.55175e-09	5.05954e-11
	Gap43	ENSRNOG00000001528	Protein Coding	0.332488	2261.41	3.71843e-05	7.18486e-06	0.369273	2025.44	0.000502324	5.1661e-05
	Nfe2l2	ENSRNOG00000001548	Protein Coding	0.31437	402.07	1.20097e-05	2.07216e-06	0.244228	387.316	0.0389145	0.0102196
	Btg3	ENSRNOG00000001555	Protein Coding	-0.922238	308.502	2.04028e-24	1.01399e-26	-0.875031	238.124	9.1262e-12	9.91581e-14
	Grik1	ENSRNOG00000001575	Protein Coding	0.651973	230.821	8.44608e-17	1.52991e-18	0.615333	195.28	4.82901e-09	1.02518e-10
	Bach1	ENSRNOG00000001582	Protein Coding	0.389296	55.9625	6.27872e-06	1.01714e-06	0.515744	58.8189	1.5793e-05	9.31509e-07
	Adamts5	ENSRNOG00000001606	Protein Coding	0.407217	24.3289	0.00190115	0.000554789	0.631571	25.3153	0.00142014	0.000175135
	Adamts1	ENSRNOG00000001607	Protein Coding	0.8062	95.7654	3.87771e-11	2.00309e-12	0.678486	85.3828	1.66902e-05	9.93625e-07
	Cep97	ENSRNOG00000001609	Protein Coding	0.281926	256.917	5.72301e-08	5.75462e-09	0.209901	232.172	0.0121339	0.0023828
	C2cd2	ENSRNOG00000001621	Protein Coding	0.306811	116.872	1.16008e-06	1.57706e-07	0.3512	118.502	9.95234e-05	7.85344e-06
	Zfp295	ENSRNOG00000001623	Protein Coding	-0.127326	354.545	0.00193397	0.000565726	-0.224486	302.86	0.0138583	0.00281164
	Abi3bp	ENSRNOG00000001627	Protein Coding	0.716562	21.7418	0.000665745	0.000172653	0.867641	20.3437	0.000553313	5.7459e-05
	Tomm70a	ENSRNOG00000001640	Protein Coding	-0.158179	498.65	0.00932082	0.00331048	-0.339767	155.41	0.0121758	0.00239625
	Filip1l	ENSRNOG00000001645	Protein Coding	0.593197	81.1387	0.000114446	2.47622e-05	0.55182	73.8633	0.00195056	0.000257933
	St3gal6	ENSRNOG00000001653	Protein Coding	0.314481	186.391	1.00576e-05	1.70758e-06	0.274793	113.314	0.0284184	0.00688973
	Cpox	ENSRNOG00000001654	Protein Coding	0.255043	469.328	1.28509e-05	2.23601e-06	0.282301	269.646	0.00716906	0.0012506
	Kcnj6	ENSRNOG00000001658	Protein Coding	-0.54769	394.39	5.77992e-07	7.36707e-08	-0.573364	478.411	2.97398e-08	7.57938e-10
	Dyrk1a	ENSRNOG00000001662	Protein Coding	-0.22735	910.272	4.25672e-14	1.25436e-15	-0.171073	683.873	0.0103627	0.00196355
	Gabrr3	ENSRNOG00000001679	Protein Coding	-0.934801	16.3453	1.14398e-12	4.39329e-14	-0.799986	10.814	0.000112317	8.99799e-06
	Ttc3	ENSRNOG00000001682	Protein Coding	-0.190972	9717.71	1.71162e-06	2.41104e-07	-0.175833	9129.27	0.0120875	0.00237247
	Ripply3	ENSRNOG00000001684	Protein Coding	0.773064	8.68684	2.0885e-06	2.99855e-07	0.693708	6.46175	0.00619856	0.00105523
	Crybg3	ENSRNOG00000001687	Protein Coding	0.333734	301.818	5.02925e-07	6.31433e-08	0.292092	235.465	0.0215743	0.00485778
	Arl6	ENSRNOG00000001689	Protein Coding	-0.190644	311.06	0.000275137	6.48478e-05	-0.414707	142.199	1.36737e-06	5.64981e-08
	Dfnb31	ENSRNOG00000001700	Protein Coding	0.483026	674.2	1.08666e-07	1.16411e-08	0.670251	624.396	3.03223e-07	1.01267e-08
	Kalrn	ENSRNOG00000001706	Protein Coding	-0.500741	5432.07	1.17999e-15	2.60641e-17	-0.469232	6411.36	3.67222e-15	1.93062e-17
	Ece2	ENSRNOG00000001715	Protein Coding	-0.40669	603.632	1.36084e-07	1.49679e-08	-0.336256	496.194	0.000682793	7.37767e-05
	Hes1	ENSRNOG00000001720	Protein Coding	0.343987	192.587	1.38513e-05	2.42538e-06	0.406971	129.459	0.00151287	0.000188692
	Tmem44	ENSRNOG00000001726	Protein Coding	0.236441	222.81	0.0364778	0.0156093	0.303062	192.469	0.0319094	0.00798854
	Pak2	ENSRNOG00000001747	Protein Coding	0.328883	42.3945	6.94523e-05	1.43019e-05	0.416203	85.1361	2.40196e-05	1.51776e-06
	Tm4sf19	ENSRNOG00000001757	Protein Coding	0.932083	10.8868	9.52487e-09	8.0904e-10	1.0143	11.9155	3.32778e-05	2.23353e-06
	Pcyt1a	ENSRNOG00000001762	Protein Coding	0.192913	854.059	9.65107e-06	1.62803e-06	0.179781	632.192	0.00152215	0.00019023
	RGD1562339	ENSRNOG00000001767	Protein Coding	0.190351	152.151	0.00389423	0.00123376	0.40722	192.098	3.8392e-05	2.63354e-06
	Senp2	ENSRNOG00000001773	Protein Coding	-0.261271	1125.18	1.76129e-20	1.76395e-22	-0.307046	652.883	7.15043e-07	2.70791e-08
	Lrch3	ENSRNOG00000001774	Protein Coding	-0.230547	336.366	4.79045e-05	9.50636e-06	-0.229124	254.16	0.000258193	2.37612e-05
	Lmln	ENSRNOG00000001781	Protein Coding	-0.646331	228.947	2.41105e-21	2.04552e-23	-0.730712	210.937	2.07844e-14	1.25922e-16
	Osbpl11	ENSRNOG00000001782	Protein Coding	-0.0974924	345.165	0.0171285	0.00660203	-0.146144	288.762	0.00745004	0.00131155
	Snx4	ENSRNOG00000001786	Protein Coding	-0.193106	924.536	2.08656e-08	1.92226e-09	-0.306866	774.848	5.48094e-06	2.77724e-07
	Heg1	ENSRNOG00000001793	Protein Coding	-0.201209	536.419	0.0264486	0.0108138	-0.202833	604.468	0.0282449	0.00682505
	Itgb5	ENSRNOG00000001795	Processed Transcript	0.514531	408.952	9.19407e-13	3.44317e-14	0.414753	399.493	0.000178894	1.55408e-05
	Dgkg	ENSRNOG00000001796	Protein Coding	0.277335	2535.76	0.00926972	0.00328908	0.295372	2771.31	0.0263077	0.00620941
	Dnajb11	ENSRNOG00000001803	Protein Coding	-0.118216	638.676	0.000139762	3.08781e-05	-0.172602	478.789	0.0301727	0.00744648
	Sspn	ENSRNOG00000001807	Protein Coding	0.278085	165.994	0.000641337	0.000165711	0.261614	126.119	0.0298838	0.00736472
	Fgd4	ENSRNOG00000001818	Protein Coding	-0.267954	301.719	1.65139e-06	2.31459e-07	-0.360933	194.089	0.000876933	9.95397e-05
	St6gal1	ENSRNOG00000001823	Protein Coding	0.770772	365.16	1.13797e-18	1.5253e-20	0.689739	320.949	2.75257e-12	2.60483e-14
	PKP2	ENSRNOG00000001825	Protein Coding	0.380099	441.117	0.00104285	0.0002849	0.348337	487.604	0.0428402	0.0115361
	Masp1	ENSRNOG00000001827	Protein Coding	0.678716	425.276	7.21117e-19	9.37597e-21	0.702058	405.03	1.55841e-11	1.8493e-13
	Mcm4	ENSRNOG00000001833	Protein Coding	-0.246279	360.596	0.000305173	7.27544e-05	-0.381686	158.742	0.00200936	0.000267419
	Mzt2b	ENSRNOG00000001834	Protein Coding	-0.242945	265.707	7.34105e-12	3.24303e-13	-0.208875	235.125	0.0241418	0.00557128
	Sst	ENSRNOG00000001837	Protein Coding	0.37171	1179.03	5.97946e-05	1.2124e-05	0.304017	1019.47	0.0254535	0.00596065
	Ccdc91	ENSRNOG00000001847	Protein Coding	0.202766	348.776	1.57726e-05	2.80376e-06	0.149795	307.264	0.0404207	0.0107407
	Mapk1	ENSRNOG00000001849	Protein Coding	-0.250624	6052.99	2.9028e-06	4.32506e-07	-0.230892	4700.28	0.00390297	0.000598773
	Far2	ENSRNOG00000001851	Protein Coding	0.351619	229.934	2.90024e-06	4.31978e-07	0.38763	196.91	0.000381178	3.74842e-05
	Tmtc1	ENSRNOG00000001854	Protein Coding	-0.363885	168.751	0.00237164	0.000712087	-0.329504	182.026	0.0190558	0.00413517
	Pi4ka	ENSRNOG00000001866	Protein Coding	-0.110135	4230.9	0.0112811	0.00412337	-0.170695	4204.18	0.00977113	0.00182829
	LOC100361946	ENSRNOG00000001872	Protein Coding	1.2966	17.1095	1.20179e-08	1.04734e-09	1.22004	15.8084	2.82342e-06	1.27798e-07
	P2rx6	ENSRNOG00000001873	Protein Coding	0.830119	125.349	8.31893e-08	8.6572e-09	0.731445	108.49	2.03627e-06	8.88037e-08
	Ccdc74a	ENSRNOG00000001876	Protein Coding	0.681887	25.5453	1.25587e-12	4.85452e-14	0.813132	19.6495	3.44357e-06	1.63454e-07
	Med15	ENSRNOG00000001877	Protein Coding	-0.503911	1198.72	6.25781e-28	1.35083e-30	-0.377222	1139.78	6.69405e-05	5.00747e-06
	Dgcr8	ENSRNOG00000001886	Protein Coding	-0.197626	584.165	2.71049e-07	3.20714e-08	-0.232839	464.163	0.00174325	0.00022371
	Comt	ENSRNOG00000001889	Protein Coding	-0.317638	785.742	3.7358e-18	5.49492e-20	-0.275739	801.601	0.00015359	1.29734e-05
	Tbx1	ENSRNOG00000001892	Protein Coding	-1.38892	18.9206	6.59149e-20	7.24667e-22	-0.996196	10.0469	3.32778e-05	2.2338e-06
	Leprel1	ENSRNOG00000001925	Protein Coding	0.834708	35.6044	6.04804e-14	1.82473e-15	0.676314	25.9708	0.000705417	7.72102e-05
	Cldn1	ENSRNOG00000001926	Protein Coding	-1.10217	79.9763	1.43606e-08	1.27746e-09	-1.1835	48.9023	9.93643e-09	2.27863e-10
	Il1rap	ENSRNOG00000001928	Protein Coding	-0.584738	512.525	1.6739e-16	3.2352e-18	-0.634746	412.532	4.39589e-12	4.292e-14
	Vcsa1	ENSRNOG00000001942	Protein Coding	0.64657	0.752249	0.0070567	0.00240608	0.583186	0.414003	0.0113247	0.00219384
	Bace2	ENSRNOG00000001953	Protein Coding	0.882422	71.067	8.40372e-11	4.6828e-12	0.84104	57.6612	1.14807e-06	4.61023e-08
	Ift57	ENSRNOG00000001958	Protein Coding	-0.17042	442.88	1.33263e-06	1.83437e-07	-0.188669	336.263	0.0292473	0.00714635
	Mx1	ENSRNOG00000001959	Protein Coding	0.917883	84.9074	4.90229e-06	7.71521e-07	0.751497	86.0532	0.000420426	4.19332e-05
	Rcan1	ENSRNOG00000001979	Protein Coding	-0.226476	718.042	4.36417e-08	4.26997e-09	-0.208588	717.171	0.000314071	2.98786e-05
	Cblb	ENSRNOG00000001982	Protein Coding	-0.670985	278.172	3.24285e-14	9.36063e-16	-0.626779	225.978	5.08194e-09	1.08143e-10
	Itsn1	ENSRNOG00000002001	Protein Coding	-0.173224	1113.58	3.24506e-05	6.19363e-06	-0.265282	1275.31	9.58695e-05	7.52472e-06
	Prdm8	ENSRNOG00000002004	Protein Coding	-0.436043	650.01	0.000319069	7.64036e-05	-0.32644	405.091	0.0332408	0.00839342
	Paxbp1	ENSRNOG00000002036	Protein Coding	-0.25848	723.965	1.28249e-09	9.05853e-11	-0.354575	495.77	0.00168757	0.000215298
	Bmp2k	ENSRNOG00000002040	Protein Coding	0.310865	414.687	2.29002e-06	3.33042e-07	0.319878	507.928	2.9642e-05	1.95615e-06
	Anxa3	ENSRNOG00000002045	Protein Coding	0.297518	829.58	1.34082e-05	2.34172e-06	0.231731	660.288	0.00783422	0.0013927
	Igfbp7	ENSRNOG00000002050	Protein Coding	0.343687	894.628	3.75788e-11	1.93896e-12	0.279849	553.311	0.00514545	0.000844225
	Fras1	ENSRNOG00000002053	Protein Coding	1.08335	259.695	8.7067e-13	3.23879e-14	1.11954	359.277	6.09631e-12	6.16591e-14
	Ptpn13	ENSRNOG00000002061	Protein Coding	0.455521	322.837	2.95332e-08	2.80061e-09	0.517016	292.377	1.15639e-08	2.69816e-10
	Eva1c	ENSRNOG00000002072	Protein Coding	0.492997	25.6044	4.52921e-06	7.05757e-07	0.610291	25.7084	0.000305691	2.89895e-05
	Rest	ENSRNOG00000002074	Protein Coding	0.264918	70.9858	0.00219848	0.000653254	0.354747	90.0545	0.0405096	0.0107704
	Cnot6l	ENSRNOG00000002075	Protein Coding	-0.316119	270.782	4.7356e-07	5.92425e-08	-0.321563	202.61	0.0325079	0.00816929
	Hunk	ENSRNOG00000002092	Protein Coding	0.434812	121.671	0.000521692	0.00013202	0.501381	142.552	4.1642e-05	2.89818e-06
	Tgfbr3	ENSRNOG00000002093	Protein Coding	0.258921	256.677	0.00855728	0.00299505	0.311433	255.089	0.00669221	0.00115359
	Arhgap24	ENSRNOG00000002095	Protein Coding	0.45866	77.3015	2.80606e-13	9.46621e-15	0.594101	75.9585	1.39671e-10	2.07003e-12
	Rasl11b	ENSRNOG00000002097	Protein Coding	0.651051	386.193	7.03972e-08	7.23056e-09	0.686921	337.389	2.33171e-06	1.0294e-07
	Cdc7	ENSRNOG00000002105	Protein Coding	-0.357772	130.301	2.18203e-07	2.53037e-08	-0.357307	91.9108	0.0016032	0.000202768
	Spata18	ENSRNOG00000002120	Protein Coding	1.08976	38.8069	8.96711e-07	1.18931e-07	1.22457	40.5783	6.96771e-07	2.61907e-08
	Ncam2	ENSRNOG00000002126	Protein Coding	0.351529	606.15	3.43438e-08	3.293e-09	0.327852	455.514	0.0149327	0.00308119
	Ppat	ENSRNOG00000002128	Protein Coding	-0.270972	413.001	2.24883e-14	6.3333e-16	-0.260161	281.048	0.00221236	0.000300195
	Cds1	ENSRNOG00000002142	Protein Coding	0.312799	1585.3	5.99147e-05	1.21566e-05	0.312361	1400.61	0.000165936	1.42573e-05
	Tagln3	ENSRNOG00000002151	Protein Coding	-0.452652	3716.35	1.46217e-16	2.78195e-18	-0.369228	2908.14	1.72372e-05	1.03309e-06
	Cep135	ENSRNOG00000002153	Protein Coding	-0.232518	90.4287	2.24354e-05	4.11654e-06	-0.267655	92.0541	0.0205298	0.0045503
	Mepe	ENSRNOG00000002154	Protein Coding	-1.06246	69.9689	1.05387e-21	8.51772e-24	-0.990691	57.0696	2.89213e-11	3.63472e-13
	Ibsp	ENSRNOG00000002158	Protein Coding	-0.673153	5.72171	0.000272489	6.40731e-05	-0.568765	4.17045	0.0370512	0.00961527
	Klf3	ENSRNOG00000002163	Protein Coding	-0.371875	678.987	5.99126e-12	2.58659e-13	-0.379504	584.428	2.49049e-07	8.13038e-09
	Nmu	ENSRNOG00000002164	Protein Coding	0.822102	3.66718	1.18331e-05	2.03931e-06	0.707452	3.24912	0.0126086	0.00250252
	Pdcl2	ENSRNOG00000002169	Protein Coding	-0.572247	17.0211	3.52865e-08	3.39225e-09	-0.535386	12.6256	0.0289447	0.00706023
	Tbc1d1	ENSRNOG00000002180	Protein Coding	-0.730808	546.882	3.05741e-18	4.4357e-20	-0.662987	491.53	6.18755e-11	8.27265e-13
	2016-09-11	ENSRNOG00000002182	Protein Coding	-0.187329	1142.38	5.46159e-05	1.09616e-05	-0.182713	956.318	0.00727083	0.00127414
	Hpse	ENSRNOG00000002188	Protein Coding	0.507834	37.6592	0.000212761	4.87577e-05	0.556012	35.3076	0.00321303	0.000473461
	Ociad2	ENSRNOG00000002196	Protein Coding	1.09038	167.376	2.91422e-21	2.54556e-23	1.09954	178.619	6.80815e-17	2.76117e-19
	AABR06078960.1	ENSRNOG00000002198	Protein Coding	-0.314498	48.0819	4.07497e-06	6.28838e-07	-0.264206	141.614	0.0278288	0.00668828
	Sowahb	ENSRNOG00000002202	Protein Coding	-0.461632	35.4269	0.00226473	0.000675664	-0.464764	27.9302	0.0400568	0.0105999
	Guf1	ENSRNOG00000002207	Protein Coding	-0.110639	353.64	0.000761991	0.000200443	-0.252777	232.683	0.0285703	0.00693801
	Shroom3	ENSRNOG00000002208	Protein Coding	0.288463	125.752	0.0328328	0.0138567	0.395358	140.155	0.0207958	0.00462627
	Arap2	ENSRNOG00000002209	Protein Coding	0.511557	1452.78	4.92482e-09	3.97051e-10	0.418396	990.526	0.00712992	0.00124092
	Mylk	ENSRNOG00000002215	Protein Coding	0.31621	337.657	0.00016411	3.67765e-05	0.281737	272.103	0.00786251	0.00139951
	Plac8	ENSRNOG00000002217	Protein Coding	0.878281	5.12408	7.91032e-05	1.65701e-05	0.761321	3.67625	0.00668006	0.00115025
	Adcy5	ENSRNOG00000002229	Protein Coding	0.256789	1816.15	0.00012719	2.7826e-05	0.228861	1683.85	0.00425093	0.000663799
	Sema5b	ENSRNOG00000002238	Protein Coding	0.562988	177.119	5.52194e-08	5.53857e-09	0.551619	127.079	0.000184077	1.60648e-05
	Pdgfra	ENSRNOG00000002244	Protein Coding	0.414296	1163.58	1.19322e-11	5.51085e-13	0.363026	940.929	8.7317e-05	6.75032e-06
	Fryl	ENSRNOG00000002248	Protein Coding	0.418607	1000.47	5.69925e-10	3.76516e-11	0.418442	1122.81	4.85362e-11	6.26994e-13
	Casr	ENSRNOG00000002265	Protein Coding	0.991372	8.89959	7.86191e-07	1.02892e-07	1.18409	10.6484	2.44698e-06	1.08798e-07
	Hnrnpdl	ENSRNOG00000002270	Protein Coding	-0.138579	2021.41	0.000176824	3.98476e-05	-0.235842	884.526	0.00837936	0.0015146
	Lnx1	ENSRNOG00000002272	Protein Coding	-0.287726	357.979	2.37789e-15	5.52692e-17	-0.272306	314.159	0.000999966	0.000115558
	Naaa	ENSRNOG00000002273	Protein Coding	0.310173	165.784	9.44286e-07	1.25952e-07	0.441952	121.964	1.46875e-06	6.1627e-08
	Fip1l1	ENSRNOG00000002275	Protein Coding	-0.232642	726.746	2.72033e-13	9.16336e-15	-0.179867	598.006	0.0466135	0.0128157
	Ncor1	ENSRNOG00000002277	Protein Coding	-0.25889	2689	4.43156e-13	1.54838e-14	-0.240704	3141.95	0.0027486	0.000392225
	Tec	ENSRNOG00000002278	Protein Coding	0.537857	73.7572	4.00489e-06	6.17214e-07	0.697941	60.6155	6.16766e-06	3.20241e-07
	Brwd3	ENSRNOG00000002291	Protein Coding	-0.360214	171.025	4.74003e-08	4.68292e-09	-0.31084	130.592	0.0255637	0.00599541
	Hnrpd	ENSRNOG00000002292	Protein Coding	-0.12365	1419.25	7.14004e-06	1.17029e-06	-0.294131	777.069	0.0116169	0.00226383
	Snx29	ENSRNOG00000002294	Protein Coding	0.140421	222.298	0.00534168	0.00175904	0.213457	249.211	0.00835488	0.00150975
	Limch1	ENSRNOG00000002318	Protein Coding	-0.202815	1917.22	1.69405e-05	3.03347e-06	-0.170986	1667.87	0.00306782	0.000447881
	Gabra4	ENSRNOG00000002336	Protein Coding	-0.831778	856.829	2.56213e-32	1.67207e-35	-0.7107	634.19	2.52715e-12	2.3662e-14
	Mark1	ENSRNOG00000002339	Protein Coding	0.103102	648.076	0.0105948	0.00384328	0.157962	650.087	0.00516851	0.000850376
	Rgl1	ENSRNOG00000002347	Protein Coding	-0.220471	1463.86	4.88576e-09	3.92676e-10	-0.22758	1502.3	3.94705e-06	1.9091e-07
	Gabra2	ENSRNOG00000002349	Protein Coding	-0.2572	1751.29	0.000389148	9.54701e-05	-0.32599	1188.29	0.00907764	0.00166854
	Rab3gap2	ENSRNOG00000002353	Protein Coding	0.113273	1211.89	4.3443e-05	8.5294e-06	0.116496	1055.54	0.0427732	0.0115101
	Scpep1	ENSRNOG00000002358	Protein Coding	0.166811	542.086	0.000539806	0.000137282	0.209897	456.138	0.00907846	0.00166914
	Prkg2	ENSRNOG00000002361	Protein Coding	0.551879	39.5868	0.000827416	0.000220312	0.497745	39.8627	0.0240296	0.00553835
	Rgs8	ENSRNOG00000002369	Protein Coding	-0.284565	1079.85	0.000929981	0.00025131	-0.287029	893.247	0.00258273	0.000364546
	Bmp3	ENSRNOG00000002381	Protein Coding	-0.630512	183.337	3.46045e-07	4.18312e-08	-0.607026	178.055	3.86632e-05	2.66182e-06
	Gpc4	ENSRNOG00000002413	Protein Coding	-1.24603	581.907	4.09816e-19	5.02302e-21	-1.35649	407.59	8.48858e-21	1.57259e-23
	Tfcp2l1	ENSRNOG00000002414	Protein Coding	-0.289166	105.063	0.0313238	0.0131192	-0.349489	94.0131	0.0416494	0.0111318
	Ankfn1	ENSRNOG00000002415	Protein Coding	0.718385	4.83971	0.000379663	9.26667e-05	0.743348	6.06357	0.00474845	0.000763433
	Tgfb2	ENSRNOG00000002418	Protein Coding	-0.500872	363.729	9.56076e-08	1.00743e-08	-0.494755	351.627	3.90904e-05	2.69515e-06
	Plp1	ENSRNOG00000002419	Protein Coding	0.733331	38002.3	2.53626e-08	2.37329e-09	0.618445	25270.3	0.00016056	1.3707e-05
	Fam114a2	ENSRNOG00000002423	Protein Coding	-0.0952843	251.441	0.00577866	0.00192042	-0.189111	227.839	0.0194794	0.00425734
	Zcchc5	ENSRNOG00000002429	Protein Coding	0.973938	3.19185	1.27055e-05	2.20752e-06	0.741918	3.03231	0.0098263	0.00184206
	Mfap3	ENSRNOG00000002443	Protein Coding	-0.214894	189.344	1.67813e-05	3.00076e-06	-0.176422	174.151	0.0320473	0.00803295
	Maged2	ENSRNOG00000002449	Protein Coding	0.176904	616.995	0.000385355	9.43656e-05	0.209575	684.355	0.0232332	0.00530692
	Rnf2	ENSRNOG00000002454	Protein Coding	-0.268182	565.889	6.76958e-07	8.75423e-08	-0.297792	401.416	0.00158552	0.000199976
	Hlf	ENSRNOG00000002456	Protein Coding	-0.453105	266.788	0.00193569	0.000566325	-0.488976	393.21	0.00109267	0.000128624
	Nid1	ENSRNOG00000002461	Protein Coding	0.463658	75.5623	0.0108723	0.00395432	0.561684	73.23	0.00681374	0.00117702
	Ifi47	ENSRNOG00000002470	Protein Coding	0.505844	38.2259	0.000112399	2.42911e-05	0.532766	31.1072	0.00220147	0.000297836
	Insig2	ENSRNOG00000002478	Protein Coding	-0.179013	591.242	1.04114e-07	1.11117e-08	-0.343333	520.481	0.00761617	0.00134635
	Gpr137b	ENSRNOG00000002480	Protein Coding	0.513336	109.945	4.92168e-09	3.9581e-10	0.543146	71.7356	3.87196e-06	1.86696e-07
	Ccdc93	ENSRNOG00000002514	Protein Coding	0.127462	263.744	0.000987531	0.000268349	0.180447	260.174	0.0478596	0.013223
	Litaf	ENSRNOG00000002520	Protein Coding	0.466098	474.531	9.72034e-07	1.3019e-07	0.547658	367.102	3.17014e-06	1.4746e-07
	Epn2	ENSRNOG00000002523	Protein Coding	-0.254791	4221.68	3.52149e-10	2.24513e-11	-0.174073	3240.39	0.00370448	0.000562387
	Gpr37	ENSRNOG00000002524	Protein Coding	0.700834	1935.36	3.93386e-13	1.35671e-14	0.76333	1760.23	1.29601e-13	9.40921e-16
	Ptgs2	ENSRNOG00000002525	Protein Coding	-1.11481	530.302	1.09754e-19	1.22867e-21	-1.15369	440.84	3.94577e-18	1.30393e-20
	Pds5a	ENSRNOG00000002541	Protein Coding	-0.105806	605.284	0.0192091	0.00752357	-0.197431	498.64	0.0317662	0.00794313
	Fgf16	ENSRNOG00000002560	Protein Coding	-0.417615	6.84988	0.0181919	0.00706761	-0.632407	5.17524	0.0161557	0.00338853
	Tekt5	ENSRNOG00000002571	Protein Coding	0.657125	37.6078	6.12808e-08	6.18038e-09	0.585847	38.7437	0.00101059	0.000117089
	Parm1	ENSRNOG00000002579	Protein Coding	0.924529	174.312	2.61576e-11	1.30657e-12	0.878418	175.726	3.80595e-09	7.82301e-11
	Rps6ka6	ENSRNOG00000002592	Protein Coding	-0.192967	87.1413	0.0265432	0.0108571	-0.351779	65.0082	0.0315562	0.00787326
	Dpp10	ENSRNOG00000002595	Protein Coding	0.770432	309.782	1.20653e-10	6.92905e-12	0.672755	229.684	5.54252e-06	2.814e-07
	Hnf1b	ENSRNOG00000002598	Protein Coding	0.662458	0.467762	0.00592861	0.00197769	0.877223	1.66919	0.00175748	0.000225977
	Carhsp1	ENSRNOG00000002610	Protein Coding	0.63656	663.277	1.27966e-10	7.38118e-12	0.622644	509.344	6.0779e-08	1.68898e-09
	Ivns1abp	ENSRNOG00000002618	Protein Coding	0.44796	1248.75	4.73779e-14	1.40564e-15	0.426637	810.948	2.62482e-05	1.69002e-06
	Abat	ENSRNOG00000002636	Protein Coding	0.293253	1572.97	3.12098e-07	3.73515e-08	0.349769	1327.06	0.000265304	2.45883e-05
	Rap1gap2	ENSRNOG00000002652	Protein Coding	-0.592026	2826.87	2.20051e-11	1.087e-12	-0.636554	2407.64	1.191e-11	1.34772e-13
	Ciita	ENSRNOG00000002659	Protein Coding	0.641288	5.48662	0.00189146	0.000551391	0.845721	5.99779	0.00132673	0.000161424
	Emp2	ENSRNOG00000002664	Protein Coding	0.462657	52.6838	0.000341023	8.22769e-05	0.622974	43.2284	0.000179882	1.56372e-05
	Cluh	ENSRNOG00000002669	Protein Coding	0.105127	1657.51	0.000304321	7.25054e-05	0.131071	1755.64	0.0404067	0.0107329
	Lamc1	ENSRNOG00000002680	Protein Coding	0.199262	845.737	2.75177e-05	5.15681e-06	0.21115	802.739	0.00264988	0.000375351
	Cnst	ENSRNOG00000002710	Protein Coding	-0.253843	269.387	1.5646e-08	1.40201e-09	-0.202282	246.601	0.0238365	0.00548412
	Sec14l1	ENSRNOG00000002722	Protein Coding	-0.24763	2856.41	2.08038e-09	1.52791e-10	-0.147663	2636.26	0.0163768	0.00344724
	Dhx9	ENSRNOG00000002735	Protein Coding	-0.0878813	1519.77	0.00705936	0.00240734	-0.20472	1137.35	0.0254027	0.00594494
	Fstl1	ENSRNOG00000002746	Protein Coding	0.530069	179.217	8.65874e-08	9.0543e-09	0.611471	157.761	4.73509e-07	1.67383e-08
	Ulk2	ENSRNOG00000002763	Protein Coding	0.104995	964.337	0.0186805	0.00727527	0.150019	1011.08	0.0038381	0.000586131
	Dlg3	ENSRNOG00000002767	Protein Coding	-0.504982	2293.2	1.66925e-24	7.877e-27	-0.434748	2488.74	1.67115e-17	6.10824e-20
	Tmem114	ENSRNOG00000002768	Protein Coding	-1.42316	18.2896	6.7738e-21	6.46095e-23	-1.27491	18.5379	6.18755e-11	8.33393e-13
	Rgs4	ENSRNOG00000002773	Protein Coding	0.469931	1114.67	0.0222792	0.00888373	0.527652	885.569	0.020901	0.00466118
	Bcl2	ENSRNOG00000002791	Protein Coding	0.511886	33.6115	9.60505e-07	1.28357e-07	0.506387	26.5057	0.0017541	0.000225367
	Gdpd2	ENSRNOG00000002800	Protein Coding	0.558196	103.954	3.70826e-07	4.51433e-08	0.617808	82.8132	4.68086e-05	3.2976e-06
	Cnot6	ENSRNOG00000002803	Protein Coding	-0.232413	482.254	2.13818e-07	2.46879e-08	-0.304843	367.868	0.0113369	0.00219771
	2016-09-09	ENSRNOG00000002807	Protein Coding	0.334045	784.334	1.34068e-07	1.46911e-08	0.459197	1101.32	4.82493e-06	2.41129e-07
	Brinp3	ENSRNOG00000002811	Protein Coding	-0.435164	250.005	9.56939e-06	1.61315e-06	-0.425241	218.728	0.000267233	2.48073e-05
	Eftud2	ENSRNOG00000002818	Protein Coding	-0.140066	1480.27	4.16218e-08	4.04726e-09	-0.126306	1429	0.0192838	0.00420397
	Phlpp1	ENSRNOG00000002821	Protein Coding	0.189161	2382.1	1.12999e-05	1.93663e-06	0.252905	2309.68	2.55194e-06	1.14359e-07
	Rbfox1	ENSRNOG00000002827	Protein Coding	-0.509298	5182.11	6.52268e-15	1.64704e-16	-0.384035	5278.01	0.0133192	0.00268194
	Wfikkn2	ENSRNOG00000002831	Protein Coding	0.783871	86.607	5.79126e-05	1.16959e-05	0.865582	72.5832	0.000199676	1.76661e-05
	Usp27x	ENSRNOG00000002844	Protein Coding	-0.420569	200.917	2.75966e-15	6.48354e-17	-0.454091	219.13	3.768e-08	9.98033e-10
	Fam104a	ENSRNOG00000002851	Protein Coding	-0.100104	430.542	0.000559951	0.000142883	-0.164486	393.344	0.0187593	0.0040558
	Rfc1	ENSRNOG00000002855	Protein Coding	-0.286135	990.977	2.14328e-16	4.20695e-18	-0.317061	836.025	1.26953e-05	7.30369e-07
	Rassf6	ENSRNOG00000002866	Protein Coding	0.728541	5.58399	0.000230227	5.31418e-05	0.750473	4.29655	0.00649753	0.00111459
	Fam183b	ENSRNOG00000002873	Protein Coding	0.883368	30.4512	8.85189e-06	1.47976e-06	1.05705	31.5295	9.76987e-06	5.46902e-07
	Huwe1	ENSRNOG00000002877	Protein Coding	-0.100388	5885.16	0.00400123	0.00127127	-0.130363	6103.09	0.00693168	0.00119982
	Ddr2	ENSRNOG00000002881	Protein Coding	-0.867466	220.4	3.97316e-11	2.06038e-12	-0.786544	215.366	2.0191e-07	6.43985e-09
	Ankrd45	ENSRNOG00000002890	Protein Coding	-0.568899	288.875	4.42992e-22	3.26907e-24	-0.641376	182.292	4.13735e-11	5.30324e-13
	Mnt	ENSRNOG00000002894	Protein Coding	-0.273105	829.784	1.11566e-09	7.79616e-11	-0.204524	621.504	0.0242197	0.00559707
	Specc1	ENSRNOG00000002903	Protein Coding	0.214553	716.947	7.76728e-05	1.62559e-05	0.216261	715.15	0.0071177	0.00123843
	Arr3	ENSRNOG00000002904	Protein Coding	-0.403729	88.6211	1.33619e-05	2.3305e-06	-0.368452	51.9239	0.0281275	0.006784
	Ccdc103	ENSRNOG00000002905	Protein Coding	0.367192	6.89967	0.0280494	0.0115654	0.870702	7.65074	0.000336747	3.24573e-05
	Plekha6	ENSRNOG00000002907	Processed Transcript	0.271135	471.748	2.8737e-06	4.27304e-07	0.303021	1531.67	4.74955e-05	3.35788e-06
	Adora2b	ENSRNOG00000002922	Protein Coding	0.167692	124.754	0.00978966	0.00350599	0.347515	102.147	0.000391185	3.86249e-05
	Ppl	ENSRNOG00000002930	Protein Coding	-0.866477	91.8882	2.15876e-05	3.95231e-06	-0.95578	89.122	3.29501e-05	2.20745e-06
	Ankrd40	ENSRNOG00000002935	Protein Coding	0.29776	1859.53	2.33914e-07	2.73369e-08	0.263977	1339.38	0.00095499	0.000109548
	Ren	ENSRNOG00000002937	Protein Coding	0.92859	8.06071	8.11403e-10	5.51526e-11	1.03486	6.7217	1.58519e-05	9.36575e-07
	Stim2	ENSRNOG00000002956	Protein Coding	-0.35017	1464.29	1.55242e-06	2.15952e-07	-0.433249	1052.24	5.56742e-06	2.82943e-07
	C1ql1	ENSRNOG00000002963	Protein Coding	0.421852	180.101	1.32506e-11	6.17961e-13	0.562297	186.929	0.000126449	1.032e-05
	Maats1	ENSRNOG00000002976	Protein Coding	0.797398	47.7151	2.13813e-10	1.30306e-11	0.888123	40.8042	7.22091e-07	2.74056e-08
	Tbx19	ENSRNOG00000002979	Protein Coding	0.650472	21.5077	1.02907e-07	1.09727e-08	0.644279	17.1464	0.00131599	0.000159986
	Tsr1	ENSRNOG00000002980	Protein Coding	-0.466811	692.937	3.45572e-25	1.42254e-27	-0.514805	451.36	2.44679e-14	1.50689e-16
	Cacna1g	ENSRNOG00000002981	Protein Coding	0.43508	1166.68	9.97549e-06	1.69113e-06	0.551108	1145.94	1.98715e-05	1.21784e-06
	Nos1ap	ENSRNOG00000002985	Protein Coding	0.233893	1124.67	0.000284038	6.71169e-05	0.306435	876.757	0.000174298	1.51154e-05
	Nmt1	ENSRNOG00000002989	Protein Coding	-0.376291	1952.08	3.88639e-15	9.42333e-17	-0.27094	2546.84	0.012772	0.00254904
	Slc9a3r2	ENSRNOG00000002997	Protein Coding	0.323507	712.352	5.09648e-08	5.07345e-09	0.40619	599.853	0.000505732	5.22141e-05
	Rasgef1c	ENSRNOG00000003005	Protein Coding	0.750955	49.4214	5.86188e-05	1.18503e-05	0.842992	49.8416	0.000153791	1.30367e-05
	Sft2d2	ENSRNOG00000003038	Protein Coding	0.650881	17.0946	1.52935e-05	2.70938e-06	0.548086	127.258	0.000619457	6.61136e-05
	Tbc1d9b	ENSRNOG00000003050	Protein Coding	0.158867	2098.12	1.07425e-06	1.45121e-07	0.215859	2260.02	0.000347353	3.36361e-05
	Wnt9a	ENSRNOG00000003066	Protein Coding	-0.433859	220.867	1.72544e-07	1.94285e-08	-0.426626	189.97	2.32085e-06	1.02144e-07
	Gpr161	ENSRNOG00000003073	Protein Coding	0.933071	335.411	1.46555e-08	1.30737e-09	0.93943	310.054	2.65713e-07	8.76751e-09
	Rbms2	ENSRNOG00000003076	Protein Coding	0.453305	223.988	2.4678e-10	1.52131e-11	0.450204	160.915	0.00114721	0.000136077
	Dcaf6	ENSRNOG00000003078	Protein Coding	-0.137944	1184.81	9.95081e-09	8.48716e-10	-0.214844	1089.76	0.00588131	0.000988203
	Ribc1	ENSRNOG00000003081	Protein Coding	0.255569	70.751	8.64982e-05	1.82984e-05	0.338513	60.9871	0.01451	0.00297109
	Parp1	ENSRNOG00000003084	Protein Coding	-0.138916	1151.11	1.52922e-06	2.12263e-07	-0.206045	1112.15	0.000601074	6.3743e-05
	Arhgap31	ENSRNOG00000003088	Protein Coding	0.225391	219.59	0.0146325	0.00550629	0.253692	268.293	0.0127956	0.00255629
	Trpv2	ENSRNOG00000003104	Protein Coding	0.41276	198.185	2.29097e-07	2.67395e-08	0.372107	191.511	0.00620094	0.00105595
	Kif19	ENSRNOG00000003105	Protein Coding	0.784156	47.824	5.06518e-10	3.30924e-11	0.766257	42.7731	3.17738e-05	2.11751e-06
	Ovca2	ENSRNOG00000003111	Protein Coding	-0.673299	328.017	1.19365e-18	1.61191e-20	-0.636085	273.926	1.2501e-11	1.43239e-13
	Dph1	ENSRNOG00000003116	Protein Coding	-0.758482	373.378	6.63372e-18	1.0157e-19	-0.681846	316.191	7.49006e-10	1.33135e-11
	Prelp	ENSRNOG00000003120	Protein Coding	0.39332	222.654	0.0013306	0.000372927	0.457693	397.101	0.00121617	0.000146023
	Rtn4rl1	ENSRNOG00000003121	Protein Coding	-0.322436	2083.31	1.08382e-06	1.46522e-07	-0.241564	1762.85	0.0243963	0.00564955
	Fcrla	ENSRNOG00000003136	Protein Coding	0.600336	3.971	0.00404823	0.00128885	0.71956	4.20709	0.00593024	0.000998271
	Smc1a	ENSRNOG00000003139	Protein Coding	-0.213142	1552.55	2.81048e-11	1.41512e-12	-0.36713	1300.16	3.73063e-05	2.54786e-06
	Gprc5c	ENSRNOG00000003144	Protein Coding	0.838607	35.0193	2.21684e-06	3.20841e-07	0.9701	30.7029	3.20215e-06	1.49526e-07
	Timp2	ENSRNOG00000003148	Protein Coding	0.763847	1960.36	1.56719e-12	6.11299e-14	0.774546	1936.85	1.50738e-10	2.24914e-12
	Serpinf1	ENSRNOG00000003172	Protein Coding	0.465596	66.8866	0.00446307	0.0014384	0.50143	68.2875	0.011503	0.00223644
	Tapt1	ENSRNOG00000003174	Protein Coding	-0.176716	308.109	5.41052e-07	6.85278e-08	-0.401316	225.876	0.000291055	2.73975e-05
	Mat2b	ENSRNOG00000003177	Protein Coding	-0.222009	1313.94	2.19453e-08	2.03368e-09	-0.284883	844.173	3.03703e-05	2.00877e-06
	Bhlhb9	ENSRNOG00000003191	Protein Coding	-0.165061	519.767	2.82265e-06	4.19147e-07	-0.291078	321.438	0.031605	0.00789018
	RGD1305733	ENSRNOG00000003198	Protein Coding	-0.377416	2612.72	1.82041e-13	5.96751e-15	-0.359082	2291.95	7.0609e-09	1.56972e-10
	Ldb2	ENSRNOG00000003205	Protein Coding	0.89263	525.825	1.10582e-08	9.55379e-10	0.910387	463.273	1.32982e-07	4.0683e-09
	Actr3	ENSRNOG00000003206	Protein Coding	-0.313665	3704.95	3.1643e-08	3.02133e-09	-0.346925	2589.73	1.4196e-05	8.30209e-07
	Fmnl1	ENSRNOG00000003207	Protein Coding	-0.403811	2161.42	5.88449e-16	1.2407e-17	-0.335538	2153.88	0.000158138	1.34764e-05
	Pcp4l1	ENSRNOG00000003209	Protein Coding	0.259724	216.78	0.032251	0.0135642	0.346635	167.762	0.0280468	0.00675331
	Lgals3bp	ENSRNOG00000003217	Protein Coding	0.289024	356.866	0.0180374	0.00699946	0.405768	331.744	0.0221966	0.00502902
	Zfp286a	ENSRNOG00000003218	Protein Coding	-0.347535	170.486	1.94007e-11	9.39845e-13	-0.406922	145.797	0.000270918	2.52036e-05
	Degs1	ENSRNOG00000003223	Protein Coding	0.219249	891.727	4.04494e-10	2.60119e-11	0.24088	977.639	5.77033e-06	2.96433e-07
	Mid1ip1	ENSRNOG00000003228	Protein Coding	0.23196	942.945	1.4084e-07	1.55334e-08	0.166632	809.124	0.0144094	0.00294653
	Tspan7	ENSRNOG00000003229	Protein Coding	-0.291424	13211.6	1.45743e-25	5.56047e-28	-0.252757	8410.79	0.000289481	2.72204e-05
	Mgat4b	ENSRNOG00000003235	Protein Coding	-0.285651	896.047	1.49788e-18	2.05281e-20	-0.223642	900.714	0.000976225	0.000112326
	Gabrg2	ENSRNOG00000003241	Protein Coding	-0.44848	1262.79	4.02524e-15	9.88123e-17	-0.417518	830.494	0.000193413	1.70152e-05
	Qdpr	ENSRNOG00000003253	Protein Coding	0.693605	4734.09	5.5281e-12	2.36998e-13	0.631903	2393.85	8.18429e-08	2.35218e-09
	Spata32	ENSRNOG00000003275	Protein Coding	0.358386	15.1398	0.00942294	0.00335195	0.4732	13.2075	0.0292674	0.00715566
	Myo1d	ENSRNOG00000003276	Protein Coding	0.839205	657.947	8.82028e-12	3.9275e-13	0.845583	620.341	1.14421e-10	1.6557e-12
	Map3k14	ENSRNOG00000003278	Protein Coding	-0.644362	195.362	4.63173e-19	5.79884e-21	-0.486242	172.418	3.02934e-05	2.00065e-06
	Mcm9	ENSRNOG00000003281	Protein Coding	0.15757	129.653	0.00101571	0.000276923	0.210216	118.4	0.00924296	0.00170725
	Fbxw10	ENSRNOG00000003287	Protein Coding	-0.512571	8.82325	0.00107852	0.000295781	-0.528859	10.2872	0.0299978	0.00739724
	Cacng5	ENSRNOG00000003288	Protein Coding	0.836375	54.1137	1.05756e-05	1.80294e-06	1.05286	44.3922	1.79364e-06	7.70552e-08
	Lap3	ENSRNOG00000003289	Protein Coding	0.481657	1181.47	3.30424e-12	1.35852e-13	0.413119	929.536	3.32912e-06	1.56521e-07
	Btg2	ENSRNOG00000003300	Protein Coding	-0.822991	186.896	4.49572e-16	9.23066e-18	-0.736629	185.094	5.07055e-11	6.62551e-13
	Tmem63a	ENSRNOG00000003310	Protein Coding	0.791794	297.488	1.14994e-10	6.58676e-12	0.853187	249.612	5.52664e-10	9.51915e-12
	Ppm1d	ENSRNOG00000003329	Protein Coding	-0.18817	289.542	3.94408e-09	3.09864e-10	-0.251675	210.251	0.00532765	0.000880631
	Acsf2	ENSRNOG00000003330	Protein Coding	0.340971	755.687	3.34585e-06	5.05572e-07	0.270991	709.282	0.0103214	0.00195192
	Pmp22	ENSRNOG00000003338	Protein Coding	0.355412	578.319	7.04585e-06	1.15379e-06	0.359637	465.528	0.000193411	1.69956e-05
	LOC100910384	ENSRNOG00000003349	Protein Coding	-0.70235	22.6967	2.01944e-05	3.67595e-06	-0.46732	27.0321	0.0247045	0.005737
	Ccdc85a	ENSRNOG00000003374	Protein Coding	-1.50234	224.109	5.10986e-28	1.07738e-30	-1.3369	187.441	3.12917e-18	1.01841e-20
	Tomm40l	ENSRNOG00000003398	Protein Coding	0.120623	303.078	0.0034678	0.00108578	0.238611	292.009	0.0044715	0.000708831
	Hnrnph1	ENSRNOG00000003399	Protein Coding	-0.188877	3047.56	3.42975e-10	2.18147e-11	-0.344886	1718.79	0.00418989	0.00065307
	Stx6	ENSRNOG00000003402	Protein Coding	-0.318808	1838.66	1.00211e-12	3.80319e-14	-0.329423	1497.69	9.65799e-10	1.76022e-11
	Slc35f5	ENSRNOG00000003403	Protein Coding	-0.204015	392.728	9.77308e-09	8.32576e-10	-0.278873	236.356	0.0209743	0.00468067
	Asb9	ENSRNOG00000003441	Protein Coding	0.846459	1.74714	0.00035339	8.56333e-05	0.722899	1.1473	0.0140189	0.00285085
	Srebf1	ENSRNOG00000003463	Protein Coding	0.310946	1563.34	2.02794e-07	2.3242e-08	0.341094	1252.14	0.000503477	5.18346e-05
	Iqsec2	ENSRNOG00000003466	Processed Transcript	-0.329009	2450.45	7.27708e-09	6.0825e-10	-0.278252	2584.16	0.00304119	0.000443418
	Capn8	ENSRNOG00000003468	Protein Coding	0.774765	1.9105	0.000930056	0.000251376	0.92148	1.56558	0.0012199	0.000146593
	Atp11c	ENSRNOG00000003472	Protein Coding	-0.534289	307.807	4.61118e-05	9.09968e-06	-0.583254	165.585	0.000291427	2.74471e-05
	Aim2	ENSRNOG00000003480	Protein Coding	-0.493168	10.6732	0.000416919	0.000102974	-0.80319	7.88245	0.00024919	2.27954e-05
	Prkca	ENSRNOG00000003491	Protein Coding	0.470431	1906.35	2.58827e-05	4.8238e-06	0.5209	2070.57	1.37422e-05	8.00915e-07
	Prpf8	ENSRNOG00000003495	Protein Coding	-0.150676	4365.16	4.98234e-06	7.84619e-07	-0.15717	4606.69	0.000232698	2.10305e-05
	Lrrc59	ENSRNOG00000003524	Protein Coding	0.0849133	589.313	0.0187375	0.00730312	0.175251	605.286	0.0171048	0.0036373
	Sytl4	ENSRNOG00000003526	Protein Coding	1.25702	13.1173	1.36122e-11	6.38243e-13	0.87804	11.3886	0.000153622	1.29838e-05
	Spta1	ENSRNOG00000003537	Protein Coding	0.868679	43.9544	1.02491e-07	1.09079e-08	0.91684	36.7143	6.97292e-06	3.67988e-07
	Adamts4	ENSRNOG00000003538	Protein Coding	0.907209	381.197	1.18175e-12	4.5502e-14	1.09423	323.631	1.10049e-11	1.23428e-13
	Hcfc1r1	ENSRNOG00000003542	Protein Coding	0.118507	550.418	0.00333906	0.00103893	0.434493	409.804	0.0133578	0.0026927
	Tbx4	ENSRNOG00000003544	Protein Coding	0.614483	16.6287	0.00427008	0.00136934	0.665067	14.2223	0.0127214	0.00253349
	Acbd6	ENSRNOG00000003550	Protein Coding	-0.21295	439.235	4.90942e-10	3.18669e-11	-0.264626	381.073	0.000777767	8.63363e-05
	Efemp1	ENSRNOG00000003553	Protein Coding	0.354257	145.979	9.19253e-05	1.95387e-05	0.320562	108.083	0.0403607	0.0107155
	Piga	ENSRNOG00000003554	Protein Coding	0.67328	119.5	2.49674e-10	1.54041e-11	0.687971	80.3151	6.68594e-06	3.50165e-07
	Susd4	ENSRNOG00000003562	Protein Coding	-0.280408	1453.56	2.81289e-13	9.5175e-15	-0.256272	1474.13	0.000794067	8.85036e-05
	Blmh	ENSRNOG00000003563	Protein Coding	-0.375595	553.25	3.53266e-21	3.17107e-23	-0.557249	335.75	3.13346e-15	1.56892e-17
	Gabra6	ENSRNOG00000003569	Protein Coding	1.2002	3.43585	2.15006e-07	2.48466e-08	0.720373	2.9852	0.0139108	0.00282367
	Adamts2	ENSRNOG00000003572	Protein Coding	0.839473	104.636	1.33619e-05	2.33095e-06	0.922111	92.4208	7.09648e-05	5.31916e-06
	Smyd2	ENSRNOG00000003583	Protein Coding	-0.297769	1153.09	2.55273e-16	5.08752e-18	-0.296888	973.703	1.43927e-06	6.00296e-08
	Sytl5	ENSRNOG00000003585	Protein Coding	-0.303874	168.576	0.0058359	0.00194266	-0.37923	156.769	0.00790784	0.00141036
	Med28	ENSRNOG00000003592	Protein Coding	-0.180867	457.994	1.41655e-06	1.95842e-07	-0.305462	301.161	0.00761882	0.00134775
	Tmem183a	ENSRNOG00000003594	Protein Coding	-0.131837	994.741	5.05322e-09	4.08418e-10	-0.206256	635.525	0.000390553	3.8543e-05
	Tuba4a	ENSRNOG00000003597	Protein Coding	-0.217236	5253.01	6.48258e-06	1.05342e-06	-0.245225	5330.21	0.00105396	0.000122906
	Arhgap44	ENSRNOG00000003603	Protein Coding	-0.230057	2276.18	2.34006e-05	4.30538e-06	-0.18917	2024.83	0.00926519	0.0017121
	Grem2	ENSRNOG00000003616	Protein Coding	0.407559	177.052	0.00447565	0.00144313	0.411033	144.196	0.0107715	0.00205701
	Cybb	ENSRNOG00000003622	Protein Coding	0.809946	18.2184	1.40022e-05	2.4539e-06	0.604273	14.9658	0.0126872	0.00252317
	Hn1	ENSRNOG00000003661	Protein Coding	-0.38354	1164.01	5.03543e-10	3.28112e-11	-0.468689	690.848	1.39671e-10	2.06981e-12
	AABR06066181.1	ENSRNOG00000003670	Protein Coding	-0.234207	632.602	7.11608e-07	9.23091e-08	-0.335467	297.566	0.00100973	0.000116889
	Ptchd1	ENSRNOG00000003675	Protein Coding	-1.04446	60.967	9.76932e-22	7.74876e-24	-0.90192	49.4166	6.46117e-09	1.42992e-10
	Med13	ENSRNOG00000003679	Protein Coding	-0.168246	824.368	0.0378939	0.0162894	-0.253504	699.302	0.00634561	0.0010844
	Lct	ENSRNOG00000003681	Protein Coding	0.516572	2.40125	0.033683	0.0142696	0.805061	2.23051	0.00476466	0.000766754
	Hook2	ENSRNOG00000003682	Protein Coding	0.237445	240.478	0.00730634	0.0025077	0.335227	155.426	0.0227291	0.00516219
	Glp2r	ENSRNOG00000003683	Protein Coding	-0.851019	4.6569	3.12583e-06	4.69346e-07	-0.909714	3.99503	0.000266719	2.47462e-05
	Tbl1x	ENSRNOG00000003686	Protein Coding	0.376935	1004.7	4.39803e-22	3.22345e-24	0.298385	888.138	3.76293e-05	2.57557e-06
	Nono	ENSRNOG00000003689	Protein Coding	-0.081621	1898.86	0.000359505	8.72413e-05	-0.130527	1161.87	0.041986	0.0112344
	Prox1	ENSRNOG00000003694	Protein Coding	-1.54823	627.901	1.35816e-18	1.8477e-20	-1.74828	575.296	1.10157e-25	6.06713e-29
	Prkx	ENSRNOG00000003696	Protein Coding	-0.108057	166.513	0.0100343	0.00361025	-0.219459	134.943	0.0208643	0.00464569
	Wdr26	ENSRNOG00000003723	Protein Coding	-0.106004	2170.31	0.000247758	5.76112e-05	-0.215532	1666.46	0.010606	0.00202009
	Flrt2	ENSRNOG00000003732	Protein Coding	0.324546	258.341	2.47805e-05	4.59409e-06	0.313275	282.354	0.00103508	0.000120238
	Gjb1	ENSRNOG00000003746	Protein Coding	0.747045	286.788	1.71792e-09	1.24273e-10	0.888521	317.813	2.7853e-08	7.0567e-10
	Galc	ENSRNOG00000003759	Protein Coding	0.213045	239.281	1.11556e-05	1.91078e-06	0.219758	175.947	0.0381473	0.00997144
	Nr0b1	ENSRNOG00000003765	Protein Coding	-1.45745	2.77073	3.23197e-12	1.32394e-13	-1.24823	2.38027	3.71666e-06	1.7865e-07
	Rps6kc1	ENSRNOG00000003767	Protein Coding	-0.202265	935.045	5.63421e-09	4.60184e-10	-0.148785	894.307	0.00570481	0.000953468
	Tmem163	ENSRNOG00000003769	Protein Coding	0.61164	79.8142	2.42443e-05	4.47886e-06	0.678216	79.5321	6.19399e-05	4.54842e-06
	Atp10b	ENSRNOG00000003781	Protein Coding	0.840283	22.7955	1.57931e-08	1.41995e-09	0.909873	24.682	2.96828e-06	1.36435e-07
	Usp43	ENSRNOG00000003785	Protein Coding	1.18687	29.9903	1.94445e-11	9.42939e-13	1.07942	26.8759	1.63143e-06	6.91061e-08
	Lcorl	ENSRNOG00000003787	Protein Coding	0.343422	49.5609	8.30648e-06	1.37983e-06	0.575324	47.9483	0.00162056	0.000205289
	Angel2	ENSRNOG00000003795	Protein Coding	-0.231328	701.819	2.67045e-12	1.07247e-13	-0.311269	519.48	0.00904897	0.00166055
	Rgs9	ENSRNOG00000003800	Protein Coding	-0.688003	133.493	2.63406e-05	4.91242e-06	-0.756008	124.358	3.71207e-05	2.53146e-06
	Pttg1	ENSRNOG00000003802	Protein Coding	0.61563	4.2056	0.00209618	0.00061978	0.562141	3.16152	0.0478812	0.0132385
	Sat1	ENSRNOG00000003809	Protein Coding	-0.137599	1395.2	0.0154501	0.00586127	-0.285013	987.973	0.0230184	0.00524402
	Kcnk10	ENSRNOG00000003813	Protein Coding	-0.599657	74.2249	7.22721e-09	6.01542e-10	-0.656868	68.1236	7.3322e-07	2.79014e-08
	Wipi1	ENSRNOG00000003827	Protein Coding	0.345396	585.309	2.14783e-12	8.51799e-14	0.416949	541.891	2.5688e-11	3.20263e-13
	Vash2	ENSRNOG00000003832	Protein Coding	0.726189	47.5388	7.38799e-10	4.99579e-11	0.908965	35.7239	3.84565e-09	7.93314e-11
	Slc43a2	ENSRNOG00000003835	Protein Coding	0.124848	978.811	0.00637411	0.00214518	0.216279	830.628	0.0125699	0.00249286
	Kcnh1	ENSRNOG00000003841	Protein Coding	-0.299916	658.182	0.000266336	6.24258e-05	-0.264677	697.77	0.0063296	0.00108134
	LOC100910750	ENSRNOG00000003844	Protein Coding	-0.0871517	1110.05	0.000136814	3.0165e-05	-0.23461	711.764	0.0231719	0.00528365
	Gid4	ENSRNOG00000003847	Protein Coding	-0.0939096	514.441	0.0136841	0.00510474	-0.17976	447.743	0.00814232	0.00146156
	Gorab	ENSRNOG00000003861	Protein Coding	-0.219307	277.259	3.60377e-09	2.7969e-10	-0.266103	212.507	0.00805841	0.00144286
	Gipc1	ENSRNOG00000003864	Protein Coding	0.0721233	707.173	0.0282342	0.0116523	0.229421	560.822	0.0249202	0.00580332
	Cxcr4	ENSRNOG00000003866	Protein Coding	0.570709	41.006	2.57986e-09	1.93584e-10	0.500397	39.6256	0.000567884	5.92849e-05
	Sod3	ENSRNOG00000003869	Protein Coding	0.218949	338.832	0.00446409	0.00143895	0.36336	378.97	0.00338813	0.000504574
	Tph2	ENSRNOG00000003880	Protein Coding	-0.535922	11.9169	0.000250568	5.83022e-05	-0.545154	10.7072	0.022403	0.00508027
	Lgi2	ENSRNOG00000003887	Protein Coding	0.343674	149.573	0.00176779	0.000511877	0.419253	148.672	0.00188583	0.000247106
	Rgs13	ENSRNOG00000003888	Protein Coding	-1.40265	19.2279	2.0887e-14	5.8299e-16	-0.994925	14.2098	0.000155339	1.31834e-05
	Fam78b	ENSRNOG00000003910	Protein Coding	0.306868	66.336	4.53576e-07	5.64921e-08	0.270394	73.7744	0.00435708	0.000685532
	Cd55	ENSRNOG00000003927	Protein Coding	-1.13195	58.3725	1.01688e-12	3.86946e-14	-1.00827	41.9151	2.90044e-06	1.32076e-07
	Pcdh19	ENSRNOG00000003929	Protein Coding	-0.547576	723.611	3.14376e-06	4.7237e-07	-0.396664	970.779	0.0187953	0.00406647
	Sertad4	ENSRNOG00000003935	Protein Coding	-0.845776	87.5563	8.60302e-25	3.84372e-27	-0.711663	89.6167	1.09901e-10	1.57114e-12
	Pwwp2a	ENSRNOG00000003936	Protein Coding	-0.231069	401.697	7.68554e-05	1.60718e-05	-0.281994	318.576	0.0033361	0.000495438
	Ntn1	ENSRNOG00000003947	Protein Coding	0.266077	57.145	0.0307296	0.012838	0.429143	59.2535	0.0192498	0.00419269
	Llgl1	ENSRNOG00000003948	Protein Coding	0.195833	1068.79	4.82109e-06	7.55836e-07	0.264982	820.351	0.00180548	0.000233505
	Map3k19	ENSRNOG00000003952	Protein Coding	0.985961	22.4329	1.75088e-05	3.14753e-06	1.04333	20.6912	0.000152694	1.28839e-05
	Commd10	ENSRNOG00000003958	Protein Coding	-0.194874	487.081	3.44413e-06	5.2319e-07	-0.237271	416.125	0.00253545	0.000355714
	Dusp1	ENSRNOG00000003977	Protein Coding	0.302546	257.909	0.0143245	0.00537385	0.349722	215.994	0.0214726	0.00482736
	Zranb3	ENSRNOG00000003979	Protein Coding	0.301457	155.846	1.9175e-08	1.74712e-09	0.190693	146.342	0.0468003	0.0128764
	Ptpn21	ENSRNOG00000003982	Protein Coding	0.414958	86.2264	1.41294e-05	2.47902e-06	0.372413	78.2965	0.00611662	0.00103969
	Apln	ENSRNOG00000003984	Protein Coding	0.285543	181.827	0.000330246	7.94695e-05	0.301864	116.871	0.0196601	0.00431364
	Adcy3	ENSRNOG00000003999	Protein Coding	0.299139	1282.32	9.56756e-08	1.00863e-08	0.334786	1070.22	0.000341091	3.29614e-05
	Dusp10	ENSRNOG00000004003	Protein Coding	0.778778	69.161	1.43602e-14	3.84957e-16	0.481578	88.4673	0.000971975	0.000111764
	Camk2b	ENSRNOG00000004005	Protein Coding	-0.660219	18312.8	9.50404e-18	1.49813e-19	-0.508298	13837.1	4.21269e-05	2.93403e-06
	Tdrd5	ENSRNOG00000004018	Protein Coding	-0.707252	31.7708	3.80316e-16	7.71324e-18	-0.508105	28.3387	0.00397986	0.000612562
	Phlda1	ENSRNOG00000004019	Protein Coding	0.535914	247.594	1.03666e-13	3.25779e-15	0.667907	264.491	4.95296e-08	1.35653e-09
	Atp2b1	ENSRNOG00000004026	Protein Coding	-0.245455	6686.03	0.000775262	0.000204401	-0.263616	6416.98	0.0162028	0.00340118
	Aldh9a1	ENSRNOG00000004027	Protein Coding	0.244951	415.502	3.75788e-11	1.93931e-12	0.326423	240.27	7.50646e-05	5.66404e-06
	Pvrl4	ENSRNOG00000004029	Protein Coding	0.737687	28.7496	1.08931e-06	1.4732e-07	0.60106	23.7041	0.00397882	0.000612204
	2310067B10Rik	ENSRNOG00000004032	Protein Coding	0.387824	1462.43	8.7491e-17	1.60312e-18	0.487407	1160.18	2.22088e-05	1.38333e-06
	Sema6a	ENSRNOG00000004033	Protein Coding	0.472333	312.785	4.57714e-11	2.41035e-12	0.577296	305.16	4.01634e-09	8.3456e-11
	Krr1	ENSRNOG00000004035	Protein Coding	-0.230902	261.006	1.20365e-11	5.56507e-13	-0.293413	217.459	0.0186985	0.00403856
	Abca8	ENSRNOG00000004040	Protein Coding	-0.411155	301.482	1.27936e-05	2.2241e-06	-0.529193	223.108	4.51532e-06	2.23144e-07
	Inpp5k	ENSRNOG00000004041	Protein Coding	0.119336	384.645	0.00082355	0.000218882	0.137912	395.93	0.0208857	0.00465464
	Lrrk2	ENSRNOG00000004048	Protein Coding	-0.374101	666.864	1.15276e-07	1.24413e-08	-0.371078	611.439	0.000103643	8.2252e-06
	Baiap2	ENSRNOG00000004049	Protein Coding	-0.650994	2127.07	6.35439e-28	1.40358e-30	-0.410068	2055.69	0.00871365	0.00158787
	Calm2	ENSRNOG00000004060	Protein Coding	-0.155892	49223.8	2.27801e-08	2.11791e-09	-0.188882	33675.8	0.000908821	0.000103523
	C4bpa	ENSRNOG00000004062	Protein Coding	0.607594	2.81068	0.00720959	0.00246726	0.74735	2.09527	0.0108167	0.00206889
	Sh3pxd2b	ENSRNOG00000004063	Protein Coding	0.319504	55.7659	0.000497221	0.000125329	0.462587	55.7278	0.00245106	0.000341052
	Nrcam	ENSRNOG00000004067	Protein Coding	-0.260001	9023.82	2.8844e-09	2.19369e-10	-0.336423	7791.59	0.000153759	1.30109e-05
	Myo1c	ENSRNOG00000004072	Protein Coding	0.376243	274.516	1.49503e-05	2.63957e-06	0.43106	271.496	0.000594629	6.28511e-05
	Ccdc42	ENSRNOG00000004075	Protein Coding	0.873967	13.9509	3.20094e-06	4.81499e-07	0.983353	14.4276	5.93868e-06	3.06568e-07
	Zc3h14	ENSRNOG00000004083	Protein Coding	-0.231578	820.658	1.65897e-16	3.19802e-18	-0.270557	644.221	0.0106187	0.00202464
	Fam84a	ENSRNOG00000004084	Protein Coding	-0.834396	1177.53	3.30369e-30	4.64374e-33	-0.877135	1023.98	1.24128e-27	3.72905e-31
	Enpp2	ENSRNOG00000004089	Protein Coding	0.747335	1499.27	4.54259e-07	5.66e-08	0.672794	1592.52	0.00189666	0.000249095
	Trappc6b	ENSRNOG00000004103	Protein Coding	-0.184618	737.057	9.64633e-07	1.29102e-07	-0.232002	471.813	0.00187102	0.000244416
	Zfpm2	ENSRNOG00000004109	Protein Coding	-0.984087	317.411	2.93866e-23	1.78425e-25	-1.11352	330.061	1.24128e-27	3.10764e-31
	Kcnv1	ENSRNOG00000004117	Protein Coding	-0.325988	384.657	0.00026473	6.19696e-05	-0.412264	319.228	0.00063458	6.8027e-05
	Grpr	ENSRNOG00000004124	Protein Coding	0.734945	10.7771	1.42212e-06	1.96725e-07	0.590288	13.7897	0.00458511	0.000730973
	Slc7a3	ENSRNOG00000004133	Protein Coding	0.660225	67.7658	7.07668e-07	9.17624e-08	0.655601	51.2139	0.000130367	1.0694e-05
	Adipor1	ENSRNOG00000004143	Protein Coding	0.128046	1117.86	0.000440745	0.000109545	0.140047	956.638	0.00275751	0.000393684
	Coro7	ENSRNOG00000004146	Protein Coding	-0.414949	1324.69	1.02207e-08	8.75326e-10	-0.280873	1183.22	0.0173299	0.00369385
	Cdk17	ENSRNOG00000004148	Protein Coding	-0.227398	2273.87	2.16396e-07	2.50592e-08	-0.341108	1465.61	0.00199332	0.000264685
	Lrp12	ENSRNOG00000004152	Protein Coding	-0.814974	1002.46	1.40222e-30	1.83021e-33	-0.729202	794.308	7.83458e-16	3.45205e-18
	Samd14	ENSRNOG00000004155	Protein Coding	0.698868	379.691	9.94947e-18	1.57333e-19	0.778736	310.6	2.94412e-08	7.48855e-10
	Hdac9	ENSRNOG00000004158	Protein Coding	0.662284	383.65	3.72956e-14	1.08966e-15	0.713297	430.091	5.74533e-14	3.71093e-16
	Flii	ENSRNOG00000004159	Protein Coding	0.169848	1285.52	1.05637e-08	9.07881e-10	0.266415	1214.59	0.000458747	4.64091e-05
	Prps2	ENSRNOG00000004160	Protein Coding	-0.425055	206.443	2.8781e-11	1.45205e-12	-0.571189	154.949	5.89424e-06	3.03387e-07
	Prkd1	ENSRNOG00000004165	Protein Coding	0.398826	160.929	6.55161e-09	5.41034e-10	0.465999	161.295	8.65982e-07	3.36472e-08
	Fam19a2	ENSRNOG00000004180	Protein Coding	-0.913943	116.336	1.53289e-17	2.45478e-19	-0.879446	125.04	6.86566e-11	9.28163e-13
	Sdccag8	ENSRNOG00000004181	Protein Coding	-0.113916	428.798	0.000808359	0.000213939	-0.128368	422.069	0.0090913	0.00167378
	Arhgap30	ENSRNOG00000004192	Protein Coding	0.371048	56.7678	8.41495e-05	1.77255e-05	0.43187	45.565	0.0015637	0.000196495
	Stxbp6	ENSRNOG00000004198	Protein Coding	-1.27655	542.507	4.4177e-29	7.54026e-32	-1.23656	353.948	7.35618e-24	6.62985e-27
	Sybu	ENSRNOG00000004200	Protein Coding	-0.307708	1178.14	1.30303e-23	7.3263e-26	-0.42096	1025.47	5.82052e-09	1.26482e-10
	Pkdcc	ENSRNOG00000004205	Protein Coding	0.515791	86.9319	3.96771e-06	6.10693e-07	0.580039	83.785	9.70641e-05	7.63993e-06
	Eml5	ENSRNOG00000004207	Protein Coding	-1.01557	1262.76	8.54146e-22	6.64622e-24	-0.958348	908.545	8.29686e-15	4.56967e-17
	Osr1	ENSRNOG00000004210	Protein Coding	0.643365	26.5139	0.00636385	0.00214045	0.560906	25.2003	0.0489341	0.0136325
	Stk10	ENSRNOG00000004217	Protein Coding	0.251981	173.037	7.31325e-06	1.20089e-06	0.207504	184.437	0.02146	0.00482344
	Lgr5	ENSRNOG00000004221	Protein Coding	0.864051	31.8026	1.35115e-11	6.32843e-13	0.502397	22.7022	0.0157546	0.00329259
	Irak3	ENSRNOG00000004226	Protein Coding	0.698989	101.676	7.04611e-13	2.59277e-14	0.536022	83.9744	1.56978e-05	9.25109e-07
	Usf1	ENSRNOG00000004255	Protein Coding	0.0703111	979.306	0.0226502	0.0090487	0.162322	865.986	0.00826499	0.00149015
	Chst7	ENSRNOG00000004258	Protein Coding	-0.337121	154.497	0.000151193	3.36237e-05	-0.501646	110.041	0.000341091	3.29493e-05
	Myt1l	ENSRNOG00000004269	Protein Coding	-0.177045	1831.03	0.000499059	0.000125817	-0.203988	1835.97	0.000599246	6.35191e-05
	Itga3	ENSRNOG00000004276	Protein Coding	0.231444	248.296	0.00428891	0.00137645	0.420517	240.781	0.00227518	0.000311112
	Tcn2	ENSRNOG00000004280	Protein Coding	0.428821	435.395	3.88535e-09	3.04275e-10	0.435533	371.489	0.000573752	6.00986e-05
	Btg1	ENSRNOG00000004284	Protein Coding	-0.677644	569.619	1.09945e-23	6.12647e-26	-0.836464	474.922	2.87634e-19	7.34495e-22
	Ascl1	ENSRNOG00000004294	Protein Coding	0.467744	66.8253	0.000369279	8.9817e-05	0.502111	72.4053	0.00815489	0.00146545
	Abca9	ENSRNOG00000004295	Protein Coding	0.643327	44.8467	1.44159e-09	1.03126e-10	0.450344	39.8201	0.0108868	0.00208466
	Pah	ENSRNOG00000004302	Protein Coding	0.541576	28.612	0.00107789	0.000295554	0.683013	18.7597	0.00344812	0.000516217
	Timp3	ENSRNOG00000004303	Protein Coding	0.231237	694.587	0.00963283	0.00344064	0.392154	585.026	0.00354166	0.000532613
	Caskin2	ENSRNOG00000004310	Protein Coding	0.324418	720.15	1.97759e-08	1.80683e-09	0.362893	624.722	9.97291e-05	7.87939e-06
	Sh3kbp1	ENSRNOG00000004322	Protein Coding	0.694788	696.384	5.02658e-22	3.7346e-24	0.633179	604.143	3.68347e-14	2.34228e-16
	Deptor	ENSRNOG00000004328	Protein Coding	-0.700558	120.013	5.16953e-13	1.83736e-14	-0.683594	122.77	1.71473e-08	4.11253e-10
	Egfr	ENSRNOG00000004332	Protein Coding	0.310439	90.6145	0.000561223	0.000143271	0.360798	104.621	0.00107863	0.000126646
	Fam20b	ENSRNOG00000004337	Protein Coding	0.0881487	1286.44	0.0206426	0.00814719	0.141002	1228.21	0.0350416	0.00898076
	Yy1	ENSRNOG00000004339	Protein Coding	-0.0880615	459.725	0.0126968	0.00469503	-0.230765	413.742	0.00267978	0.000380929
	Ahr	ENSRNOG00000004342	Protein Coding	0.456471	112.767	6.99193e-12	3.06774e-13	0.542113	114.976	4.78553e-05	3.40009e-06
	Ppfia2	ENSRNOG00000004353	Protein Coding	-0.564752	1886.73	1.28563e-19	1.4586e-21	-0.584413	1518.51	7.78792e-12	8.22778e-14
	Gemin2	ENSRNOG00000004360	Protein Coding	-0.165223	182.406	0.000212709	4.87352e-05	-0.26703	105.833	0.0380536	0.00994209
	Elk3	ENSRNOG00000004367	Protein Coding	-0.221543	203.436	0.0019277	0.000563563	-0.191163	187.922	0.0498735	0.0139492
	Cbln4	ENSRNOG00000004372	Protein Coding	0.987707	133.814	5.6027e-08	5.62801e-09	0.984614	94.9616	7.00385e-07	2.64064e-08
	Arel1	ENSRNOG00000004382	Protein Coding	-0.147508	1932.29	0.00110668	0.000304616	-0.16553	1832.01	0.00298809	0.000434179
	Aatk	ENSRNOG00000004392	Protein Coding	0.435893	4355.35	2.88796e-10	1.80306e-11	0.537066	4160.78	2.73166e-07	9.0271e-09
	Fbxw11	ENSRNOG00000004395	Protein Coding	-0.0831911	2180.69	0.00029982	7.12824e-05	-0.149332	1470.94	0.00184662	0.000240582
	Pkhd1l1	ENSRNOG00000004398	Protein Coding	0.749799	17.0271	0.00180137	0.000522687	0.594268	12.1245	0.049841	0.0139351
	Lpgat1	ENSRNOG00000004402	Protein Coding	0.242968	1212.97	1.30834e-06	1.79647e-07	0.185634	920.868	0.0437708	0.0118785
	Pigr	ENSRNOG00000004405	Protein Coding	0.998927	1.06054	3.13947e-05	5.97003e-06	0.875325	1.00177	0.00133648	0.000162945
	Sash3	ENSRNOG00000004409	Protein Coding	0.278357	46.2384	0.000973386	0.000264097	0.336907	36.4265	0.0242354	0.0056026
	F11r	ENSRNOG00000004414	Protein Coding	0.37013	104.375	0.000102492	2.19595e-05	0.36163	77.0229	0.00458258	0.00073034
	Zfp238	ENSRNOG00000004423	Protein Coding	-0.537357	3019.62	3.45877e-11	1.76932e-12	-0.377775	3818.42	0.00015773	1.34337e-05
	Rabif	ENSRNOG00000004424	Protein Coding	0.260498	20.378	0.00262129	0.000794809	0.369005	42.8377	0.0105436	0.00200609
	Kdm5b	ENSRNOG00000004433	Protein Coding	-0.0881133	1240.88	0.000236441	5.46949e-05	-0.149155	1061.48	0.00948248	0.00176574
	Map2k6	ENSRNOG00000004437	Protein Coding	-0.138721	281.505	0.00209998	0.000621032	-0.245755	238.846	0.0193369	0.00421941
	RGD1311756	ENSRNOG00000004442	Protein Coding	0.438249	90.4801	2.59685e-11	1.29321e-12	0.543938	94.242	4.68441e-07	1.65357e-08
	Ppargc1a	ENSRNOG00000004473	Protein Coding	0.209784	296.867	0.000820862	0.000217908	0.323287	353.087	0.000362965	3.54751e-05
	Ccdc88c	ENSRNOG00000004482	Protein Coding	0.712198	356.702	7.09626e-14	2.1588e-15	0.801492	397.064	3.39492e-12	3.24669e-14
	Ptprr	ENSRNOG00000004483	Protein Coding	-0.452589	280.077	1.80668e-15	4.11764e-17	-0.56277	250.643	2.51802e-11	3.12673e-13
	Cd97	ENSRNOG00000004489	Protein Coding	0.573655	129.337	2.01945e-08	1.85217e-09	0.62435	107.487	7.18112e-06	3.82211e-07
	Pxdn	ENSRNOG00000004508	Protein Coding	-1.42607	476.822	9.43668e-28	2.2739e-30	-1.26579	430.255	6.84555e-17	2.81061e-19
	Apool	ENSRNOG00000004512	Protein Coding	-0.143141	76.9091	0.00629656	0.00211497	-0.467647	43.6146	0.00656237	0.00112735
	Bbox1	ENSRNOG00000004536	Protein Coding	1.11428	12.8198	2.89182e-06	4.30143e-07	0.792254	10.4791	0.00641641	0.00109907
	Rxrg	ENSRNOG00000004537	Protein Coding	0.800216	183.942	1.50246e-05	2.65646e-06	0.905674	172.647	2.49823e-06	1.11577e-07
	Brd1	ENSRNOG00000004538	Protein Coding	-0.130326	833.792	5.58174e-06	8.94704e-07	-0.14811	772.768	0.000588681	6.20751e-05
	Ttc8	ENSRNOG00000004542	Protein Coding	-0.51166	161.834	3.11443e-21	2.75171e-23	-0.418583	106.951	0.000260018	2.39552e-05
	Ube2e3	ENSRNOG00000004544	Protein Coding	-0.0814382	1118.74	0.0130789	0.00485081	-0.276201	744.708	0.00955038	0.0017803
	Cox20	ENSRNOG00000004553	Protein Coding	-0.331926	846.257	2.81075e-12	1.13398e-13	-0.410849	457.233	0.00196014	0.000259395
	Dcn	ENSRNOG00000004554	Protein Coding	0.935189	175.941	1.58678e-06	2.21369e-07	0.907436	187.298	3.24735e-05	2.16739e-06
	Sec14l4	ENSRNOG00000004555	Protein Coding	-1.86866	36.8525	2.89901e-24	1.45533e-26	-1.66853	25.0186	1.22185e-12	1.07062e-14
	Dcaf5	ENSRNOG00000004556	Protein Coding	-0.134634	1007.77	5.37206e-10	3.53553e-11	-0.194747	993.006	7.14681e-06	3.78948e-07
	Zfp763	ENSRNOG00000004557	Protein Coding	-0.123969	210.016	0.00107516	0.000294573	-0.406017	171.318	0.0121728	0.0023947
	RGD1563680	ENSRNOG00000004571	Protein Coding	-0.457921	15.2249	6.09174e-05	1.23823e-05	-0.540263	12.2944	0.00611662	0.00104003
	Zfp472	ENSRNOG00000004572	Protein Coding	-0.146206	67.7186	0.00947966	0.00337832	-0.418466	55.8549	0.0235315	0.00539391
	Fez2	ENSRNOG00000004577	Protein Coding	-0.106638	245.376	0.00322248	0.000997643	-0.230024	189.773	0.00123042	0.000148042
	Zdhhc9	ENSRNOG00000004581	Protein Coding	0.418618	855.073	2.05411e-08	1.88602e-09	0.46186	800.648	5.48903e-08	1.5116e-09
	Mb	ENSRNOG00000004583	Protein Coding	-0.621341	2.12415	0.00605232	0.00202382	-0.676296	1.73793	0.0217665	0.00491088
	Galnt16	ENSRNOG00000004589	Protein Coding	0.240761	3330.98	1.00615e-05	1.70963e-06	0.283092	3458.36	0.00147503	0.000183308
	Rnf145	ENSRNOG00000004602	Protein Coding	-0.199483	1151.95	3.99395e-15	9.78438e-17	-0.170397	1022.18	0.00204826	0.000273825
	Srgap1	ENSRNOG00000004603	Protein Coding	0.52525	159.284	2.10683e-13	6.99103e-15	0.624734	199.006	1.59142e-10	2.3825e-12
	Slc38a10	ENSRNOG00000004604	Protein Coding	-0.341545	1262.88	1.21211e-22	8.03208e-25	-0.240887	1088.78	0.00470592	0.000755416
	Meis1	ENSRNOG00000004606	Protein Coding	0.854798	36.809	5.17517e-10	3.39036e-11	0.914517	29.1103	1.45995e-06	6.10382e-08
	Lum	ENSRNOG00000004610	Protein Coding	1.29715	108.745	5.17318e-13	1.84126e-14	1.35418	78.3905	1.32774e-11	1.52905e-13
	Ppp1cb	ENSRNOG00000004612	Protein Coding	-0.142561	4580.41	2.70812e-07	3.20297e-08	-0.370793	1821.74	0.0269278	0.00640385
	Lypd6b	ENSRNOG00000004614	Protein Coding	0.293569	82.5809	0.000282043	6.66172e-05	0.289111	54.8395	0.0282679	0.00683583
	Fmnl2	ENSRNOG00000004617	Protein Coding	0.267805	907.013	7.07895e-06	1.15957e-06	0.233345	730.16	0.00371344	0.000564119
	Calcrl	ENSRNOG00000004622	Protein Coding	0.300883	159.412	2.86555e-05	5.39685e-06	0.346196	137.968	0.0231779	0.00528617
	Dazap2	ENSRNOG00000004628	Protein Coding	0.100297	2638.77	9.95331e-06	1.68537e-06	0.154206	1798.54	0.00196792	0.000260622
	Sstr4	ENSRNOG00000004641	Protein Coding	0.342858	293.555	0.000109724	2.36579e-05	0.303538	269.916	0.00475849	0.000765285
	Fzd6	ENSRNOG00000004660	Protein Coding	-0.339251	79.1866	0.00243771	0.000734005	-0.438216	64.9472	0.00490966	0.000794268
	Prr5l	ENSRNOG00000004666	Protein Coding	0.75695	110.003	2.39822e-09	1.78731e-10	0.967536	106.157	2.42549e-09	4.78491e-11
	Fign	ENSRNOG00000004679	Protein Coding	0.836856	21.1731	1.08666e-07	1.16341e-08	1.00649	20.2349	1.24919e-06	5.11634e-08
	Thbd	ENSRNOG00000004687	Protein Coding	0.3576	58.5679	0.00943127	0.00335539	0.513073	66.4231	0.00115046	0.000136521
	Ptdss1	ENSRNOG00000004689	Protein Coding	0.152005	698.04	0.000126171	2.75778e-05	0.129497	552.3	0.0314357	0.00783533
	Celf5	ENSRNOG00000004695	Protein Coding	-0.280864	5597.06	4.58876e-08	4.51735e-09	-0.172958	4938.43	0.0192456	0.00419083
	Fibin	ENSRNOG00000004699	Protein Coding	0.813867	45.2076	1.79645e-06	2.54768e-07	0.923861	37.3364	6.94101e-06	3.65945e-07
	Muc15	ENSRNOG00000004703	Protein Coding	-0.511735	1.14383	0.0402391	0.0174713	-0.700484	1.98205	0.0134259	0.00270911
	Foxn3	ENSRNOG00000004709	Protein Coding	0.454088	534.674	2.80407e-06	4.16044e-07	0.464664	436.896	2.73599e-06	1.23703e-07
	Kcnj16	ENSRNOG00000004713	Protein Coding	0.824229	236.659	2.48256e-12	9.92026e-14	0.918044	353.846	4.97634e-07	1.77406e-08
	Kcnj2	ENSRNOG00000004720	Protein Coding	-1.00155	73.7887	1.04132e-21	8.31678e-24	-1.03203	71.9643	6.17134e-10	1.07847e-11
	Fcf1	ENSRNOG00000004723	Protein Coding	-0.099033	244.705	0.0322693	0.0135751	-0.273015	130.39	0.00761617	0.00134652
	Meis2	ENSRNOG00000004730	Protein Coding	0.885435	439.252	1.91472e-10	1.15152e-11	0.863211	424.515	6.24118e-09	1.37499e-10
	Ano3	ENSRNOG00000004731	Protein Coding	-0.872536	1093.82	9.91082e-16	2.15929e-17	-0.939185	781.581	1.14656e-11	1.29169e-13
	Ralgps2	ENSRNOG00000004736	Protein Coding	-0.387593	176.08	1.65447e-07	1.85879e-08	-0.454689	138.61	0.00120879	0.000144714
	Fam84b	ENSRNOG00000004744	Protein Coding	-1.27514	26.2727	1.7711e-18	2.43616e-20	-0.807798	29.5382	5.43853e-05	3.93016e-06
	Slc30a8	ENSRNOG00000004747	Protein Coding	-1.18758	2.78491	1.44974e-07	1.60258e-08	-1.06616	2.57483	0.000134669	1.10988e-05
	Nalcn	ENSRNOG00000004752	Protein Coding	-0.234787	1755.15	0.000400489	9.86746e-05	-0.209759	1559.43	0.00937033	0.00173547
	Tc2n	ENSRNOG00000004754	Protein Coding	-0.726743	42.2601	1.2734e-05	2.21311e-06	-1.06701	21.9565	7.25056e-07	2.75544e-08
	Syt2	ENSRNOG00000004756	Protein Coding	0.550411	130.175	0.0012145	0.000337525	0.519755	121.84	0.0267182	0.00633425
	Ak7	ENSRNOG00000004762	Protein Coding	1.04001	48.188	1.35424e-05	2.36788e-06	0.953312	46.1343	0.000751174	8.30082e-05
	Yaf2	ENSRNOG00000004773	Protein Coding	-0.12528	982.574	0.00148513	0.000422129	-0.224959	819.572	0.025522	0.00598053
	Crmp1	ENSRNOG00000004781	Protein Coding	-0.240234	2657.32	3.08436e-07	3.68668e-08	-0.2617	2234.66	9.15879e-05	7.14929e-06
	Fam171b	ENSRNOG00000004783	Protein Coding	-0.309186	1993.75	2.10826e-11	1.03508e-12	-0.245768	1977.56	0.00759962	0.00134245
	Stac2	ENSRNOG00000004805	Protein Coding	0.645375	517.73	2.86805e-05	5.40496e-06	0.608776	449.182	0.000881473	0.000100099
	Strn	ENSRNOG00000004806	Protein Coding	0.19505	746.161	0.000865123	0.000231872	0.220545	760.599	0.00267792	0.000380261
	Sema6d	ENSRNOG00000004812	Protein Coding	-0.159473	1389.86	0.0188592	0.00736265	-0.163566	1401.73	0.0434015	0.0117457
	Porcn	ENSRNOG00000004819	Protein Coding	-0.324	1036.51	2.01396e-11	9.80692e-13	-0.248962	712.551	0.0144564	0.00295714
	Sntb1	ENSRNOG00000004821	Protein Coding	0.707182	66.054	2.78346e-06	4.12489e-07	0.640675	46.4518	0.000829801	9.32391e-05
	Papola	ENSRNOG00000004827	Protein Coding	-0.127327	1614.37	5.62015e-07	7.14368e-08	-0.241078	1034.28	0.0171535	0.00364938
	Limd1	ENSRNOG00000004837	Protein Coding	0.228797	139.83	0.00195077	0.000571303	0.296588	140.434	0.00270077	0.000384453
	Ptprb	ENSRNOG00000004840	Protein Coding	0.374214	340.62	0.00517152	0.00169866	0.415239	460.661	0.00347752	0.000521837
	Mpped2	ENSRNOG00000004863	Protein Coding	-0.985365	648.882	5.31217e-29	9.33363e-32	-0.926678	571.529	3.55635e-22	5.16394e-25
	Dach2	ENSRNOG00000004869	Protein Coding	-0.993291	6.95	3.0979e-07	3.70597e-08	-0.708982	6.39333	0.00394818	0.000606895
	Dyrk3	ENSRNOG00000004870	Protein Coding	-0.866454	81.7864	1.38307e-22	9.30375e-25	-0.727211	87.1507	1.84296e-08	4.44776e-10
	Flrt3	ENSRNOG00000004874	Protein Coding	-0.545933	449.219	4.93122e-09	3.97981e-10	-0.40064	469.285	0.011179	0.00215497
	Capn6	ENSRNOG00000004882	Protein Coding	0.650318	29.1399	8.31864e-06	1.38226e-06	0.630341	25.563	0.00504099	0.000820561
	Spred2	ENSRNOG00000004888	Protein Coding	0.142089	359.059	0.00712095	0.00243299	0.301062	497.283	0.00492485	0.000798698
	Vangl2	ENSRNOG00000004889	Protein Coding	-1.24374	117.91	2.34084e-15	5.42906e-17	-1.2574	97.6765	3.26333e-12	3.10451e-14
	Adcy8	ENSRNOG00000004890	Protein Coding	-0.443078	244.9	0.000827416	0.000220231	-0.510811	197.522	0.00102628	0.000119112
	Fshb	ENSRNOG00000004898	Protein Coding	-0.635369	1.66351	0.00862479	0.00302214	-0.859192	0.928953	0.00257235	0.00036284
	Pa2g4	ENSRNOG00000004904	Protein Coding	-0.0907929	854.716	0.000110865	2.39195e-05	-0.18604	587.221	0.0245232	0.00568666
	Cnot2	ENSRNOG00000004909	Protein Coding	-0.170095	622.981	6.36369e-11	3.45978e-12	-0.189477	480.869	0.0117303	0.00229238
	Eif2d	ENSRNOG00000004910	Protein Coding	-0.117264	311.07	0.000379388	9.25805e-05	-0.158644	208.132	0.0440545	0.0119665
	Kcna4	ENSRNOG00000004918	Protein Coding	-0.5516	372.851	3.29683e-12	1.35382e-13	-0.673911	358.15	4.25084e-13	3.40544e-15
	Supt7l	ENSRNOG00000004927	Protein Coding	-0.190723	216.284	8.15078e-07	1.06959e-07	-0.209359	185.585	0.0289208	0.00704901
	Sntg2	ENSRNOG00000004928	Protein Coding	-0.296037	67.6596	0.00339739	0.00105947	-0.313836	54.3858	0.0432668	0.0116984
	Sel1l3	ENSRNOG00000004932	Protein Coding	0.794324	430.278	4.38071e-27	1.23152e-29	0.773034	367.303	1.42143e-20	2.70451e-23
	Ttll6	ENSRNOG00000004939	Protein Coding	1.14324	4.72542	1.30834e-06	1.79699e-07	1.26558	4.96837	3.19777e-06	1.49065e-07
	Rnf215	ENSRNOG00000004940	Protein Coding	-0.221051	435.537	5.27965e-08	5.28495e-09	-0.215574	323.527	0.000480687	4.88822e-05
	Erbb3	ENSRNOG00000004964	Protein Coding	0.822097	462.846	2.93262e-12	1.18512e-13	0.839121	469.995	1.65023e-10	2.47882e-12
	Ptprn2	ENSRNOG00000005003	Protein Coding	0.44108	3222.33	1.38312e-11	6.49901e-13	0.460661	3245.85	1.1368e-08	2.64107e-10
	Scn3a	ENSRNOG00000005007	Protein Coding	-0.254926	688.209	6.07634e-06	9.82525e-07	-0.255906	622.539	0.00255751	0.000359835
	Angpt4	ENSRNOG00000005008	Protein Coding	0.35015	13.0435	0.0055142	0.00182423	0.690086	15.0423	0.00226139	0.000308547
	Ppp1r12b	ENSRNOG00000005032	Protein Coding	-0.101333	2040.7	0.0426758	0.0187049	-0.124827	1854.29	0.0328824	0.00828811
	Acvr1	ENSRNOG00000005033	Protein Coding	-0.390804	577.102	1.6371e-16	3.14763e-18	-0.278268	472.54	0.00116709	0.000138903
	Arhgef25	ENSRNOG00000005034	Protein Coding	-0.456072	2723.71	3.71846e-08	3.59525e-09	-0.344772	1851.48	0.0011305	0.000133755
	Kif18a	ENSRNOG00000005037	Protein Coding	-0.392984	8.31541	0.00630099	0.00211678	-0.825329	5.76755	0.000310903	2.95616e-05
	Cpeb2	ENSRNOG00000005043	Protein Coding	0.402926	394.452	6.80728e-12	2.97648e-13	0.380926	329.842	1.7014e-05	1.0146e-06
	Egln3	ENSRNOG00000005053	Protein Coding	0.702277	247.812	2.06707e-16	4.04698e-18	0.593374	200.161	1.20383e-06	4.86428e-08
	LOC100911319	ENSRNOG00000005067	Protein Coding	0.44215	3.04121	0.0234668	0.00942206	0.420498	87.7557	0.000156904	1.33319e-05
	Irf6	ENSRNOG00000005082	Protein Coding	0.555421	45.5212	0.0100249	0.00360533	0.620503	34.2064	0.0209191	0.00466626
	Rtfdc1	ENSRNOG00000005083	Protein Coding	0.081799	703.162	0.000421451	0.000104157	0.132243	579.458	0.0403094	0.0106889
	C1qtnf7	ENSRNOG00000005094	Protein Coding	0.948716	7.94741	9.50548e-06	1.60143e-06	0.632555	6.64578	0.0232496	0.00531182
	Top3a	ENSRNOG00000005099	Protein Coding	0.251715	80.067	0.000115463	2.50053e-05	0.336229	77.3859	0.00224704	0.000305688
	Tmco5a	ENSRNOG00000005100	Protein Coding	-0.459821	4.00687	0.0151099	0.00571704	-0.563768	2.79144	0.0433161	0.0117139
	LOC100912115	ENSRNOG00000005101	Protein Coding	-0.265104	507.385	1.59472e-13	5.15563e-15	-0.265473	409.107	0.00356918	0.000537915
	Cc2d2a	ENSRNOG00000005106	Protein Coding	-0.287685	916.288	1.97299e-06	2.81952e-07	-0.333643	694.75	0.00116639	0.000138762
	Plekhh2	ENSRNOG00000005124	Protein Coding	-0.906687	880.025	3.82653e-20	4.129e-22	-0.848048	722.815	8.01494e-14	5.57819e-16
	Pqlc3	ENSRNOG00000005126	Protein Coding	0.40608	52.77	5.10543e-05	1.01801e-05	0.670736	42.8882	7.90943e-05	6.03939e-06
	Dtx3	ENSRNOG00000005129	Protein Coding	-0.323485	1785.36	6.41462e-15	1.61654e-16	-0.199609	1542.77	0.0259871	0.00611034
	Ogdh	ENSRNOG00000005130	Protein Coding	0.171	4068.82	4.02859e-13	1.39342e-14	0.193374	3659.3	0.0446471	0.0121655
	Ldlrad3	ENSRNOG00000005136	Protein Coding	0.28598	25.4366	0.00926327	0.00328632	0.455781	32.0751	0.00826662	0.00149091
	Prmt8	ENSRNOG00000005140	Protein Coding	-0.44032	489.947	5.1875e-17	9.01042e-19	-0.44952	388.314	1.89714e-10	2.9067e-12
	Hus1	ENSRNOG00000005141	Protein Coding	0.208986	403.123	2.52869e-07	2.97553e-08	0.269622	294.53	0.000195738	1.72491e-05
	LOC690422	ENSRNOG00000005153	Protein Coding	0.327183	137.686	4.46391e-06	6.95134e-07	0.521724	81.7284	0.000147624	1.23735e-05
	Rbbp7	ENSRNOG00000005157	Protein Coding	-0.14888	1650.12	0.000101912	2.182e-05	-0.305227	1320.77	0.0055837	0.000930431
	Slc24a5	ENSRNOG00000005158	Protein Coding	-0.29356	37.5558	0.00106309	0.000291016	-0.362786	28.5521	0.021822	0.00492448
	Fam135b	ENSRNOG00000005159	Protein Coding	-0.366027	272.032	1.98048e-06	2.83153e-07	-0.299839	275.04	0.00346321	0.000519516
	Smcr8	ENSRNOG00000005165	Protein Coding	-0.123821	403.292	0.0271397	0.0111297	-0.172461	433.992	0.00758064	0.00133832
	Nhlh1	ENSRNOG00000005166	Protein Coding	-1.78401	161.245	5.61167e-15	1.40855e-16	-1.81887	128.258	7.45532e-13	6.19659e-15
	Nxph3	ENSRNOG00000005185	Protein Coding	0.860564	335.01	0.000257577	6.01273e-05	0.764929	289.887	0.00603293	0.0010216
	Trim44	ENSRNOG00000005191	Protein Coding	-0.199713	787.359	4.15859e-06	6.43203e-07	-0.196247	559.232	0.0447325	0.0121954
	Slc12a6	ENSRNOG00000005196	Protein Coding	-0.234779	1620.64	1.05541e-11	4.81608e-13	-0.250203	1231.37	0.000876909	9.9493e-05
	Kcnq3	ENSRNOG00000005206	Protein Coding	-0.448792	751.117	1.73953e-07	1.96046e-08	-0.443159	769.412	2.84446e-09	5.73962e-11
	Gnai1	ENSRNOG00000005210	Protein Coding	0.436299	1816.79	1.93888e-14	5.35332e-16	0.32602	1290	0.000138081	1.14422e-05
	Gnptab	ENSRNOG00000005228	Protein Coding	0.194796	877.364	1.46941e-06	2.03592e-07	0.210598	913.093	0.00269477	0.000383194
	Slc1a4	ENSRNOG00000005248	Protein Coding	0.28101	772.493	1.01554e-09	7.02514e-11	0.331146	766.251	0.000140012	1.16373e-05
	Myef2	ENSRNOG00000005258	Protein Coding	-0.268376	1614.64	8.53994e-18	1.32901e-19	-0.295332	888.901	0.000783077	8.70434e-05
	Rapgef5	ENSRNOG00000005271	Protein Coding	-0.29408	2631.39	3.96607e-07	4.86003e-08	-0.273506	2362.46	0.00181402	0.000235154
	Vrk1	ENSRNOG00000005274	Protein Coding	-0.418976	171.739	2.47098e-11	1.22557e-12	-0.508502	129.111	2.19073e-07	7.07272e-09
	Shmt1	ENSRNOG00000005275	Protein Coding	0.257579	45.893	0.00872715	0.00306589	0.459068	58.3042	0.000691969	7.51492e-05
	Trhde	ENSRNOG00000005278	Protein Coding	0.585852	528.089	5.77966e-07	7.36385e-08	0.491149	403.376	0.00275859	0.000394065
	Fbxo33	ENSRNOG00000005285	Protein Coding	-0.296318	531.938	8.80739e-16	1.90119e-17	-0.332544	508.165	0.00187658	0.000245801
	Syne3	ENSRNOG00000005287	Protein Coding	0.662207	38.4295	3.1372e-09	2.40645e-10	0.750482	42.6554	2.39572e-05	1.51262e-06
	Prkd3	ENSRNOG00000005289	Protein Coding	0.33874	201.292	5.79114e-05	1.16927e-05	0.329288	163.782	0.0112288	0.00216682
	Slc38a1	ENSRNOG00000005291	Protein Coding	0.21295	954.927	0.000231604	5.34945e-05	0.242714	815.737	0.00309714	0.000453063
	Kif5a	ENSRNOG00000005299	Protein Coding	0.292456	23874.7	0.000320133	7.66905e-05	0.260254	21991.5	0.00794449	0.00142008
	Slc4a10	ENSRNOG00000005307	Protein Coding	-0.244854	2360.5	7.32533e-05	1.52023e-05	-0.244886	2130.03	0.0150863	0.00312572
	Cul1	ENSRNOG00000005310	Protein Coding	-0.139048	2087.76	1.04091e-09	7.22432e-11	-0.203069	1805.47	0.0124746	0.00247031
	AABR06044944.1	ENSRNOG00000005323	Protein Coding	-0.272246	647.275	5.08263e-07	6.38391e-08	-0.221101	577.954	0.0033563	0.000499445
	Cnrip1	ENSRNOG00000005326	Protein Coding	-0.195624	1373.43	7.3659e-05	1.52901e-05	-0.235102	1237.18	3.47046e-07	1.17814e-08
	Csdc2	ENSRNOG00000005332	Protein Coding	0.241944	943.528	8.31791e-07	1.09569e-07	0.281104	752.392	0.000480965	4.89345e-05
	Acvr2a	ENSRNOG00000005334	Protein Coding	-0.372458	395.07	8.77152e-06	1.46456e-06	-0.369982	237.646	0.00729015	0.00127829
	Drd5	ENSRNOG00000005338	Protein Coding	1.10936	25.5198	1.02466e-07	1.08947e-08	1.20276	26.4067	8.94321e-07	3.50618e-08
	Rassf5	ENSRNOG00000005342	Protein Coding	0.689784	247.451	3.46105e-07	4.18558e-08	0.653669	185.498	7.30548e-06	3.89958e-07
	Elf4	ENSRNOG00000005352	Protein Coding	0.440636	14.4405	0.00335004	0.00104268	0.524113	16.5562	0.0129426	0.00259086
	Rybp	ENSRNOG00000005353	Protein Coding	-0.322411	163.187	1.29444e-08	1.14049e-09	-0.224532	166.96	0.0162096	0.00340474
	Pmm1	ENSRNOG00000005358	Protein Coding	0.130032	1299.75	0.00105633	0.00028906	0.17949	1123.94	0.0312739	0.00778716
	Kcnj3	ENSRNOG00000005369	Protein Coding	-0.496683	1339.71	1.01604e-14	2.65742e-16	-0.674294	942.241	8.34079e-11	1.15264e-12
	RGD1564053	ENSRNOG00000005375	Protein Coding	-0.545108	250.425	7.42641e-11	4.08602e-12	-0.521133	225.652	2.9016e-05	1.91047e-06
	Gna15	ENSRNOG00000005378	Protein Coding	0.25573	85.2654	0.000243306	5.6466e-05	0.412188	91.9572	0.00115272	0.000136847
	Kitlg	ENSRNOG00000005386	Protein Coding	-1.10648	457.774	1.92593e-20	1.96267e-22	-1.12763	275.029	1.00494e-12	8.55399e-15
	Rbm3	ENSRNOG00000005387	Protein Coding	-0.323653	1142.46	2.94689e-10	1.84772e-11	-0.341093	631.135	5.90468e-07	2.1464e-08
	Rassf3	ENSRNOG00000005388	Protein Coding	0.26092	156.304	0.00504302	0.00165113	0.280814	148.534	0.0161641	0.00339112
	Aftph	ENSRNOG00000005411	Protein Coding	-0.181693	1383.07	2.19299e-12	8.70812e-14	-0.272286	1128.1	0.00110319	0.000129973
	Tspan9	ENSRNOG00000005442	Protein Coding	0.416651	703.684	1.30538e-07	1.4253e-08	0.475252	568.683	0.000109124	8.7039e-06
	Dnah11	ENSRNOG00000005451	Protein Coding	1.07718	68.7198	3.97161e-07	4.86881e-08	1.0762	63.6963	4.60795e-06	2.28413e-07
	Ppp2r2c	ENSRNOG00000005452	Protein Coding	-0.23896	2716	3.12884e-07	3.74613e-08	-0.166499	3473.78	0.0484697	0.0134619
	Lamp5	ENSRNOG00000005457	Protein Coding	-0.408151	755.367	0.00321314	0.000994268	-0.373283	627.097	0.0272001	0.00649769
	Sp4	ENSRNOG00000005472	Protein Coding	-0.267461	204.249	1.4674e-05	2.5849e-06	-0.309859	196.884	0.00146403	0.000181574
	Ybx3	ENSRNOG00000005480	Protein Coding	0.248601	413.442	0.000672558	0.000174656	0.249325	310.427	0.0106099	0.00202136
	Phf20l1	ENSRNOG00000005486	Protein Coding	-0.546509	367.73	9.18907e-18	1.43925e-19	-0.540588	251.883	0.000121243	9.79804e-06
	Pkp4	ENSRNOG00000005504	Protein Coding	0.396011	6069.07	1.35108e-07	1.48469e-08	0.439538	7214.84	4.35394e-08	1.17285e-09
	Rhbdl3	ENSRNOG00000005515	Protein Coding	0.866567	731.529	6.4505e-22	4.8573e-24	0.937926	521.237	5.71297e-20	1.23001e-22
	Grm3	ENSRNOG00000005519	Protein Coding	0.449479	944.313	1.98454e-08	1.81517e-09	0.456411	1141.8	3.13586e-08	8.05477e-10
	Tyro3	ENSRNOG00000005531	Protein Coding	0.396973	2789.87	1.37326e-09	9.77552e-11	0.502374	2450.23	2.14377e-08	5.28106e-10
	Kansl1	ENSRNOG00000005544	Protein Coding	-0.100913	665.385	0.00147944	0.000420364	-0.137984	746.019	0.0227829	0.00517554
	Lrfn5	ENSRNOG00000005550	Protein Coding	-0.271672	704.075	1.71602e-08	1.54804e-09	-0.324934	598.585	8.81425e-07	3.43355e-08
	Derl1	ENSRNOG00000005551	Protein Coding	-0.326574	1265.59	1.52031e-16	2.90781e-18	-0.367253	896.81	3.914e-08	1.03866e-09
	Brinp1	ENSRNOG00000005561	Protein Coding	-0.329128	2108.08	1.34548e-08	1.19013e-09	-0.265548	2205.42	0.000845226	9.53905e-05
	Phospho1	ENSRNOG00000005569	Protein Coding	0.236424	245.412	0.000369471	8.98824e-05	0.269324	369.897	0.0229164	0.005217
	Ntn4	ENSRNOG00000005573	Protein Coding	0.53997	92.0788	1.89992e-08	1.72824e-09	0.682047	109.503	1.0918e-10	1.55253e-12
	Abi3	ENSRNOG00000005575	Protein Coding	0.421155	80.3803	7.21056e-08	7.42051e-09	0.473718	66.3432	6.20857e-05	4.56659e-06
	Desi1	ENSRNOG00000005577	Protein Coding	0.130212	802.301	0.00543642	0.00179467	0.208232	742.858	0.00225131	0.000306932
	Strn3	ENSRNOG00000005585	Protein Coding	-0.184965	973.804	3.17908e-08	3.03704e-09	-0.271852	542.888	0.0206733	0.00458841
	Nr4a2	ENSRNOG00000005600	Protein Coding	0.489197	479.494	5.5842e-05	1.12301e-05	0.499763	447.032	0.000258754	2.38258e-05
	Med1	ENSRNOG00000005606	Protein Coding	-0.225968	766.187	5.91403e-08	5.95559e-09	-0.167657	710.632	0.00514286	0.000843067
	Kctd5	ENSRNOG00000005607	Protein Coding	0.106975	322.771	0.000586071	0.000150284	0.179303	222.452	0.0114244	0.00221943
	Neurod1	ENSRNOG00000005609	Protein Coding	-0.773571	335.825	6.54383e-17	1.15634e-18	-0.578783	288.634	9.53754e-06	5.31508e-07
	Zbtb49	ENSRNOG00000005633	Protein Coding	-0.181872	96.4143	0.00194556	0.000569603	-0.212923	89.4291	0.0252032	0.00589279
	Lingo2	ENSRNOG00000005634	Protein Coding	-0.854276	95.0148	1.30933e-19	1.49206e-21	-0.785939	133.152	1.31904e-07	4.01552e-09
	Ar	ENSRNOG00000005639	Protein Coding	0.555373	110.107	1.03809e-07	1.1074e-08	0.44111	104.498	0.00182057	0.000236186
	AABR06050322.1	ENSRNOG00000005643	Pseudogene	-1.22119	20.3529	9.14565e-23	5.96855e-25	-0.76224	28.732	2.72307e-05	1.76838e-06
	Pgf	ENSRNOG00000005650	Protein Coding	0.314846	11.1784	0.0320371	0.0134662	0.467942	11.812	0.0353078	0.00906562
	Aurkb	ENSRNOG00000005659	Protein Coding	1.02265	108.679	2.00313e-05	3.64325e-06	1.04858	76.9405	0.000164551	1.41053e-05
	Grm7	ENSRNOG00000005662	Protein Coding	-0.266561	487.705	2.3835e-06	3.47115e-07	-0.216084	392.482	0.0141311	0.00287901
	Astn1	ENSRNOG00000005667	Processed Transcript	-0.138853	5568.75	0.00105533	0.000288679	-0.131244	4903.76	0.0419306	0.0112133
	Car8	ENSRNOG00000005669	Protein Coding	0.474948	77.7186	1.21288e-07	1.31335e-08	0.401937	63.6224	0.00140359	0.000172672
	Runx1t1	ENSRNOG00000005673	Protein Coding	0.407305	281.187	1.16101e-09	8.13435e-11	0.473237	332.034	0.0025466	0.000357916
	Fap	ENSRNOG00000005679	Protein Coding	1.04397	9.80849	1.34366e-05	2.34803e-06	0.92251	7.55099	0.00120887	0.000144783
	Slc6a11	ENSRNOG00000005697	Protein Coding	0.346316	829.757	3.2353e-06	4.87244e-07	0.426272	672.221	0.00199612	0.000265156
	Nsg1	ENSRNOG00000005700	Protein Coding	-0.234803	3370.07	6.1302e-13	2.22497e-14	-0.229799	2949.52	8.54193e-07	3.30608e-08
	Bfsp1	ENSRNOG00000005707	Protein Coding	0.278567	13.0453	0.0401514	0.0174191	0.626792	14.7757	0.000829646	9.31337e-05
	Mmp16	ENSRNOG00000005708	Protein Coding	-0.368709	340.957	2.08348e-12	8.21048e-14	-0.304583	297.224	0.00182223	0.000236766
	Rbm7	ENSRNOG00000005710	Protein Coding	-0.116715	260.801	0.00286526	0.000876982	-0.2584	242.347	0.00283039	0.000408006
	Ptprd	ENSRNOG00000005711	Protein Coding	0.432417	1891.26	9.07229e-11	5.11911e-12	0.420867	1743.73	3.8603e-05	2.65188e-06
	Grin3a	ENSRNOG00000005723	Protein Coding	0.949358	127.778	4.03295e-12	1.67635e-13	0.911543	138.55	1.18158e-07	3.55564e-09
	Pclo	ENSRNOG00000005726	Protein Coding	-0.188583	3954.91	0.00742248	0.00255278	-0.222979	4610.16	0.00901638	0.00165276
	Birc3	ENSRNOG00000005731	Protein Coding	0.495568	13.6799	0.000172295	3.8775e-05	0.526107	13.5949	0.00568422	0.000949743
	Cpsf2	ENSRNOG00000005733	Protein Coding	-0.135199	892.644	1.66045e-05	2.96496e-06	-0.253668	736.606	0.00240829	0.000334136
	Il27ra	ENSRNOG00000005747	Protein Coding	-0.847697	12.2635	2.3596e-08	2.19614e-09	-1.03305	10.0854	8.43808e-06	4.62633e-07
	Btbd11	ENSRNOG00000005758	Protein Coding	0.595004	160.625	2.98302e-10	1.87188e-11	0.759415	171.377	5.22032e-09	1.12133e-10
	Arl1	ENSRNOG00000005763	Protein Coding	-0.0879891	1095.65	0.0178869	0.00693206	-0.167988	761.192	0.0395772	0.0104274
	Tbc1d20	ENSRNOG00000005766	Protein Coding	-0.17352	382.053	8.9044e-07	1.17965e-07	-0.160238	358.933	0.00760087	0.00134305
	Bcl11b	ENSRNOG00000005776	Protein Coding	-0.901023	1099.53	1.09082e-12	4.17271e-14	-0.962019	879.326	2.3906e-17	8.85762e-20
	Slc10a1	ENSRNOG00000005794	Protein Coding	-0.41287	31.1182	8.71033e-06	1.45303e-06	-0.593316	17.193	0.00141359	0.000174257
	Ctnna1	ENSRNOG00000005796	Protein Coding	0.378703	1295.99	1.47059e-13	4.71741e-15	0.435241	1144.92	1.10077e-10	1.58182e-12
	Sla	ENSRNOG00000005797	Protein Coding	0.464048	22.5896	0.000637553	0.000164701	0.800282	17.3978	1.96328e-05	1.20124e-06
	Oxtr	ENSRNOG00000005806	Protein Coding	1.10982	13.7957	2.75936e-07	3.27051e-08	0.742559	10.8716	0.00923812	0.0017052
	Ptpn7	ENSRNOG00000005807	Protein Coding	0.289394	22.1719	0.0176308	0.00682132	0.424578	21.9487	0.0336517	0.00853087
	Arhgdib	ENSRNOG00000005809	Protein Coding	0.366462	161.704	1.9834e-06	2.8367e-07	0.233255	162.826	0.0436007	0.0118105
	Lyc2	ENSRNOG00000005825	Protein Coding	0.352255	414.896	0.000120455	2.62195e-05	0.33249	444.66	0.0101293	0.00190902
	Fam19a4	ENSRNOG00000005830	Protein Coding	0.776201	11.7184	2.03694e-06	2.91737e-07	0.671746	10.2664	0.00410576	0.00063749
	Erp44	ENSRNOG00000005841	Protein Coding	-0.0711111	530.705	0.0192516	0.00754119	-0.254588	388.884	0.0298219	0.00733678
	Zfp280d	ENSRNOG00000005842	Protein Coding	-0.196337	895.009	2.21171e-11	1.09364e-12	-0.310569	654.206	0.0127956	0.00255574
	Tmf1	ENSRNOG00000005851	Protein Coding	0.210973	657.21	7.38071e-06	1.21233e-06	0.295945	382.297	0.00699294	0.00121252
	Lrrc3b	ENSRNOG00000005857	Protein Coding	-1.67497	82.6081	8.43753e-25	3.72742e-27	-1.64439	68.5026	4.90348e-21	8.10209e-24
	Ssfa2	ENSRNOG00000005865	Protein Coding	0.190936	929.154	0.00108641	0.000298217	0.235878	740.267	0.00433701	0.000680346
	Ttc21b	ENSRNOG00000005868	Protein Coding	0.245463	189.598	5.86432e-07	7.48643e-08	0.261573	158.599	0.00342195	0.000511271
	Il1rn	ENSRNOG00000005871	Protein Coding	-1.0894	5.65057	1.03333e-08	8.86009e-10	-1.04832	4.24195	4.49817e-05	3.16214e-06
	Tle2	ENSRNOG00000005874	Protein Coding	0.559471	231.54	7.37917e-07	9.60552e-08	0.631587	142.31	6.309e-05	4.64362e-06
	Maml2	ENSRNOG00000005879	Protein Coding	-0.725538	214.531	4.35649e-13	1.51996e-14	-0.697187	302.004	8.37269e-11	1.16124e-12
	Tle1	ENSRNOG00000005882	Protein Coding	-1.13134	689.331	4.55678e-31	5.49009e-34	-1.13862	556.652	4.48916e-26	1.79818e-29
	Nek10	ENSRNOG00000005883	Protein Coding	-0.781625	57.6348	1.02118e-13	3.19887e-15	-0.843423	67.7884	3.33548e-09	6.81391e-11
	Serbp1	ENSRNOG00000005890	Protein Coding	-0.198652	1991	5.19814e-08	5.18622e-09	-0.172145	1554.39	0.0311566	0.00775016
	Pde4b	ENSRNOG00000005905	Protein Coding	0.519136	630.714	4.69783e-19	5.94304e-21	0.517024	538.418	1.05368e-08	2.43214e-10
	Nnmt	ENSRNOG00000005930	Protein Coding	1.131	22.7503	2.65769e-13	8.91233e-15	0.832898	20.0637	6.31828e-05	4.65361e-06
	MLIP	ENSRNOG00000005934	Protein Coding	-0.512463	137.089	9.60884e-09	8.17137e-10	-0.427623	281.703	0.000458747	4.64213e-05
	Cfap46	ENSRNOG00000005953	Protein Coding	1.07854	34.6683	9.76087e-12	4.41262e-13	1.02615	27.0754	1.6682e-06	7.09143e-08
	Erich5	ENSRNOG00000005956	Protein Coding	-1.17816	41.2991	4.43447e-21	4.14062e-23	-1.15156	45.6214	2.05973e-11	2.50608e-13
	Slc4a7	ENSRNOG00000005957	Protein Coding	0.359678	394.032	3.30703e-06	4.99043e-07	0.410652	310.146	0.00118443	0.000141409
	Rrbp1	ENSRNOG00000005958	Protein Coding	0.322731	1193.35	2.77372e-09	2.09839e-10	0.369318	1194.29	0.000380601	3.74084e-05
	RGD1311744	ENSRNOG00000005960	Protein Coding	0.941602	117.909	4.40293e-08	4.31672e-09	0.825226	92.8095	5.62153e-05	4.07851e-06
	Rab2a	ENSRNOG00000005963	Protein Coding	-0.255167	2169	2.63937e-06	3.88618e-07	-0.254754	1553.51	0.000362453	3.54068e-05
	Nr4a3	ENSRNOG00000005964	Protein Coding	-0.185678	1203.77	0.0209836	0.0083081	-0.237024	983.453	0.0286984	0.00697761
	Lrrc1	ENSRNOG00000005970	Protein Coding	0.689828	133.842	1.7511e-10	1.04697e-11	0.501129	99.1054	0.000417179	4.15048e-05
	Gpr176	ENSRNOG00000005971	Protein Coding	-0.577027	342.217	4.13111e-17	7.07184e-19	-0.519347	248.059	4.85614e-10	8.18935e-12
	Etv6	ENSRNOG00000005984	Protein Coding	0.424239	41.2674	6.68232e-06	1.0889e-06	0.409264	49.1914	0.00579709	0.000969762
	Arl8a	ENSRNOG00000005988	Protein Coding	0.144635	2677.3	4.38018e-06	6.80776e-07	0.184105	2462.37	0.0260327	0.00612857
	Scn1a	ENSRNOG00000005989	Protein Coding	0.25117	786.539	0.000526379	0.000133392	0.282452	715.939	0.00534255	0.000883826
	Lhx6	ENSRNOG00000005996	Protein Coding	0.542184	58.0167	9.26474e-09	7.84154e-10	0.678547	55.407	0.000184077	1.6057e-05
	Smoc1	ENSRNOG00000005998	Protein Coding	0.465052	90.4408	4.18447e-06	6.47416e-07	0.431813	68.9311	0.00853059	0.00154834
	Ctnna2	ENSRNOG00000006003	Protein Coding	-0.378259	1183.89	2.67538e-19	3.20992e-21	-0.400273	1108.84	2.52715e-12	2.36219e-14
	Mns1	ENSRNOG00000006009	Protein Coding	0.956928	42.3002	3.64445e-09	2.83579e-10	0.618575	30.9822	0.00386122	0.000590283
	Asap2	ENSRNOG00000006056	Protein Coding	0.306366	664.247	0.000241536	5.5982e-05	0.355283	590.869	0.000286791	2.68956e-05
	Matn2	ENSRNOG00000006060	Protein Coding	-0.333525	899.081	0.0002921	6.92419e-05	-0.376467	725.923	0.000159066	1.35635e-05
	Hs1bp3	ENSRNOG00000006062	Protein Coding	0.0991561	329.12	0.00826209	0.00288012	0.225258	276.774	0.00121407	0.000145589
	Tmem117	ENSRNOG00000006068	Protein Coding	0.521677	88.8077	3.8918e-09	3.05072e-10	0.458129	83.5206	0.00500897	0.000814597
	Lynx1	ENSRNOG00000006086	Protein Coding	0.264736	658.575	3.42717e-07	4.13429e-08	0.349991	3604.81	5.04237e-06	2.52977e-07
	Rnf20	ENSRNOG00000006087	Protein Coding	-0.196591	784.794	4.09302e-12	1.70748e-13	-0.170318	606.598	0.00794449	0.00141984
	Cd44	ENSRNOG00000006094	Protein Coding	0.38206	150.258	0.00167808	0.000483121	0.355543	110.769	0.0237135	0.00544903
	Tbc1d31	ENSRNOG00000006103	Protein Coding	-0.205282	284.104	4.28085e-07	5.278e-08	-0.305254	232.873	0.00214627	0.0002894
	Jph1	ENSRNOG00000006110	Protein Coding	-1.02783	246.657	3.4331e-27	8.78956e-30	-0.946673	195.346	8.83321e-14	6.3246e-16
	Hk2	ENSRNOG00000006116	Protein Coding	0.249397	148.482	0.000769105	0.000202585	0.252458	231.553	0.042993	0.0115964
	Shh	ENSRNOG00000006120	Protein Coding	0.603822	10.2606	6.5259e-05	1.33663e-05	0.856551	9.2229	0.000438494	4.39108e-05
	Pdpk1	ENSRNOG00000006136	Protein Coding	-0.184741	634.289	0.000901923	0.000242822	-0.210325	621.873	0.0325063	0.00816728
	Stx18	ENSRNOG00000006139	Protein Coding	-0.125656	517.647	0.000134101	2.94928e-05	-0.136075	375.914	0.0134274	0.00271009
	Cntn3	ENSRNOG00000006144	Protein Coding	-0.3607	182.018	0.00176215	0.000509958	-0.421791	139.703	0.00488388	0.000789852
	Pde1a	ENSRNOG00000006154	Protein Coding	0.315197	758.008	0.000620255	0.000159859	0.279502	630.98	0.0176898	0.0037865
	Bach2	ENSRNOG00000006170	Protein Coding	0.351222	69.3975	3.68676e-05	7.11442e-06	0.350768	91.9321	0.00152082	0.000189836
	Grid2	ENSRNOG00000006174	Protein Coding	0.272711	106.047	0.000100708	2.1547e-05	0.344374	89.5186	0.00910174	0.00167661
	Slc30a3	ENSRNOG00000006204	Protein Coding	-1.27406	2069.44	1.63543e-34	4.92598e-38	-1.14116	1500.97	1.64852e-17	5.943e-20
	Tmem106b	ENSRNOG00000006206	Protein Coding	-0.189426	1284.74	2.08288e-07	2.39447e-08	-0.285928	777.315	0.0385931	0.010114
	Copa	ENSRNOG00000006247	Protein Coding	-0.128731	2843.09	3.49532e-06	5.31844e-07	-0.125013	2385.65	0.00142897	0.000176511
	Trim37	ENSRNOG00000006248	Protein Coding	-0.12011	2030.94	1.41893e-05	2.49096e-06	-0.188263	1659.7	0.00158064	0.000199089
	Nipal4	ENSRNOG00000006255	Protein Coding	0.676687	185.736	2.96273e-07	3.53088e-08	0.650427	169.838	3.44843e-06	1.63857e-07
	Papolg	ENSRNOG00000006261	Protein Coding	-0.0833918	334.759	0.0148147	0.00558526	-0.181172	290.448	0.0454947	0.0124466
	Tspyl5	ENSRNOG00000006278	Protein Coding	-0.167991	208.507	0.00555205	0.00183898	-0.220529	183.709	0.0455124	0.0124605
	Slc38a2	ENSRNOG00000006305	Protein Coding	0.294718	2072.4	1.4818e-05	2.6125e-06	0.298792	1690.02	0.00403511	0.000622885
	Zfp202	ENSRNOG00000006312	Protein Coding	0.174696	119.66	0.00316783	0.000978336	0.263114	86.4918	0.0125699	0.00249297
	Trpc6	ENSRNOG00000006324	Protein Coding	-1.48312	430.595	1.88448e-31	1.70284e-34	-1.6075	322.146	4.20326e-28	6.31373e-32
	Rcc2	ENSRNOG00000006327	Protein Coding	-0.391023	569.664	4.17291e-18	6.17976e-20	-0.306549	414.778	0.00202832	0.000270352
	Elovl5	ENSRNOG00000006331	Protein Coding	0.30301	520.546	7.57382e-14	2.31929e-15	0.310321	473.261	0.000615291	6.55588e-05
	Fyco1	ENSRNOG00000006336	Protein Coding	0.228327	441.564	0.00271106	0.000824655	0.218718	433.271	0.0173173	0.00369029
	Tle6	ENSRNOG00000006350	Protein Coding	0.555681	13.9208	1.57115e-05	2.79131e-06	0.700522	12.9428	0.00117119	0.00013945
	Lrrn3	ENSRNOG00000006368	Protein Coding	-0.278261	1082.31	3.59825e-10	2.29948e-11	-0.307398	826.356	0.000212563	1.89659e-05
	RGD1310852	ENSRNOG00000006370	Protein Coding	-0.386146	209.739	6.42902e-10	4.29893e-11	-0.431487	168.422	3.9207e-05	2.70515e-06
	Mga	ENSRNOG00000006378	Protein Coding	-0.147887	843.459	0.0214117	0.00849712	-0.221774	797.573	0.0341299	0.00868627
	Tldc2	ENSRNOG00000006395	Protein Coding	0.510937	3.05257	0.0104888	0.00380112	0.817465	2.26048	0.00465096	0.0007438
	Chrm5	ENSRNOG00000006397	Protein Coding	0.925587	75.3008	4.16253e-09	3.28489e-10	0.853335	70.5358	4.04478e-06	1.96297e-07
	Tbc1d14	ENSRNOG00000006400	Protein Coding	-0.16604	1641.81	1.84571e-06	2.62216e-07	-0.162952	1532.53	0.00180314	0.000233111
	Pvrl1	ENSRNOG00000006403	Protein Coding	0.227454	365.025	0.00840151	0.00293336	0.36797	407.537	0.0135347	0.00273379
	Akap5	ENSRNOG00000006410	Protein Coding	-0.324387	704.004	2.44371e-08	2.27932e-09	-0.307391	655.434	0.000154527	1.31068e-05
	Cav2	ENSRNOG00000006411	Protein Coding	0.502672	214.078	1.00741e-09	6.95373e-11	0.329394	126.536	0.0211537	0.00473554
	Zhx1	ENSRNOG00000006412	Protein Coding	-0.151009	1365.69	1.70797e-05	3.06182e-06	-0.266873	1164.2	0.0187558	0.00405411
	Samhd1	ENSRNOG00000006418	Protein Coding	-0.35429	100.646	1.16101e-09	8.13641e-11	-0.370957	100.938	0.000796717	8.89584e-05
	Kcnk16	ENSRNOG00000006422	Protein Coding	1.29065	19.068	3.06457e-08	2.91842e-09	1.34131	13.7866	6.86182e-07	2.5493e-08
	Syt1	ENSRNOG00000006426	Protein Coding	0.162544	7623	0.0454859	0.020117	0.250047	5263.52	0.0205298	0.00454926
	Rph3al	ENSRNOG00000006454	Protein Coding	0.462326	71.8893	2.95472e-08	2.80343e-09	0.458655	63.8882	0.000332583	3.19561e-05
	Eif2b2	ENSRNOG00000006467	Protein Coding	-0.100763	436.591	0.00370394	0.00116771	-0.140424	419.398	0.0176915	0.00378883
	Cdk2	ENSRNOG00000006469	Protein Coding	0.340367	63.9292	1.84302e-05	3.33168e-06	0.337854	48.3782	0.0220244	0.0049812
	Camk1g	ENSRNOG00000006470	Protein Coding	0.67628	363.167	9.50067e-17	1.76945e-18	0.689572	313.617	1.10049e-11	1.23099e-13
	Pvalb	ENSRNOG00000006471	Protein Coding	0.576413	655.641	2.27181e-12	9.04388e-14	0.439626	390.25	0.00107709	0.000126412
	Lama5	ENSRNOG00000006479	Protein Coding	0.420406	147.595	0.00408008	0.00130022	0.449731	158.261	0.0147042	0.00302113
	Neo1	ENSRNOG00000006490	Protein Coding	0.1848	1354.26	1.50663e-05	2.66459e-06	0.179885	1290.32	0.00118016	0.000140801
	Sema3c	ENSRNOG00000006526	Protein Coding	-0.55974	402.723	0.000155794	3.47878e-05	-0.69944	320.046	9.12709e-05	7.11997e-06
	Slc6a1	ENSRNOG00000006527	Protein Coding	0.302782	6478.25	1.77744e-11	8.56595e-13	0.332227	6026.66	1.33896e-05	7.77683e-07
	Mrc2	ENSRNOG00000006548	Protein Coding	0.478591	225.432	4.64141e-05	9.16631e-06	0.631608	259.8	3.95981e-07	1.36607e-08
	Cyfip2	ENSRNOG00000006557	Protein Coding	-0.140171	20747.6	0.000455534	0.000113701	-0.149231	20957.4	0.00414983	0.00064558
	Akap8	ENSRNOG00000006559	Protein Coding	-0.174399	1269.36	0.000122699	2.67573e-05	-0.142021	853.518	0.028581	0.00694203
	Plekhg3	ENSRNOG00000006570	Protein Coding	0.465806	1718.94	2.14161e-05	3.91769e-06	0.601514	1406.08	1.25026e-05	7.17404e-07
	Meox2	ENSRNOG00000006588	Protein Coding	-0.802807	17.9914	7.88654e-11	4.35898e-12	-0.825538	13.1261	0.000244274	2.2246e-05
	Fam163b	ENSRNOG00000006591	Protein Coding	-1.40716	883.042	2.80962e-30	3.80822e-33	-1.27883	541.137	1.4297e-14	8.44706e-17
	Htr3a	ENSRNOG00000006595	Protein Coding	0.769882	109.543	5.70471e-11	3.06142e-12	0.82967	94.7584	1.29228e-09	2.42643e-11
	LOC100364190	ENSRNOG00000006617	Protein Coding	0.313909	272.402	8.03594e-06	1.33247e-06	0.343589	283.116	0.000458	4.6277e-05
	Cys1	ENSRNOG00000006627	Protein Coding	-0.310292	163.968	9.94414e-08	1.05332e-08	-0.301179	125.265	0.000337525	3.25661e-05
	Sema3e	ENSRNOG00000006631	Protein Coding	0.396416	520.618	1.06245e-06	1.43473e-07	0.362869	461.923	0.00310154	0.000453925
	Scn9a	ENSRNOG00000006639	Protein Coding	0.198821	88.6946	0.0334029	0.0141359	0.444012	106.082	0.000365669	3.57943e-05
	Dbh	ENSRNOG00000006641	Protein Coding	-1.05268	3.78692	1.54258e-07	1.71836e-08	-1.19067	3.33846	3.35925e-06	1.5836e-07
	Kdm4c	ENSRNOG00000006644	Protein Coding	-0.305461	260.668	4.61316e-13	1.61877e-14	-0.307618	208.363	0.0201212	0.00443489
	Thrb	ENSRNOG00000006649	Protein Coding	0.281059	734.629	0.000152204	3.39173e-05	0.310576	775.162	0.00176349	0.000227014
	Slc38a4	ENSRNOG00000006653	Protein Coding	0.81997	26.8896	4.08645e-05	7.98212e-06	0.917598	25.6314	0.000191517	1.68005e-05
	Usp2	ENSRNOG00000006663	Protein Coding	-0.716448	482.098	1.47804e-26	4.30352e-29	-0.623699	538.396	1.40235e-12	1.26299e-14
	Rai2	ENSRNOG00000006670	Protein Coding	-0.250988	96.3222	2.33819e-05	4.30077e-06	-0.299809	62.035	0.00865331	0.00157408
	Fam101b	ENSRNOG00000006674	Protein Coding	-1.27422	45.3981	2.67663e-19	3.22485e-21	-1.08974	48.0967	8.27797e-10	1.49212e-11
	Nedd4	ENSRNOG00000006683	Protein Coding	-0.418769	8178.85	3.91097e-33	1.57067e-36	-0.46844	6661.15	1.83797e-08	4.42652e-10
	Cav1	ENSRNOG00000006694	Protein Coding	0.404042	395.451	1.97299e-06	2.81982e-07	0.450583	384.069	3.38505e-06	1.59998e-07
	Fgd6	ENSRNOG00000006701	Protein Coding	0.2167	179.014	0.0411206	0.0179263	0.26186	181.526	0.0278	0.00667997
	Zfp398	ENSRNOG00000006703	Protein Coding	-0.200986	233.209	9.07635e-05	1.9269e-05	-0.264985	218.509	0.00415863	0.000647782
	Itga11	ENSRNOG00000006723	Protein Coding	-1.35204	58.3695	3.0655e-15	7.23285e-17	-1.29675	60.3409	3.22231e-10	5.18314e-12
	Slc24a4	ENSRNOG00000006729	Protein Coding	-0.841109	313.458	3.20034e-13	1.09088e-14	-0.762999	265.954	7.90066e-10	1.4162e-11
	Spo11	ENSRNOG00000006732	Protein Coding	-1.54216	2.07956	2.08129e-11	1.0187e-12	-0.819863	1.23029	0.00419311	0.000653783
	Srgap2	ENSRNOG00000006733	Protein Coding	0.314613	887.493	3.39186e-15	8.10504e-17	0.432406	810.058	1.75236e-12	1.60566e-14
	Fbxo32	ENSRNOG00000006738	Protein Coding	0.575375	82.2022	5.61899e-08	5.64719e-09	0.680163	92.0153	1.1885e-08	2.77903e-10
	Gatsl3	ENSRNOG00000006740	Protein Coding	0.337365	34.8327	0.0171526	0.00661221	0.509859	36.3736	0.010618	0.0020236
	Rbm18	ENSRNOG00000006763	Protein Coding	-0.144038	920.975	1.02306e-05	1.74207e-06	-0.265616	804.872	0.0303706	0.00750902
	Laptm4b	ENSRNOG00000006766	Protein Coding	0.231954	799.872	1.77883e-06	2.51733e-07	0.200128	696.97	0.0126872	0.00252321
	Mmp19	ENSRNOG00000006778	Protein Coding	-0.962096	45.1383	5.60047e-13	2.02427e-14	-0.790504	37.2117	4.76422e-06	2.37352e-07
	Neb	ENSRNOG00000006783	Protein Coding	-0.504067	35.5159	2.54434e-05	4.72848e-06	-0.689076	48.6385	0.000136732	1.13031e-05
	Ddit3	ENSRNOG00000006789	Protein Coding	-0.253328	333.408	2.10354e-09	1.54809e-10	-0.336311	310.215	2.93558e-05	1.93579e-06
	Zfp146	ENSRNOG00000006796	Protein Coding	-0.148881	264.321	2.58196e-05	4.80747e-06	-0.294061	222.217	0.0142709	0.00291462
	Lrrn1	ENSRNOG00000006802	Protein Coding	-0.603148	1208.44	4.25327e-21	3.92872e-23	-0.644989	969.047	9.34189e-09	2.12358e-10
	Lancl2	ENSRNOG00000006810	Protein Coding	-0.135745	760.415	0.00665638	0.00225288	-0.193157	612.7	0.0186991	0.00404092
	Hdac11	ENSRNOG00000006824	Protein Coding	0.561478	1899.32	2.14049e-18	3.04096e-20	0.584371	1487.96	1.20419e-11	1.36868e-13
	Baz1a	ENSRNOG00000006828	Protein Coding	0.412064	64.5238	2.83973e-05	5.34445e-06	0.622592	62.4564	8.51703e-05	6.56731e-06
	Ano4	ENSRNOG00000006841	Protein Coding	0.846043	607.058	3.65723e-26	1.17501e-28	0.819478	426.935	4.39178e-16	1.9131e-18
	Ovol2	ENSRNOG00000006850	Protein Coding	0.894801	11.0785	9.30682e-05	1.97957e-05	1.03008	8.83666	0.000166117	1.43044e-05
	Ndnf	ENSRNOG00000006857	Protein Coding	0.630088	106.614	3.72171e-06	5.69654e-07	0.549595	88.2923	0.00115494	0.000137168
	Etv1	ENSRNOG00000006867	Protein Coding	0.730391	1658.05	3.64365e-15	8.77987e-17	0.708422	1338.68	2.45799e-07	8.01199e-09
	Msx1	ENSRNOG00000006876	Protein Coding	0.597779	111.705	0.000449034	0.000111898	0.694281	66.1926	0.00181064	0.000234353
	Efnb1	ENSRNOG00000006877	Protein Coding	0.516596	167.991	1.52393e-10	8.97373e-12	0.565673	142.207	1.28485e-06	5.28172e-08
	Akap14	ENSRNOG00000006899	Protein Coding	0.945877	7.92027	1.1025e-06	1.49269e-07	0.910627	5.88925	0.000488431	4.99387e-05
	Sptb	ENSRNOG00000006911	Protein Coding	-0.486639	2612	6.24867e-15	1.57158e-16	-0.443442	2909.51	8.34002e-07	3.21959e-08
	Zfp786	ENSRNOG00000006925	Protein Coding	-0.409872	67.8571	1.9852e-11	9.64694e-13	-0.446343	74.6704	0.00246065	0.000342793
	Eepd1	ENSRNOG00000006931	Protein Coding	-0.467213	294.481	9.32556e-06	1.5669e-06	-0.432368	291.811	0.00158604	0.000200122
	Acvr1b	ENSRNOG00000006934	Protein Coding	-0.188906	756.915	2.68143e-06	3.9543e-07	-0.182303	684.133	0.0051255	0.000839451
	Ncf4	ENSRNOG00000006940	Protein Coding	0.522414	16.6901	4.3889e-05	8.62137e-06	0.606179	18.4736	0.00206729	0.000277094
	Prex1	ENSRNOG00000006952	Protein Coding	0.160181	2323.01	0.00120079	0.00033299	0.224692	2340.29	0.0168329	0.00356599
	Gria4	ENSRNOG00000006957	Protein Coding	-0.128485	900.873	0.0192911	0.00756051	-0.21395	637.338	0.0269278	0.00640311
	Stk32c	ENSRNOG00000006962	Protein Coding	-1.01666	1110.95	1.66894e-25	6.70257e-28	-1.00591	862.311	3.0314e-19	8.04448e-22
	Ctse	ENSRNOG00000006963	Protein Coding	0.596746	36.3236	1.32041e-07	1.44436e-08	0.594365	40.9751	0.000432778	4.32518e-05
	Aff4	ENSRNOG00000006965	Protein Coding	-0.131836	3354.91	0.000200022	4.55071e-05	-0.220566	2616.51	0.0119752	0.00234744
	Ntn3	ENSRNOG00000006970	Protein Coding	0.46164	160.473	5.19885e-08	5.19102e-09	0.468351	113.506	0.00146112	0.000181141
	Med6	ENSRNOG00000006976	Protein Coding	-0.15904	162.006	0.000245702	5.7096e-05	-0.255077	139.671	0.0120472	0.00236335
	Mterfd3	ENSRNOG00000006978	Protein Coding	-0.181235	103.353	0.000369513	8.99112e-05	-0.338034	57.894	0.0180462	0.00387724
	Mapk11	ENSRNOG00000006984	Protein Coding	0.272684	580.887	0.00426621	0.00136767	0.277252	406.238	0.044284	0.0120422
	Ano6	ENSRNOG00000006995	Protein Coding	-0.533555	420.007	3.68523e-15	8.89857e-17	-0.512125	400.913	2.77464e-10	4.43176e-12
	Grhl2	ENSRNOG00000007000	Protein Coding	-0.307254	9.95555	0.0383657	0.0165344	-0.532627	11.0753	0.0187953	0.00406735
	Mei1	ENSRNOG00000007003	Protein Coding	-1.33802	267.256	1.43182e-16	2.717e-18	-1.48214	221.655	7.39421e-19	2.07328e-21
	Ly75	ENSRNOG00000007012	Protein Coding	0.258	65.7074	0.00496798	0.00162233	0.351058	52.2428	0.0182338	0.00392394
	Cnksr2	ENSRNOG00000007014	Protein Coding	-0.180794	2275.33	0.00741261	0.00254864	-0.24578	2034.56	0.00947173	0.00176184
	Mapkbp1	ENSRNOG00000007018	Protein Coding	-0.294324	820.512	3.49078e-08	3.35409e-09	-0.210474	732.253	0.0264783	0.00626295
	Asic2	ENSRNOG00000007019	Protein Coding	0.338922	471.284	2.78478e-09	2.11095e-10	0.465508	433.954	3.05025e-09	6.21596e-11
	Galm	ENSRNOG00000007023	Protein Coding	0.354466	264.704	9.73351e-14	3.0295e-15	0.34843	249.509	1.8035e-05	1.08723e-06
	Hgf	ENSRNOG00000007027	Protein Coding	0.89076	45.54	5.63378e-14	1.68844e-15	0.705073	35.9697	3.38462e-05	2.27901e-06
	Epha7	ENSRNOG00000007030	Protein Coding	-1.31084	1234.28	2.46735e-26	7.55564e-29	-1.35584	1215.83	2.06341e-22	2.78951e-25
	Trim9	ENSRNOG00000007031	Protein Coding	-0.323517	2726.57	3.09071e-13	1.05041e-14	-0.319864	2544.23	1.0285e-09	1.88479e-11
	Amigo2	ENSRNOG00000007032	Protein Coding	0.835039	178.623	6.61865e-11	3.61501e-12	0.949497	165.317	3.6849e-10	6.12479e-12
	Sorcs2	ENSRNOG00000007033	Protein Coding	0.363301	1123.8	5.4373e-12	2.32832e-13	0.314151	1138.5	4.04478e-06	1.96101e-07
	Hipk2	ENSRNOG00000007034	Protein Coding	0.457918	1407.38	2.66392e-05	4.97612e-06	0.442605	1807.96	7.46376e-06	4.00992e-07
	LOC679641	ENSRNOG00000007037	Protein Coding	1.20054	22.1896	1.53236e-09	1.10081e-10	1.039	24.6904	4.77753e-06	2.38255e-07
	Cntn5	ENSRNOG00000007038	Protein Coding	-0.97941	88.4106	1.86759e-17	3.06003e-19	-0.830377	85.5298	6.38412e-09	1.40967e-10
	Ttc18	ENSRNOG00000007046	Protein Coding	-0.376483	416.311	2.11845e-11	1.04115e-12	-0.384565	457.147	6.95465e-07	2.60469e-08
	Plin2	ENSRNOG00000007060	Protein Coding	0.250733	128.914	3.61137e-05	6.95987e-06	0.277195	120.305	0.0137606	0.00278697
	Rin3	ENSRNOG00000007062	Protein Coding	0.457193	76.2408	1.22117e-05	2.11245e-06	0.544304	84.3762	0.000547094	5.67584e-05
	Adhfe1	ENSRNOG00000007069	Protein Coding	0.243649	628.192	5.8675e-05	1.18646e-05	0.244681	460.685	0.0127309	0.00253674
	Wisp1	ENSRNOG00000007078	Protein Coding	-1.65592	18.7136	4.61333e-21	4.33079e-23	-1.62474	18.4622	6.00715e-14	3.91012e-16
	Met	ENSRNOG00000007079	Protein Coding	1.14794	164.942	3.13148e-09	2.39892e-10	1.23154	166.071	5.20771e-09	1.11601e-10
	Xdh	ENSRNOG00000007081	Protein Coding	0.269434	169.299	0.0102398	0.00369856	0.303539	152.559	0.0188701	0.00408732
	Lgmn	ENSRNOG00000007089	Protein Coding	0.203357	1291.27	1.63203e-07	1.8303e-08	0.189155	1132.62	0.0189511	0.00411057
	Cacna1c	ENSRNOG00000007090	Protein Coding	-0.370217	923.278	9.12803e-05	1.93833e-05	-0.277585	1077.05	0.0203856	0.00450848
	S100pbp	ENSRNOG00000007099	Protein Coding	-0.30446	473.669	4.00754e-14	1.17691e-15	-0.327459	305.594	3.82129e-05	2.61934e-06
	Ccdc136	ENSRNOG00000007100	Protein Coding	0.354117	965.09	6.73769e-12	2.93928e-13	0.30034	948.572	1.34705e-06	5.55761e-08
	Acss1	ENSRNOG00000007102	Protein Coding	0.254815	887.459	6.842e-05	1.40652e-05	0.244576	693.181	0.00249267	0.000348215
	Itpr1	ENSRNOG00000007104	Protein Coding	0.311552	7028.05	2.72479e-05	5.09941e-06	0.304702	7104.15	0.000792955	8.83399e-05
	Bmp7	ENSRNOG00000007108	Protein Coding	0.34882	76.7568	0.0261684	0.0106881	0.587715	78.1877	0.0115062	0.00223764
	Ankrd6	ENSRNOG00000007110	Protein Coding	-0.342041	1117.99	3.23576e-13	1.10783e-14	-0.345751	966.187	8.26362e-08	2.37912e-09
	Nop56	ENSRNOG00000007128	Protein Coding	0.132847	1153.23	0.0134194	0.00499205	0.183343	591.283	0.0103897	0.00197057
	B3gat1	ENSRNOG00000007142	Protein Coding	-0.447514	3967.67	3.28911e-10	2.07716e-11	-0.320228	3518.7	0.00136475	0.000166801
	Cdk14	ENSRNOG00000007151	Protein Coding	-0.180105	3216.21	0.00122518	0.000341045	-0.176804	2546.19	0.0466135	0.0128154
	Bhlhe40	ENSRNOG00000007152	Protein Coding	0.223198	906.461	0.0206597	0.00815704	0.238868	765.326	0.0248133	0.00576848
	Gramd1b	ENSRNOG00000007166	Protein Coding	-0.234574	1263.59	1.08102e-07	1.15645e-08	-0.232676	1285.67	2.62482e-05	1.69348e-06
	Map4k3	ENSRNOG00000007172	Protein Coding	0.23875	1819.66	1.87487e-06	2.66548e-07	0.234111	1531.06	0.00784694	0.00139557
	Ttc22	ENSRNOG00000007189	Protein Coding	0.990984	139.642	1.30804e-14	3.47365e-16	1.07849	118.543	4.85614e-10	8.20216e-12
	Rapgef3	ENSRNOG00000007199	Protein Coding	0.321295	1059.17	5.11144e-08	5.09091e-09	0.420736	984.843	2.54673e-07	8.36499e-09
	Ikzf3	ENSRNOG00000007200	Protein Coding	0.423871	13.844	0.0137531	0.00513532	0.57067	17.178	0.0113707	0.00220775
	Sema3d	ENSRNOG00000007202	Protein Coding	0.499916	84.5277	8.60706e-08	8.99161e-09	0.565212	66.0217	0.00140048	0.000171926
	4930452B06Rik	ENSRNOG00000007206	Protein Coding	0.703621	341.828	2.93014e-10	1.83428e-11	0.718902	346.881	5.20667e-09	1.11318e-10
	Id2	ENSRNOG00000007237	Protein Coding	-0.423137	827.783	4.19803e-13	1.45624e-14	-0.534106	714.537	7.71918e-05	5.87094e-06
	Ehmt1	ENSRNOG00000007242	Protein Coding	-0.165813	402.761	2.04208e-06	2.92677e-07	-0.173491	404.971	0.0149448	0.00308443
	Cdkn1b	ENSRNOG00000007249	Protein Coding	0.186785	617.247	0.00116397	0.000321727	0.179664	387.621	0.032271	0.0080936
	Ttc9	ENSRNOG00000007254	Protein Coding	0.237576	429.66	0.0112003	0.00409103	0.251472	319.828	0.0335191	0.00848384
	RGD1311251	ENSRNOG00000007266	Protein Coding	0.979719	5.36759	1.69409e-06	2.3821e-07	0.620252	4.12366	0.0296527	0.00727955
	Map3k9	ENSRNOG00000007271	Protein Coding	0.347791	375.451	0.000127556	2.79125e-05	0.420867	407.79	0.00293628	0.000424887
	Naa60	ENSRNOG00000007280	Protein Coding	-0.351046	1287.24	2.42926e-21	2.07317e-23	-0.315824	759.445	5.07671e-07	1.82509e-08
	Flnc	ENSRNOG00000007281	Protein Coding	0.600018	360.867	4.94156e-10	3.21003e-11	0.600819	386.763	1.24795e-06	5.10502e-08
	Slc2a1	ENSRNOG00000007284	Protein Coding	0.237642	1649.51	0.00213462	0.000631919	0.366222	1354.36	0.000581846	6.11242e-05
	Sntg1	ENSRNOG00000007294	Protein Coding	0.286385	145.092	2.6721e-09	2.01457e-10	0.37463	131.898	0.000156025	1.32495e-05
	C1qtnf6	ENSRNOG00000007300	Protein Coding	-0.856524	27.4983	1.14477e-10	6.55142e-12	-1.02245	29.8031	1.30657e-07	3.97101e-09
	Fbn1	ENSRNOG00000007302	Protein Coding	-1.09897	521.69	7.84121e-20	8.69933e-22	-0.986145	451.956	8.60113e-13	7.19202e-15
	Syde1	ENSRNOG00000007307	Protein Coding	0.427886	82.8087	1.76811e-06	2.50038e-07	0.410696	74.1235	0.0237896	0.00547213
	Slc26a4	ENSRNOG00000007314	Protein Coding	1.04175	49.0363	6.88917e-10	4.63428e-11	0.943899	36.8706	3.53903e-06	1.69048e-07
	Plxna2	ENSRNOG00000007324	Protein Coding	-0.351581	2359.31	1.48321e-13	4.78024e-15	-0.307599	2300.64	1.47636e-08	3.48909e-10
	Frmd6	ENSRNOG00000007329	Protein Coding	0.2449	174.704	0.0017146	0.000494409	0.335753	186.744	0.00160589	0.000203189
	Rragd	ENSRNOG00000007331	Protein Coding	-0.797721	415.507	2.74007e-21	2.37968e-23	-0.878759	383.404	5.56705e-19	1.53308e-21
	Fbln2	ENSRNOG00000007338	Protein Coding	0.182491	511.137	0.0236808	0.00952818	0.311477	465.232	0.00228086	0.00031223
	Dcp1b	ENSRNOG00000007340	Protein Coding	-0.366714	190.247	1.04132e-21	8.36399e-24	-0.230148	187.47	0.00491695	0.00079594
	Mroh8	ENSRNOG00000007341	Protein Coding	-0.344746	105.233	5.37756e-08	5.38565e-09	-0.300868	76.6374	0.0161894	0.00339724
	Grasp	ENSRNOG00000007346	Protein Coding	-0.654305	464.397	1.36551e-16	2.57746e-18	-0.640849	307.662	2.70865e-09	5.3842e-11
	Rac2	ENSRNOG00000007350	Protein Coding	0.493829	51.8578	2.64771e-06	3.89979e-07	0.693556	48.4267	0.000300206	2.84243e-05
	Gca	ENSRNOG00000007359	Protein Coding	0.231357	406.277	3.89336e-09	3.05488e-10	0.206065	222.659	0.0118308	0.0023142
	Rfx4	ENSRNOG00000007360	Protein Coding	0.218386	131.266	0.000904699	0.000243706	0.264498	139.632	0.0028311	0.000408392
	2016-09-04	ENSRNOG00000007367	Protein Coding	0.700975	2800.08	1.01832e-12	3.88003e-14	0.781042	2644.73	7.07556e-14	4.88898e-16
	Rnf144a	ENSRNOG00000007370	Protein Coding	0.132273	180.001	0.041631	0.0181697	0.248829	134.188	0.0289447	0.00706081
	Tac1	ENSRNOG00000007374	Protein Coding	0.944315	79.0978	2.77889e-07	3.29644e-08	0.72425	61.5197	0.00283039	0.000407875
	Nfkbia	ENSRNOG00000007390	Protein Coding	0.205807	241.36	0.000816159	0.000216495	0.203228	198.178	0.0208857	0.00465343
	Ndrg1	ENSRNOG00000007393	Protein Coding	0.594968	1991.33	3.15215e-11	1.60294e-12	0.59895	1565.43	2.05581e-09	3.97241e-11
	Krba1	ENSRNOG00000007405	Protein Coding	-0.336647	549.451	3.02024e-09	2.30764e-10	-0.235782	559.492	0.0217067	0.00489412
	Ebf4	ENSRNOG00000007408	Protein Coding	0.494744	131.406	4.96304e-07	6.22622e-08	0.624411	84.5799	4.30746e-06	2.11361e-07
	Dab1	ENSRNOG00000007410	Protein Coding	-0.157956	549.305	0.00409496	0.00130578	-0.203096	501.081	0.00358237	0.000540441
	Vav2	ENSRNOG00000007422	Protein Coding	0.343649	306.972	4.5995e-06	7.17865e-07	0.418542	244.122	0.00102801	0.000119365
	Ypel4	ENSRNOG00000007428	Protein Coding	-0.532063	633.285	7.35285e-17	1.31037e-18	-0.470083	467.612	4.30746e-06	2.11196e-07
	Unc13d	ENSRNOG00000007439	Protein Coding	0.315363	65.2881	7.60898e-05	1.58811e-05	0.472185	61.6931	5.37911e-05	3.873e-06
	Dzank1	ENSRNOG00000007440	Protein Coding	0.223077	497.458	0.000119963	2.60943e-05	0.244629	439.89	0.00167337	0.000213151
	Klhl32	ENSRNOG00000007441	Protein Coding	-0.41832	137.692	4.77221e-06	7.46497e-07	-0.404638	132.343	0.00180203	0.000232878
	Jag1	ENSRNOG00000007443	Protein Coding	0.464095	98.3233	4.2289e-06	6.54819e-07	0.517337	109.129	2.7267e-05	1.77757e-06
	Tmem132e	ENSRNOG00000007455	Protein Coding	-0.694806	251.854	2.53536e-16	5.02745e-18	-0.617639	244.785	3.15242e-06	1.46478e-07
	Calb1	ENSRNOG00000007456	Protein Coding	-0.499958	1004.21	9.58376e-05	2.04232e-05	-0.642693	643.466	0.000122718	9.93563e-06
	Serping1	ENSRNOG00000007457	Protein Coding	0.829261	143.506	8.87701e-06	1.48529e-06	0.7722	156.89	0.000485917	4.95844e-05
	2016-09-08	ENSRNOG00000007462	Protein Coding	0.221465	3747.61	1.45215e-12	5.64238e-14	0.296007	3249.69	3.09822e-07	1.03626e-08
	Gpihbp1	ENSRNOG00000007475	Protein Coding	-0.46777	3.52613	0.0163181	0.00623232	-0.696757	3.22824	0.00839742	0.00151828
	Edn3	ENSRNOG00000007477	Protein Coding	0.350113	18.382	0.0151116	0.00571843	0.543605	16.6677	0.0180463	0.00387816
	Cry2	ENSRNOG00000007478	Protein Coding	0.0861588	1853.67	0.000678696	0.000176591	0.144307	1543.3	0.00587695	0.00098653
	Mtmr4	ENSRNOG00000007496	Protein Coding	0.0982776	1945	0.00740336	0.00254509	0.18585	1616.15	0.00100753	0.000116583
	Adam17	ENSRNOG00000007503	Protein Coding	0.365745	340.795	3.20821e-15	7.65011e-17	0.398418	255.263	3.37543e-10	5.52657e-12
	Lrtm2	ENSRNOG00000007508	Protein Coding	-0.9837	663.844	6.36718e-23	4.12332e-25	-0.945057	606.384	5.56705e-19	1.51256e-21
	Tmem43	ENSRNOG00000007519	Protein Coding	-0.551265	440.117	3.50451e-25	1.47214e-27	-0.467781	361.461	1.91892e-07	6.11072e-09
	Phactr3	ENSRNOG00000007524	Protein Coding	0.0951082	1012.6	0.0021859	0.000648856	0.200024	1140.16	0.00593205	0.000998872
	Bmf	ENSRNOG00000007529	Protein Coding	0.405403	70.7686	4.89387e-05	9.72632e-06	0.513695	66.5274	5.43256e-05	3.92237e-06
	Fhl3	ENSRNOG00000007541	Protein Coding	0.459842	20.1605	0.000258569	6.03846e-05	0.494071	21.3507	0.0324144	0.00814093
	Asns	ENSRNOG00000007546	Protein Coding	-0.428419	1114.18	5.5937e-08	5.61336e-09	-0.47069	864.058	1.22123e-06	4.94798e-08
	Polr3f	ENSRNOG00000007548	Protein Coding	-0.189908	525.594	3.11648e-11	1.58014e-12	-0.268337	334.699	0.0159978	0.00334983
	Inadl	ENSRNOG00000007551	Protein Coding	0.786094	218.343	1.53621e-07	1.70819e-08	0.861542	206.396	2.14663e-07	6.88959e-09
	Rem1	ENSRNOG00000007567	Protein Coding	0.394846	19.0912	0.0254363	0.0103303	0.608667	19.9182	0.0127184	0.00253069
	Spata6	ENSRNOG00000007568	Protein Coding	0.503603	90.3874	1.48364e-10	8.7067e-12	0.302259	66.0727	0.00997777	0.00187545
	Padi2	ENSRNOG00000007574	Protein Coding	0.469688	905.458	5.01348e-08	4.97738e-09	0.459352	865.676	1.92822e-05	1.17786e-06
	Lppr1	ENSRNOG00000007575	Protein Coding	-0.792938	165.031	9.40774e-17	1.74742e-18	-0.771414	140.561	4.08009e-13	3.22779e-15
	Zfp830	ENSRNOG00000007578	Protein Coding	-0.215173	152.397	8.69536e-06	1.4501e-06	-0.291731	115.325	0.00262785	0.000371572
	Pygb	ENSRNOG00000007583	Protein Coding	0.237487	4529.76	1.86963e-17	3.07851e-19	0.189792	4164.18	3.46583e-06	1.64858e-07
	Tcp11l2	ENSRNOG00000007587	Protein Coding	-0.514852	336.557	1.84675e-19	2.15083e-21	-0.563779	277.238	5.54903e-09	1.20027e-10
	Slc45a3	ENSRNOG00000007591	Protein Coding	0.995249	50.0516	2.60252e-11	1.29734e-12	1.16558	38.4477	2.32426e-09	4.5503e-11
	Rffl	ENSRNOG00000007596	Protein Coding	0.520983	825.115	6.62675e-08	6.75317e-09	0.617271	472.296	4.43353e-08	1.19873e-09
	Afap1	ENSRNOG00000007599	Protein Coding	0.238216	240.173	8.19373e-05	1.72266e-05	0.322082	272.033	0.000571369	5.97918e-05
	Igsf1	ENSRNOG00000007600	Protein Coding	0.59359	1144.05	2.45349e-08	2.28968e-09	0.646337	937.729	1.84928e-07	5.86117e-09
	Rnf43	ENSRNOG00000007606	Protein Coding	0.644539	143.86	2.65789e-10	1.6465e-11	0.855241	141.151	1.42236e-11	1.65937e-13
	Nr4a1	ENSRNOG00000007607	Protein Coding	0.359919	539.568	0.00112662	0.000310443	0.53948	400.99	0.000111769	8.94283e-06
	Ptp4a3	ENSRNOG00000007628	Protein Coding	0.417	735.122	1.90472e-06	2.71262e-07	0.56792	484.18	0.000161771	1.38206e-05
	Rsl24d1	ENSRNOG00000007630	Protein Coding	-0.187586	578.444	2.99255e-07	3.57243e-08	-0.237197	305.294	0.0275712	0.00660705
	Mss51	ENSRNOG00000007632	Protein Coding	-0.252699	76.8261	0.00771136	0.00266568	-0.360543	50.8822	0.0167347	0.00354268
	Cadps2	ENSRNOG00000007636	Protein Coding	0.918665	754.555	3.39137e-12	1.39605e-13	0.879622	757.102	2.45584e-09	4.85709e-11
	Npbwr1	ENSRNOG00000007640	Protein Coding	0.523343	0.424563	0.0284443	0.0117458	0.542114	0.490319	0.0369591	0.00958584
	Mbtps2	ENSRNOG00000007644	Protein Coding	-0.275655	174.142	3.44413e-06	5.23047e-07	-0.23386	105.591	0.0495557	0.0138382
	Kcnj9	ENSRNOG00000007645	Protein Coding	-0.501971	1070.57	4.92483e-14	1.46608e-15	-0.436548	873.097	2.14401e-05	1.329e-06
	Rab11b	ENSRNOG00000007648	Protein Coding	0.110559	2987.08	2.50039e-05	4.63928e-06	0.290102	2381.06	0.0124114	0.00245407
	Dnm2	ENSRNOG00000007649	Protein Coding	0.186537	1393.77	1.25574e-06	1.71881e-07	0.259868	1382.57	7.67594e-05	5.82267e-06
	Cd63	ENSRNOG00000007650	Protein Coding	0.426798	894.811	1.0205e-11	4.64655e-13	0.346104	614.682	7.51309e-05	5.68034e-06
	Lrig3	ENSRNOG00000007654	Protein Coding	0.229311	86.2219	0.00688381	0.00233987	0.31498	75.3887	0.0211921	0.00474839
	Nacad	ENSRNOG00000007674	Protein Coding	0.457782	1068.92	1.00837e-09	6.97049e-11	0.523117	1160.09	9.58364e-07	3.78605e-08
	Gpr63	ENSRNOG00000007675	Protein Coding	-0.357512	135.107	0.000204938	4.68208e-05	-0.301718	87.6411	0.0316861	0.00791994
	Zfp263	ENSRNOG00000007678	Protein Coding	-0.210803	224.961	1.13588e-07	1.22484e-08	-0.342658	179.647	0.000840449	9.4641e-05
	Cyth4	ENSRNOG00000007679	Protein Coding	0.260377	228.883	2.18642e-05	4.00514e-06	0.257522	219.996	0.0184945	0.0039893
	Gria3	ENSRNOG00000007682	Protein Coding	-0.20442	4035.5	6.21303e-05	1.26756e-05	-0.275008	2821.67	0.0281346	0.00678713
	2016-09-03	ENSRNOG00000007686	Protein Coding	-0.106055	2535.19	0.00156894	0.000448785	-0.153638	2499.82	0.00183568	0.000238973
	Cmpk2	ENSRNOG00000007690	Protein Coding	-0.125559	327.25	0.00255131	0.000771669	-0.224007	288.701	0.00868978	0.00158289
	Osbpl2	ENSRNOG00000007691	Protein Coding	-0.113255	923.955	7.61172e-10	5.1509e-11	-0.191306	850.129	0.00213653	0.00028781
	Unc13c	ENSRNOG00000007694	Protein Coding	-1.36197	233.7	1.69975e-14	4.60294e-16	-1.51163	239.845	1.83606e-15	8.64159e-18
	Kcnj10	ENSRNOG00000007705	Protein Coding	0.377151	916.028	1.29592e-05	2.25681e-06	0.420566	954.867	2.11903e-05	1.31246e-06
	Zfp467	ENSRNOG00000007707	Protein Coding	-0.713104	305.719	3.5329e-18	5.17875e-20	-0.674792	317.572	1.79e-08	4.30201e-10
	Fam57a	ENSRNOG00000007722	Protein Coding	0.345125	109.489	1.26402e-08	1.10983e-09	0.267891	78.8501	0.048902	0.0136163
	Mcam	ENSRNOG00000007726	Protein Coding	0.945181	507.895	1.90243e-14	5.2336e-16	0.993397	380.252	5.6428e-13	4.58377e-15
	LOC691995	ENSRNOG00000007731	Protein Coding	0.499033	601.043	0.00100261	0.00027295	0.512213	447.027	0.00218578	0.000295385
	Hm13	ENSRNOG00000007738	Protein Coding	0.220602	779.297	2.76071e-08	2.60272e-09	0.329936	498.851	0.0052401	0.000864255
	Ehd3	ENSRNOG00000007744	Protein Coding	-0.616084	1722.87	1.05532e-24	4.76803e-27	-0.604073	1731.49	2.54529e-20	5.09771e-23
	Tex15	ENSRNOG00000007748	Protein Coding	-0.448891	92.7392	0.00245513	0.000739806	-0.593115	87.7276	0.00046465	4.70653e-05
	Insm2	ENSRNOG00000007754	Protein Coding	-1.59894	6.75175	2.51851e-20	2.61713e-22	-0.583688	4.62348	0.03477	0.00888575
	Pm20d2	ENSRNOG00000007755	Protein Coding	-0.35892	62.1569	2.48945e-05	4.61773e-06	-0.470674	67.9769	1.3001e-05	7.51862e-07
	Ppp3cb	ENSRNOG00000007757	Protein Coding	-0.13437	4992.59	0.0180374	0.00700036	-0.261872	2878.73	0.0108452	0.00207542
	Plod1	ENSRNOG00000007763	Protein Coding	0.246412	440.711	3.29064e-06	4.96404e-07	0.393865	402.062	1.52196e-08	3.61973e-10
	Frmd4b	ENSRNOG00000007764	Protein Coding	-0.388531	299.517	2.18388e-06	3.15522e-07	-0.366088	312.529	1.15986e-05	6.62631e-07
	Frzb	ENSRNOG00000007765	Protein Coding	-0.951803	313.187	2.92975e-14	8.39803e-16	-0.940685	271.855	1.09901e-10	1.57379e-12
	2016-03-02	ENSRNOG00000007769	Protein Coding	0.159778	1015.57	3.9419e-06	6.06127e-07	0.258925	1037.96	0.000295208	2.78328e-05
	Stau1	ENSRNOG00000007781	Protein Coding	-0.142457	1012.48	1.81868e-09	1.32293e-10	-0.143566	916.527	0.000257062	2.36313e-05
	Glod4	ENSRNOG00000007788	Protein Coding	-0.137568	621.095	0.000674627	0.000175328	-0.274669	444.441	0.00155484	0.000195172
	Fam151a	ENSRNOG00000007799	Protein Coding	0.278808	163.772	0.00695769	0.00236848	0.284057	151.714	0.0410995	0.010954
	Arf5	ENSRNOG00000007806	Protein Coding	-0.152521	2283.07	2.21625e-06	3.20644e-07	-0.231042	1630.61	0.0141719	0.0028889
	Nap1l5	ENSRNOG00000007808	Protein Coding	0.373788	2225.08	4.2289e-06	6.54928e-07	0.337465	1492.87	0.0107086	0.00204338
	Kctd6	ENSRNOG00000007817	Protein Coding	-0.32865	374.331	0.000122482	2.66976e-05	-0.496487	332.319	2.01303e-05	1.23672e-06
	Dyrk2	ENSRNOG00000007821	Protein Coding	0.467606	610.855	5.99851e-10	3.97793e-11	0.452329	451.995	0.000157248	1.33769e-05
	Acot11	ENSRNOG00000007837	Protein Coding	0.298741	139.375	0.000606956	0.000156188	0.261946	141.543	0.0185816	0.00400994
	Prdm10	ENSRNOG00000007853	Protein Coding	-0.207376	128.37	0.00024177	5.60489e-05	-0.251185	137.499	0.0118308	0.00231438
	Wscd1	ENSRNOG00000007869	Protein Coding	0.495127	2675.18	3.75281e-10	2.40391e-11	0.514866	2666.89	3.89601e-07	1.34016e-08
	Wdr72	ENSRNOG00000007876	Protein Coding	-0.581065	7.56167	0.000351802	8.51424e-05	-0.731367	7.85699	0.00280251	0.000402141
	Mst4	ENSRNOG00000007879	Protein Coding	-1.54299	43.6143	5.12204e-33	2.82844e-36	-1.41776	33.8207	1.68173e-13	1.25464e-15
	Usp1	ENSRNOG00000007890	Protein Coding	-0.44741	335.905	1.27872e-20	1.25176e-22	-0.541701	229.228	9.46521e-05	7.41691e-06
	Mpdz	ENSRNOG00000007894	Protein Coding	-0.611017	1813.24	9.27865e-24	5.12375e-26	-0.608634	1391.71	2.15808e-14	1.31828e-16
	Klhl38	ENSRNOG00000007896	Protein Coding	-0.554457	7.647	0.00110349	0.000303681	-0.500583	7.07352	0.0348936	0.00892607
	Tspan33	ENSRNOG00000007900	Protein Coding	-0.317592	676.867	8.47209e-14	2.61138e-15	-0.352623	564.882	3.61851e-06	1.73026e-07
	Tmed10	ENSRNOG00000007901	Protein Coding	0.113724	1033.15	0.00236007	0.000708138	0.222592	831.528	0.0149272	0.00307932
	Chga	ENSRNOG00000007912	Protein Coding	0.27084	1369.04	1.17464e-07	1.27075e-08	0.296411	1458.66	0.00328159	0.000485371
	Ptk2	ENSRNOG00000007916	Protein Coding	-0.337928	1705.34	3.95836e-15	9.63758e-17	-0.367361	1398.92	1.30062e-10	1.9146e-12
	Mios	ENSRNOG00000007924	Protein Coding	-0.133226	211.304	1.65637e-05	2.95644e-06	-0.253706	158.167	0.0126832	0.00252115
	Map2k5	ENSRNOG00000007926	Protein Coding	-0.203167	501.727	3.57278e-11	1.83123e-12	-0.206627	384.39	0.00151365	0.000188865
	Edem1	ENSRNOG00000007944	Protein Coding	0.197535	221.387	1.3482e-05	2.35664e-06	0.249328	165.179	0.000712975	7.81802e-05
	Bcl2l1	ENSRNOG00000007946	Protein Coding	0.23136	821.345	4.88441e-08	4.84028e-09	0.380028	618.605	2.25294e-05	1.41006e-06
	Nf2	ENSRNOG00000007948	Protein Coding	-0.175298	2331.67	6.54685e-05	1.34191e-05	-0.234717	2110.44	0.00175553	0.000225638
	Galnt14	ENSRNOG00000007951	Protein Coding	-0.323467	309.447	0.00317102	0.00097964	-0.390705	341.341	0.00333499	0.000494939
	Timp4	ENSRNOG00000007955	Protein Coding	0.326654	265.51	2.23749e-06	3.24504e-07	0.284065	206.31	0.00589883	0.000992688
	Phospho2	ENSRNOG00000007979	Protein Coding	-0.207897	392.827	3.73242e-07	4.54561e-08	-0.252473	282.02	0.0359477	0.00925691
	Klhl23	ENSRNOG00000007981	Protein Coding	-0.243601	734.734	3.48548e-11	1.78474e-12	-0.406415	615.208	0.000193413	1.70248e-05
	Slc9a1	ENSRNOG00000007982	Protein Coding	0.328573	1218.59	7.62369e-08	7.89542e-09	0.470883	1118.83	5.75646e-06	2.95432e-07
	Timm22	ENSRNOG00000007988	Protein Coding	0.092387	281.157	0.0274035	0.011252	0.154036	240.771	0.0199645	0.00439335
	Adipor2	ENSRNOG00000007990	Protein Coding	0.356183	762.858	4.79997e-06	7.52044e-07	0.460693	588.382	7.06469e-07	2.66712e-08
	Sh3tc1	ENSRNOG00000007993	Protein Coding	0.258539	59.5533	0.00245552	0.000740106	0.373452	51.9821	0.0084904	0.00153934
	Akna	ENSRNOG00000008005	Protein Coding	0.435777	202.77	9.62629e-09	8.19104e-10	0.590634	189.608	6.95465e-07	2.60345e-08
	LOC100911395	ENSRNOG00000008011	Protein Coding	0.447327	30.6282	1.35758e-06	1.87076e-07	0.613436	28.4648	0.000361073	3.5254e-05
	Abcb1a	ENSRNOG00000008012	Protein Coding	0.265396	591.454	0.0295671	0.0122899	0.293056	472.302	0.0241991	0.00558692
	Pxk	ENSRNOG00000008024	Protein Coding	0.238351	587.655	1.57917e-08	1.41903e-09	0.233671	411.18	0.000698012	7.6155e-05
	Bend5	ENSRNOG00000008025	Protein Coding	0.276838	119.778	0.00234643	0.000703341	0.458372	107.618	0.000996428	0.000115099
	C2cd4c	ENSRNOG00000008026	Protein Coding	-0.917321	133.704	2.62388e-11	1.31194e-12	-0.847595	84.6603	1.92048e-05	1.17217e-06
	Murc	ENSRNOG00000008027	Protein Coding	-0.586538	14.0123	3.42366e-06	5.19393e-07	-0.484745	13.5375	0.0235544	0.0054027
	Shc2	ENSRNOG00000008030	Protein Coding	-0.357572	750.6	3.13655e-13	1.06756e-14	-0.223175	566.286	0.00435708	0.000685692
	Tmeff1	ENSRNOG00000008034	Protein Coding	-0.277682	1036.56	3.69022e-05	7.12293e-06	-0.352627	669.873	0.000605627	6.42865e-05
	Slamf9	ENSRNOG00000008045	Protein Coding	0.523501	2.16395	0.035077	0.0149412	0.693762	2.74708	0.0191261	0.00415523
	Khk	ENSRNOG00000008047	Protein Coding	0.299001	102.242	2.942e-10	1.84318e-11	0.46144	70.4834	0.000438571	4.39405e-05
	Itpk1	ENSRNOG00000008051	Protein Coding	0.273945	510.881	3.50118e-06	5.33087e-07	0.289925	537.192	0.000241017	2.18668e-05
	Krt7	ENSRNOG00000008057	Protein Coding	1.04997	5.33139	1.34068e-07	1.46923e-08	0.730244	4.67675	0.0113379	0.00219866
	Tmprss5	ENSRNOG00000008058	Protein Coding	0.700846	74.922	8.05181e-08	8.35497e-09	0.808853	59.7896	2.89661e-06	1.31691e-07
	Nuak1	ENSRNOG00000008061	Protein Coding	-0.528508	458.047	3.7419e-11	1.9273e-12	-0.360409	412.703	0.00331862	0.000491845
	Naga	ENSRNOG00000008064	Protein Coding	0.299767	421.22	4.92106e-15	1.22285e-16	0.38233	467.009	1.5341e-06	6.44459e-08
	LOC102554884	ENSRNOG00000008067	Protein Coding	-0.345458	81.783	1.65048e-07	1.85347e-08	-0.339423	85.3344	0.00106797	0.00012486
	Kcnh6	ENSRNOG00000008078	Protein Coding	0.380772	69.7042	1.55438e-05	2.75762e-06	0.556641	55.0421	8.99841e-05	7.00607e-06
	Hrh3	ENSRNOG00000008080	Protein Coding	0.822779	1352.43	1.00639e-14	2.61703e-16	0.851692	944.668	1.23949e-09	2.30248e-11
	Rgs6	ENSRNOG00000008082	Protein Coding	-0.856158	123.479	9.81294e-13	3.71926e-14	-0.744733	90.4596	1.61202e-06	6.79611e-08
	Dpf3	ENSRNOG00000008086	Protein Coding	-0.680973	65.0016	9.05342e-10	6.19468e-11	-0.591462	84.4562	2.41653e-05	1.53423e-06
	Btbd3	ENSRNOG00000008088	Protein Coding	-0.867191	1789.96	1.03503e-28	1.87054e-31	-0.794137	1402.5	3.10148e-17	1.19574e-19
	Onecut1	ENSRNOG00000008095	Protein Coding	-1.0001	1.02205	3.06522e-05	5.81498e-06	-0.86753	1.12358	0.00221581	0.000300885
	Lrrc4	ENSRNOG00000008098	Protein Coding	-0.407405	838.495	2.0897e-14	5.8432e-16	-0.308788	1114.82	0.000395974	3.91572e-05
	Galnt12	ENSRNOG00000008099	Protein Coding	-0.820111	13.8285	2.45544e-10	1.51246e-11	-0.511929	7.88577	0.0243468	0.00563565
	Rgs20	ENSRNOG00000008100	Protein Coding	0.200039	288.834	8.84711e-05	1.87468e-05	0.16411	222.809	0.0252032	0.00588983
	RGD1561149	ENSRNOG00000008113	Protein Coding	0.461999	138.21	0.00833586	0.00290667	0.508475	147.333	0.0302428	0.00746834
	Mfng	ENSRNOG00000008133	Protein Coding	0.317232	87.1375	1.28833e-06	1.76692e-07	0.390805	71.9884	0.0251456	0.0058747
	Cdk18	ENSRNOG00000008137	Protein Coding	0.48167	237.395	1.49959e-07	1.6622e-08	0.596938	196.965	6.41606e-05	4.74169e-06
	RGD1309108	ENSRNOG00000008138	Protein Coding	0.423394	142.787	2.16345e-07	2.50338e-08	0.360325	144.797	0.0109606	0.00210464
	Brpf1	ENSRNOG00000008142	Protein Coding	-0.409138	683.31	1.23795e-21	1.03163e-23	-0.301548	661.829	4.7026e-05	3.31553e-06
	Traf3	ENSRNOG00000008145	Protein Coding	0.277395	900.345	2.22099e-06	3.21664e-07	0.313966	868.485	1.90149e-05	1.15773e-06
	Tox2	ENSRNOG00000008146	Protein Coding	0.486204	216.826	4.19288e-05	8.21947e-06	0.576389	195.903	0.000124468	1.01068e-05
	Fam214a	ENSRNOG00000008150	Protein Coding	-0.173888	714.472	0.00160535	0.000460088	-0.181461	648.085	0.0309963	0.00769911
	Plscr4	ENSRNOG00000008151	Protein Coding	0.348908	65.6563	6.1793e-05	1.25913e-05	0.368301	52.8395	0.0211619	0.00473949
	Syn2	ENSRNOG00000008157	Protein Coding	-0.253232	5273.19	0.00056108	0.000143199	-0.295721	5044.27	0.000989228	0.00011397
	Abhd6	ENSRNOG00000008167	Protein Coding	-0.235287	951.052	1.32718e-14	3.53115e-16	-0.309832	992.99	2.72605e-05	1.77442e-06
	Appl2	ENSRNOG00000008174	Protein Coding	0.2984	807.443	1.39882e-10	8.15361e-12	0.24742	686.46	0.00382011	0.000582427
	Nppa	ENSRNOG00000008176	Protein Coding	0.984557	137.285	2.22299e-10	1.36147e-11	1.00018	136.235	3.03862e-08	7.77456e-10
	Nxn	ENSRNOG00000008178	Protein Coding	0.184435	261.877	0.0177816	0.00688679	0.285645	262.744	0.0105306	0.0020031
	Lyn	ENSRNOG00000008180	Protein Coding	0.499365	234.779	1.60126e-16	3.07069e-18	0.383225	235.273	7.26948e-05	5.46704e-06
	Ubash3b	ENSRNOG00000008187	Protein Coding	-0.516248	283.341	4.35655e-11	2.28107e-12	-0.451206	281.007	7.99668e-05	6.11402e-06
	LOC100911867	ENSRNOG00000008190	Protein Coding	0.251793	497.34	5.96066e-05	1.20755e-05	0.377283	354.099	0.000611423	6.49935e-05
	Slc48a1	ENSRNOG00000008192	Protein Coding	0.306666	1750.44	1.92859e-09	1.40481e-10	0.244927	1696.97	0.00212403	0.000285717
	Cr1l	ENSRNOG00000008193	Protein Coding	-0.282365	203.144	2.068e-10	1.25409e-11	-0.234794	182.677	0.0111675	0.00215164
	Ywhaz	ENSRNOG00000008195	Protein Coding	-0.136943	17045.7	0.00410581	0.00131027	-0.209924	9051.93	0.00298369	0.000433092
	Synpr	ENSRNOG00000008203	Protein Coding	-0.934881	1007.42	5.35455e-31	6.72007e-34	-0.888643	604.107	1.0488e-18	3.07341e-21
	St3gal1	ENSRNOG00000008209	Protein Coding	0.255117	65.3818	0.0386594	0.0166826	0.389293	75.464	0.0160044	0.00335201
	Trim47	ENSRNOG00000008215	Protein Coding	0.370084	72.9175	0.000388131	9.51818e-05	0.622831	57.839	4.26609e-05	2.98191e-06
	Ccdc33	ENSRNOG00000008219	Protein Coding	-0.3969	28.9423	0.00961038	0.00343214	-0.673758	25.6572	0.00256995	0.000362283
	Cnr1	ENSRNOG00000008223	Protein Coding	0.33543	4627.3	2.77276e-05	5.20517e-06	0.308149	4111.77	0.0191746	0.00417057
	Lrrc61	ENSRNOG00000008234	Protein Coding	0.267477	239.313	2.03185e-10	1.23115e-11	0.300677	139.17	0.000179882	1.56627e-05
	Unc13b	ENSRNOG00000008237	Protein Coding	0.224311	650.553	0.000212792	4.87756e-05	0.20955	545.228	0.027765	0.006666
	RGD1305207	ENSRNOG00000008242	Protein Coding	0.57262	0.777105	0.0225487	0.00900024	0.615238	0.458669	0.0177766	0.00381398
	Emilin1	ENSRNOG00000008246	Protein Coding	0.331201	127.488	0.000591159	0.000151737	0.341706	91.8234	0.0220434	0.00498879
	Fnbp1	ENSRNOG00000008258	Protein Coding	0.610395	1251.4	7.03881e-13	2.58302e-14	0.701063	1013.48	1.03009e-12	8.8196e-15
	Clec1a	ENSRNOG00000008259	Protein Coding	-0.799934	53.3569	8.56176e-15	2.20491e-16	-0.595531	38.3958	0.000308547	2.92912e-05
	Cep152	ENSRNOG00000008260	Protein Coding	-0.26663	124.485	5.35213e-05	1.07069e-05	-0.26927	107.755	0.0121758	0.00239652
	Dcdc2c	ENSRNOG00000008266	Protein Coding	-1.5918	1.31238	3.45079e-12	1.4257e-13	-0.75017	0.724085	0.00727043	0.00127308
	Cntrob	ENSRNOG00000008270	Protein Coding	0.379903	57.454	2.18254e-06	3.15219e-07	0.41024	39.4377	0.00701789	0.0012172
	Adcy1	ENSRNOG00000008276	Protein Coding	-1.20771	3805	1.32167e-12	5.12878e-14	-1.26833	4390.22	7.73013e-12	8.12801e-14
	Bag1	ENSRNOG00000008277	Protein Coding	-0.135187	510.144	0.00289737	0.000887684	-0.313065	469.719	4.82493e-06	2.41343e-07
	Cftr	ENSRNOG00000008284	Protein Coding	0.635662	44.6316	0.00993436	0.00356879	0.850302	30.6979	0.00242215	0.000336181
	Hif1a	ENSRNOG00000008292	Protein Coding	-0.221033	1104.91	3.13221e-14	9.02554e-16	-0.293128	801.031	0.00599157	0.0010122
	Dock7	ENSRNOG00000008298	Protein Coding	-0.12496	832.253	0.00121412	0.000337358	-0.174588	701.545	0.0177035	0.00379563
	Allc	ENSRNOG00000008299	Protein Coding	-1.19587	17.7149	2.94074e-18	4.25167e-20	-1.28125	14.0861	1.37063e-11	1.59215e-13
	Zbtb8a	ENSRNOG00000008300	Protein Coding	-0.596476	20.0738	3.96747e-08	3.84398e-09	-0.587771	21.7571	0.00255437	0.000359264
	Tagln2	ENSRNOG00000008301	Protein Coding	0.469946	226.762	8.58024e-05	1.81296e-05	0.38334	221.762	0.0171849	0.00365691
	Nanp	ENSRNOG00000008307	Protein Coding	-0.200891	128.451	0.000115028	2.49054e-05	-0.380751	113.437	0.000399845	3.95801e-05
	Stra6	ENSRNOG00000008312	Protein Coding	0.520302	89.6617	0.000485826	0.000122115	0.601214	75.6587	0.0109232	0.00209581
	Vps39	ENSRNOG00000008316	Protein Coding	-0.157043	1514.21	4.92482e-09	3.96685e-10	-0.129571	1420.17	0.000227765	2.05276e-05
	Pitpnm3	ENSRNOG00000008323	Protein Coding	0.418044	344.286	0.00233439	0.000699028	0.444125	337.823	0.00729715	0.00128025
	Smo	ENSRNOG00000008332	Protein Coding	-0.595304	203.745	9.04397e-11	5.08872e-12	-0.403914	164.993	0.00468821	0.000751165
	Tnfrsf11b	ENSRNOG00000008336	Protein Coding	0.299147	140.692	0.0335653	0.0142181	0.37339	130.624	0.0167316	0.0035403
	Gjd2	ENSRNOG00000008337	Protein Coding	-0.365966	132.024	0.00713168	0.00243737	-0.355549	86.247	0.0369135	0.00957215
	Pcgf1	ENSRNOG00000008360	Protein Coding	-0.285914	140.911	5.66789e-09	4.63219e-10	-0.227825	106.245	0.0216747	0.00488474
	Olr1	ENSRNOG00000008375	Protein Coding	0.777099	19.0468	2.68795e-07	3.17642e-08	0.65758	14.4875	0.00264988	0.000375288
	Myo1f	ENSRNOG00000008409	Protein Coding	0.348131	87.9001	2.99486e-06	4.48026e-07	0.412886	88.6453	0.000614826	6.54785e-05
	Sec23b	ENSRNOG00000008411	Protein Coding	0.224455	321.969	5.19814e-08	5.18771e-09	0.273232	262.762	0.000541986	5.61742e-05
	Gprc5a	ENSRNOG00000008412	Protein Coding	0.725608	4.69191	0.00117006	0.000323586	0.660432	4.09333	0.0236673	0.00543688
	Nab2	ENSRNOG00000008415	Protein Coding	-0.243791	546.866	3.76527e-09	2.93925e-10	-0.190703	504.304	0.0377203	0.00983425
	Gimap5	ENSRNOG00000008416	Protein Coding	0.348188	12.0778	0.0288181	0.0119294	0.642343	11.3799	0.00342304	0.00051191
	Mtg2	ENSRNOG00000008418	Protein Coding	-0.186468	420.818	1.94779e-06	2.77795e-07	-0.13836	364.125	0.0151165	0.00313351
	Aagab	ENSRNOG00000008424	Protein Coding	-0.398943	450.389	1.93619e-19	2.26472e-21	-0.418307	167.295	2.36289e-07	7.69015e-09
	Necap2	ENSRNOG00000008427	Protein Coding	0.145471	495.276	0.00106875	0.000292672	0.225001	421.641	0.00329881	0.000488083
	Drd2	ENSRNOG00000008428	Protein Coding	0.783056	44.4538	1.80491e-05	3.25373e-06	0.731732	37.6684	0.00142897	0.000176445
	Gabbr2	ENSRNOG00000008431	Protein Coding	-0.214996	4905.4	1.3379e-05	2.33528e-06	-0.162363	5079.39	0.0280468	0.0067524
	Ss18l1	ENSRNOG00000008437	Protein Coding	-0.277956	242.947	6.19205e-09	5.08855e-10	-0.257148	220.136	0.0283581	0.00686376
	Cttnbp2	ENSRNOG00000008440	Protein Coding	-0.376058	3643.4	4.12105e-10	2.65427e-11	-0.333938	2947.77	7.70335e-05	5.85504e-06
	Cbl	ENSRNOG00000008444	Protein Coding	-0.204549	338.065	0.0122203	0.00450469	-0.172011	270.332	0.0295946	0.00725857
	Dact1	ENSRNOG00000008445	Protein Coding	0.328388	39.3314	0.00636385	0.00214077	0.443897	31.1372	0.00987996	0.0018536
	Tmem132d	ENSRNOG00000008447	Protein Coding	0.232079	205.56	0.0037399	0.00118055	0.305966	240.675	0.00532765	0.000880828
	Fut8	ENSRNOG00000008451	Protein Coding	-0.217152	615.476	9.76979e-11	5.53229e-12	-0.266252	500.314	0.00104226	0.000121437
	Eid1	ENSRNOG00000008452	Protein Coding	-0.173942	3087.45	1.53142e-07	1.702e-08	-0.396273	1954.92	0.0123465	0.00243583
	Rundc3b	ENSRNOG00000008463	Protein Coding	-0.280156	578.71	6.32836e-12	2.73848e-13	-0.389122	469.777	0.000612954	6.52483e-05
	Tmem176b	ENSRNOG00000008465	Protein Coding	0.284106	1041.76	1.75563e-06	2.47921e-07	0.231239	1041.78	0.0124049	0.00245155
	Agbl2	ENSRNOG00000008467	Protein Coding	0.759988	21.9273	3.0322e-05	5.74779e-06	0.641833	20.9023	0.0050831	0.000831254
	Lrrc43	ENSRNOG00000008470	Protein Coding	0.489466	37.7742	9.27041e-08	9.74045e-09	0.509861	32.6012	0.00345489	0.000517403
	Kif21b	ENSRNOG00000008471	Protein Coding	0.198831	1350.94	8.45019e-05	1.78124e-05	0.345227	1582.06	0.00188891	0.000247606
	Acox3	ENSRNOG00000008474	Protein Coding	0.134638	419.02	2.2042e-07	2.56161e-08	0.138088	412.954	0.0243248	0.0056271
	Slc8a1	ENSRNOG00000008479	Protein Coding	0.403501	790.163	5.40016e-06	8.61803e-07	0.334622	947.16	0.00163454	0.00020755
	Kcnab3	ENSRNOG00000008480	Protein Coding	0.44173	154.714	3.47931e-06	5.29232e-07	0.545035	119.046	0.000190705	1.67196e-05
	Rbms1	ENSRNOG00000008482	Protein Coding	0.475355	90.6059	6.06229e-06	9.79948e-07	0.358147	95.4745	0.019268	0.00419957
	Amotl2	ENSRNOG00000008487	Protein Coding	0.494705	578.542	5.12438e-14	1.53063e-15	0.582449	485.742	4.13372e-12	3.99463e-14
	Ccdc19	ENSRNOG00000008492	Protein Coding	1.21388	38.5701	2.31481e-13	7.69281e-15	1.12127	40.6695	2.65926e-08	6.72405e-10
	Abtb2	ENSRNOG00000008510	Protein Coding	0.503205	106.703	4.4413e-16	9.09664e-18	0.545213	104.824	1.38013e-06	5.71482e-08
	Cdc42ep1	ENSRNOG00000008517	Protein Coding	0.740911	369.383	5.38622e-11	2.87427e-12	0.967055	310.231	8.28048e-11	1.14016e-12
	Gsg1	ENSRNOG00000008518	Protein Coding	0.985674	7.01473	1.54317e-09	1.10935e-10	0.584843	7.00889	0.0160573	0.0033647
	RGD1309079	ENSRNOG00000008519	Protein Coding	-0.577285	150.934	2.12176e-12	8.40398e-14	-0.702679	99.5906	1.09176e-07	3.23067e-09
	Glcci1	ENSRNOG00000008524	Protein Coding	-0.416199	404.223	4.77297e-19	6.07674e-21	-0.480329	311.584	2.00064e-10	3.0853e-12
	Pdzd3	ENSRNOG00000008526	Protein Coding	-0.604123	81.9221	2.77114e-06	4.10524e-07	-0.406126	49.4167	0.0248777	0.00578969
	Dusp15	ENSRNOG00000008534	Protein Coding	0.375187	592.255	1.29444e-08	1.14006e-09	0.361292	475.676	9.97291e-05	7.87966e-06
	Slc9a9	ENSRNOG00000008554	Protein Coding	0.379833	153.052	2.14604e-08	1.98551e-09	0.311025	136.479	0.00246047	0.000342608
	Ccdc30	ENSRNOG00000008560	Protein Coding	-0.4798	631.74	1.74193e-15	3.95257e-17	-0.538979	498.443	3.57964e-08	9.42766e-10
	Vps33a	ENSRNOG00000008562	Protein Coding	-0.159645	623.062	7.14597e-07	9.27685e-08	-0.215067	589.65	9.21853e-05	7.20054e-06
	Nkiras1	ENSRNOG00000008565	Protein Coding	-0.226432	2084.22	2.15066e-07	2.48643e-08	-0.271538	1450.02	9.61903e-05	7.55671e-06
	Tek	ENSRNOG00000008587	Protein Coding	0.314384	270.945	0.00302761	0.000931757	0.295215	204.512	0.0144771	0.00296255
	Ryk	ENSRNOG00000008593	Protein Coding	-0.163994	342.109	0.000906841	0.000244374	-0.233604	312.432	0.0149124	0.00307551
	Ttc12	ENSRNOG00000008595	Protein Coding	0.554605	46.8885	1.91439e-08	1.74236e-09	0.420479	46.4689	0.0127214	0.00253383
	Ttll9	ENSRNOG00000008596	Protein Coding	0.468035	136.714	1.09223e-07	1.17174e-08	0.591618	98.7972	3.99881e-05	2.76705e-06
	Steap4	ENSRNOG00000008602	Protein Coding	0.400194	8.29288	0.0116763	0.00428599	0.739271	6.25401	0.00078677	8.76115e-05
	Agtrap	ENSRNOG00000008619	Protein Coding	0.201822	319.609	0.00180636	0.000524768	0.263455	283.901	0.0121721	0.00239395
	Smad3	ENSRNOG00000008620	Protein Coding	-1.5149	948.378	5.53502e-26	1.91725e-28	-1.50913	898.692	4.74914e-26	2.14011e-29
	Creb5	ENSRNOG00000008622	Protein Coding	0.79608	77.8366	1.17958e-09	8.27243e-11	0.887267	72.7513	1.63532e-07	5.10935e-09
	Ica1	ENSRNOG00000008628	Protein Coding	-0.22665	577.386	2.57548e-07	3.03317e-08	-0.249368	449.274	0.000367044	3.59473e-05
	Cc2d1b	ENSRNOG00000008634	Protein Coding	0.311307	550.732	7.62215e-13	2.81239e-14	0.323221	462.678	4.87093e-07	1.72917e-08
	Gnpnat1	ENSRNOG00000008641	Protein Coding	-0.174523	215.421	0.000152158	3.38918e-05	-0.395088	128.66	0.0269717	0.00641746
	Igfbp3	ENSRNOG00000008645	Protein Coding	0.35202	110.239	0.000537339	0.000136627	0.464599	89.9698	0.000796574	8.89026e-05
	Mitf	ENSRNOG00000008658	Protein Coding	0.390121	54.9079	4.19253e-05	8.21668e-06	0.415409	65.4378	0.0006703	7.21918e-05
	Etl4	ENSRNOG00000008666	Protein Coding	0.421434	854.586	2.20324e-06	3.18651e-07	0.48049	825.041	2.22479e-05	1.38799e-06
	Emp1	ENSRNOG00000008676	Protein Coding	0.537796	52.5069	2.06767e-05	3.76997e-06	0.556529	48.4286	0.00206794	0.000277285
	Antxr1	ENSRNOG00000008678	Protein Coding	0.614747	202.35	9.09588e-12	4.07762e-13	0.522506	188.125	2.27392e-06	9.97373e-08
	Alk	ENSRNOG00000008683	Protein Coding	0.807501	160.64	1.26388e-36	2.53791e-40	0.87469	144.99	4.49978e-13	3.6274e-15
	Nov	ENSRNOG00000008697	Protein Coding	0.843871	1303.94	1.14403e-06	1.55351e-07	0.920336	968.385	1.031e-06	4.09879e-08
	Rnps1	ENSRNOG00000008703	Protein Coding	-0.152445	1303.17	5.71357e-11	3.06904e-12	-0.173106	1124.99	0.000125491	1.02317e-05
	Epx	ENSRNOG00000008707	Protein Coding	0.936238	4.03413	5.39842e-07	6.82391e-08	0.6149	3.442	0.034018	0.00865269
	Arhgap32	ENSRNOG00000008709	Protein Coding	-0.31064	2252.64	0.000506345	0.000127832	-0.317381	2844.77	0.000385747	3.80107e-05
	RGD1304595	ENSRNOG00000008712	Protein Coding	0.229732	242.248	0.000780235	0.000205909	0.261095	171.439	0.00829349	0.00149617
	Nefh	ENSRNOG00000008716	Protein Coding	0.281033	2051.16	0.000298025	7.0781e-05	0.223466	2041.11	0.0359946	0.00927258
	Unc79	ENSRNOG00000008728	Protein Coding	-0.372691	1223.04	4.67559e-12	1.97172e-13	-0.316719	1253.08	1.51506e-08	3.59572e-10
	Tp53i11	ENSRNOG00000008738	Protein Coding	-0.393418	1131.22	1.86563e-05	3.3763e-06	-0.325259	864.808	0.0198856	0.00437201
	Plekha5	ENSRNOG00000008747	Protein Coding	-0.330492	1033.63	3.08124e-05	5.85158e-06	-0.355415	996.334	0.00198994	0.00026411
	Col5a1	ENSRNOG00000008749	Protein Coding	0.535052	404.36	0.0023289	0.000696799	0.638378	247.574	0.00141107	0.000173734
	Csf3r	ENSRNOG00000008759	Protein Coding	0.234017	57.6002	0.0124009	0.00457687	0.44219	51.695	0.00479131	0.000771522
	Otud5	ENSRNOG00000008764	Protein Coding	-0.136352	1998.69	1.54507e-08	1.38219e-09	-0.230045	1723.7	5.90468e-07	2.14354e-08
	Zfhx4	ENSRNOG00000008765	Protein Coding	-0.631278	256.196	1.62336e-05	2.89222e-06	-0.711129	281.24	1.23093e-06	5.01076e-08
	Atg4c	ENSRNOG00000008767	Protein Coding	-0.452132	580.968	7.72446e-16	1.65192e-17	-0.482149	469.185	1.79044e-06	7.68279e-08
	Lrguk	ENSRNOG00000008775	Protein Coding	0.832265	25.7393	4.23636e-09	3.35166e-10	0.751323	23.8987	0.000317698	3.03191e-05
	Pnisr	ENSRNOG00000008782	Protein Coding	-0.224339	4205.71	2.23893e-07	2.60422e-08	-0.236338	2690.11	0.0482315	0.0133776
	Tmem106c	ENSRNOG00000008784	Protein Coding	0.201064	337.358	1.02402e-07	1.08828e-08	0.249527	281.386	0.00826499	0.00148925
	Klf5	ENSRNOG00000008785	Protein Coding	0.401544	52.4808	0.0345074	0.0146604	0.673733	43.6	0.00227172	0.000310297
	Foxj3	ENSRNOG00000008787	Protein Coding	-0.179649	866.688	5.71114e-06	9.17452e-07	-0.225526	850.538	6.423e-05	4.7629e-06
	Ube2e1	ENSRNOG00000008794	Protein Coding	-0.0765812	964.008	0.020872	0.00825344	-0.181335	684.867	0.0046489	0.000743237
	Clip4	ENSRNOG00000008806	Protein Coding	-0.441737	304.77	8.30326e-11	4.61014e-12	-0.354342	263.578	1.70754e-05	1.02083e-06
	Rp1	ENSRNOG00000008807	Protein Coding	1.12306	4.50329	2.58974e-06	3.8079e-07	0.925024	3.37681	0.00101081	0.000117165
	Nsmf	ENSRNOG00000008810	Protein Coding	-0.230109	13458.7	1.65541e-06	2.32106e-07	-0.179962	12896.7	0.0383543	0.0100451
	Gpnmb	ENSRNOG00000008816	Protein Coding	0.59695	216.348	1.41416e-06	1.95441e-07	0.704221	204.224	4.07074e-06	1.97912e-07
	Hmcn2	ENSRNOG00000008820	Protein Coding	0.729402	5.87774	0.000172301	3.8785e-05	0.622534	3.24209	0.0329641	0.00831035
	Ssrp1	ENSRNOG00000008825	Protein Coding	-0.258778	1792.06	2.49158e-21	2.15137e-23	-0.249747	1415.24	2.39057e-08	5.97284e-10
	Sorbs3	ENSRNOG00000008829	Protein Coding	0.488343	761.485	4.12516e-11	2.15163e-12	0.477064	703.437	4.37781e-06	2.15471e-07
	Nfe2l1	ENSRNOG00000008830	Protein Coding	0.193928	2064.79	6.16475e-08	6.22355e-09	0.241629	2172.6	0.000149878	1.25924e-05
	Ass1	ENSRNOG00000008837	Protein Coding	0.896755	145.736	1.04127e-11	4.74634e-13	0.860814	98.0733	5.23803e-07	1.88833e-08
	Orc1	ENSRNOG00000008841	Protein Coding	-0.333481	40.35	4.99521e-06	7.86895e-07	-0.387407	35.602	0.00793143	0.00141675
	Plag1	ENSRNOG00000008846	Protein Coding	-0.955172	188.633	2.68315e-25	1.09104e-27	-0.955811	155.488	9.9539e-18	3.48875e-20
	Slc35b4	ENSRNOG00000008851	Protein Coding	0.0656356	1107.98	0.0067543	0.0022911	0.106256	928.242	0.0117245	0.00228949
	Abcg4	ENSRNOG00000008862	Protein Coding	0.18336	1060.24	9.50871e-06	1.60245e-06	0.22017	904.56	0.000870807	9.86699e-05
	Ppp1r9a	ENSRNOG00000008869	Protein Coding	-0.421668	1158.09	9.18315e-11	5.18626e-12	-0.457618	1184.69	3.14482e-11	3.98378e-13
	Lsm14b	ENSRNOG00000008877	Protein Coding	-0.17097	896.208	2.51447e-07	2.95753e-08	-0.174703	811.615	0.0261238	0.00615424
	Chst11	ENSRNOG00000008885	Protein Coding	-0.188563	328.88	0.0078175	0.00270591	-0.203181	404.814	0.0332262	0.0083864
	Coro2a	ENSRNOG00000008901	Protein Coding	0.225421	113.501	0.0104114	0.00376891	0.394022	123.093	0.00943702	0.00175066
	Draxin	ENSRNOG00000008911	Protein Coding	0.627793	16.2094	0.00187771	0.000547099	0.934209	16.522	0.000224978	2.02201e-05
	Prima1	ENSRNOG00000008915	Protein Coding	0.771564	243.778	4.07122e-09	3.2067e-10	0.778922	189.843	3.14108e-06	1.45793e-07
	Ehbp1	ENSRNOG00000008917	Protein Coding	-0.244607	705.248	1.20512e-13	3.82346e-15	-0.231861	643.943	0.00113993	0.000135043
	Arpp21	ENSRNOG00000008919	Protein Coding	-0.291603	2299.95	0.00391273	0.00123982	-0.237636	1780.76	0.0293158	0.0071763
	Trim14	ENSRNOG00000008922	Protein Coding	0.287714	16.3333	0.00479223	0.00155772	0.477358	11.8914	0.0128272	0.00256389
	Tnfsf15	ENSRNOG00000008930	Protein Coding	-1.38004	14.6506	8.99531e-19	1.18763e-20	-0.846198	11.7273	0.000280592	2.62466e-05
	Csrp1	ENSRNOG00000008937	Protein Coding	0.650037	4751.67	4.11153e-13	1.42418e-14	0.721946	4198.98	1.35572e-11	1.56805e-13
	Nxph1	ENSRNOG00000008939	Protein Coding	0.526322	463.762	2.31785e-13	7.71455e-15	0.49817	325.558	2.8368e-06	1.28545e-07
	Ets1	ENSRNOG00000008941	Protein Coding	0.305357	290.527	3.70019e-06	5.65989e-07	0.266992	225.417	0.00378379	0.000576322
	Penk	ENSRNOG00000008943	Protein Coding	-0.996217	579.65	6.48823e-18	9.90172e-20	-0.854193	406.616	6.92847e-07	2.58447e-08
	Ext2	ENSRNOG00000008944	Protein Coding	-0.154777	607.543	3.19772e-10	2.01463e-11	-0.104637	599.744	0.0432668	0.0116951
	Rasl10a	ENSRNOG00000008951	Protein Coding	-1.26757	467.281	3.94175e-27	1.06855e-29	-1.21027	375.806	8.48858e-21	1.53331e-23
	Tep1	ENSRNOG00000008964	Protein Coding	0.337772	399.612	8.89609e-09	7.51413e-10	0.360233	386.537	0.000257837	2.37156e-05
	Pdcd6ip	ENSRNOG00000008981	Protein Coding	0.0987658	1803.79	0.000181131	4.09363e-05	0.0895073	1426.66	0.018764	0.00405777
	Amotl1	ENSRNOG00000008990	Protein Coding	-0.901605	158.447	7.29259e-16	1.5559e-17	-0.84043	243.489	8.67457e-10	1.56795e-11
	LOC100910964	ENSRNOG00000008996	Protein Coding	0.796125	45.028	7.5555e-13	2.78401e-14	0.863755	140.933	5.97159e-09	1.30662e-10
	Mtss1	ENSRNOG00000009001	Protein Coding	0.285562	918.91	1.2943e-08	1.13901e-09	0.267199	846.833	0.000283956	2.65931e-05
	Lrriq4	ENSRNOG00000009004	Protein Coding	1.49204	9.06703	2.28384e-11	1.13045e-12	1.22065	8.19969	6.94101e-06	3.65655e-07
	Nfx1	ENSRNOG00000009015	Protein Coding	-0.460704	898.069	6.8506e-28	1.54758e-30	-0.510714	754.552	1.93451e-15	9.29869e-18
	Tsta3	ENSRNOG00000009020	Protein Coding	0.152952	347.321	0.00319763	0.000988984	0.198807	297.016	0.025934	0.00609265
	Rtkn	ENSRNOG00000009022	Protein Coding	0.174222	544.943	0.00174161	0.000503336	0.21686	423.58	0.0182752	0.00393716
	Nptn	ENSRNOG00000009029	Protein Coding	-0.312271	4341.97	1.79494e-11	8.65935e-13	-0.280578	2948.59	3.94703e-05	2.72529e-06
	Cntn2	ENSRNOG00000009033	Protein Coding	0.729908	2146.94	1.23502e-11	5.7287e-13	0.868244	2292.1	1.74383e-13	1.31844e-15
	Sulf1	ENSRNOG00000009037	Protein Coding	0.62622	54.2309	0.00224606	0.000668971	0.744643	61.947	0.00107086	0.000125449
	Usp11	ENSRNOG00000009049	Protein Coding	-0.224368	2206.7	3.13997e-06	4.71626e-07	-0.186674	1854.8	0.0104542	0.00198542
	Elmod1	ENSRNOG00000009054	Protein Coding	-0.473378	3609.9	3.88176e-27	1.0328e-29	-0.470999	3251.09	6.17134e-10	1.07649e-11
	RGD1310641	ENSRNOG00000009061	Protein Coding	0.954907	17.8477	6.86705e-05	1.41202e-05	1.07123	15.3922	0.000110223	8.79712e-06
	Phlda3	ENSRNOG00000009068	Protein Coding	0.519604	119.938	1.93644e-09	1.4115e-10	0.548744	126.492	7.79774e-06	4.2323e-07
	Prkar2b	ENSRNOG00000009079	Protein Coding	-0.663761	528.918	4.69059e-08	4.62728e-09	-0.779059	420.203	1.82646e-07	5.77971e-09
	Atp6v1d	ENSRNOG00000009080	Protein Coding	-0.228738	2925.98	7.59879e-06	1.25464e-06	-0.280788	2734.26	9.35756e-07	3.68736e-08
	Prkag2	ENSRNOG00000009085	Protein Coding	-0.219487	1432.34	2.28393e-09	1.6901e-10	-0.249631	1102.86	4.46191e-05	3.13219e-06
	Psen1	ENSRNOG00000009110	Protein Coding	-0.191088	724.769	8.70212e-11	4.87528e-12	-0.147456	663.518	0.00132974	0.000161922
	Pon2	ENSRNOG00000009112	Protein Coding	0.287727	1195.97	1.18984e-08	1.03573e-09	0.222586	945.707	0.0409261	0.0109057
	Marcksl1	ENSRNOG00000009113	Protein Coding	0.511124	45.7899	1.23252e-08	1.08093e-09	0.658997	80.0878	5.91837e-05	4.31165e-06
	Fam110b	ENSRNOG00000009114	Protein Coding	-0.189018	439.595	2.84967e-06	4.23444e-07	-0.209695	459.317	0.0170443	0.00362101
	Otub2	ENSRNOG00000009117	Protein Coding	-0.448003	256.768	3.95101e-15	9.59984e-17	-0.449747	231.309	5.20317e-07	1.87316e-08
	Zc3h12a	ENSRNOG00000009131	Protein Coding	0.291022	32.8954	0.00096839	0.000262613	0.462558	26.5629	0.0101212	0.00190647
	Lrrc57	ENSRNOG00000009143	Protein Coding	-0.286617	254.259	2.73575e-11	1.37337e-12	-0.461187	207.281	3.46789e-06	1.65129e-07
	Cyb5rl	ENSRNOG00000009148	Protein Coding	0.408768	19.9706	0.0142079	0.00532652	0.499274	11.9884	0.0266407	0.0063091
	Jam3	ENSRNOG00000009149	Protein Coding	0.598165	635.521	9.0637e-11	5.10546e-12	0.614566	507.665	1.54759e-09	2.9213e-11
	Dmxl2	ENSRNOG00000009170	Protein Coding	-0.246417	3172.39	0.000201259	4.58491e-05	-0.242236	2643.37	0.0116014	0.00225847
	Szrd1	ENSRNOG00000009183	Protein Coding	0.107491	698.102	0.00625433	0.00209891	0.188767	749.188	0.0403607	0.0107134
	Foxp1	ENSRNOG00000009184	Protein Coding	0.605956	279.423	6.58807e-20	7.20984e-22	0.655786	431.128	3.80487e-07	1.3069e-08
	Stmn4	ENSRNOG00000009186	Protein Coding	0.374087	2482.11	2.08973e-11	1.02493e-12	0.382744	1877.85	5.78659e-08	1.59934e-09
	Tnks1bp1	ENSRNOG00000009195	Protein Coding	-0.443828	1963.11	2.43453e-16	4.80307e-18	-0.300345	1529.99	0.00935214	0.00173098
	Fezf2	ENSRNOG00000009206	Protein Coding	0.589551	406.963	9.61826e-07	1.28674e-07	0.60048	408.434	6.1408e-05	4.49522e-06
	Hepacam	ENSRNOG00000009219	Protein Coding	0.328979	604.372	1.48023e-07	1.63851e-08	0.512349	662.056	1.57597e-06	6.63625e-08
	Copz2	ENSRNOG00000009225	Protein Coding	0.51976	43.9677	1.74704e-05	3.13976e-06	0.431437	36.2677	0.0353136	0.00907064
	Aplnr	ENSRNOG00000009227	Protein Coding	0.677817	39.9927	0.000544277	0.000138638	0.763326	33.813	0.00107086	0.000125467
	Abhd4	ENSRNOG00000009244	Protein Coding	0.234749	1123.03	5.88246e-07	7.51844e-08	0.302177	1305.34	0.000589492	6.21901e-05
	Pts	ENSRNOG00000009250	Protein Coding	0.249036	98.6449	3.05577e-05	5.79399e-06	0.297813	96.9059	0.0365316	0.00945116
	Igsf9b	ENSRNOG00000009253	Protein Coding	0.445462	143.592	0.00276302	0.000842777	0.520157	179.989	0.00914873	0.00168618
	Cdk6	ENSRNOG00000009258	Protein Coding	0.806947	21.4451	8.82804e-10	6.03161e-11	0.846594	21.5667	5.92793e-06	3.05716e-07
	Erc1	ENSRNOG00000009264	Protein Coding	-0.228662	674.775	0.0144031	0.00541127	-0.297317	703.467	0.0292777	0.00715964
	Mkrn1	ENSRNOG00000009280	Protein Coding	-0.122826	675.815	0.000689537	0.000179723	-0.18875	353.227	0.00127806	0.000154414
	Fgf14	ENSRNOG00000009288	Protein Coding	-0.27475	511.231	2.80859e-08	2.6549e-09	-0.338191	356.954	0.0466012	0.0128076
	Dnase1l3	ENSRNOG00000009291	Protein Coding	-0.483986	2.74521	0.0188166	0.00734055	-0.608442	2.07963	0.0295393	0.00724135
	Fbxo44	ENSRNOG00000009298	Protein Coding	0.130522	2162.08	0.000158035	3.53279e-05	0.17169	2072.18	0.00908424	0.00167078
	Lrpap1	ENSRNOG00000009313	Protein Coding	-0.232928	2186.73	5.11311e-08	5.09514e-09	-0.189776	1941.34	0.00105963	0.000123673
	Ttll5	ENSRNOG00000009318	Protein Coding	0.389088	346.67	3.30686e-10	2.09501e-11	0.346608	266.433	8.57258e-05	6.61873e-06
	Fam214b	ENSRNOG00000009323	Protein Coding	0.177489	661.623	9.95899e-07	1.33736e-07	0.174459	482.026	0.0162028	0.00340211
	Hck	ENSRNOG00000009331	Protein Coding	0.340623	46.9536	0.000563592	0.000143982	0.416755	53.3632	0.00194909	0.000257571
	Mapk15	ENSRNOG00000009336	Protein Coding	1.09452	43.9888	1.69975e-14	4.59709e-16	1.03307	35.4049	4.05034e-07	1.40541e-08
	Syt16	ENSRNOG00000009344	Protein Coding	-0.498675	311.548	5.31203e-10	3.49335e-11	-0.54979	310.723	3.17607e-08	8.23756e-10
	Ugt8	ENSRNOG00000009345	Protein Coding	0.745782	1233.03	1.46921e-09	1.05249e-10	0.584204	821.677	0.000244969	2.23453e-05
	Arhgap25	ENSRNOG00000009347	Protein Coding	0.362894	183.789	1.41714e-05	2.4871e-06	0.401228	170.005	0.000295705	2.79093e-05
	Sez6	ENSRNOG00000009350	Protein Coding	0.23494	4255.13	1.62527e-05	2.89645e-06	0.320591	3809.6	7.59686e-05	5.75508e-06
	Nrarp	ENSRNOG00000009354	Protein Coding	0.286466	208.069	0.00114652	0.000316445	0.282937	193.942	0.00516803	0.000850039
	Sh3bp1	ENSRNOG00000009360	Protein Coding	-0.553091	201.386	3.26259e-09	2.51737e-10	-0.339762	160.841	0.0270578	0.00644335
	LOC100909750	ENSRNOG00000009371	Protein Coding	0.380094	4.2771	0.0499608	0.0223971	0.43112	84.5584	0.00247954	0.000346009
	Tacr3	ENSRNOG00000009372	Protein Coding	1.76009	69.9111	1.01868e-17	1.62109e-19	1.63875	70.1092	7.6259e-12	7.94205e-14
	LOC102547099	ENSRNOG00000009373	Pseudogene	0.155801	253.605	0.0109931	0.00400598	0.368055	1728.24	0.000336594	3.24258e-05
	Kbtbd4	ENSRNOG00000009397	Protein Coding	-0.195869	240.797	1.65022e-06	2.31213e-07	-0.226865	231.618	0.0098263	0.00184205
	Lmo2	ENSRNOG00000009401	Protein Coding	-0.438763	297.297	3.61156e-08	3.48114e-09	-0.357448	213.781	0.000343935	3.32707e-05
	Chn2	ENSRNOG00000009411	Protein Coding	0.621624	231.598	3.31876e-07	3.99517e-08	0.632029	177.931	2.10893e-05	1.30303e-06
	Lrch1	ENSRNOG00000009412	Protein Coding	0.202196	128.399	0.000336449	8.10552e-05	0.26221	95.6643	0.0181226	0.00389638
	Creld1	ENSRNOG00000009414	Protein Coding	-0.154599	1273.94	4.49293e-07	5.58956e-08	-0.105097	899.868	0.0284019	0.00688147
	Ptprg	ENSRNOG00000009419	Protein Coding	0.311313	1426.89	5.09303e-07	6.39953e-08	0.338725	1474.11	0.000136148	1.1248e-05
	Hmgcl	ENSRNOG00000009422	Protein Coding	0.237588	175.996	3.13249e-09	2.40126e-10	0.274721	135.753	0.0162126	0.00340616
	Gnl2	ENSRNOG00000009430	Protein Coding	-0.119717	694.223	0.00172426	0.000497544	-0.1649	549.367	0.00974521	0.00182198
	Tbc1d4	ENSRNOG00000009431	Protein Coding	0.219066	186.853	0.000830221	0.000221142	0.288419	164.654	0.00108473	0.00012758
	Ccdc109b	ENSRNOG00000009433	Protein Coding	-0.436157	15.937	9.71356e-05	2.07193e-05	-0.476055	18.3889	0.0163432	0.00343797
	Rxra	ENSRNOG00000009446	Protein Coding	0.348689	305.978	3.0902e-06	4.63374e-07	0.423778	275.18	0.00535772	0.000886873
	Papln	ENSRNOG00000009448	Protein Coding	1.08425	51.8611	5.44709e-11	2.91222e-12	1.22419	39.9939	7.45802e-09	1.6692e-10
	Hcn4	ENSRNOG00000009450	Protein Coding	0.437278	25.0261	0.00869496	0.0030524	0.45775	26.081	0.0429877	0.011592
	Mob3b	ENSRNOG00000009453	Protein Coding	0.510568	30.9715	6.58257e-05	1.35055e-05	0.393841	33.6012	0.0201157	0.00443268
	Pdzd8	ENSRNOG00000009460	Protein Coding	-0.184282	1278.74	7.65026e-06	1.26429e-06	-0.212366	930.924	0.00128829	0.000156101
	Sfrp2	ENSRNOG00000009465	Protein Coding	0.702978	55.9064	3.34853e-05	6.41969e-06	0.825775	40.9582	4.48283e-05	3.14911e-06
	Ddx42	ENSRNOG00000009474	Protein Coding	-0.170769	1458.94	3.12665e-11	1.58687e-12	-0.215533	1153.26	0.000826154	9.2659e-05
	Emx2	ENSRNOG00000009482	Protein Coding	-0.440996	253.635	7.04062e-13	2.58722e-14	-0.460696	179.253	1.00169e-05	5.62234e-07
	RGD1305420	ENSRNOG00000009492	Protein Coding	-0.14661	36.0406	0.0483244	0.0215469	-0.330014	31.777	0.013807	0.00279962
	Src	ENSRNOG00000009495	Protein Coding	-0.311046	1280.06	5.11217e-13	1.81184e-14	-0.200018	1153.46	0.0175406	0.0037449
	Cd164l2	ENSRNOG00000009505	Protein Coding	0.450113	13.6627	0.000149147	3.31239e-05	0.541835	8.69303	0.0192387	0.00418835
	Sdcbp2	ENSRNOG00000009528	Protein Coding	-0.54288	16.8422	9.11873e-06	1.53032e-06	-0.489753	14.085	0.0176924	0.00379188
	Col9a3	ENSRNOG00000009531	Protein Coding	0.480453	305.214	8.33545e-05	1.75496e-05	0.508307	133.115	0.0046535	0.000744438
	Erich3	ENSRNOG00000009533	Protein Coding	-0.450388	175.346	1.68664e-10	1.0025e-11	-0.536422	187.384	9.42603e-06	5.2435e-07
	Kcnh5	ENSRNOG00000009542	Protein Coding	-0.550338	35.2274	0.00331262	0.00102954	-0.596566	38.5616	0.00436224	0.000687361
	Krt2	ENSRNOG00000009563	Protein Coding	-0.875747	188.972	1.22094e-08	1.06842e-09	-0.892174	168.542	7.68951e-08	2.19843e-09
	Prr15	ENSRNOG00000009564	Protein Coding	0.88224	8.70266	1.22731e-05	2.12499e-06	0.950755	6.93437	9.46521e-05	7.4126e-06
	Tcf20	ENSRNOG00000009585	Protein Coding	-0.163501	1544.65	1.49031e-05	2.62974e-06	-0.201003	1639.3	3.48841e-05	2.36147e-06
	Snph	ENSRNOG00000009588	Protein Coding	0.16255	4115.87	0.000173618	3.90903e-05	0.248541	3637.17	0.0259719	0.00610546
	Dtwd1	ENSRNOG00000009593	Protein Coding	-0.192327	94.3724	5.43057e-05	1.08862e-05	-0.453904	73.8406	0.00146513	0.000181785
	LOC299312	ENSRNOG00000009609	Pseudogene	-0.178894	67.8056	0.000738653	0.000193822	-0.271301	244.284	0.00112131	0.000132471
	Dpysl2	ENSRNOG00000009625	Protein Coding	0.120554	9313.16	8.03563e-05	1.68579e-05	0.151592	7284.8	0.0338327	0.0085954
	Car2	ENSRNOG00000009629	Protein Coding	0.657975	2940.94	2.12156e-15	4.88852e-17	0.689535	2204.6	3.43364e-13	2.6648e-15
	Scrn1	ENSRNOG00000009636	Protein Coding	0.230125	1318.78	2.23049e-15	5.16192e-17	0.234377	1360.43	2.81871e-05	1.84743e-06
	Enpp6	ENSRNOG00000009660	Protein Coding	0.676085	116.504	8.82568e-07	1.1679e-07	0.728257	117.461	5.34669e-05	3.84698e-06
	Apex1	ENSRNOG00000009663	Protein Coding	-0.153688	819.905	0.00138213	0.000389729	-0.237697	687.008	2.68423e-05	1.73772e-06
	Ankrd42	ENSRNOG00000009664	Protein Coding	0.18317	175.554	1.19679e-05	2.06373e-06	0.256461	166.774	0.0079171	0.0014136
	RGD1305508	ENSRNOG00000009673	Protein Coding	0.219944	58.1723	0.000499397	0.000125927	0.312738	52.1868	0.0123691	0.00244199
	Sdcbp	ENSRNOG00000009683	Protein Coding	-0.290282	4678.73	2.75627e-16	5.52084e-18	-0.285492	3500.9	1.06584e-05	6.02509e-07
	Api5	ENSRNOG00000009689	Protein Coding	-0.152175	1423.26	4.33241e-07	5.35796e-08	-0.251297	959.281	0.0218271	0.00492672
	Bmp4	ENSRNOG00000009694	Protein Coding	0.399804	94.0409	0.000160735	3.59879e-05	0.530865	150.478	0.00439157	0.00069386
	Lmo7	ENSRNOG00000009702	Protein Coding	-0.340374	1632.63	6.88268e-08	7.04852e-09	-0.290197	1271.68	0.000694286	7.55051e-05
	C2cd2l	ENSRNOG00000009719	Protein Coding	-0.335866	2946.22	6.86801e-18	1.05503e-19	-0.297576	3164.8	0.000134669	1.10958e-05
	Grip2	ENSRNOG00000009726	Protein Coding	0.776278	736.706	2.53623e-13	8.49231e-15	0.858194	722.763	6.24467e-12	6.37849e-14
	Ubp1	ENSRNOG00000009729	Protein Coding	-0.265976	1251.72	4.92112e-15	1.22534e-16	-0.263924	980.408	2.11274e-05	1.30751e-06
	Cyp7b1	ENSRNOG00000009730	Protein Coding	-0.290603	692.761	1.86226e-07	2.11468e-08	-0.37652	545.296	0.0122805	0.0024208
	Fibcd1	ENSRNOG00000009735	Protein Coding	1.39083	6.77356	1.64199e-12	6.42125e-14	1.54624	397.321	3.06165e-14	1.93154e-16
	Rad52	ENSRNOG00000009742	Protein Coding	-0.334697	249.208	7.05979e-09	5.86898e-10	-0.275122	202.068	0.0104669	0.00198888
	Akap17b	ENSRNOG00000009746	Protein Coding	-0.447931	322.211	2.80156e-17	4.72553e-19	-0.310641	230.691	0.00851213	0.0015442
	Nampt	ENSRNOG00000009754	Protein Coding	-0.241613	641.399	2.81916e-11	1.4209e-12	-0.295337	435.866	0.00176349	0.000226942
	Pacsin2	ENSRNOG00000009756	Protein Coding	-0.295577	919.611	8.41092e-16	1.81139e-17	-0.231269	580.739	0.000380349	3.73645e-05
	Tmod1	ENSRNOG00000009761	Protein Coding	-0.262264	450.562	2.45844e-05	4.54786e-06	-0.2774	414.934	0.000270536	2.51409e-05
	Lamc3	ENSRNOG00000009769	Protein Coding	0.906631	78.8428	1.2252e-08	1.07389e-09	0.890575	89.0448	4.52271e-06	2.23735e-07
	Kirrel3	ENSRNOG00000009772	Protein Coding	-0.41931	1099.78	5.84294e-06	9.40091e-07	-0.340222	1015.86	0.013807	0.00279864
	Krt8	ENSRNOG00000009779	Protein Coding	1.15393	74.1108	5.29333e-07	6.68575e-08	1.13265	40.9784	2.11032e-05	1.30495e-06
	Efcc1	ENSRNOG00000009787	Protein Coding	0.54938	35.5116	7.05981e-05	1.45662e-05	0.578758	27.4113	0.00160235	0.0002025
	Kcnk3	ENSRNOG00000009790	Protein Coding	0.617537	43.4414	7.12059e-05	1.47163e-05	0.790088	52.8228	6.07473e-05	4.43773e-06
	Dpagt1	ENSRNOG00000009799	Protein Coding	-0.265159	530.384	5.1749e-13	1.84447e-14	-0.189749	349.07	0.0133101	0.00267831
	Fam124a	ENSRNOG00000009802	Protein Coding	-0.930924	149.936	3.36692e-22	2.43392e-24	-0.838373	186.896	2.79845e-09	5.63277e-11
	LOC100362176	ENSRNOG00000009803	Protein Coding	0.930446	17.806	1.32676e-09	9.3979e-11	0.620392	4.24543	0.0327663	0.00825557
	Cnih1	ENSRNOG00000009811	Protein Coding	-0.148182	742.016	1.34632e-07	1.47812e-08	-0.274209	545.371	0.000219666	1.96767e-05
	Sbf2	ENSRNOG00000009812	Protein Coding	-0.239158	1185.77	1.17843e-05	2.03031e-06	-0.212833	1142.09	0.00513227	0.000840816
	Vezf1	ENSRNOG00000009819	Protein Coding	0.416659	245.811	1.23154e-09	8.66155e-11	0.474543	264.855	9.85148e-05	7.76892e-06
	Slitrk3	ENSRNOG00000009821	Protein Coding	-0.225454	783.609	0.00122653	0.000341483	-0.207865	740.905	0.0308068	0.00763229
	Irf2	ENSRNOG00000009824	Protein Coding	-0.246776	228.417	2.53772e-09	1.89819e-10	-0.282557	223.735	0.000642642	6.89579e-05
	Fam204a	ENSRNOG00000009830	Protein Coding	-0.213201	278.402	1.37087e-11	6.43454e-13	-0.313777	175.089	0.0137871	0.00279373
	LOC679811	ENSRNOG00000009837	Protein Coding	-0.304744	317.487	6.01787e-06	9.7156e-07	-0.307316	250.378	0.00744539	0.00131036
	Acadm	ENSRNOG00000009845	Protein Coding	0.27818	354.261	1.76151e-07	1.99054e-08	0.322295	274.29	5.27916e-06	2.66971e-07
	Frg1	ENSRNOG00000009846	Protein Coding	-0.0947054	161.174	0.0353858	0.0150869	-0.371139	35.0737	0.00845629	0.00153146
	Il18	ENSRNOG00000009848	Protein Coding	0.421289	49.3428	1.268e-06	1.7365e-07	0.422631	33.2446	0.0323519	0.00812037
	St3gal4	ENSRNOG00000009850	Protein Coding	0.317972	804.192	8.48608e-06	1.41222e-06	0.348171	583.476	3.46129e-05	2.33965e-06
	Slc38a9	ENSRNOG00000009851	Protein Coding	-0.401881	81.733	1.60082e-11	7.63442e-13	-0.353704	49.6823	0.0052971	0.000874982
	Sypl1	ENSRNOG00000009856	Protein Coding	0.269345	546.88	1.46321e-10	8.57213e-12	0.340272	260.291	0.00284354	0.000410588
	Olfm1	ENSRNOG00000009862	Protein Coding	-0.79356	13933.3	7.15718e-33	4.31155e-36	-0.749075	13929.7	3.35208e-17	1.30914e-19
	Tgfb3	ENSRNOG00000009867	Protein Coding	0.538833	243.396	4.7837e-08	4.72847e-09	0.616234	207.018	6.95465e-07	2.59775e-08
	Kcnh2	ENSRNOG00000009872	Protein Coding	0.418933	453.14	8.31338e-14	2.55828e-15	0.49258	312.973	7.51267e-06	4.0495e-07
	Fam161a	ENSRNOG00000009881	Protein Coding	0.531464	19.4997	8.29603e-05	1.74625e-05	0.492707	11.9166	0.0420715	0.011272
	Ppp3ca	ENSRNOG00000009882	Protein Coding	-0.54407	8029.12	1.699e-10	1.01264e-11	-0.367217	7257.77	0.0151589	0.00314381
	Fkbp14	ENSRNOG00000009886	Protein Coding	0.309338	115.317	7.27996e-06	1.19505e-06	0.339665	65.0516	0.00345919	0.000518741
	Arih1	ENSRNOG00000009887	Protein Coding	-0.0913266	1242.62	0.00488003	0.00158919	-0.194763	839.064	0.0454323	0.0124255
	Adamts15	ENSRNOG00000009892	Protein Coding	0.312414	87.7634	0.0372308	0.0159764	0.363593	64.7368	0.0424577	0.0113937
	Lrrc46	ENSRNOG00000009902	Protein Coding	0.49715	45.3666	5.43738e-05	1.09075e-05	0.484977	40.1291	0.0034028	0.00050807
	RGD1559683	ENSRNOG00000009905	Protein Coding	0.999093	1.33193	3.19963e-05	6.10051e-06	0.781407	1.20449	0.00402477	0.000621087
	Fgr	ENSRNOG00000009912	Protein Coding	0.480965	40.9884	1.25425e-05	2.17604e-06	0.444519	41.7341	0.00875091	0.00159621
	Dido1	ENSRNOG00000009936	Protein Coding	-0.226619	967.584	4.42197e-11	2.31976e-12	-0.197701	936.306	0.000202559	1.79516e-05
	Pls1	ENSRNOG00000009945	Protein Coding	0.773754	228.414	1.42419e-11	6.7206e-13	0.717245	228.874	6.78216e-07	2.51631e-08
	Kremen1	ENSRNOG00000009947	Protein Coding	0.578581	95.0291	7.49285e-07	9.76854e-08	0.563986	91.3086	0.000697874	7.60626e-05
	Pcdh18	ENSRNOG00000009949	Protein Coding	0.483226	87.3849	2.85911e-07	3.39878e-08	0.487173	80.464	0.00017098	1.47592e-05
	Aif1l	ENSRNOG00000009951	Protein Coding	0.699804	154.626	1.6663e-10	9.89574e-12	0.687883	142.393	8.5571e-07	3.31624e-08
	Wnk1	ENSRNOG00000009956	Protein Coding	0.319676	2973.22	5.23221e-07	6.60068e-08	0.295242	2784.73	9.30845e-07	3.66335e-08
	Slc25a13	ENSRNOG00000009957	Protein Coding	0.665641	92.6238	8.95013e-12	3.99962e-13	0.681991	68.8918	1.52052e-05	8.92275e-07
	Otof	ENSRNOG00000009967	Protein Coding	0.748546	383.59	3.84948e-09	3.01079e-10	0.828668	340.377	5.98618e-08	1.6605e-09
	Plekha8	ENSRNOG00000009971	Protein Coding	-0.177496	337.848	1.03087e-06	1.38692e-07	-0.235217	266.266	0.019162	0.00416613
	Rara	ENSRNOG00000009972	Protein Coding	0.194325	158.372	0.00375729	0.00118725	0.39478	143.454	0.00356348	0.000536699
	Thrap3	ENSRNOG00000009977	Protein Coding	-0.0940927	2050.36	7.4939e-09	6.26749e-10	-0.139807	1565.08	0.0171021	0.00363586
	Ppap2a	ENSRNOG00000009980	Protein Coding	-0.180306	324.155	0.000235975	5.45752e-05	-0.224481	259.875	0.0123465	0.00243629
	Akap11	ENSRNOG00000009987	Protein Coding	-0.160474	4611.76	6.44817e-07	8.29328e-08	-0.242788	3988.31	0.0267182	0.00633575
	Ap2b1	ENSRNOG00000009988	Protein Coding	0.157672	1581.27	0.00323533	0.00100211	0.28634	698.594	0.000505017	5.21149e-05
	Ripply2	ENSRNOG00000010004	Protein Coding	-0.410901	42.027	7.55083e-08	7.8043e-09	-0.33339	26.1081	0.0442981	0.0120504
	Osbpl3	ENSRNOG00000010011	Protein Coding	0.396587	80.8956	1.04847e-05	1.78639e-06	0.442803	82.338	0.000383359	3.77371e-05
	Wee1	ENSRNOG00000010017	Protein Coding	-0.306302	424.568	1.08045e-13	3.40772e-15	-0.380534	324.876	1.2977e-05	7.4982e-07
	Wdfy2	ENSRNOG00000010042	Protein Coding	0.216169	945.907	2.13818e-07	2.46727e-08	0.215496	797.277	0.000196407	1.73474e-05
	Ddit4l2	ENSRNOG00000010047	Protein Coding	-1.38157	63.5106	1.3408e-29	2.08659e-32	-1.44044	74.8639	4.95087e-17	1.98313e-19
	LOC691920	ENSRNOG00000010050	Protein Coding	0.478362	493.148	1.77547e-10	1.0651e-11	0.515938	472.769	4.03477e-11	5.15155e-13
	Spry2	ENSRNOG00000010058	Protein Coding	-0.48219	846.594	2.71956e-19	3.29023e-21	-0.434147	609.047	8.8511e-07	3.4612e-08
	Panx1	ENSRNOG00000010060	Protein Coding	0.230376	244.831	4.79571e-06	7.51136e-07	0.20164	241.84	0.0146324	0.00300165
	Htr2a	ENSRNOG00000010063	Protein Coding	0.493764	111.581	0.0001806	4.078e-05	0.593449	96.4839	0.00158905	0.000200581
	Dgkh	ENSRNOG00000010065	Protein Coding	-1.307	323.173	4.97943e-16	1.02738e-17	-1.51749	373.348	2.36493e-25	1.42095e-28
	Pkp1	ENSRNOG00000010076	Protein Coding	0.553318	52.8925	1.56931e-07	1.75365e-08	0.548109	45.3215	0.000328522	3.15e-05
	Smarcd3	ENSRNOG00000010077	Protein Coding	0.301675	686.293	5.18363e-06	8.22823e-07	0.459473	579.034	4.65922e-08	1.26908e-09
	Car3	ENSRNOG00000010079	Protein Coding	1.03522	38.3855	5.25872e-13	1.87962e-14	0.943686	33.7534	7.77196e-07	2.97694e-08
	Tmem144	ENSRNOG00000010081	Protein Coding	-0.369172	210.343	9.18641e-06	1.54214e-06	-0.412379	146.84	0.000911628	0.000103889
	Efcab14	ENSRNOG00000010091	Protein Coding	0.400806	929.238	1.35882e-08	1.20261e-09	0.361518	838.785	0.000632526	6.77435e-05
	Eif4b	ENSRNOG00000010103	Protein Coding	-0.085805	2834.08	2.8309e-05	5.32499e-06	-0.185454	1839.93	3.65842e-07	1.2511e-08
	S100a11	ENSRNOG00000010105	Protein Coding	1.12453	20.3854	4.23636e-09	3.351e-10	0.994239	16.115	4.00181e-05	2.77113e-06
	Skiv2l2	ENSRNOG00000010125	Protein Coding	-0.128785	738.425	4.98751e-05	9.92995e-06	-0.258816	537.465	0.0207234	0.004606
	Bpgm	ENSRNOG00000010133	Protein Coding	0.163503	1105.05	6.88743e-08	7.05685e-09	0.156066	932.243	0.00993335	0.00186611
	Ndn	ENSRNOG00000010146	Protein Coding	-0.309142	2167.85	0.00045402	0.000113277	-0.384579	1760.59	0.000217278	1.9441e-05
	RGD1306233	ENSRNOG00000010152	Protein Coding	0.704126	21.9096	4.66902e-05	9.23492e-06	0.603266	19.8772	0.0132549	0.002664
	Elk1	ENSRNOG00000010171	Protein Coding	-0.453063	657.092	3.12675e-17	5.30543e-19	-0.476379	658.183	1.28018e-14	7.43546e-17
	Enpp4	ENSRNOG00000010174	Protein Coding	0.461837	1248.5	5.7069e-06	9.16485e-07	0.372247	867.927	0.0098557	0.00184856
	Map2k1	ENSRNOG00000010176	Protein Coding	-0.583461	3589.83	1.76129e-20	1.76837e-22	-0.44868	2793.96	4.47111e-09	9.4025e-11
	Cgrrf1	ENSRNOG00000010178	Protein Coding	-0.110472	268.078	0.0160668	0.0061275	-0.254317	195.592	0.00507031	0.000827357
	Glb1	ENSRNOG00000010196	Protein Coding	0.260681	279.119	6.4101e-09	5.28061e-10	0.258436	308.511	0.00622488	0.00106096
	Tmem9	ENSRNOG00000010204	Protein Coding	-0.139713	713.366	7.6204e-05	1.59141e-05	-0.158554	588.921	0.021339	0.00478878
	Mturn	ENSRNOG00000010205	Protein Coding	0.354211	744.881	2.88807e-08	2.73584e-09	0.27275	641.498	0.00430736	0.000674831
	Fgd5	ENSRNOG00000010213	Protein Coding	0.325168	70.6238	0.0191045	0.00747685	0.324143	74.4793	0.0425526	0.0114265
	Vwa8	ENSRNOG00000010216	Protein Coding	-0.162778	610.839	2.91102e-05	5.49032e-06	-0.173403	627.216	0.0027981	0.00040111
	Ralgds	ENSRNOG00000010219	Protein Coding	0.36609	1114.9	2.11958e-12	8.38467e-14	0.436165	933.422	1.15715e-07	3.46053e-09
	Glud1	ENSRNOG00000010222	Protein Coding	0.195932	4975.63	0.000108768	2.34243e-05	0.14253	3949.33	0.0209521	0.00467467
	Pkig	ENSRNOG00000010235	Protein Coding	-0.493285	685.375	7.16918e-15	1.82829e-16	-0.36364	556.949	0.00135365	0.000165241
	Fam46a	ENSRNOG00000010240	Protein Coding	0.426459	33.7664	0.0142947	0.00536122	0.685004	38.4121	0.000295705	2.78994e-05
	Htr1a	ENSRNOG00000010254	Protein Coding	-0.877183	336.266	2.55419e-19	3.0517e-21	-0.699455	280.091	2.52905e-06	1.13207e-07
	Cuedc1	ENSRNOG00000010257	Protein Coding	0.363817	284.815	1.98449e-08	1.81414e-09	0.474345	319.87	1.50165e-07	4.66165e-09
	Cldn11	ENSRNOG00000010263	Protein Coding	0.805876	3125.09	7.5546e-09	6.32584e-10	0.81133	2233.93	1.53857e-07	4.78395e-09
	Cd180	ENSRNOG00000010266	Protein Coding	0.373755	90.7028	2.40609e-05	4.44256e-06	0.31096	88.4694	0.00588131	0.000987928
	Ninj2	ENSRNOG00000010282	Protein Coding	0.80544	147.965	3.09053e-10	1.94244e-11	0.936356	161.278	1.09937e-09	2.03118e-11
	Xbp1	ENSRNOG00000010298	Protein Coding	-0.452427	1421.77	1.91316e-18	2.65396e-20	-0.566213	1484.84	1.58134e-05	9.33509e-07
	Eps15	ENSRNOG00000010299	Protein Coding	0.539287	2672.39	5.84175e-12	2.51911e-13	0.407601	2467.82	0.000359186	3.50517e-05
	Eif4e3	ENSRNOG00000010301	Protein Coding	-0.343196	280.966	9.91137e-10	6.82153e-11	-0.34809	230.074	0.000597578	6.33123e-05
	Trim32	ENSRNOG00000010303	Protein Coding	-0.11999	1129.34	2.93531e-05	5.54202e-06	-0.15439	938.316	0.0060233	0.00101937
	H2afz	ENSRNOG00000010306	Protein Coding	-0.120051	669.703	0.000780095	0.0002058	-0.362648	92.3483	0.00126459	0.000152597
	Nr2f2	ENSRNOG00000010308	Protein Coding	0.544655	268.604	0.000280592	6.62604e-05	0.656401	252.081	0.00047656	4.8367e-05
	Bhlhe23	ENSRNOG00000010312	Protein Coding	-1.40962	7.36229	1.01634e-12	3.8623e-14	-0.76308	3.14099	0.00809314	0.0014503
	Astn2	ENSRNOG00000010313	Protein Coding	0.367259	210.325	3.09004e-05	5.86983e-06	0.342908	430.964	0.000112339	9.00538e-06
	Magohb	ENSRNOG00000010316	Protein Coding	-0.164686	48.9045	0.00899164	0.00316829	-0.432498	34.5588	0.00506874	0.000826348
	Lcp1	ENSRNOG00000010319	Protein Coding	0.580901	464.887	1.6149e-10	9.56617e-12	0.583388	411.71	2.36979e-08	5.89717e-10
	Efnb3	ENSRNOG00000010320	Protein Coding	-0.498635	2207.38	5.24591e-06	8.33763e-07	-0.385804	1479.71	0.019044	0.00413167
	Ctsb	ENSRNOG00000010331	Protein Coding	0.207035	7371.53	6.91166e-12	3.02559e-13	0.175369	5539.54	0.00239928	0.000332178
	Rcan2	ENSRNOG00000010350	Protein Coding	0.379296	1998.07	2.27826e-05	4.18596e-06	0.295864	1556.84	0.00725671	0.00126878
	Sh3rf1	ENSRNOG00000010358	Protein Coding	0.624287	650.57	1.43157e-14	3.83046e-16	0.71164	661.263	1.38905e-15	6.32904e-18
	Kif3b	ENSRNOG00000010361	Protein Coding	-0.116623	1442.93	0.0019073	0.000556965	-0.131577	1219.25	0.0239753	0.00552204
	Anxa2	ENSRNOG00000010362	Protein Coding	0.741189	99.2598	2.1695e-07	2.51366e-08	0.846534	42.4981	4.11118e-05	2.85716e-06
	Triobp	ENSRNOG00000010373	Protein Coding	0.38582	177.191	1.00751e-09	6.95947e-11	0.31492	180.33	0.00150085	0.000187043
	Celf1	ENSRNOG00000010379	Protein Coding	-0.230031	2446.23	6.06697e-11	3.28018e-12	-0.289195	1589.84	4.04478e-06	1.96447e-07
	Ccdc180	ENSRNOG00000010412	Protein Coding	1.0909	182.602	6.34949e-09	5.22749e-10	1.16859	143.971	1.3006e-08	3.05419e-10
	Atxn7l4	ENSRNOG00000010415	Protein Coding	-0.228045	188.562	0.0008522	0.000227638	-0.16664	420.485	0.0424933	0.0114084
	Sncg	ENSRNOG00000010437	Protein Coding	0.595144	71.9919	9.28763e-07	1.23788e-07	0.463487	59.1493	0.0204502	0.00452482
	Cpt1b	ENSRNOG00000010438	Protein Coding	0.231335	56.0096	0.0144053	0.00541283	0.406443	40.2794	0.0219842	0.00496997
	Tmod2	ENSRNOG00000010447	Protein Coding	0.144605	1066.09	0.00063462	0.000163816	0.169977	993.363	0.00589123	0.000990819
	Ptbp1	ENSRNOG00000010448	Protein Coding	0.166624	530.845	0.00222152	0.000660545	0.273976	456.877	0.00201684	0.000268616
	Elovl7	ENSRNOG00000010450	Protein Coding	0.670097	135.081	7.0581e-09	5.86403e-10	0.500284	91.7819	0.00200197	0.000266135
	Slc34a3	ENSRNOG00000010451	Protein Coding	1.1651	4.25292	2.79602e-08	2.64022e-09	1.00777	4.61368	0.000244274	2.22478e-05
	Cand2	ENSRNOG00000010473	Protein Coding	0.308443	150.942	4.49822e-09	3.57915e-10	0.433706	119.68	0.000828862	9.30042e-05
	Casp3	ENSRNOG00000010475	Protein Coding	-0.276135	210.973	1.48082e-13	4.76509e-15	-0.230651	161.126	0.00894153	0.0016368
	Mycbp2	ENSRNOG00000010479	Protein Coding	-0.234865	4961.74	9.74352e-14	3.03751e-15	-0.193659	4346.08	0.000262716	2.42826e-05
	Samd4a	ENSRNOG00000010489	Protein Coding	0.464841	104.455	2.0957e-06	3.01244e-07	0.510195	107.689	4.21328e-05	2.93656e-06
	Ttc17	ENSRNOG00000010495	Protein Coding	-0.148333	742.872	9.9947e-10	6.8839e-11	-0.141406	690.431	0.00188908	0.000247722
	Col12a1	ENSRNOG00000010510	Protein Coding	0.367251	257.695	0.0125997	0.00465595	0.419186	234.678	0.0103181	0.00194975
	Yipf1	ENSRNOG00000010512	Protein Coding	0.150387	452.89	2.37871e-05	4.38605e-06	0.161908	382.72	0.00694046	0.00120204
	Cachd1	ENSRNOG00000010514	Protein Coding	0.384926	406.246	3.47866e-07	4.21211e-08	0.455107	465.88	7.96386e-05	6.08494e-06
	Plau	ENSRNOG00000010516	Protein Coding	-0.84812	18.5671	1.40411e-11	6.61877e-13	-0.642032	17.6185	0.0002872	2.69484e-05
	Cryab	ENSRNOG00000010524	Protein Coding	0.476206	969.532	0.00274734	0.000837443	0.493487	1083.69	0.00454038	0.00072225
	Thbs2	ENSRNOG00000010529	Protein Coding	0.570367	51.9855	0.00474078	0.00153718	0.558725	43.199	0.0245232	0.00568755
	Ankrd50	ENSRNOG00000010534	Protein Coding	0.172636	285.141	0.00225836	0.000673085	0.231192	314.041	0.00945621	0.00175639
	Cdh18	ENSRNOG00000010535	Protein Coding	0.631363	203.385	2.18194e-15	5.03863e-17	0.453788	195.329	0.00107873	0.000126712
	Lats2	ENSRNOG00000010544	Protein Coding	0.322729	996.651	0.000479598	0.000120333	0.387404	1005.87	0.00014069	1.17007e-05
	Mrap2	ENSRNOG00000010545	Protein Coding	-0.225049	209.347	0.000813429	0.000215608	-0.304004	181.463	0.00228235	0.000312585
	Tspo	ENSRNOG00000010549	Protein Coding	0.6568	33.9125	5.40721e-07	6.84349e-08	0.866848	33.0372	9.38343e-06	5.2151e-07
	Trappc3	ENSRNOG00000010550	Protein Coding	-0.0916836	842.395	0.00707496	0.00241408	-0.176556	762.027	0.00224798	0.000306267
	Pnma1	ENSRNOG00000010553	Protein Coding	-0.270477	53.1197	0.000641816	0.000165867	-0.368008	40.2005	0.016522	0.00348689
	Kcnq4	ENSRNOG00000010576	Protein Coding	0.295413	39.3597	0.00679658	0.00230613	0.466993	32.1002	0.0313785	0.00781948
	Tmem123	ENSRNOG00000010584	Protein Coding	0.638123	186.215	6.41745e-09	5.28989e-10	0.514766	137.063	0.0017838	0.000230165
	Tenc1	ENSRNOG00000010588	Protein Coding	0.485211	592.041	3.05565e-06	4.57887e-07	0.582688	427.371	1.30975e-05	7.58098e-07
	Slc25a27	ENSRNOG00000010592	Protein Coding	0.140926	640.242	0.00213205	0.000631052	0.251259	523.234	0.00122511	0.000147342
	Ctnnal1	ENSRNOG00000010593	Protein Coding	-0.202118	670.086	8.60564e-05	1.81963e-05	-0.233013	460.011	0.0250272	0.00583702
	Hs3st1	ENSRNOG00000010598	Protein Coding	0.601552	262.251	7.43383e-11	4.09383e-12	0.661365	356.394	3.15992e-08	8.17867e-10
	Cysrt1	ENSRNOG00000010600	Protein Coding	0.717545	14.5875	9.28858e-10	6.36492e-11	0.622459	13.6078	0.00144773	0.000179263
	Scube1	ENSRNOG00000010617	Protein Coding	0.948763	162.583	5.87759e-17	1.03271e-18	1.05674	155.909	9.30555e-12	1.02505e-13
	Ap3b1	ENSRNOG00000010624	Protein Coding	-0.519313	602.045	2.89634e-28	5.81595e-31	-0.521651	508.127	2.55841e-12	2.40828e-14
	Nod1	ENSRNOG00000010629	Protein Coding	0.335673	108.301	2.43441e-05	4.49974e-06	0.280158	111.705	0.0157937	0.00330315
	Prcp	ENSRNOG00000010630	Protein Coding	-0.595898	206.201	1.40709e-15	3.12922e-17	-0.611674	153.639	1.83877e-11	2.20962e-13
	Acsl1	ENSRNOG00000010633	Protein Coding	0.358165	857.104	6.92531e-13	2.53439e-14	0.320467	688.954	0.000202777	1.79811e-05
	Igfbp4	ENSRNOG00000010635	Protein Coding	0.699505	454.133	1.20882e-06	1.64939e-07	0.624887	338.312	0.000625213	6.68226e-05
	Kank2	ENSRNOG00000010643	Protein Coding	-0.483774	190.302	0.000798443	0.000210954	-0.391818	166.561	0.0400902	0.0106127
	Lgals3	ENSRNOG00000010645	Protein Coding	1.14422	30.0785	1.71068e-08	1.54236e-09	0.665008	20.6728	0.0132068	0.0026497
	Plekhh1	ENSRNOG00000010650	Protein Coding	0.929108	1621.55	1.58103e-14	4.26211e-16	0.958548	1581.9	1.30456e-13	9.53665e-16
	Elmsan1	ENSRNOG00000010653	Protein Coding	-0.340968	278.48	8.3513e-07	1.10051e-07	-0.230467	249.237	0.043663	0.011834
	Mmrn2	ENSRNOG00000010662	Protein Coding	0.357811	113.179	0.00660242	0.00223262	0.308223	112.735	0.0487698	0.0135676
	Col6a5	ENSRNOG00000010663	Protein Coding	0.677252	24.8427	1.70225e-06	2.39443e-07	0.894315	17.1606	7.4371e-06	3.99187e-07
	Wdr73	ENSRNOG00000010664	Protein Coding	-0.259285	293.599	2.30696e-08	2.14598e-09	-0.182487	237.576	0.0097467	0.00182275
	Smarce1	ENSRNOG00000010676	Protein Coding	-0.135836	524.694	5.2652e-06	8.37093e-07	-0.18091	248.307	0.0295205	0.00723527
	Med12l	ENSRNOG00000010680	Protein Coding	-0.348097	129.484	9.74863e-05	2.08039e-05	-0.378163	121.159	0.000153759	1.30066e-05
	Tpbg	ENSRNOG00000010694	Protein Coding	1.20991	84.2711	1.43217e-10	8.3759e-12	1.26518	59.7629	2.01677e-09	3.86752e-11
	Pdgfc	ENSRNOG00000010695	Protein Coding	0.563948	49.9388	3.21482e-12	1.3153e-13	0.393204	43.7309	0.0104734	0.00199064
	Dlgap5	ENSRNOG00000010721	Protein Coding	0.392953	13.2503	0.00081111	0.000214871	0.522213	10.8059	0.0255431	0.0059893
	Stradb	ENSRNOG00000010728	Protein Coding	-0.141546	481.697	1.28436e-06	1.76083e-07	-0.20767	381.348	0.0478975	0.0132502
	Efcab10	ENSRNOG00000010730	Protein Coding	0.619602	15.7466	9.33232e-06	1.5685e-06	0.574066	11.9008	0.00320373	0.000471769
	Gpm6a	ENSRNOG00000010731	Protein Coding	-0.234733	14287.6	2.75317e-10	1.70909e-11	-0.353795	7871.43	0.000697306	7.5899e-05
	Nrp1	ENSRNOG00000010744	Protein Coding	-0.354194	1049.1	3.38307e-05	6.48761e-06	-0.279397	1043.84	0.0160614	0.00336637
	Dap	ENSRNOG00000010747	Protein Coding	0.39022	149.826	2.71801e-07	3.2174e-08	0.308579	173.224	0.00506966	0.000826752
	Mtus1	ENSRNOG00000010748	Protein Coding	0.453009	678.106	2.22124e-09	1.64028e-10	0.408172	499.994	2.50539e-05	1.60319e-06
	Vcl	ENSRNOG00000010765	Protein Coding	0.293802	879.427	3.02539e-11	1.53092e-12	0.293411	710.998	8.05572e-06	4.40056e-07
	Kpna4	ENSRNOG00000010768	Protein Coding	-0.157232	1479.23	0.000288206	6.81886e-05	-0.301773	705.913	0.0489341	0.0136314
	Scamp1	ENSRNOG00000010774	Protein Coding	-0.107266	2994.35	0.0124863	0.00461091	-0.219332	2167.43	0.00460349	0.000734718
	Dlc1	ENSRNOG00000010780	Protein Coding	0.255011	442.755	2.78581e-05	5.23598e-06	0.267266	528.179	0.00278977	0.000399604
	Hadhb	ENSRNOG00000010800	Protein Coding	0.217779	1456.41	2.53536e-16	5.01707e-18	0.236353	1011.02	6.18683e-08	1.72855e-09
	Dlx6	ENSRNOG00000010822	Protein Coding	0.502263	16.0014	0.0013547	0.000380499	0.526353	25.3092	0.0133192	0.00268203
	Parp8	ENSRNOG00000010824	Protein Coding	0.409204	390.408	6.51608e-12	2.83933e-13	0.341425	329.301	1.03891e-05	5.85207e-07
	Ptbp2	ENSRNOG00000010827	Protein Coding	-0.268332	975.545	9.29714e-17	1.72221e-18	-0.214838	693.823	0.0420601	0.0112669
	Mpped1	ENSRNOG00000010834	Protein Coding	1.00628	3158.35	1.50001e-10	8.81031e-12	0.95553	2226.59	2.07847e-08	5.08898e-10
	Adamtsl3	ENSRNOG00000010840	Protein Coding	0.506481	61.8983	3.28769e-05	6.2882e-06	0.403303	51.3862	0.00947186	0.00176234
	Nup205	ENSRNOG00000010852	Protein Coding	-0.087502	424.577	0.0166152	0.00637081	-0.135776	364.196	0.0239164	0.00550609
	Gpr27	ENSRNOG00000010880	Protein Coding	-0.428827	159.499	2.63727e-11	1.32128e-12	-0.361447	75.3583	0.0237135	0.00544988
	Sptlc1	ENSRNOG00000010882	Protein Coding	0.218528	622.061	2.84854e-14	8.13816e-16	0.271504	477.039	9.33179e-06	5.17238e-07
	Bmp1	ENSRNOG00000010890	Protein Coding	-0.149846	472.827	0.016396	0.00627279	-0.24155	406.298	0.0164836	0.00347548
	Lrrcc1	ENSRNOG00000010891	Protein Coding	-0.245606	265.062	2.20133e-07	2.55607e-08	-0.395305	159.736	0.020977	0.00468234
	Tprn	ENSRNOG00000010896	Protein Coding	0.573293	400.259	3.6388e-09	2.82774e-10	0.711686	346.906	3.40465e-08	8.8986e-10
	Crb1	ENSRNOG00000010903	Protein Coding	-0.568431	19.9111	3.79073e-05	7.34738e-06	-0.465524	17.9887	0.0220296	0.00498346
	Dlx5	ENSRNOG00000010905	Protein Coding	0.326586	47.5876	0.0051276	0.00168294	0.455578	43.9827	0.00776738	0.00137675
	Tmem108	ENSRNOG00000010911	Protein Coding	-0.400851	215.196	8.90877e-07	1.18113e-07	-0.365105	222.772	0.00298801	0.000434019
	Ppp2r1b	ENSRNOG00000010922	Protein Coding	0.337546	282.147	6.58881e-08	6.7112e-09	0.321043	201.374	0.000377926	3.71076e-05
	Tcam1	ENSRNOG00000010929	Protein Coding	-0.682674	66.2592	1.95158e-10	1.17467e-11	-0.600937	59.3509	0.00318972	0.000469068
	Spa17	ENSRNOG00000010934	Protein Coding	0.620737	51.886	3.42246e-07	4.12517e-08	0.545387	42.9929	0.0014025	0.000172398
	Slc7a10	ENSRNOG00000010938	Protein Coding	0.356572	594.945	1.30176e-07	1.4207e-08	0.352792	375.266	0.00429087	0.000671819
	Cep41	ENSRNOG00000010950	Protein Coding	-0.301713	80.7956	4.40264e-06	6.84707e-07	-0.362202	107.564	0.000137654	1.14e-05
	Ift122	ENSRNOG00000010952	Protein Coding	-0.399563	523.469	1.20544e-12	4.65353e-14	-0.439791	364.925	2.44532e-06	1.08602e-07
	Akap13	ENSRNOG00000010964	Protein Coding	0.338436	1038.55	1.67499e-06	2.35104e-07	0.326582	1023.63	6.16369e-05	4.51683e-06
	Itgb1	ENSRNOG00000010966	Protein Coding	0.332305	1163.81	1.42978e-08	1.27116e-09	0.270532	786.004	0.00650527	0.00111657
	Adnp	ENSRNOG00000010975	Protein Coding	-0.117334	2130.53	8.9999e-06	1.50812e-06	-0.174174	1708.39	3.88306e-05	2.67529e-06
	Igfbp6	ENSRNOG00000010977	Protein Coding	0.822818	110.905	2.2609e-06	3.28353e-07	0.723605	99.8626	0.000659114	7.08881e-05
	Gtf3c5	ENSRNOG00000010981	Protein Coding	0.167559	316.221	5.304e-06	8.4406e-07	0.341055	337.267	0.000135939	1.12103e-05
	Otog	ENSRNOG00000010983	Protein Coding	-1.53508	20.6067	4.67559e-12	1.97398e-13	-1.18796	15.9688	1.11925e-05	6.36623e-07
	Anxa11	ENSRNOG00000010984	Protein Coding	-0.3853	2876.3	1.02026e-08	8.73261e-10	-0.304429	2672.24	0.00115931	0.000137745
	Ednrb	ENSRNOG00000010997	Protein Coding	0.37714	508.771	3.20094e-06	4.81588e-07	0.338865	433.528	0.000547094	5.67398e-05
	RGD1311723	ENSRNOG00000010999	Protein Coding	-0.369635	932.288	9.76419e-08	1.0323e-08	-0.417633	655.258	0.000451627	4.54748e-05
	Stoml3	ENSRNOG00000011006	Protein Coding	1.28544	8.16024	6.17376e-08	6.23575e-09	1.05266	30.1888	0.000166117	1.43061e-05
	Nmb	ENSRNOG00000011011	Protein Coding	-1.59771	59.3642	7.53069e-17	1.34585e-18	-1.53813	57.1075	1.6487e-11	1.9647e-13
	RGD1311519	ENSRNOG00000011028	Processed Transcript	0.594893	59.5613	8.13132e-08	8.44563e-09	0.545949	65.5776	0.000612511	6.51705e-05
	Sec11a	ENSRNOG00000011029	Protein Coding	-0.158351	412.881	5.99147e-05	1.21574e-05	-0.220558	225.266	0.0127446	0.00254164
	Lhfpl2	ENSRNOG00000011032	Protein Coding	0.196771	437.171	0.000303669	7.23195e-05	0.297295	422.83	2.30281e-05	1.44588e-06
	Tekt2	ENSRNOG00000011033	Protein Coding	0.930051	19.193	1.8877e-07	2.1483e-08	1.07244	17.8148	2.99767e-06	1.37936e-07
	Clmn	ENSRNOG00000011044	Protein Coding	0.338133	970.975	0.000324098	7.7803e-05	0.327249	1121.2	0.000417073	4.14735e-05
	Cyp2u1	ENSRNOG00000011053	Protein Coding	0.151063	121.182	0.0122385	0.00451204	0.253529	116.277	0.028771	0.00700404
	Laptm5	ENSRNOG00000011054	Protein Coding	0.320009	523.939	3.69773e-06	5.65241e-07	0.350921	404.179	0.00131359	0.00015943
	Utrn	ENSRNOG00000011058	Protein Coding	0.346278	952.682	0.00473661	0.00153536	0.29436	914.06	0.0221743	0.00502064
	Papss2	ENSRNOG00000011068	Protein Coding	0.227151	189.364	0.000850111	0.000226995	0.221778	151.38	0.0420308	0.0112527
	Gnb4	ENSRNOG00000011070	Protein Coding	0.350277	79.6459	1.21207e-05	2.09252e-06	0.49408	72.9216	1.52668e-05	8.97416e-07
	Nt5e	ENSRNOG00000011071	Protein Coding	0.396017	206.323	0.0011849	0.000328108	0.347852	174.593	0.0231462	0.00527546
	Efcab6	ENSRNOG00000011094	Protein Coding	1.05361	100.953	2.13454e-18	3.02179e-20	1.07151	88.7359	8.82392e-14	6.27377e-16
	Twist1	ENSRNOG00000011101	Protein Coding	-0.698438	58.6239	1.5769e-06	2.19832e-07	-0.934984	67.3475	2.36307e-06	1.04712e-07
	LOC100911216	ENSRNOG00000011107	Protein Coding	0.248521	37.5887	0.0423203	0.0185343	0.297751	79.0238	0.029603	0.0072629
	Cipc	ENSRNOG00000011111	Protein Coding	-0.327171	1457.48	3.55719e-27	9.28584e-30	-0.341209	1310.82	2.16225e-10	3.38867e-12
	Fam161b	ENSRNOG00000011112	Protein Coding	-0.418659	225.205	7.66099e-13	2.83057e-14	-0.397525	203.758	2.66202e-06	1.20092e-07
	Arhgef40	ENSRNOG00000011129	Protein Coding	0.272332	684.563	2.91843e-07	3.47662e-08	0.324831	563.599	0.000448023	4.50222e-05
	Trpc4	ENSRNOG00000011133	Protein Coding	0.495997	594.804	6.52197e-08	6.62674e-09	0.409162	551.75	0.000152181	1.28087e-05
	Gyg1	ENSRNOG00000011146	Protein Coding	0.312028	547.404	7.23385e-05	1.49834e-05	0.230311	384.818	0.0384916	0.0100835
	Tenm4	ENSRNOG00000011151	Protein Coding	0.527115	1185.86	5.71437e-09	4.67305e-10	0.581023	1398.93	1.33933e-07	4.11081e-09
	Il17ra	ENSRNOG00000011153	Protein Coding	0.230226	329.771	2.86766e-05	5.40277e-06	0.259707	304.219	0.00118016	0.000140814
	Sv2b	ENSRNOG00000011160	Processed Transcript	0.541116	6507.69	1.34606e-09	9.55488e-11	0.556763	5784.72	3.49482e-07	1.19165e-08
	Smco4	ENSRNOG00000011162	Protein Coding	-1.01716	69.1392	1.52151e-19	1.74912e-21	-0.873685	58.9689	2.25173e-09	4.37448e-11
	Rims3	ENSRNOG00000011171	Protein Coding	0.412843	163.088	0.00498621	0.00162928	0.587879	153.945	0.00198994	0.000264002
	Hnrnpa2b1	ENSRNOG00000011175	Protein Coding	-0.0882727	4554.22	0.000508765	0.00012857	-0.215861	633.847	0.0207066	0.00459875
	Acy1	ENSRNOG00000011189	Protein Coding	0.371061	339.675	4.59171e-09	3.65815e-10	0.408655	262.748	4.11775e-07	1.43292e-08
	Prkra	ENSRNOG00000011195	Protein Coding	0.275968	290.098	6.4771e-11	3.53119e-12	0.213767	244.059	0.00927074	0.00171424
	Parp6	ENSRNOG00000011199	Protein Coding	-0.0669711	1799.25	0.00343873	0.00107598	-0.153593	1702.43	0.00282013	0.00040568
	Cmtm8	ENSRNOG00000011201	Protein Coding	0.491229	22.2504	3.4935e-05	6.71079e-06	0.576092	16.9116	0.00639096	0.00109439
	Chrna4	ENSRNOG00000011202	Protein Coding	0.726948	211.19	4.95461e-05	9.85698e-06	0.657484	213.066	0.00306782	0.000447714
	Farp1	ENSRNOG00000011203	Protein Coding	0.365485	971.325	1.8546e-06	2.63574e-07	0.403448	1194.92	5.96786e-06	3.08672e-07
	Pex5l	ENSRNOG00000011211	Protein Coding	0.779144	1215.44	4.84713e-20	5.25592e-22	0.856495	1309.71	9.37979e-20	2.11341e-22
	Tbl1xr1	ENSRNOG00000011216	Protein Coding	-0.149033	1867.05	2.6729e-07	3.1573e-08	-0.198509	1305.93	0.0293943	0.00719844
	Layn	ENSRNOG00000011228	Protein Coding	0.503851	56.6477	1.699e-10	1.01159e-11	0.538695	52.1512	9.97687e-07	3.95638e-08
	Cntnap4	ENSRNOG00000011231	Protein Coding	0.59253	306.977	2.63727e-11	1.32001e-12	0.544665	268.771	1.05829e-05	5.97182e-07
	Zc3h13	ENSRNOG00000011237	Protein Coding	0.120512	818.827	0.000107448	2.31079e-05	0.19706	879.693	0.0121721	0.00239378
	MGC94891	ENSRNOG00000011243	Protein Coding	0.771314	4.20067	0.000322628	7.73529e-05	0.648065	3.85122	0.0264235	0.00624236
	Arhgap18	ENSRNOG00000011245	Protein Coding	1.06073	98.0651	1.72023e-17	2.78538e-19	0.783119	73.8842	6.44695e-07	2.36935e-08
	Hcrtr2	ENSRNOG00000011251	Protein Coding	-0.740757	43.2807	1.89463e-14	5.18564e-16	-0.818369	30.8168	1.32303e-07	4.04015e-09
	Fam76a	ENSRNOG00000011254	Protein Coding	-0.254207	548.715	3.19922e-15	7.61261e-17	-0.339225	446.652	1.82393e-05	1.10137e-06
	Masp2	ENSRNOG00000011258	Protein Coding	-0.383178	217.568	3.16619e-12	1.29223e-13	-0.25797	153.88	0.0282083	0.00681055
	Plac9	ENSRNOG00000011263	Protein Coding	0.949594	15.2736	4.80348e-08	4.75284e-09	0.739277	10.3166	0.00295476	0.000428153
	Mcc	ENSRNOG00000011271	Protein Coding	0.424776	29.6912	0.000204844	4.67891e-05	0.473539	32.5586	0.00252245	0.00035326
	Cdh8	ENSRNOG00000011274	Protein Coding	-0.309094	630.168	8.20938e-07	1.07892e-07	-0.340206	528.512	4.71734e-05	3.33039e-06
	Zdhhc22	ENSRNOG00000011285	Protein Coding	-0.986544	143.069	5.36087e-09	4.35705e-10	-0.963674	96.8953	6.05495e-06	3.1348e-07
	Usp33	ENSRNOG00000011294	Protein Coding	-0.149413	2477.06	6.22473e-10	4.13732e-11	-0.251008	1684.88	0.0315122	0.00785755
	Lama3	ENSRNOG00000011300	Protein Coding	0.827895	97.7252	2.87962e-09	2.18718e-10	0.868666	92.8404	6.82606e-08	1.92081e-09
	Sox10	ENSRNOG00000011305	Protein Coding	0.700947	1033.51	2.75949e-11	1.38806e-12	0.789589	1048.59	1.70453e-09	3.23462e-11
	Pde10a	ENSRNOG00000011310	Protein Coding	-0.328961	679.734	7.56047e-06	1.24755e-06	-0.413603	765.879	4.89837e-06	2.45262e-07
	Sorcs1	ENSRNOG00000011313	Protein Coding	0.378318	431.001	1.7624e-06	2.48965e-07	0.310312	331.912	0.00428923	0.000671346
	Rftn1	ENSRNOG00000011321	Protein Coding	0.710585	115.273	4.24013e-08	4.13252e-09	0.685312	103.782	1.61836e-05	9.58603e-07
	Lgi3	ENSRNOG00000011323	Protein Coding	0.529937	1743.23	5.05749e-10	3.29803e-11	0.565742	1575	4.64017e-09	9.80449e-11
	Slk	ENSRNOG00000011339	Protein Coding	-0.226411	738.432	1.21967e-07	1.32131e-08	-0.238646	646.71	0.00135864	0.000165918
	Lonrf1	ENSRNOG00000011349	Protein Coding	0.291652	308.386	1.12083e-08	9.70594e-10	0.336411	223.216	0.000869127	9.83925e-05
	Furin	ENSRNOG00000011352	Protein Coding	0.130923	726.036	0.000833229	0.000222111	0.223402	536.214	0.0268444	0.00637777
	Shbg	ENSRNOG00000011357	Protein Coding	-0.631817	135.54	7.03737e-17	1.24708e-18	-0.580296	93.7071	1.4094e-05	8.23539e-07
	Napepld	ENSRNOG00000011363	Protein Coding	-0.324	167.662	1.07122e-05	1.82732e-06	-0.235119	121.923	0.0477531	0.0131782
	Kcns2	ENSRNOG00000011369	Protein Coding	-0.949997	189.992	3.24463e-23	2.00346e-25	-0.913046	163.71	4.70933e-12	4.62161e-14
	Reep4	ENSRNOG00000011373	Protein Coding	0.288621	49.9733	0.00218025	0.000647071	0.443214	36.5019	0.0285963	0.00694862
	Nhsl1	ENSRNOG00000011386	Protein Coding	-0.335492	647.477	2.69645e-06	3.98106e-07	-0.264285	709.151	0.0132924	0.00267285
	Zfyve20	ENSRNOG00000011391	Protein Coding	-0.0548573	930.422	0.0259492	0.0105803	-0.154466	785.722	0.00390286	0.000598562
	Pragmin	ENSRNOG00000011407	Protein Coding	0.181187	853.174	0.0246019	0.0099466	0.296014	983.249	0.00369677	0.00056029
	Hebp2	ENSRNOG00000011409	Protein Coding	-0.24131	76.1168	0.0228849	0.00915394	-0.356389	71.5592	0.0212757	0.00477138
	Gpr126	ENSRNOG00000011411	Protein Coding	0.707808	164.799	8.41779e-10	5.73441e-11	0.601141	153.366	0.000111523	8.91205e-06
	Pitx1	ENSRNOG00000011423	Protein Coding	0.714606	0.431665	0.00224278	0.000667766	0.721186	0.533805	0.00946773	0.00175967
	Ptpn3	ENSRNOG00000011425	Protein Coding	-0.335767	856.932	0.000209838	4.80246e-05	-0.359518	964.925	0.000496279	5.08902e-05
	Hr	ENSRNOG00000011427	Protein Coding	0.307355	447.9	0.00984398	0.00352688	0.382513	332.608	0.010327	0.00195351
	Osbpl10	ENSRNOG00000011435	Protein Coding	0.383033	98.6666	0.00577307	0.00191827	0.434797	83.4018	0.00729613	0.00127971
	Tpd52	ENSRNOG00000011441	Protein Coding	0.167005	648.431	0.000701171	0.000183005	0.18893	678.345	0.0127211	0.00253185
	Aldoc	ENSRNOG00000011452	Protein Coding	0.22507	11391	2.2569e-05	4.14217e-06	0.320381	9709.07	0.00173931	0.000222944
	Zfp592	ENSRNOG00000011458	Protein Coding	-0.182949	700.836	1.82649e-05	3.29721e-06	-0.169218	639.125	0.00183028	0.000238179
	Ppp1r3b	ENSRNOG00000011474	Protein Coding	0.629315	17.975	0.00160755	0.000460798	0.719228	14.4401	0.00267271	0.000379121
	R3hdm4	ENSRNOG00000011489	Protein Coding	-0.37856	2718.67	5.62381e-23	3.58546e-25	-0.265236	2062.1	0.0015231	0.000190537
	Dnajc13	ENSRNOG00000011491	Protein Coding	-0.166506	847.424	8.85992e-06	1.48155e-06	-0.198201	678.2	0.0108499	0.00207687
	Psip1	ENSRNOG00000011498	Protein Coding	-0.193152	2266.17	4.8585e-09	3.89997e-10	-0.310072	999.115	0.0140189	0.00285124
	Shb	ENSRNOG00000011503	Protein Coding	0.336662	83.2412	0.000597273	0.000153486	0.429224	89.7155	0.00245327	0.000341482
	Akap2	ENSRNOG00000011504	Protein Coding	0.211524	814.187	7.53311e-05	1.56902e-05	0.252125	910.516	7.30248e-06	3.89402e-07
	Dusp26	ENSRNOG00000011518	Protein Coding	0.674309	647.971	8.9803e-13	3.34958e-14	0.793631	562.378	4.20445e-13	3.34722e-15
	Filip1	ENSRNOG00000011521	Protein Coding	-1.19037	286.86	9.81227e-32	8.37393e-35	-1.16624	279.35	6.98853e-24	5.59866e-27
	Hcn1	ENSRNOG00000011522	Protein Coding	0.500126	549.779	6.41794e-10	4.28829e-11	0.497574	640.671	1.33193e-07	4.08141e-09
	Pcsk6	ENSRNOG00000011526	Protein Coding	0.315726	434.076	8.79876e-05	1.86399e-05	0.292544	454.092	0.00167541	0.000213579
	Cnn3	ENSRNOG00000011559	Protein Coding	0.231892	1731.94	5.01008e-10	3.26209e-11	0.238526	1371.38	0.00332444	0.000493206
	Slitrk2	ENSRNOG00000011562	Protein Coding	0.258927	330.186	6.64359e-06	1.08158e-06	0.257091	284.829	0.0118324	0.00231528
	Cecr2	ENSRNOG00000011566	Protein Coding	-0.620349	263.997	1.8687e-13	6.14456e-15	-0.520238	239.264	2.49439e-07	8.15559e-09
	Rspo3	ENSRNOG00000011568	Protein Coding	-0.375982	103.478	0.000285241	6.74153e-05	-0.473551	67.9698	0.0115228	0.00224201
	Klc1	ENSRNOG00000011572	Protein Coding	0.112275	8057.87	0.00545638	0.00180236	0.179309	6320.66	0.0117245	0.0022892
	Csad	ENSRNOG00000011573	Protein Coding	0.135715	475.797	0.00354115	0.00111052	0.320498	431.793	0.0202201	0.00446176
	Rab3d	ENSRNOG00000011582	Protein Coding	-0.313849	355.108	4.41635e-09	3.50958e-10	-0.219972	332.914	0.0309963	0.00769941
	Fat3	ENSRNOG00000011585	Protein Coding	0.495816	429.691	1.13867e-12	4.36717e-14	0.523053	478.945	3.73227e-10	6.22295e-12
	Adcy6	ENSRNOG00000011587	Protein Coding	0.26541	823.514	3.98612e-06	6.13927e-07	0.360663	584.958	7.9969e-05	6.11819e-06
	Camk2d	ENSRNOG00000011589	Protein Coding	0.565821	798.918	0.000155954	3.48392e-05	0.51293	618.553	0.00339104	0.000505973
	Lrp10	ENSRNOG00000011592	Protein Coding	0.220752	562.665	2.58759e-05	4.82056e-06	0.268356	453.087	0.0170566	0.00362447
	Slc15a1	ENSRNOG00000011598	Protein Coding	-0.496447	4.71162	0.0173542	0.00670298	-0.602704	3.6378	0.0362794	0.00937258
	Mmaa	ENSRNOG00000011618	Protein Coding	-0.332331	211.324	3.17689e-09	2.44e-10	-0.292324	190.969	0.00231829	0.000318516
	Zfr	ENSRNOG00000011627	Protein Coding	-0.143296	4443.4	9.75032e-08	1.03034e-08	-0.233078	3268.85	0.0436983	0.0118479
	Krt27	ENSRNOG00000011628	Protein Coding	-1.16452	47.8517	1.24685e-20	1.2143e-22	-1.09804	32.6365	5.12823e-10	8.75589e-12
	Fst	ENSRNOG00000011631	Protein Coding	-1.39349	13.6863	7.87517e-14	2.41553e-15	-0.872769	15.4305	0.000680839	7.35263e-05
	Cct5	ENSRNOG00000011632	Protein Coding	-0.105151	2240.18	0.00194135	0.000568253	-0.164987	1966.12	0.00935214	0.00173043
	Parvb	ENSRNOG00000011633	Protein Coding	0.259953	615.799	0.000273604	6.44042e-05	0.280577	597.984	0.000269432	2.50249e-05
	Hnrnph2	ENSRNOG00000011661	Protein Coding	-0.138621	1217.61	9.38267e-05	1.99712e-05	-0.261166	882.651	0.00740356	0.00130263
	Il16	ENSRNOG00000011680	Protein Coding	-0.560676	568.553	0.000277176	6.53562e-05	-0.612931	581.372	0.000224628	2.01661e-05
	Fes	ENSRNOG00000011683	Protein Coding	0.438434	48.9812	3.18371e-05	6.06216e-06	0.486489	45.7713	0.00706342	0.00122651
	Rmdn3	ENSRNOG00000011690	Protein Coding	0.137917	223.749	9.51217e-05	2.02563e-05	0.303696	202.439	2.77919e-05	1.81597e-06
	Lifr	ENSRNOG00000011696	Protein Coding	0.396088	235.212	2.46176e-07	2.89183e-08	0.375121	255.504	0.000841094	9.47558e-05
	Ptprm	ENSRNOG00000011700	Protein Coding	0.462458	530.339	1.14364e-11	5.24745e-13	0.448515	512.393	6.90411e-07	2.56847e-08
	Fbxo34	ENSRNOG00000011704	Protein Coding	-0.174384	825.561	2.69693e-05	5.04185e-06	-0.147769	708.215	0.0131246	0.00263021
	Pum1	ENSRNOG00000011709	Protein Coding	-0.180014	1168.2	2.00189e-10	1.21098e-11	-0.179147	1136.49	2.3108e-05	1.45206e-06
	Degs2	ENSRNOG00000011716	Protein Coding	0.275475	52.7578	0.0174981	0.00676558	0.4035	46.5474	0.0250435	0.00584206
	Tmem205	ENSRNOG00000011747	Protein Coding	-0.221228	314.489	1.45347e-08	1.29513e-09	-0.22489	220.038	0.0332629	0.00840234
	Ncdn	ENSRNOG00000011751	Protein Coding	-0.523172	34033.3	6.65482e-15	1.69043e-16	-0.358878	25333	0.00298372	0.000433246
	Sh3d19	ENSRNOG00000011752	Protein Coding	0.415248	157.158	2.22512e-07	2.58703e-08	0.54362	157.142	1.56022e-07	4.86691e-09
	Phf3	ENSRNOG00000011756	Protein Coding	-0.141722	1104.78	0.000179624	4.05385e-05	-0.25084	1021.4	0.00434452	0.000682205
	Ptp4a1	ENSRNOG00000011771	Protein Coding	0.265542	33.3644	0.00744613	0.00256241	0.31966	87.785	0.0113369	0.00219748
	Fblim1	ENSRNOG00000011774	Protein Coding	0.495884	3.80608	0.0333112	0.0140887	0.616497	3.96798	0.0398761	0.0105281
	Blvra	ENSRNOG00000011778	Protein Coding	0.274911	184.793	3.46663e-07	4.19581e-08	0.242596	119.98	0.0303761	0.00751189
	Lrfn2	ENSRNOG00000011803	Protein Coding	-0.341252	324.477	7.13313e-07	9.2566e-08	-0.308386	269.425	0.00292762	0.000423342
	S100a4	ENSRNOG00000011821	Protein Coding	0.620799	72.6167	8.44072e-05	1.7784e-05	0.472845	59.2972	0.0192529	0.00419433
	Trh	ENSRNOG00000011824	Protein Coding	-0.568337	14.3379	0.00286848	0.000878256	-0.743139	14.5045	0.00309714	0.000452816
	Plekha3	ENSRNOG00000011830	Protein Coding	-0.162932	443.638	3.1778e-09	2.44397e-10	-0.174063	419.942	0.00539022	0.000893602
	Myo6	ENSRNOG00000011852	Protein Coding	0.268433	1217.03	9.49935e-06	1.59992e-06	0.206313	1215.26	0.035095	0.00899741
	RGD1563986	ENSRNOG00000011854	Protein Coding	0.261567	412.001	3.38649e-06	5.13324e-07	0.29914	392.445	0.000587495	6.18617e-05
	LOC100910805	ENSRNOG00000011856	Protein Coding	0.498496	62.383	1.12681e-09	7.88539e-11	0.525147	74.7046	0.000195784	1.72825e-05
	Unc5d	ENSRNOG00000011858	Protein Coding	-1.04208	541.316	5.93828e-14	1.78864e-15	-1.06599	582.801	6.40992e-14	4.26857e-16
	Gins3	ENSRNOG00000011863	Protein Coding	-0.544655	52.15	3.90801e-13	1.34583e-14	-0.614333	38.8223	0.000484106	4.93269e-05
	Gm2a	ENSRNOG00000011864	Protein Coding	0.249606	1212.98	8.11791e-15	2.08246e-16	0.296344	1279.66	1.23093e-06	5.0048e-08
	Kat2b	ENSRNOG00000011871	Protein Coding	0.529816	259.576	5.83471e-11	3.14289e-12	0.551513	198.612	7.17697e-06	3.81631e-07
	Gab2	ENSRNOG00000011882	Protein Coding	0.619711	251.201	2.24428e-14	6.30923e-16	0.794494	306.403	2.85114e-10	4.56822e-12
	Ccdc113	ENSRNOG00000011883	Protein Coding	0.700925	40.1954	2.61777e-09	1.96727e-10	0.763964	43.507	2.84058e-06	1.29001e-07
	Myo1e	ENSRNOG00000011886	Protein Coding	0.661289	287.537	1.04001e-14	2.72533e-16	0.658279	297.132	1.25259e-10	1.83761e-12
	RGD1307929	ENSRNOG00000011887	Protein Coding	-0.175298	4903.86	7.15872e-06	1.17371e-06	-0.209344	4630.02	0.000153791	1.30282e-05
	Tmem150a	ENSRNOG00000011899	Protein Coding	0.183195	222.862	0.00986099	0.00353451	0.36061	169.631	0.0270896	0.00645773
	Rrad	ENSRNOG00000011901	Protein Coding	0.599177	34.3228	2.19325e-07	2.54448e-08	0.542737	23.3504	0.00667572	0.00114916
	Rasa2	ENSRNOG00000011909	Protein Coding	-0.287576	228.928	1.52505e-08	1.36351e-09	-0.295933	216.584	0.0282679	0.00683626
	Cp	ENSRNOG00000011913	Protein Coding	0.557403	160.648	9.04419e-05	1.91917e-05	0.77348	122.902	6.44064e-05	4.7792e-06
	Mgarp	ENSRNOG00000011923	Protein Coding	-0.578753	10.516	6.1134e-05	1.24324e-05	-0.676938	8.77492	0.00182223	0.000236754
	Smarca2	ENSRNOG00000011931	Protein Coding	-0.260602	2096.78	1.01164e-15	2.20916e-17	-0.275331	1686.71	0.000208005	1.85176e-05
	Cyfip1	ENSRNOG00000011945	Protein Coding	0.23919	2058.57	1.16209e-08	1.01041e-09	0.194558	1812.45	0.0403607	0.0107166
	Tifab	ENSRNOG00000011947	Protein Coding	0.251652	61.5973	0.00294362	0.000903036	0.341053	64.3048	0.037087	0.00963678
	Supt16h	ENSRNOG00000011953	Protein Coding	-0.0809785	1436.73	0.000124629	2.72156e-05	-0.162241	953.201	0.0306807	0.00759491
	Dock9	ENSRNOG00000011969	Protein Coding	0.173936	4482.21	6.16795e-05	1.2565e-05	0.17707	4197.09	0.00370166	0.000561402
	Tmem82	ENSRNOG00000011970	Protein Coding	0.793419	7.81091	3.48117e-07	4.2169e-08	0.537997	5.0805	0.0497743	0.0139119
	Sema5a	ENSRNOG00000011977	Protein Coding	-1.42667	3205.96	8.22936e-26	3.01578e-28	-1.51645	2539.62	1.29871e-28	1.30053e-32
	Perp	ENSRNOG00000011994	Protein Coding	-1.49195	194.532	2.67437e-17	4.48413e-19	-1.57497	133.734	1.93451e-15	9.22243e-18
	Copb1	ENSRNOG00000012000	Protein Coding	-0.076434	1021.72	0.0196788	0.00773224	-0.200395	823.373	0.041276	0.0110078
	Iqgap1	ENSRNOG00000012002	Protein Coding	0.253645	414.198	0.000266171	6.23739e-05	0.231115	419.358	0.0233677	0.00534818
	Npc1	ENSRNOG00000012016	Protein Coding	0.488879	1290.42	4.02989e-08	3.91053e-09	0.494504	1080.21	7.49926e-07	2.86122e-08
	B3galnt1	ENSRNOG00000012019	Protein Coding	-0.320308	500.189	1.65204e-13	5.34922e-15	-0.302473	395.028	0.00622444	0.00106057
	Ctnnbl1	ENSRNOG00000012021	Protein Coding	-0.105814	441.487	0.00611871	0.00205032	-0.234667	470.396	0.00526322	0.000869122
	RGD1562914	ENSRNOG00000012022	Protein Coding	-0.582092	1.90858	0.0135268	0.00503792	-0.592012	1.93092	0.0481248	0.0133324
	Psmc2	ENSRNOG00000012026	Protein Coding	-0.0712497	1369.85	0.0392899	0.0169941	-0.197614	1048.37	0.038622	0.0101235
	St8sia2	ENSRNOG00000012031	Processed Transcript	0.562258	5.14321	0.00193346	0.00056548	0.624385	5.86998	0.0169131	0.00358722
	Galnt7	ENSRNOG00000012037	Protein Coding	0.206937	147.191	8.09352e-05	1.69834e-05	0.214712	125.427	0.0452309	0.0123586
	S100a16	ENSRNOG00000012053	Protein Coding	0.263663	1064.92	2.40929e-10	1.48282e-11	0.283084	897.695	0.00128615	0.000155714
	Prkcb	ENSRNOG00000012061	Protein Coding	0.291944	3989.3	4.12487e-07	5.07119e-08	0.23432	4073.1	0.00659261	0.00113321
	Npc2	ENSRNOG00000012062	Protein Coding	0.353938	1554.64	1.57242e-06	2.1905e-07	0.33291	1219.98	0.00788852	0.00140612
	Abhd14b	ENSRNOG00000012073	Protein Coding	0.151136	252.869	0.0273995	0.0112486	0.38783	201.311	0.00079462	8.86049e-05
	Itga1	ENSRNOG00000012080	Protein Coding	0.492138	55.0078	0.000580058	0.000148625	0.607506	62.2095	5.24169e-06	2.64814e-07
	Ltbp2	ENSRNOG00000012094	Protein Coding	1.1607	67.067	4.45253e-12	1.86863e-13	1.15607	56.2883	2.05581e-09	3.97327e-11
	Pkia	ENSRNOG00000012095	Protein Coding	-0.869169	1035.09	4.35386e-31	4.37134e-34	-0.860313	682.202	7.55938e-15	4.12564e-17
	Adcyap1r1	ENSRNOG00000012098	Protein Coding	-0.248425	1713.7	0.00199606	0.000587496	-0.239885	1363.87	0.00809547	0.00145112
	Tbc1d8b	ENSRNOG00000012105	Protein Coding	-0.523956	164.465	1.31695e-07	1.43992e-08	-0.554479	118.222	0.000694182	7.54591e-05
	Thsd1	ENSRNOG00000012108	Protein Coding	0.300696	132.842	0.0014351	0.000406397	0.322257	126.113	0.0235824	0.00541383
	Clvs2	ENSRNOG00000012122	Protein Coding	-0.310544	212.53	6.24929e-06	1.01206e-06	-0.264455	165.094	0.0395358	0.0104145
	Fdx1	ENSRNOG00000012123	Protein Coding	-0.205499	115.222	0.00026766	6.28303e-05	-0.266833	79.6474	0.0429383	0.0115728
	Kcng1	ENSRNOG00000012144	Protein Coding	-0.616231	942.127	5.87085e-07	7.49771e-08	-0.556375	827.839	0.000287314	2.69735e-05
	Gpsm2	ENSRNOG00000012149	Protein Coding	-0.410798	188.537	1.49959e-15	3.34246e-17	-0.451701	200.795	6.70625e-07	2.48479e-08
	Itpripl1	ENSRNOG00000012151	Protein Coding	0.316329	14.5987	0.0441468	0.0194472	0.468574	14.253	0.0301138	0.00743044
	Sox15	ENSRNOG00000012155	Protein Coding	-0.809691	15.3203	1.11616e-08	9.65992e-10	-0.889776	13.1827	1.73818e-05	1.04287e-06
	Snrnp200	ENSRNOG00000012157	Protein Coding	-0.108042	2667.09	4.31209e-05	8.46183e-06	-0.0904348	2819.33	0.0319027	0.00798394
	Spi1	ENSRNOG00000012172	Protein Coding	0.348142	67.4581	0.00014216	3.14651e-05	0.290623	56.6415	0.0433636	0.0117311
	Cited2	ENSRNOG00000012193	Protein Coding	-0.44572	484.054	2.31426e-12	9.22453e-14	-0.355657	359.287	0.000142894	1.19126e-05
	Asah2	ENSRNOG00000012196	Protein Coding	0.54551	99.6354	2.50116e-07	2.93936e-08	0.502634	82.9342	6.6107e-05	4.93188e-06
	Sox2	ENSRNOG00000012199	Protein Coding	0.195486	719.394	2.65617e-05	4.95766e-06	0.196387	497.71	0.00690272	0.00119412
	Dennd5a	ENSRNOG00000012206	Protein Coding	0.264491	6786.05	3.74437e-07	4.56204e-08	0.227814	6562.84	8.46686e-05	6.51167e-06
	Dst	ENSRNOG00000012207	Protein Coding	0.133894	10633.8	0.00269465	0.000818812	0.141335	12880.9	0.00297916	0.000432286
	Nthl1	ENSRNOG00000012213	Protein Coding	0.329122	41.5738	6.48739e-05	1.32776e-05	0.34683	37.7836	0.0297757	0.0073187
	Tgfbi	ENSRNOG00000012216	Protein Coding	0.666433	97.7169	1.16821e-06	1.5887e-07	0.680456	97.5565	2.46861e-05	1.57347e-06
	Snrnp40	ENSRNOG00000012219	Protein Coding	-0.129126	278.119	0.000117163	2.54266e-05	-0.23998	185.913	7.75431e-05	5.9044e-06
	Dnah7	ENSRNOG00000012223	Protein Coding	1.11616	34.0457	1.47043e-06	2.03808e-07	1.0084	34.3199	0.000233173	2.10967e-05
	T	ENSRNOG00000012229	Protein Coding	1.08906	7.57782	1.80062e-06	2.55449e-07	0.947212	5.21903	0.000704053	7.70256e-05
	Rras2	ENSRNOG00000012258	Protein Coding	-0.24132	230.019	1.40381e-07	1.54757e-08	-0.252975	121.265	0.0324134	0.00813904
	Depdc7	ENSRNOG00000012262	Protein Coding	0.671402	72.9865	3.71747e-09	2.8982e-10	0.517286	54.2694	0.00448261	0.000711939
	Cnot1	ENSRNOG00000012271	Protein Coding	-0.220789	1912.27	3.35536e-11	1.71305e-12	-0.187073	1803.3	9.58695e-05	7.52671e-06
	Dmtn	ENSRNOG00000012273	Protein Coding	-0.329262	3844.96	3.54386e-17	6.03097e-19	-0.309299	3439.25	2.24135e-05	1.40168e-06
	Ddi2	ENSRNOG00000012274	Protein Coding	-0.190819	502.107	0.00136487	0.000383973	-0.274065	1190.76	0.00019979	1.76862e-05
	Chrna6	ENSRNOG00000012283	Protein Coding	0.970664	0.563862	3.28652e-05	6.28431e-06	0.609713	0.369273	0.0119642	0.00234468
	Khdrbs2	ENSRNOG00000012284	Protein Coding	-0.998327	112.424	1.68461e-22	1.15859e-24	-0.981302	78.9954	2.03192e-11	2.46207e-13
	Gchfr	ENSRNOG00000012290	Protein Coding	0.526896	11.6613	0.00016224	3.6341e-05	0.545597	8.86215	0.0163831	0.00345019
	Heph	ENSRNOG00000012294	Protein Coding	0.619497	81.6198	1.81563e-05	3.27487e-06	0.521882	58.7165	0.00611662	0.00103992
	2016-03-08	ENSRNOG00000012297	Protein Coding	0.364876	919.816	6.34419e-10	4.23583e-11	0.269375	683.16	0.00121608	0.000145951
	RGD1310371	ENSRNOG00000012301	Protein Coding	1.08791	15.2138	4.84998e-06	7.6207e-07	0.965178	12.5341	0.000568684	5.93969e-05
	Gucy1a3	ENSRNOG00000012302	Protein Coding	0.446835	343.26	0.000129233	2.8299e-05	0.459346	257.994	0.00187313	0.00024488
	Aspm	ENSRNOG00000012318	Protein Coding	0.366647	46.0789	4.25232e-06	6.58981e-07	0.377204	34.5481	0.0470915	0.0129732
	Casp8	ENSRNOG00000012331	Protein Coding	0.42531	21.6038	0.000614134	0.000158127	0.493474	17.3716	0.0170094	0.00361275
	Kbtbd11	ENSRNOG00000012333	Protein Coding	-0.835678	378.033	2.75826e-23	1.62006e-25	-0.671303	268.805	1.73735e-06	7.41149e-08
	Pde1c	ENSRNOG00000012337	Protein Coding	0.70937	57.1864	3.67723e-10	2.35365e-11	0.577248	52.9546	2.82127e-05	1.85052e-06
	Ddx11	ENSRNOG00000012338	Protein Coding	0.50103	83.9621	5.59255e-12	2.40322e-13	0.548666	74.4188	4.12578e-07	1.43985e-08
	Ttc29	ENSRNOG00000012342	Protein Coding	1.14613	7.53292	1.54215e-06	2.14291e-07	0.794284	6.19563	0.00585056	0.000981343
	Pdp2	ENSRNOG00000012343	Protein Coding	0.195794	71.7612	0.00343873	0.00107586	0.301485	78.1292	0.0150438	0.00311392
	Epb41l2	ENSRNOG00000012346	Protein Coding	0.350001	1322.25	2.01805e-09	1.47504e-10	0.340244	1340.75	4.76422e-06	2.37044e-07
	Gtf2h1	ENSRNOG00000012360	Protein Coding	-0.238016	586.503	1.01158e-13	3.16373e-15	-0.367171	462.808	1.79063e-05	1.07588e-06
	Cacng3	ENSRNOG00000012362	Protein Coding	-0.652233	514.158	1.66565e-11	7.98432e-13	-0.646529	609.721	2.41734e-05	1.53716e-06
	Peli2	ENSRNOG00000012363	Protein Coding	-0.303567	151.371	0.00235194	0.000705345	-0.285838	126.799	0.028308	0.00684739
	Zmym4	ENSRNOG00000012397	Protein Coding	-0.108955	927.591	3.90271e-05	7.58403e-06	-0.176661	769.869	0.0267134	0.00632926
	Pcbp4	ENSRNOG00000012406	Protein Coding	0.255427	2099.69	6.70209e-13	2.44263e-14	0.356496	1480.98	0.00626019	0.00106792
	Atp11b	ENSRNOG00000012421	Protein Coding	-0.151571	664.496	6.39524e-07	8.21558e-08	-0.232018	487.595	0.0428402	0.011538
	Tnik	ENSRNOG00000012422	Protein Coding	-0.409163	1479.27	1.12509e-11	5.151e-13	-0.339628	1455.35	0.000124468	1.01147e-05
	Maf	ENSRNOG00000012428	Protein Coding	0.291042	118.548	8.20169e-06	1.36118e-06	0.314935	141.278	0.0316074	0.00789236
	Cemip	ENSRNOG00000012442	Protein Coding	-1.18197	269.632	1.57161e-17	2.52467e-19	-1.13026	255.709	1.60812e-14	9.58173e-17
	Cpt2	ENSRNOG00000012443	Protein Coding	0.178184	163.699	0.00288147	0.000882418	0.228806	154.017	0.0163432	0.00343853
	Setd6	ENSRNOG00000012447	Protein Coding	-0.241156	173.348	2.55492e-06	3.74515e-07	-0.271637	128.943	0.00267867	0.000380502
	Dynlrb2	ENSRNOG00000012450	Protein Coding	1.15875	28.4529	7.17952e-07	9.32761e-08	0.909026	36.4806	0.00131599	0.000159946
	Prr5	ENSRNOG00000012475	Protein Coding	0.359069	117.743	0.000136531	3.0082e-05	0.415326	97.8794	0.0029308	0.000423947
	Pxylp1	ENSRNOG00000012480	Protein Coding	-0.718604	314.832	4.62684e-26	1.57944e-28	-0.748782	321.044	3.05686e-17	1.16324e-19
	Ppm1j	ENSRNOG00000012481	Protein Coding	0.298668	32.4021	0.00544861	0.00179924	0.488472	24.1217	0.012526	0.00248112
	Rarg	ENSRNOG00000012499	Protein Coding	0.282288	130.229	0.000398268	9.80876e-05	0.397575	100.302	0.00441122	0.00069795
	Wash	ENSRNOG00000012504	Protein Coding	0.153975	333.345	0.000956003	0.000258965	0.250186	347.316	0.00470225	0.00075416
	Slc39a8	ENSRNOG00000012508	Protein Coding	-0.297299	53.3903	0.0016464	0.00047301	-0.507378	37.6238	0.00145039	0.000179738
	Shisa2	ENSRNOG00000012521	Protein Coding	-0.56071	28.6382	3.27517e-07	3.93448e-08	-0.468227	34.6746	0.00829847	0.00149748
	Zfyve19	ENSRNOG00000012528	Protein Coding	0.174718	239.671	2.47277e-05	4.57934e-06	0.292439	205.624	0.00466063	0.000745967
	Ephb2	ENSRNOG00000012531	Protein Coding	-0.682704	203.73	6.74101e-24	3.65476e-26	-0.499236	300.209	8.83827e-07	3.44733e-08
	Mfsd10	ENSRNOG00000012534	Protein Coding	0.172929	320.434	0.00479621	0.00155973	0.472546	204.598	0.00103745	0.000120565
	Mcm3	ENSRNOG00000012543	Protein Coding	0.501308	25.7061	1.18502e-06	1.61333e-07	0.599936	25.6284	6.1408e-05	4.49321e-06
	Frmpd1	ENSRNOG00000012546	Protein Coding	0.204748	223.53	0.000241099	5.5857e-05	0.276488	244.725	0.000348561	3.38055e-05
	Hs2st1	ENSRNOG00000012549	Protein Coding	-0.102872	943.782	7.7085e-06	1.27508e-06	-0.17667	903.647	0.00100446	0.000116178
	Man1b1	ENSRNOG00000012559	Protein Coding	0.0610413	1933.15	0.0048972	0.00159528	0.148421	1578.24	0.00843551	0.00152643
	Arhgef10	ENSRNOG00000012561	Protein Coding	0.547318	700.016	1.43646e-09	1.02687e-10	0.720639	736.015	4.7909e-10	8.03602e-12
	Grin3b	ENSRNOG00000012562	Protein Coding	-0.581034	81.5679	5.46302e-11	2.92348e-12	-0.399842	67.1595	0.0358683	0.00922748
	Cln8	ENSRNOG00000012565	Protein Coding	0.275971	263.559	5.06518e-10	3.31068e-11	0.333284	239.86	0.001472	0.000182784
	Madd	ENSRNOG00000012568	Protein Coding	-0.190106	3122.15	4.11754e-06	6.36027e-07	-0.156902	2881.08	0.0168359	0.00356748
	Swsap1	ENSRNOG00000012604	Protein Coding	-0.228476	308.044	5.27404e-13	1.88775e-14	-0.185062	224.695	0.00360337	0.00054415
	Tmem212	ENSRNOG00000012608	Protein Coding	0.999346	34.0976	3.2701e-05	6.24799e-06	1.12458	30.2403	5.02897e-05	3.60075e-06
	Efhb	ENSRNOG00000012618	Protein Coding	0.775798	8.14857	0.00151136	0.000430646	0.769242	5.58166	0.00843634	0.00152743
	Mmp15	ENSRNOG00000012622	Protein Coding	0.22006	678.58	2.55492e-06	3.74517e-07	0.29733	577.621	0.00400174	0.000617109
	Arf4	ENSRNOG00000012623	Protein Coding	-0.203402	1332.15	2.08038e-09	1.52707e-10	-0.216992	781.725	0.00189506	0.000248695
	Dnah5	ENSRNOG00000012624	Protein Coding	0.785892	51.9965	1.53142e-07	1.70209e-08	0.825538	51.0722	1.62298e-05	9.62151e-07
	Rhoc	ENSRNOG00000012630	Protein Coding	0.183133	276.89	0.000336449	8.10476e-05	0.319893	209.635	0.0351892	0.00902812
	Dpp7	ENSRNOG00000012640	Protein Coding	0.127397	916.778	0.00757948	0.00261264	0.249713	828.404	0.00016594	1.4266e-05
	Cwc22	ENSRNOG00000012651	Protein Coding	-0.130516	308.841	0.00254705	0.000770126	-0.201655	176.992	0.00947173	0.00176176
	Ppp1r13b	ENSRNOG00000012653	Protein Coding	-0.264233	1678.81	2.49543e-14	7.06539e-16	-0.212238	1916.68	8.45843e-05	6.49671e-06
	Adamts6	ENSRNOG00000012655	Protein Coding	0.480347	45.6699	1.88658e-07	2.14608e-08	0.619405	37.8777	0.000559111	5.8229e-05
	Vamp5	ENSRNOG00000012659	Protein Coding	0.444901	29.7718	0.00143039	0.000404917	0.489359	31.4552	0.015219	0.00316023
	Postn	ENSRNOG00000012660	Protein Coding	0.615318	19.4482	0.000389667	9.56563e-05	0.542241	14.2728	0.0204176	0.00451658
	Lyst	ENSRNOG00000012662	Protein Coding	-0.913267	2468.55	4.24638e-18	6.30988e-20	-1.02617	2290.32	3.67222e-15	1.92755e-17
	Mfsd6	ENSRNOG00000012663	Protein Coding	0.21125	1943.64	3.53517e-05	6.80413e-06	0.190801	1539.11	0.0027302	0.00038919
	Gan	ENSRNOG00000012671	Protein Coding	0.304314	108.63	0.000567523	0.000145072	0.352914	137.227	3.65474e-05	2.48505e-06
	Lgals9	ENSRNOG00000012681	Protein Coding	0.256198	195.823	0.00970714	0.00347206	0.268056	125.379	0.0403607	0.010716
	Abhd17c	ENSRNOG00000012683	Protein Coding	-0.409701	478.159	4.26801e-14	1.26017e-15	-0.503899	466.346	1.02895e-11	1.14373e-13
	Pmpcb	ENSRNOG00000012693	Protein Coding	-0.124488	827.376	3.76596e-05	7.28993e-06	-0.307369	763.551	0.000686484	7.43818e-05
	Rsb66	ENSRNOG00000012697	Protein Coding	1.18343	12.2879	4.63773e-12	1.95334e-13	0.932563	14.1824	4.93987e-05	3.52459e-06
	Nfya	ENSRNOG00000012702	Protein Coding	-0.339431	103.535	3.27823e-07	3.94124e-08	-0.303263	113.872	0.00826499	0.0014902
	Crh	ENSRNOG00000012703	Protein Coding	0.696332	22.3011	1.75608e-08	1.58682e-09	0.486945	13.9777	0.0176924	0.00379238
	Bag2	ENSRNOG00000012709	Protein Coding	-0.486169	150.427	3.19923e-16	6.44022e-18	-0.548698	148.14	5.00278e-11	6.48768e-13
	Kcnh8	ENSRNOG00000012711	Protein Coding	-0.883219	28.3238	5.551e-09	4.52551e-10	-1.00289	24.1454	4.6885e-09	9.93007e-11
	RGD1564149	ENSRNOG00000012714	Protein Coding	1.1868	18.4688	5.61114e-07	7.12942e-08	1.37037	19.9445	2.93017e-07	9.72714e-09
	Ednra	ENSRNOG00000012721	Protein Coding	0.940294	52.0126	1.47367e-13	4.73467e-15	0.844892	50.4285	9.90768e-09	2.26708e-10
	RGD1559786	ENSRNOG00000012724	Protein Coding	-0.212134	441.929	1.66797e-09	1.20576e-10	-0.209951	418.61	7.15139e-06	3.79742e-07
	Nkx2-2	ENSRNOG00000012728	Protein Coding	0.586953	52.6992	6.22541e-10	4.14357e-11	0.529961	48.8642	0.00162741	0.0002064
	Lrrk1	ENSRNOG00000012730	Protein Coding	0.443588	143.088	6.04133e-09	4.95559e-10	0.538645	151.269	6.97104e-07	2.62479e-08
	Kif24	ENSRNOG00000012735	Protein Coding	0.713628	44.2768	5.88561e-09	4.81899e-10	0.734821	41.7505	7.69145e-06	4.16306e-07
	Brf2	ENSRNOG00000012739	Protein Coding	-0.103498	220.991	0.00440521	0.00141732	-0.14976	229.414	0.0117183	0.0022871
	Spock1	ENSRNOG00000012747	Protein Coding	0.450734	1738.47	1.22402e-08	1.07224e-09	0.47971	1762.9	1.0344e-06	4.1175e-08
	C1qb	ENSRNOG00000012749	Protein Coding	0.256555	614.108	0.000595621	0.000152972	0.278697	562.732	0.0399115	0.0105454
	Ak8	ENSRNOG00000012761	Protein Coding	0.908863	13.656	2.0737e-11	1.01187e-12	0.839197	12.7467	2.18141e-05	1.35656e-06
	Cwf19l1	ENSRNOG00000012763	Protein Coding	-0.108675	487.183	0.00102375	0.000279269	-0.18074	363.522	0.0282449	0.00682381
	Micu3	ENSRNOG00000012767	Protein Coding	-0.303326	1499.32	6.79826e-16	1.44361e-17	-0.342686	842.509	0.0346083	0.00883404
	Nqo1	ENSRNOG00000012772	Protein Coding	0.318379	163.753	1.07649e-08	9.26798e-10	0.263839	137.287	0.00988282	0.00185563
	Nudt19	ENSRNOG00000012777	Protein Coding	-0.105608	146.642	0.0251117	0.0101796	-0.324911	135.961	0.00651733	0.00111896
	Armc10	ENSRNOG00000012785	Protein Coding	-0.144377	536.232	0.00107659	0.000295145	-0.212011	436.101	0.000531993	5.51118e-05
	Tmem164	ENSRNOG00000012787	Protein Coding	-0.906262	513.279	1.19677e-15	2.64947e-17	-0.905808	380.547	1.60197e-13	1.1791e-15
	Trhr2	ENSRNOG00000012789	Protein Coding	0.844373	13.3364	0.000180753	4.08237e-05	0.943193	16.0598	0.000336163	3.23674e-05
	Cables1	ENSRNOG00000012795	Protein Coding	0.453864	326.584	1.59546e-06	2.22659e-07	0.495134	300.586	1.29497e-05	7.47436e-07
	C1qc	ENSRNOG00000012804	Protein Coding	0.276529	477.168	0.000586103	0.000150321	0.314915	471.854	0.0242197	0.00559734
	Rbbp6	ENSRNOG00000012806	Protein Coding	-0.150191	954.085	6.56073e-08	6.676e-09	-0.227064	837.9	0.0422464	0.0113273
	C1qa	ENSRNOG00000012807	Protein Coding	0.298093	1055.13	0.000481192	0.000120805	0.32803	899.695	0.0142872	0.00291938
	Spint1	ENSRNOG00000012811	Protein Coding	0.361619	165.971	5.03391e-06	7.95014e-07	0.362537	164.892	0.000625507	6.68978e-05
	Leng1	ENSRNOG00000012816	Protein Coding	0.160698	100.723	0.00177856	0.000515532	0.297721	87.0436	0.00781088	0.00138759
	Ksr1	ENSRNOG00000012818	Protein Coding	0.213425	515.218	0.0144088	0.00541486	0.394242	448.533	0.00344754	0.000515958
	Creb3l2	ENSRNOG00000012826	Protein Coding	0.560225	171.643	2.17869e-10	1.32997e-11	0.486754	178.111	1.87652e-05	1.13971e-06
	Mlf1	ENSRNOG00000012827	Protein Coding	1.15828	23.5484	8.57584e-07	1.13311e-07	0.789106	18.7772	0.00621939	0.0010594
	Sparc	ENSRNOG00000012840	Protein Coding	0.519384	6555.74	6.51593e-10	4.36358e-11	0.497044	6214.2	2.2873e-06	1.00439e-07
	Tox4	ENSRNOG00000012844	Protein Coding	-0.155489	1036.38	1.04848e-09	7.28987e-11	-0.176512	935.987	0.00746736	0.0013161
	Kat6b	ENSRNOG00000012850	Protein Coding	-0.359518	605.837	1.74302e-09	1.26352e-10	-0.272248	751.036	0.0497743	0.013914
	Bin1	ENSRNOG00000012852	Protein Coding	0.211525	5313.94	9.61081e-08	1.01512e-08	0.247378	4505.37	8.88847e-05	6.91157e-06
	Spsb4	ENSRNOG00000012862	Protein Coding	0.429924	52.2891	2.00627e-10	1.21464e-11	0.425265	40.9674	0.000557947	5.8024e-05
	Parp3	ENSRNOG00000012865	Protein Coding	0.342487	70.9232	0.000254301	5.92731e-05	0.469664	77.7927	0.000672432	7.24888e-05
	Uaca	ENSRNOG00000012868	Protein Coding	0.398877	211.018	4.70465e-05	9.31719e-06	0.374871	206.209	0.00193986	0.00025613
	Rgma	ENSRNOG00000012874	Protein Coding	0.384205	858.306	2.98591e-09	2.2799e-10	0.50918	750.23	8.83134e-06	4.86405e-07
	Atp7b	ENSRNOG00000012878	Protein Coding	0.42229	98.524	9.00776e-07	1.19516e-07	0.46511	103.913	8.50853e-05	6.54797e-06
	Ankrd27	ENSRNOG00000012882	Protein Coding	-0.77693	451.606	7.97866e-28	1.88251e-30	-0.687796	402.722	4.152e-18	1.39287e-20
	Cyp2c11	ENSRNOG00000012896	Protein Coding	0.946681	2.74288	6.05796e-05	1.23045e-05	0.869792	2.74093	0.00238747	0.000330232
	Bcas1	ENSRNOG00000012906	Protein Coding	0.73425	3689.98	4.28218e-09	3.39006e-10	0.777012	3757.41	2.91326e-06	1.33177e-07
	Prmt10	ENSRNOG00000012928	Protein Coding	-0.0914965	386.191	0.0234353	0.00940708	-0.177032	344.242	0.0393178	0.0103511
	Prcc	ENSRNOG00000012933	Protein Coding	-0.111304	587.545	1.50029e-05	2.65053e-06	-0.181732	637.615	0.0152971	0.00318167
	Arhgef7	ENSRNOG00000012934	Protein Coding	-0.236823	1467.22	5.2951e-11	2.81768e-12	-0.187941	1360.82	0.000418469	4.16751e-05
	Wwp2	ENSRNOG00000012937	Protein Coding	0.204749	251.525	6.45973e-07	8.31463e-08	0.327007	246.017	0.000723007	7.94975e-05
	Abca7	ENSRNOG00000012939	Protein Coding	0.342959	774.498	2.99111e-06	4.47315e-07	0.496417	572.27	6.05382e-05	4.41336e-06
	Casp9	ENSRNOG00000012944	Protein Coding	0.157826	626.785	0.000129384	2.83384e-05	0.284348	533.493	0.000605627	6.4286e-05
	Efr3b	ENSRNOG00000012950	Protein Coding	0.319433	1320.25	3.43152e-07	4.14125e-08	0.421132	1357.28	5.13034e-06	2.58161e-07
	Kctd9	ENSRNOG00000012951	Protein Coding	0.372203	198.092	1.18391e-14	3.13212e-16	0.295453	136.678	0.0280653	0.00676338
	Nab1	ENSRNOG00000012959	Protein Coding	0.244858	653.44	1.02785e-12	3.92151e-14	0.164631	516.532	0.0419798	0.011229
	Uap1l1	ENSRNOG00000012960	Protein Coding	0.346571	264.931	4.6153e-08	4.5458e-09	0.487974	312.736	0.000468822	4.75113e-05
	Map9	ENSRNOG00000012982	Protein Coding	-0.275317	771.201	2.48991e-06	3.63862e-07	-0.326636	733.492	0.0176067	0.00376343
	Serinc2	ENSRNOG00000012989	Protein Coding	-0.846779	485.582	5.00172e-16	1.03618e-17	-0.594588	383.226	5.91181e-06	3.04589e-07
	Ldhb	ENSRNOG00000013000	Protein Coding	0.231283	5967.36	8.60222e-10	5.86868e-11	0.24811	6158.58	3.20919e-05	2.14032e-06
	Ldha	ENSRNOG00000013009	Protein Coding	0.167371	2586.56	0.00919944	0.00325998	0.234232	1433.86	0.00399301	0.000614786
	Tle3	ENSRNOG00000013013	Protein Coding	0.749072	709.603	1.06768e-29	1.58763e-32	0.828538	603.213	5.85141e-18	1.99227e-20
	Arnt2	ENSRNOG00000013017	Protein Coding	0.387165	3456.84	1.45161e-05	2.55417e-06	0.438113	3076.74	2.68423e-05	1.73779e-06
	Csgalnact1	ENSRNOG00000013024	Protein Coding	-0.54155	455.555	9.58873e-16	2.07948e-17	-0.58469	394.358	1.15785e-07	3.47261e-09
	Rab33b	ENSRNOG00000013035	Protein Coding	-0.175223	411.669	8.5164e-05	1.79648e-05	-0.308007	353.756	0.000112195	8.98254e-06
	Epha8	ENSRNOG00000013036	Protein Coding	-1.77066	894.781	1.16248e-24	5.31052e-27	-1.72803	708.189	3.94228e-21	6.3165e-24
	Htr1b	ENSRNOG00000013042	Protein Coding	0.544733	100.851	0.00118618	0.00032858	0.7361	93.0493	8.85559e-05	6.87714e-06
	Pde7a	ENSRNOG00000013048	Protein Coding	-0.172139	147.499	0.000265809	6.22757e-05	-0.224636	98.1288	0.0472766	0.0130371
	Bclaf1	ENSRNOG00000013052	Protein Coding	-0.20856	1638.17	1.25565e-11	5.83701e-13	-0.235883	1151.08	0.0129198	0.00258564
	Trpm6	ENSRNOG00000013053	Protein Coding	0.505429	15.0095	0.00534001	0.00175775	0.541364	15.242	0.0264591	0.00625442
	Prc1	ENSRNOG00000013057	Protein Coding	1.02172	61.8878	3.93847e-07	4.82027e-08	0.823696	46.9567	0.000594856	6.29049e-05
	Tusc3	ENSRNOG00000013061	Protein Coding	-0.184679	2472.89	6.90815e-05	1.42151e-05	-0.307793	1500	5.47516e-07	1.98204e-08
	Phf21b	ENSRNOG00000013067	Protein Coding	-0.720537	67.8836	2.14956e-11	1.05967e-12	-0.432936	65.3579	0.0232046	0.00529575
	Plxna4a	ENSRNOG00000013072	Protein Coding	-0.573139	1428.78	1.77857e-08	1.60804e-09	-0.621608	1898.43	5.6428e-13	4.60533e-15
	Kif13b	ENSRNOG00000013089	Protein Coding	0.406806	625.617	3.77883e-07	4.61351e-08	0.423827	568.965	8.56035e-07	3.32179e-08
	Lonrf3	ENSRNOG00000013092	Protein Coding	-0.432652	294.856	1.54585e-07	1.72278e-08	-0.454352	236.21	7.8049e-06	4.2401e-07
	Pcdh8	ENSRNOG00000013101	Protein Coding	-0.672934	1304.87	1.75517e-15	3.99142e-17	-0.569026	1119.74	3.04025e-06	1.40048e-07
	Nudt2	ENSRNOG00000013110	Protein Coding	0.214659	294.608	9.60534e-08	1.01406e-08	0.334655	314.518	0.00455401	0.000725103
	Ptpn12	ENSRNOG00000013135	Protein Coding	-0.127728	519.174	5.69939e-06	9.14992e-07	-0.18319	412.941	0.0237819	0.00546917
	Oxsr1	ENSRNOG00000013136	Protein Coding	0.441443	1465.57	4.40155e-08	4.31316e-09	0.390881	1153.01	0.00057113	5.97382e-05
	Pdzd2	ENSRNOG00000013140	Protein Coding	-0.378864	754.997	0.00115283	0.000318476	-0.350064	873.978	0.00507031	0.000827366
	Cacna1d	ENSRNOG00000013147	Protein Coding	-0.756983	1351.69	5.84703e-21	5.54763e-23	-0.689571	1416.35	5.91392e-15	3.16838e-17
	Arhgap10	ENSRNOG00000013152	Protein Coding	-1.20729	183.609	2.19825e-34	7.72478e-38	-1.18518	150.9	5.26111e-20	1.10638e-22
	Sfpq	ENSRNOG00000013154	Protein Coding	-0.194511	1889.78	3.14806e-07	3.7723e-08	-0.300308	1182.73	0.00494765	0.000802642
	Sash1	ENSRNOG00000013160	Protein Coding	0.37169	785.313	2.99527e-11	1.51267e-12	0.40171	734.182	2.25267e-08	5.59445e-10
	Zcchc12	ENSRNOG00000013162	Protein Coding	-0.921197	1984.13	3.6715e-13	1.26254e-14	-1.01203	1461.33	8.97277e-13	7.54769e-15
	Bet1l	ENSRNOG00000013165	Protein Coding	-0.233436	274.678	1.0169e-09	7.03965e-11	-0.319576	342.769	3.61945e-06	1.73252e-07
	Wnt4	ENSRNOG00000013166	Protein Coding	-0.774658	380.394	1.27412e-14	3.37718e-16	-0.638986	454.941	2.31652e-06	1.01838e-07
[truncated: 2,644 more rows]
