# Supplementary material for: Hippocampal Transcriptomic Profiles: Subfield Vulnerability to Age and Cognitive Impairment
Source: Front Aging Neurosci. 2017 Dec 8;9:383. doi: 10.3389/fnagi.2017.00383 (PMC5727020; doi:10.3389/fnagi.2017.00383)
Supplement: Supplementary file 15 [file Table4.xlsx]

## Sheet: Supplementary Table_S4
	Genes			CA1 vs CA3 (Illumina)				CA1 vs DG (Illumina)				Average FC
	Gene Symbol	Ensembl Id	Gene Biotype	Log2 FC	Base Mean	p	adj-p	Log2 FC	Base Mean	p	adj-p
	Vgll3	ENSRNOG00000028774	Protein Coding	-1.93373	33.1835	9.52e-18	4.35e-20	-1.8235	33.1835	2.56e-16	4.83e-18	-1.87862
	Mx1	ENSRNOG00000001959	Protein Coding	-2.19572	84.9074	3.25e-28	6.82e-32	-1.27784	84.9074	1.72e-10	8.58e-12	-1.73678
	Gnrhr	ENSRNOG00000002011	Protein Coding	-1.64794	21.9454	2.15e-16	1.41e-18	-1.76755	21.9454	2.55e-19	3.1e-21	-1.70774
	Wnt3	ENSRNOG00000003039	Protein Coding	1.92328	5.29397	4.23e-16	3e-18	1.48948	5.29397	2.72e-10	1.4e-11	1.70638
	Ackr2	ENSRNOG00000019472	Protein Coding	1.68589	29.8682	1.87e-22	2.95e-25	1.66714	29.8682	7.73e-23	5.67e-25	1.67651
	AABR06039834.1	ENSRNOG00000047686	Pseudogene	1.26656	538.021	3.82e-11	8.01e-13	2.03079	538.021	6.12e-28	1.76e-30	1.64867
	Tbc1d21	ENSRNOG00000008737	Protein Coding	-1.54078	13.6621	5.05e-17	2.89e-19	-1.73855	13.6621	2.4e-22	1.93e-24	-1.63966
	Olr1353	ENSRNOG00000046386	Protein Coding	-1.21382	10.9412	3.99e-10	1e-11	-2.03104	10.9412	1.03e-28	2.37e-31	-1.62243
	Lyzl4	ENSRNOG00000019350	Protein Coding	1.19593	123.113	1.92e-11	3.73e-13	1.99007	123.113	1.41e-30	2.02e-33	1.593
	Nts	ENSRNOG00000004179	Protein Coding	1.52462	259.125	6.94e-11	1.51e-12	1.65722	259.125	4.75e-13	1.48e-14	1.59092
	Abca12	ENSRNOG00000015248	Protein Coding	1.02737	4.65636	7.85e-08	3.53e-09	2.1271	4.65636	1.2e-27	3.76e-30	1.57724
	Met	ENSRNOG00000007079	Protein Coding	1.00084	164.942	5.09e-07	2.89e-08	2.14878	164.942	8.46e-30	1.56e-32	1.57481
	Nov	ENSRNOG00000008697	Protein Coding	1.1265	1303.94	1.05e-10	2.4e-12	1.97037	1303.94	1.47e-31	1.58e-34	1.54844
	Mroh4	ENSRNOG00000005382	Processed Transcript	1.41135	2.27581	1.45e-09	4.15e-11	1.6762	2.27581	1.83e-13	5.44e-15	1.54378
	Wfs1	ENSRNOG00000005108	Protein Coding	1.4988	3225.73	7.53e-15	6.88e-17	1.57956	3225.73	7.93e-17	1.38e-18	1.53918
	Ndst4	ENSRNOG00000009577	Protein Coding	1.32313	118.721	3.59e-10	8.95e-12	1.7498	118.721	1.28e-17	1.93e-19	1.53647
	Gpr111	ENSRNOG00000025603	Protein Coding	-1.55809	3.56052	1.61e-13	2.09e-15	-1.45063	3.56052	3.62e-12	1.34e-13	-1.50436
	Slc5a1	ENSRNOG00000017775	Protein Coding	-1.3785	2.96735	5.23e-09	1.73e-10	-1.5979	2.96735	2.82e-12	1.02e-13	-1.4882
	Lphn2	ENSRNOG00000032660	Protein Coding	1.0336	549.185	5.45e-08	2.35e-09	1.94184	549.185	9.32e-27	3.64e-29	1.48772
	Cyp26a1	ENSRNOG00000016750	Protein Coding	-1.72303	7.93513	4.19e-15	3.55e-17	-1.21828	7.93513	3.61e-08	2.9e-09	-1.47065
	Stac	ENSRNOG00000008865	Protein Coding	1.17075	45.4824	2.48e-14	2.62e-16	1.74759	45.4824	7.52e-31	8.88e-34	1.45917
	Htr1b	ENSRNOG00000013042	Protein Coding	1.16636	100.851	5.34e-13	7.63e-15	1.71109	100.851	1.85e-27	6.09e-30	1.43873
	Gpr161	ENSRNOG00000003073	Protein Coding	0.951869	335.411	1.41e-08	5.23e-10	1.88494	335.411	1.18e-31	1.21e-34	1.4184
	Spc25	ENSRNOG00000006731	Protein Coding	-1.35464	34.7432	2.23e-14	2.35e-16	-1.47145	34.7432	2.48e-17	3.98e-19	-1.41304
	RGD1562726	ENSRNOG00000028670	Protein Coding	-1.60803	75.2269	6.33e-28	2.02e-31	-1.20572	75.2269	1.42e-16	2.58e-18	-1.40687
	Noxred1	ENSRNOG00000047312	Protein Coding	-1.19075	9.10686	3.48e-10	8.64e-12	-1.61908	9.10686	2.93e-19	3.58e-21	-1.40491
	Drgx	ENSRNOG00000020045	Protein Coding	-1.27598	13.2209	2.57e-11	5.17e-13	-1.52768	13.2209	1.59e-16	2.89e-18	-1.40183
	Zar1	ENSRNOG00000026150	Protein Coding	1.41579	2.97328	9.29e-10	2.56e-11	1.35906	2.97328	1.99e-09	1.2e-10	1.38743
	Npy2r	ENSRNOG00000049213	Protein Coding	-1.49453	168.555	2.51e-17	1.28e-19	-1.27556	168.555	3.37e-13	1.04e-14	-1.38504
	Ccdc42	ENSRNOG00000004075	Protein Coding	0.940338	13.9509	2.36e-07	1.21e-08	1.81431	13.9509	1.84e-24	1.02e-26	1.37732
	Scgn	ENSRNOG00000016628	Protein Coding	1.04394	18.5596	1.79e-12	2.86e-14	1.69999	18.5596	1.26e-30	1.74e-33	1.37197
	Gabrr2	ENSRNOG00000007490	Protein Coding	1.04466	18.7706	2.76e-11	5.63e-13	1.69131	18.7706	1.13e-27	3.48e-30	1.36799
	RT1-M4	ENSRNOG00000022107	Protein Coding	-1.25405	39.7159	1.66e-18	6.07e-21	-1.47693	39.7159	1.94e-26	8.16e-29	-1.36549
	Kcp	ENSRNOG00000021855	Protein Coding	1.26149	63.1834	8.64e-19	2.93e-21	1.46887	63.1834	6.93e-26	3.13e-28	1.36518
	Htr5b	ENSRNOG00000002549	Protein Coding	1.1541	183.754	5.33e-13	7.58e-15	1.55635	183.754	1.76e-23	1.15e-25	1.35523
	Frem3	ENSRNOG00000039152	Protein Coding	-1.01175	7.60331	2.19e-05	1.92e-06	-1.69343	7.60331	3.84e-14	1.02e-15	-1.35259
	Meox1	ENSRNOG00000020803	Protein Coding	-1.3858	10.2102	1.14e-09	3.19e-11	-1.30201	10.2102	6.43e-09	4.35e-10	-1.3439
	Tmem26	ENSRNOG00000027859	Protein Coding	1.06604	9.55641	3.06e-06	2.1e-07	1.60624	9.55641	2.41e-13	7.31e-15	1.33614
	Tacr2	ENSRNOG00000050658	Protein Coding	-1.23685	18.9844	3.63e-11	7.58e-13	-1.41621	18.9844	6.66e-15	1.55e-16	-1.32653
	Plagl1	ENSRNOG00000025587	Protein Coding	-1.90235	69.5852	1.76e-25	1.29e-28	-0.749966	69.5852	7.1e-05	1.33e-05	-1.32616
	Tmem71	ENSRNOG00000025460	Protein Coding	-1.51782	4.54787	3.53e-14	3.87e-16	-1.12764	4.54787	2.52e-08	1.95e-09	-1.32273
	Fzd7	ENSRNOG00000016119	Protein Coding	0.859069	38.9438	5.31e-07	3.03e-08	1.73569	38.9438	5.43e-26	2.4e-28	1.29738
	Gnat3	ENSRNOG00000005268	Protein Coding	-1.24778	1.92317	2.28e-07	1.16e-08	-1.30934	1.92317	2.49e-08	1.93e-09	-1.27856
	Dpep1	ENSRNOG00000015880	Protein Coding	-1.23305	2.59918	9.22e-08	4.19e-09	-1.30114	2.59918	6.67e-09	4.52e-10	-1.26709
	Phlda2	ENSRNOG00000020614	Protein Coding	-1.20302	14.9111	4.27e-12	7.25e-14	-1.3298	14.9111	3.45e-15	7.78e-17	-1.26641
	Alox12b	ENSRNOG00000022210	Protein Coding	-1.35065	11.104	2.79e-14	3e-16	-1.16602	11.104	3.95e-11	1.72e-12	-1.25833
	Kcnq5	ENSRNOG00000013781	Protein Coding	-1.44137	1285.68	1.04e-27	5.48e-31	-1.07445	1285.68	3.27e-16	6.25e-18	-1.25791
	Mpped1	ENSRNOG00000010834	Protein Coding	0.7509	3158.35	4.78e-06	3.49e-07	1.75718	3158.35	5.7e-30	9.37e-33	1.25404
	Ankrd63	ENSRNOG00000042446	Protein Coding	0.811685	70.1257	3.07e-07	1.62e-08	1.69231	70.1257	9.19e-29	2.03e-31	1.252
	C7	ENSRNOG00000012516	Protein Coding	1.10438	31.2612	1.58e-07	7.74e-09	1.36884	31.2612	2.05e-11	8.52e-13	1.23661
	Drd5	ENSRNOG00000005338	Protein Coding	0.678458	25.5198	0.00229441	0.000384893	1.78781	25.5198	1.49e-18	2.02e-20	1.23314
	Slc13a4	ENSRNOG00000011184	Protein Coding	1.10827	170.853	1.4e-07	6.75e-09	1.34113	170.853	5.1e-11	2.3e-12	1.2247
	Lhx9	ENSRNOG00000010357	Protein Coding	-1.17817	95.2195	1.03e-12	1.56e-14	-1.25247	95.2195	1.18e-14	2.88e-16	-1.21532
	Pgr15l	ENSRNOG00000021547	Protein Coding	-1.4693	3.32158	9.82e-11	2.22e-12	-0.94267	3.32158	4.38e-05	7.65e-06	-1.20598
	Arl5c	ENSRNOG00000036880	Protein Coding	1.24674	21.3672	2.56e-26	1.75e-29	1.16153	21.3672	1.37e-24	7.48e-27	1.20414
	Cftr	ENSRNOG00000008284	Protein Coding	0.884599	44.6316	0.000382368	4.91e-05	1.52026	44.6316	6.61e-11	3.07e-12	1.20243
	Pou5f1	ENSRNOG00000046487	Protein Coding	0.97775	5.38778	6.21e-05	6.2e-06	1.38184	5.38778	2.91e-09	1.84e-10	1.1798
	Cpne4	ENSRNOG00000026577	Protein Coding	-1.05723	3319.64	8.93e-10	2.43e-11	-1.2998	3319.64	9.24e-15	2.21e-16	-1.17851
	Tmc3	ENSRNOG00000025088	Protein Coding	-1.33615	2.10632	5.46e-09	1.82e-10	-0.998267	2.10632	1.39e-05	2.13e-06	-1.16721
	RGD1310572	ENSRNOG00000003695	Protein Coding	-1.33105	3.14811	9.89e-11	2.24e-12	-0.984189	3.14811	2.17e-06	2.7e-07	-1.15762
	Ptpru	ENSRNOG00000013515	Protein Coding	0.506047	1195.02	0.00126502	0.000193535	1.7981	1195.02	1.68e-36	6.03e-40	1.15207
	Itgbl1	ENSRNOG00000004516	Protein Coding	-1.29416	538.318	7.77e-22	1.35e-24	-1.00877	538.318	5.39e-14	1.48e-15	-1.15147
	Cst6	ENSRNOG00000020455	Protein Coding	-0.888164	415.883	1.51e-11	2.87e-13	-1.40065	415.883	3.38e-28	9.03e-31	-1.14441
	Slit2	ENSRNOG00000003840	Protein Coding	-1.18868	1017.65	1.04e-27	5.32e-31	-1.09491	1017.65	2.54e-24	1.46e-26	-1.14179
	Casz1	ENSRNOG00000013474	Protein Coding	0.767699	26.9414	9.55e-09	3.39e-10	1.51228	26.9414	1.98e-30	2.95e-33	1.13999
	Clec2dl1	ENSRNOG00000007866	Protein Coding	-1.61685	4.29618	1.18e-13	1.48e-15	-0.649312	4.29618	0.00508939	0.00163157	-1.13308
	Neto1	ENSRNOG00000014006	Protein Coding	-1.19923	2112.87	1.64e-24	1.46e-27	-1.0577	2112.87	7.39e-20	8.39e-22	-1.12846
	Itln1	ENSRNOG00000004678	Protein Coding	-1.56403	2.12323	5.12e-12	8.93e-14	-0.688618	2.12323	0.00406057	0.00125922	-1.12632
	Wnt2	ENSRNOG00000007843	Protein Coding	1.1147	139.771	8.24e-15	7.66e-17	1.12885	139.771	1.31e-15	2.76e-17	1.12177
	Calhm1	ENSRNOG00000030682	Protein Coding	-1.06203	6.01668	1.63e-08	6.13e-10	-1.17447	6.01668	9.17e-11	4.37e-12	-1.11825
	Slc28a1	ENSRNOG00000018940	Protein Coding	-1.15125	5.41579	2.36e-09	7.18e-11	-1.06775	5.41579	1.77e-08	1.32e-09	-1.1095
	Nxph3	ENSRNOG00000005185	Protein Coding	0.672434	335.01	0.00819716	0.0017123	1.533	335.01	2.1e-11	8.78e-13	1.10272
	Satb2	ENSRNOG00000010188	Protein Coding	0.818222	124.014	0.000433408	5.69e-05	1.38599	124.014	1.88e-10	9.4e-12	1.10211
	AABR06096451.1	ENSRNOG00000051009	Pseudogene	-1.17918	19.388	1.66e-16	1.08e-18	-1.01317	19.388	9.89e-13	3.26e-14	-1.09617
	Prph	ENSRNOG00000015643	Protein Coding	0.805322	48.8091	0.000440338	5.79e-05	1.38432	48.8091	1.06e-10	5.12e-12	1.09482
	Cpne2	ENSRNOG00000043286	Protein Coding	-1.39184	335.359	7.67e-21	1.49e-23	-0.786646	335.359	1.72e-07	1.62e-08	-1.08924
	Grik4	ENSRNOG00000030910	Protein Coding	-1.03969	1457.48	1.42e-17	6.8e-20	-1.12808	1457.48	4.05e-21	3.79e-23	-1.08388
	Igfbp4	ENSRNOG00000010635	Protein Coding	0.723718	454.133	9.17e-07	5.56e-08	1.42322	454.133	2.5e-24	1.43e-26	1.07347
	Cdh9	ENSRNOG00000033837	Protein Coding	-0.674028	632.79	1.95e-06	1.28e-07	-1.47115	632.79	3.08e-28	7.74e-31	-1.07259
	Cd3e	ENSRNOG00000016069	Protein Coding	1.24154	30.7441	3.39e-07	1.83e-08	0.897618	30.7441	0.000220783	4.75e-05	1.06958
	Slc17a6	ENSRNOG00000016147	Protein Coding	0.93576	230.181	7.27e-09	2.5e-10	1.19866	230.181	2.11e-14	5.36e-16	1.06721
	Duox2	ENSRNOG00000017395	Protein Coding	-0.853865	5.57151	1.42e-05	1.18e-06	-1.27017	5.57151	3.23e-12	1.19e-13	-1.06202
	Tcf19	ENSRNOG00000047129	Protein Coding	0.776636	16.0466	0.000324044	4.05e-05	1.34702	16.0466	3.46e-11	1.5e-12	1.06183
	LOC102556791	ENSRNOG00000048895	Protein Coding	-1.2279	10.8063	1.97e-17	9.86e-20	-0.892682	10.8063	1.03e-09	5.88e-11	-1.06029
	Plxnd1	ENSRNOG00000025209	Protein Coding	0.856263	439.133	9.75e-11	2.2e-12	1.25047	439.133	1.58e-22	1.22e-24	1.05337
	Fcer1a	ENSRNOG00000009177	Protein Coding	0.94211	0.953681	0.000163758	1.87e-05	1.16362	0.953681	1.1e-06	1.26e-07	1.05286
	Arhgap12	ENSRNOG00000017791	Protein Coding	0.946206	1055.04	2.79e-23	3.8e-26	1.15943	1055.04	3.33e-35	2.05e-38	1.05282
	Cpne8	ENSRNOG00000026128	Protein Coding	0.462916	239.716	0.000364953	4.65e-05	1.61787	239.716	2.7e-41	2.77e-45	1.04039
	Man1a1	ENSRNOG00000000800	Protein Coding	0.750856	532.413	2e-13	2.61e-15	1.32569	532.413	2.6e-40	4e-44	1.03827
	Osr1	ENSRNOG00000004210	Protein Coding	-1.35949	26.5139	3.12e-09	9.81e-11	-0.716129	26.5139	0.00230998	0.000663451	-1.03781
	Atp8b3	ENSRNOG00000024975	Protein Coding	-1.26224	59.8089	3.21e-19	9.79e-22	-0.802425	59.8089	1.72e-08	1.28e-09	-1.03233
	Fgf5	ENSRNOG00000022631	Protein Coding	-1.19653	15.0192	4.65e-14	5.27e-16	-0.848491	15.0192	1.2e-07	1.09e-08	-1.02251
	Crabp1	ENSRNOG00000023633	Protein Coding	0.670709	28.6804	2.34e-06	1.57e-07	1.3701	28.6804	1.58e-23	1.02e-25	1.0204
	Lpl	ENSRNOG00000012181	Protein Coding	-0.983817	900.134	6.89e-15	6.19e-17	-1.05527	900.134	1.87e-17	2.91e-19	-1.01954
	Zcchc5	ENSRNOG00000002429	Protein Coding	-1.50248	3.19185	3.22e-11	6.66e-13	-0.528543	3.19185	0.0307753	0.0128086	-1.01551
	Myh2	ENSRNOG00000045551	Protein Coding	0.888394	31.1637	1.62e-11	3.1e-13	1.14052	31.1637	8.13e-19	1.07e-20	1.01445
	Tmem44	ENSRNOG00000001726	Protein Coding	0.894616	222.81	5.96e-18	2.44e-20	1.13106	222.81	7.65e-29	1.65e-31	1.01284
	Zfp185	ENSRNOG00000017140	Protein Coding	-0.826195	17.3746	5.72e-06	4.27e-07	-1.19118	17.3746	4.38e-12	1.65e-13	-1.00869
	Olfm3	ENSRNOG00000017969	Protein Coding	0.845591	324.477	3.53e-12	5.82e-14	1.16168	324.477	8.22e-23	6.12e-25	1.00364
	Cyp27a1	ENSRNOG00000017188	Protein Coding	-1.041	94.3163	2.08e-11	4.08e-13	-0.965267	94.3163	3.22e-10	1.69e-11	-1.00314
	Magea11	ENSRNOG00000003532	Protein Coding	-1.22538	1.01146	4.89e-07	2.76e-08	-0.776691	1.01146	0.00160021	0.000437578	-1.00103
	Ccnd2	ENSRNOG00000019939	Protein Coding	-0.938897	576.685	9.01e-24	1.04e-26	-1.0369	576.685	1.42e-29	2.77e-32	-0.9879
	Ptx3	ENSRNOG00000012280	Protein Coding	-1.05894	14.7512	4.96e-13	7.03e-15	-0.912621	14.7512	3.52e-10	1.86e-11	-0.98578
	Plscr1	ENSRNOG00000008048	Protein Coding	-0.925081	20.4846	4.19e-10	1.06e-11	-1.02966	20.4846	7e-13	2.24e-14	-0.977368
	Ca10	ENSRNOG00000002626	Protein Coding	-0.949304	155.222	2.53e-13	3.4e-15	-1.00534	155.222	2.97e-15	6.57e-17	-0.977321
	Inhbb	ENSRNOG00000047726	Protein Coding	0.597936	133.977	8.47e-07	5.1e-08	1.33981	133.977	7.62e-31	9.51e-34	0.968871
	Ndst3	ENSRNOG00000015781	Protein Coding	0.789275	180.768	1.36e-07	6.54e-09	1.13573	180.768	3.25e-15	7.3e-17	0.962503
	Rab38	ENSRNOG00000016769	Protein Coding	0.772218	31.0407	3.57e-06	2.52e-07	1.1514	31.0407	6.16e-13	1.96e-14	0.961809
	Kcnh7	ENSRNOG00000007528	Protein Coding	0.906093	182.887	2.04e-10	4.88e-12	1.01738	182.887	2.73e-13	8.32e-15	0.961738
	Vat1l	ENSRNOG00000011989	Protein Coding	0.8085	580.02	6.31e-06	4.76e-07	1.10713	580.02	1.11e-10	5.38e-12	0.957814
	Pvrl3	ENSRNOG00000002176	Protein Coding	-1.0225	259.02	9.72e-20	2.48e-22	-0.891837	259.02	1.07e-15	2.22e-17	-0.957169
	Lsm11	ENSRNOG00000005450	Protein Coding	-1.05937	684.155	9.63e-19	3.34e-21	-0.850607	684.155	9.8e-13	3.22e-14	-0.954991
	Myom2	ENSRNOG00000011754	Protein Coding	-0.800254	87.5919	6.03e-12	1.07e-13	-1.10907	87.5919	4.32e-23	3.04e-25	-0.95466
	Prss35	ENSRNOG00000025184	Protein Coding	-0.689101	133.819	5.87e-06	4.39e-07	-1.21693	133.819	2.14e-17	3.38e-19	-0.953018
	Slc5a5	ENSRNOG00000018822	Protein Coding	0.758742	45.1658	0.000277073	3.39e-05	1.13954	45.1658	7.37e-09	5.04e-10	0.949143
	Dkk2	ENSRNOG00000011360	Protein Coding	0.902062	4.00988	0.000152056	1.72e-05	0.996201	4.00988	1.31e-05	1.98e-06	0.949131
	Plcxd2	ENSRNOG00000042289	Protein Coding	-0.63473	3033.56	2.12e-07	1.07e-08	-1.25996	3033.56	2.01e-27	6.83e-30	-0.947344
	Nnat	ENSRNOG00000024923	Protein Coding	-1.40079	5440.12	7.37e-23	1.05e-25	-0.487601	5440.12	0.00102449	0.000264	-0.944195
	Cadps2	ENSRNOG00000007636	Protein Coding	0.484171	754.555	0.000667903	9.33e-05	1.40284	754.555	3.54e-27	1.24e-29	0.943504
	Socs2	ENSRNOG00000008965	Protein Coding	-0.998339	72.1376	2.88e-25	2.27e-28	-0.888044	72.1376	7.23e-21	7.02e-23	-0.943191
	Kank4	ENSRNOG00000007779	Protein Coding	-0.99886	198.131	1.37e-16	8.57e-19	-0.882524	198.131	1.71e-13	5.05e-15	-0.940692
	Adamts18	ENSRNOG00000011575	Protein Coding	0.724637	11.6961	0.00192537	0.0003154	1.1554	11.6961	1.14e-07	1.03e-08	0.940018
	Npsr1	ENSRNOG00000015863	Protein Coding	0.967876	12.0379	0.000105088	1.13e-05	0.907681	12.0379	0.000181509	3.8e-05	0.937778
	Rspo2	ENSRNOG00000037687	Protein Coding	-0.903192	523.118	2.3e-09	6.97e-11	-0.961043	523.118	8.21e-11	3.88e-12	-0.932118
	Shroom3	ENSRNOG00000002208	Protein Coding	-1.07288	125.752	2.31e-17	1.17e-19	-0.784419	125.752	6.2e-10	3.4e-11	-0.928651
	Rasgrf2	ENSRNOG00000013818	Protein Coding	-0.715966	1387.85	1.06e-08	3.78e-10	-1.13113	1387.85	4.43e-21	4.16e-23	-0.923547
	Fhl2	ENSRNOG00000016866	Protein Coding	0.703666	173.059	3.76e-14	4.16e-16	1.14001	173.059	5.92e-36	2.74e-39	0.921838
	Gdf7	ENSRNOG00000006046	Protein Coding	0.961457	1.38139	0.000120147	1.32e-05	0.874352	1.38139	0.000325422	7.3e-05	0.917905
	Ttc9	ENSRNOG00000007254	Protein Coding	0.79627	429.66	1.25e-19	3.29e-22	1.03385	429.66	3.17e-33	2.77e-36	0.915058
	Strip2	ENSRNOG00000028742	Protein Coding	0.687422	413.699	0.000446588	5.88e-05	1.1378	413.699	5.46e-10	2.97e-11	0.91261
	Ky	ENSRNOG00000008210	Protein Coding	-0.821674	15.2817	2.86e-05	2.57e-06	-0.99324	15.2817	1.17e-07	1.06e-08	-0.907457
	Mgat4c	ENSRNOG00000004149	Protein Coding	-0.958682	108.117	6.33e-28	2.33e-31	-0.854149	108.117	3.7e-23	2.49e-25	-0.906416
	Dmgdh	ENSRNOG00000023588	Protein Coding	0.694171	13.0767	0.00374471	0.000684845	1.11829	13.0767	4.59e-07	4.84e-08	0.906231
	Rasl11b	ENSRNOG00000002097	Protein Coding	0.578527	386.193	3.43e-06	2.39e-07	1.22958	386.193	1.31e-25	6.28e-28	0.904052
	Tekt5	ENSRNOG00000002571	Protein Coding	-1.2322	37.6078	1.44e-23	1.81e-26	-0.575076	37.6078	6.67e-06	9.43e-07	-0.903638
	Homer3	ENSRNOG00000020229	Protein Coding	-0.696501	1153.92	3.3e-06	2.29e-07	-1.1076	1153.92	7.85e-15	1.85e-16	-0.90205
	Nr4a1	ENSRNOG00000007607	Protein Coding	0.717014	539.568	2.71e-11	5.5e-13	1.07693	539.568	5.11e-25	2.62e-27	0.896974
	Il16	ENSRNOG00000011680	Protein Coding	-0.612088	568.553	0.000122669	1.35e-05	-1.17276	568.553	3.16e-15	7.08e-17	-0.892426
	Myo5c	ENSRNOG00000008356	Protein Coding	0.938131	85.7114	4.06e-05	3.82e-06	0.827009	85.7114	0.000214014	4.58e-05	0.88257
	Hsd17b13	ENSRNOG00000002212	Protein Coding	-1.04993	58.3098	9.72e-20	2.41e-22	-0.71215	58.3098	8.69e-10	4.91e-11	-0.881038
	Inmt	ENSRNOG00000011250	Protein Coding	0.77099	3.52013	0.00129758	0.00019947	0.983457	3.52013	1.37e-05	2.08e-06	0.877224
	Calca	ENSRNOG00000011130	Protein Coding	-0.742541	30.0669	0.000286575	3.52e-05	-1.00608	30.0669	1.93e-07	1.84e-08	-0.874311
	Dpt	ENSRNOG00000002947	Protein Coding	0.888916	9.67378	0.000366863	4.68e-05	0.855331	9.67378	0.000386063	8.83e-05	0.872124
	Hunk	ENSRNOG00000002092	Protein Coding	0.653771	121.671	1.24e-07	5.9e-09	1.08858	121.671	4.26e-20	4.64e-22	0.871177
	Nrp2	ENSRNOG00000031232	Protein Coding	-0.65659	764.759	1.61e-07	7.89e-09	-1.08146	764.759	1.52e-19	1.82e-21	-0.869026
	Nptx1	ENSRNOG00000003741	Protein Coding	-0.624025	2761.84	3.35e-07	1.8e-08	-1.10671	2761.84	1.94e-21	1.71e-23	-0.865368
	Thbs2	ENSRNOG00000010529	Protein Coding	0.578897	51.9855	0.00609954	0.00121396	1.14926	51.9855	2.41e-09	1.49e-10	0.86408
	Ctrc	ENSRNOG00000013745	Protein Coding	0.608101	15.4723	3.72e-07	2.01e-08	1.11823	15.4723	2.33e-21	2.11e-23	0.863164
	Lamp5	ENSRNOG00000005457	Protein Coding	-0.656258	755.367	1.92e-06	1.26e-07	-1.06441	755.367	4.83e-16	9.59e-18	-0.860333
	RGD1566053	ENSRNOG00000013378	Protein Coding	-0.636758	4.65663	0.0107096	0.00235246	-1.07512	4.65663	1.78e-06	2.16e-07	-0.855941
	RGD1311084	ENSRNOG00000018486	Protein Coding	0.886451	139.819	1.35e-22	2.06e-25	0.82476	139.819	1.7e-20	1.76e-22	0.855605
	Cyp8b1	ENSRNOG00000019481	Protein Coding	1.00053	0.886075	5.27e-05	5.17e-06	0.706649	0.886075	0.00387698	0.00119612	0.853588
	Col6a3	ENSRNOG00000019648	Protein Coding	-0.650304	74.5437	0.00401981	0.000742969	-1.05442	74.5437	4.16e-07	4.33e-08	-0.852362
	Mmp9	ENSRNOG00000017539	Protein Coding	0.599817	48.2621	0.00365859	0.000666596	1.09179	48.2621	9.19e-09	6.42e-10	0.845802
	Htr7	ENSRNOG00000018827	Protein Coding	-1.17623	160.253	2.14e-24	2.14e-27	-0.511499	160.253	1.7e-05	2.64e-06	-0.843865
	Clcf1	ENSRNOG00000018752	Protein Coding	1.18154	14.9516	5.92e-08	2.58e-09	0.503319	14.9516	0.0255201	0.0103118	0.84243
	Vip	ENSRNOG00000018808	Protein Coding	0.596019	185.5	3.44e-05	3.17e-06	1.08813	185.5	1e-15	2.06e-17	0.842072
	Trim54	ENSRNOG00000006146	Protein Coding	0.720921	21.0812	0.000521647	7.06e-05	0.961177	21.0812	1.04e-06	1.19e-07	0.841049
	Asgr1	ENSRNOG00000018693	Protein Coding	0.758429	4.87243	0.00120161	0.000182572	0.921986	4.87243	3.18e-05	5.36e-06	0.840207
	Grk1	ENSRNOG00000018430	Protein Coding	-0.645305	11.1071	1.1e-05	8.85e-07	-1.03437	11.1071	1.43e-14	3.53e-16	-0.839836
	Zap70	ENSRNOG00000016995	Protein Coding	0.460979	55.243	0.000105053	1.13e-05	1.19831	55.243	1.12e-26	4.47e-29	0.829646
	Dsc2	ENSRNOG00000039969	Protein Coding	-0.985679	12.117	5.91e-13	8.6e-15	-0.667759	12.117	1.59e-06	1.91e-07	-0.826719
	Cbln2	ENSRNOG00000013654	Protein Coding	0.519799	192.725	0.0030055	0.000529444	1.12912	192.725	1.63e-12	5.67e-14	0.824458
	Arc	ENSRNOG00000043465	Protein Coding	0.697577	1190.91	6.9e-10	1.83e-11	0.947721	1190.91	4.84e-18	6.98e-20	0.822649
	Gjd2	ENSRNOG00000008337	Protein Coding	-0.632653	132.024	3.01e-06	2.06e-07	-0.998619	132.024	7.69e-15	1.81e-16	-0.815636
	Slc2a9	ENSRNOG00000005302	Protein Coding	0.723843	80.5613	7e-09	2.39e-10	0.906353	80.5613	7.66e-14	2.14e-15	0.815098
	Bhlhe40	ENSRNOG00000007152	Protein Coding	0.70226	906.461	7.58e-15	6.97e-17	0.925458	906.461	8.17e-26	3.82e-28	0.813859
	Epgn	ENSRNOG00000002782	Protein Coding	0.761131	3.38188	6.01e-05	5.98e-06	0.866219	3.38188	1.88e-06	2.31e-07	0.813675
	Mum1l1	ENSRNOG00000030475	Protein Coding	-0.983709	74.7499	2.22e-24	2.33e-27	-0.630139	74.7499	1e-10	4.82e-12	-0.806924
	P2rx1	ENSRNOG00000017606	Protein Coding	0.654745	6.16112	0.00030225	3.73e-05	0.956828	6.16112	3.15e-08	2.5e-09	0.805787
	Cntn6	ENSRNOG00000032517	Protein Coding	0.73625	89.087	6.33e-09	2.14e-10	0.874911	89.087	1.24e-12	4.18e-14	0.805581
	Ush1g	ENSRNOG00000028456	Protein Coding	-0.650868	18.9576	7.13e-06	5.45e-07	-0.958155	18.9576	1.55e-12	5.35e-14	-0.804512
	Ucp2	ENSRNOG00000017854	Protein Coding	-0.586003	1290.18	0.000157937	1.79e-05	-1.01294	1290.18	3.23e-12	1.19e-13	-0.799469
	2016-09-06	ENSRNOG00000043182	Protein Coding	0.807826	452.384	8.2e-20	1.98e-22	0.789202	452.384	1.25e-19	1.48e-21	0.798514
	Hcrtr2	ENSRNOG00000011251	Protein Coding	-0.42695	43.2807	9.09e-05	9.51e-06	-1.16771	43.2807	3.17e-33	2.64e-36	-0.797329
	Acvr1c	ENSRNOG00000004828	Protein Coding	-0.599533	79.6053	6.36e-07	3.72e-08	-0.994929	79.6053	2.07e-18	2.83e-20	-0.797231
	AABR06023961.1	ENSRNOG00000047711	Protein Coding	-1.14424	60.2474	1.46e-19	3.91e-22	-0.44616	60.2474	0.000746538	0.000184977	-0.795198
	Arntl2	ENSRNOG00000001830	Protein Coding	-0.69172	10.0203	2.11e-06	1.4e-07	-0.896425	10.0203	5.82e-11	2.66e-12	-0.794073
	Tox	ENSRNOG00000010777	Protein Coding	0.616983	143.194	0.000351432	4.45e-05	0.94408	143.194	6.35e-09	4.29e-10	0.780531
	LOC100910729	ENSRNOG00000050714	Protein Coding	-0.583661	861.414	2.47e-11	4.95e-13	-0.975821	861.414	7.62e-31	9.78e-34	-0.779741
	LOC691931	ENSRNOG00000010875	Protein Coding	-0.810548	32.765	4.48e-14	5.06e-16	-0.738169	32.765	3.16e-12	1.16e-13	-0.774359
	Nkain3	ENSRNOG00000013085	Protein Coding	-0.729271	76.7933	3.55e-09	1.13e-10	-0.81909	76.7933	8.77e-12	3.45e-13	-0.77418
	Hgf	ENSRNOG00000007027	Protein Coding	-1.21523	45.54	6.18e-24	6.81e-27	-0.324471	45.54	0.0132943	0.00487038	-0.769851
	Esyt3	ENSRNOG00000022704	Protein Coding	0.777867	536.124	4.1e-17	2.24e-19	0.75893	536.124	8.24e-17	1.44e-18	0.768398
	Nptxr	ENSRNOG00000016156	Protein Coding	-0.778498	22298.7	5.05e-17	2.89e-19	-0.757608	22298.7	1.38e-16	2.5e-18	-0.768053
	RGD1563354	ENSRNOG00000014424	Protein Coding	0.491162	170.291	2.76e-07	1.45e-08	1.04288	170.291	3.98e-30	6.33e-33	0.767019
	Tuba8	ENSRNOG00000048169	Protein Coding	-0.694614	774.516	2.63e-10	6.43e-12	-0.83865	774.516	4.53e-15	1.04e-16	-0.766632
	Tmem35	ENSRNOG00000001506	Protein Coding	-0.945653	1522.59	6.27e-30	9.88e-34	-0.587238	1522.59	1.64e-12	5.69e-14	-0.766445
	Unc5c	ENSRNOG00000029071	Protein Coding	-0.798852	245.379	1.32e-18	4.72e-21	-0.733249	245.379	2.62e-16	4.97e-18	-0.76605
	Fbxo40	ENSRNOG00000002459	Protein Coding	-0.635114	2.24937	0.0146747	0.00341541	-0.893442	2.24937	0.000164448	3.4e-05	-0.764278
	Sema5b	ENSRNOG00000002238	Protein Coding	0.482773	177.119	5.53e-06	4.11e-07	1.04576	177.119	2.16e-25	1.04e-27	0.764267
	Clstn2	ENSRNOG00000043085	Protein Coding	-0.511105	1827.74	5.37e-05	5.28e-06	-1.01737	1827.74	8.2e-18	1.21e-19	-0.764237
	Bace2	ENSRNOG00000001953	Protein Coding	-1.20452	71.067	1.66e-18	6.1e-21	-0.322102	71.067	0.0307505	0.0127947	-0.763313
	Fxyd7	ENSRNOG00000021067	Protein Coding	-0.41562	622.753	0.00403983	0.000747519	-1.1094	622.753	1.32e-17	2.01e-19	-0.762507
	Art3	ENSRNOG00000002256	Protein Coding	0.651658	36.9299	6.73e-08	2.99e-09	0.866045	36.9299	1.22e-13	3.52e-15	0.758851
	Mfi2	ENSRNOG00000001739	Protein Coding	-0.680175	71.3644	2.61e-08	1.05e-09	-0.836353	71.3644	1.29e-12	4.36e-14	-0.758264
	Cd244	ENSRNOG00000004698	Protein Coding	-0.744443	53.142	1.01e-09	2.8e-11	-0.771321	53.142	8.79e-11	4.17e-12	-0.757882
	Susd2	ENSRNOG00000033389	Protein Coding	-0.995282	485.94	4.15e-22	6.98e-25	-0.511709	485.94	1.06e-06	1.22e-07	-0.753496
	Actn2	ENSRNOG00000017833	Protein Coding	-0.817121	518.654	7.25e-17	4.27e-19	-0.688457	518.654	1.52e-12	5.22e-14	-0.752789
	Hs6st2	ENSRNOG00000030880	Protein Coding	0.638539	182.278	4.76e-10	1.22e-11	0.86077	182.278	4.63e-18	6.64e-20	0.749655
	Nkx3-1	ENSRNOG00000015477	Protein Coding	-0.857261	17.1073	3.11e-09	9.74e-11	-0.636046	17.1073	1.11e-05	1.65e-06	-0.746653
	Dmkn	ENSRNOG00000024055	Protein Coding	0.67863	12.6834	0.00962254	0.00207476	0.808265	12.6834	0.000956736	0.000244575	0.743447
	Palm3	ENSRNOG00000005729	Protein Coding	-0.794946	180.867	1.07e-17	4.95e-20	-0.690606	180.867	5.67e-14	1.56e-15	-0.742776
	Stard10	ENSRNOG00000019491	Protein Coding	0.477724	312.825	1.05e-05	8.44e-07	1.00747	312.825	5.38e-23	3.84e-25	0.742597
	Necab1	ENSRNOG00000007256	Protein Coding	-0.640061	579.587	3.36e-11	6.97e-13	-0.836346	579.587	4.45e-19	5.63e-21	-0.738204
	Ptprv	ENSRNOG00000005277	Protein Coding	-0.70344	69.5954	6.31e-06	4.77e-07	-0.76988	69.5954	3.23e-07	3.29e-08	-0.73666
	Dusp9	ENSRNOG00000025298	Protein Coding	-0.687709	81.5741	9.67e-11	2.17e-12	-0.785033	81.5741	2.82e-14	7.28e-16	-0.736371
	Zdhhc23	ENSRNOG00000027179	Protein Coding	0.419825	812.21	3.42e-06	2.38e-07	1.05032	812.21	6.78e-35	4.52e-38	0.735073
	Wdr87	ENSRNOG00000049339	Protein Coding	0.538349	2.22852	0.0493781	0.0148596	0.929702	2.22852	0.000130342	2.61e-05	0.734025
	Lhfpl1	ENSRNOG00000027601	Protein Coding	-0.693829	3.04981	0.00218041	0.000363363	-0.774198	3.04981	0.000264931	5.81e-05	-0.734014
	Lrrc17	ENSRNOG00000012817	Protein Coding	-0.711863	18.074	1e-05	8e-07	-0.755487	18.074	1.15e-06	1.33e-07	-0.733675
	Grap2	ENSRNOG00000018316	Protein Coding	0.710187	13.7922	9.15e-06	7.19e-07	0.749976	13.7922	1.17e-06	1.36e-07	0.730081
	Trpc7	ENSRNOG00000012727	Protein Coding	-0.82486	45.183	7.77e-11	1.71e-12	-0.625719	45.183	7.82e-07	8.73e-08	-0.72529
	Ccdc67	ENSRNOG00000011172	Protein Coding	-0.810255	3.96583	5.18e-05	5.07e-06	-0.636091	3.96583	0.00130365	0.000346111	-0.723173
	AABR06030186.1	ENSRNOG00000048196	Protein Coding	0.563601	11.3547	0.0207939	0.00520383	0.873467	11.3547	8.07e-05	1.53e-05	0.718534
	Sema3c	ENSRNOG00000006526	Protein Coding	-0.437737	402.723	0.00618438	0.00123467	-0.997478	402.723	4.42e-12	1.67e-13	-0.717608
	Nfam1	ENSRNOG00000022975	Protein Coding	0.43705	115.638	4.17e-06	2.98e-07	0.99454	115.638	3.13e-28	8.19e-31	0.715795
	Sln	ENSRNOG00000009047	Protein Coding	-0.777789	15.8373	1.91e-10	4.55e-12	-0.646123	15.8373	9.48e-08	8.42e-09	-0.711956
	Cacna1c	ENSRNOG00000007090	Protein Coding	-0.524913	923.278	3.64e-08	1.53e-09	-0.895131	923.278	7.93e-23	5.86e-25	-0.710022
	LOC100910572	ENSRNOG00000003313	Protein Coding	-0.764896	62.6993	2.19e-09	6.56e-11	-0.654944	62.6993	2.2e-07	2.14e-08	-0.70992
	Trhr	ENSRNOG00000005048	Protein Coding	-0.83732	114.207	8.14e-05	8.39e-06	-0.581328	114.207	0.00603287	0.00198267	-0.709324
	Gabrq	ENSRNOG00000016884	Protein Coding	-0.893401	10.2773	0.000151805	1.71e-05	-0.523338	10.2773	0.0288318	0.0118916	-0.70837
	Pcbd1	ENSRNOG00000000566	Protein Coding	-0.834982	87.7806	4.45e-15	3.81e-17	-0.578034	87.7806	6.83e-08	5.84e-09	-0.706508
	Kctd6	ENSRNOG00000007817	Protein Coding	-0.536418	374.331	4.09e-10	1.03e-11	-0.865068	374.331	6.93e-26	3.16e-28	-0.700743
	Car12	ENSRNOG00000017766	Protein Coding	-0.595238	684.676	4.29e-06	3.09e-07	-0.805005	684.676	9.05e-11	4.3e-12	-0.700121
	Doc2b	ENSRNOG00000005978	Protein Coding	0.824145	466.541	3.13e-10	7.72e-12	0.574564	466.541	1.18e-05	1.77e-06	0.699355
	F12	ENSRNOG00000015139	Protein Coding	0.77535	95.2208	2.59e-15	2.12e-17	0.62164	95.2208	1.28e-10	6.29e-12	0.698495
	AABR06086262.1	ENSRNOG00000045788	Protein Coding	-0.475948	130.471	1.1e-06	6.78e-08	-0.920505	130.471	7.6e-24	4.76e-26	-0.698227
	Fezf2	ENSRNOG00000009206	Protein Coding	0.39933	406.963	0.00200728	0.000330503	0.988881	406.963	4.16e-17	6.98e-19	0.694105
	Gldn	ENSRNOG00000024082	Protein Coding	-0.742623	54.7814	2.7e-11	5.47e-13	-0.643909	54.7814	5.43e-09	3.62e-10	-0.693266
	Elavl2	ENSRNOG00000006853	Protein Coding	-0.851911	907.844	2.92e-18	1.15e-20	-0.533299	907.844	6.38e-08	5.42e-09	-0.692605
	RGD1308544	ENSRNOG00000047406	Protein Coding	0.499695	85.9809	0.000291548	3.59e-05	0.884669	85.9809	7.68e-12	3e-13	0.692182
	Dusp6	ENSRNOG00000023896	Protein Coding	0.657753	618.176	3.92e-14	4.4e-16	0.723532	618.176	2.27e-17	3.63e-19	0.690643
	Mas1	ENSRNOG00000014971	Protein Coding	-0.53339	751.044	0.00015691	1.78e-05	-0.838883	751.044	2.79e-10	1.44e-11	-0.686137
	Ccdc109b	ENSRNOG00000009433	Protein Coding	-0.467724	15.937	0.000200616	2.35e-05	-0.903881	15.937	6.9e-16	1.39e-17	-0.685802
	AABR06060073.1	ENSRNOG00000038911	Protein Coding	0.661141	52.1756	1.02e-14	9.9e-17	0.707222	52.1756	2.07e-17	3.26e-19	0.684182
	Cryl1	ENSRNOG00000008989	Protein Coding	-0.640287	314.715	1e-12	1.51e-14	-0.727254	314.715	1.17e-16	2.09e-18	-0.683771
	Coch	ENSRNOG00000005286	Protein Coding	0.426508	14.9104	0.0441149	0.0129605	0.936935	14.9104	5.71e-07	6.19e-08	0.681722
	Mylip	ENSRNOG00000017579	Protein Coding	0.441327	366.538	8.86e-10	2.39e-11	0.914386	366.538	1.12e-39	3.45e-43	0.677857
	Erc2	ENSRNOG00000015148	Protein Coding	-0.450636	603.506	8.49e-07	5.12e-08	-0.898118	603.506	2.62e-25	1.3e-27	-0.674377
	Cbr3	ENSRNOG00000001701	Protein Coding	0.523283	39.7468	3.55e-05	3.29e-06	0.823527	39.7468	8.04e-12	3.16e-13	0.673405
	Sstr3	ENSRNOG00000007332	Protein Coding	-0.597508	512.077	7.99e-18	3.44e-20	-0.748156	512.077	2.61e-28	6.43e-31	-0.672832
	Col6a1	ENSRNOG00000001249	Protein Coding	-0.528371	860.669	0.00301028	0.000530445	-0.817248	860.669	7.46e-07	8.28e-08	-0.672809
	Plk2	ENSRNOG00000011951	Protein Coding	0.599301	2174.43	8.64e-19	2.95e-21	0.741217	2174.43	5.5e-29	1.16e-31	0.670259
	Slc35f1	ENSRNOG00000000412	Protein Coding	0.419061	894.744	0.000114256	1.24e-05	0.918711	894.744	9e-20	1.05e-21	0.668886
	Sstr2	ENSRNOG00000002793	Protein Coding	0.821406	183.612	2.6e-14	2.78e-16	0.512393	183.612	2.24e-06	2.79e-07	0.666899
	Sbk1	ENSRNOG00000019082	Protein Coding	0.36724	247.899	6.4e-05	6.43e-06	0.964258	247.899	2.6e-29	5.21e-32	0.665749
	Dtnbp1	ENSRNOG00000048719	Protein Coding	0.52233	89.8045	3.15e-13	4.34e-15	0.809088	89.8045	1.1e-30	1.46e-33	0.665709
	Efhd2	ENSRNOG00000013783	Protein Coding	0.398138	1932.4	1.03e-05	8.23e-07	0.919746	1932.4	1.6e-27	5.17e-30	0.658942
	Cyp26b1	ENSRNOG00000015076	Protein Coding	0.632563	229.71	0.00356871	0.000647377	0.684823	229.71	0.000878402	0.000221213	0.658693
	Prss23	ENSRNOG00000017307	Protein Coding	-0.717907	348.923	1.09e-07	5.05e-09	-0.59947	348.923	7.34e-06	1.05e-06	-0.658688
	Sulf2	ENSRNOG00000006052	Protein Coding	-0.738398	3304.17	1.64e-16	1.04e-18	-0.578022	3304.17	9.92e-11	4.75e-12	-0.65821
	Mybpc2	ENSRNOG00000019627	Protein Coding	0.613418	26.1019	7.92e-07	4.72e-08	0.700834	26.1019	5.39e-09	3.59e-10	0.657126
	Nt5dc2	ENSRNOG00000018358	Protein Coding	0.586034	84.3052	0.000764426	0.000108796	0.723517	84.3052	1.17e-05	1.75e-06	0.654775
	Ube2u	ENSRNOG00000023895	Protein Coding	-0.736539	9.41105	2.4e-05	2.13e-06	-0.571494	9.41105	0.000921015	0.000233788	-0.654017
	Dcaf12l2	ENSRNOG00000031533	Protein Coding	-0.697233	11.5382	1.84e-06	1.19e-07	-0.610704	11.5382	2e-05	3.17e-06	-0.653969
	Dpyd	ENSRNOG00000017105	Protein Coding	-0.382715	179.637	1.4e-06	8.85e-08	-0.92509	179.637	5.48e-36	2.25e-39	-0.653902
	Ppapdc2	ENSRNOG00000015268	Protein Coding	0.495922	670.528	8.86e-10	2.4e-11	0.809859	670.528	2.34e-25	1.16e-27	0.65289
	Mpp3	ENSRNOG00000033653	Protein Coding	-0.714746	1571.18	7.96e-18	3.39e-20	-0.590091	1571.18	8.96e-13	2.92e-14	-0.652418
	Dclk3	ENSRNOG00000033026	Protein Coding	0.879335	117.521	1.4e-15	1.09e-17	0.425486	117.521	0.000136744	2.75e-05	0.652411
	Filip1l	ENSRNOG00000001645	Protein Coding	0.355634	81.1387	0.0378	0.0107359	0.948832	81.1387	2.41e-10	1.23e-11	0.652233
	Dcc	ENSRNOG00000033099	Protein Coding	-0.547509	434.894	4.93e-09	1.62e-10	-0.751887	434.894	7.79e-17	1.35e-18	-0.649698
	Gng7	ENSRNOG00000019857	Protein Coding	0.848347	409.635	6.11e-14	7.15e-16	0.446878	409.635	0.000103167	2.02e-05	0.647612
	Nrip1	ENSRNOG00000001585	Protein Coding	0.672411	668.553	6.25e-17	3.65e-19	0.621309	668.553	5.28e-15	1.21e-16	0.64686
	St18	ENSRNOG00000006200	Protein Coding	-0.762036	444.675	3.39e-15	2.81e-17	-0.530981	444.675	4.72e-08	3.86e-09	-0.646509
	Iqgap3	ENSRNOG00000027894	Protein Coding	0.521373	25.9766	0.000637891	8.86e-05	0.766935	25.9766	9.85e-08	8.79e-09	0.644154
	Itpka	ENSRNOG00000005284	Protein Coding	0.714312	2081.87	7.58e-20	1.76e-22	0.573121	2081.87	1.62e-13	4.75e-15	0.643716
	Chgb	ENSRNOG00000021269	Protein Coding	-0.423272	8813.79	3.76e-06	2.67e-07	-0.860083	8813.79	2.06e-23	1.35e-25	-0.641677
	Adamtsl3	ENSRNOG00000010840	Protein Coding	-0.894595	61.8983	2.08e-13	2.73e-15	-0.388114	61.8983	0.0022864	0.000655386	-0.641354
	Thsd7a	ENSRNOG00000030151	Protein Coding	-0.488061	314.647	3.92e-07	2.14e-08	-0.794421	314.647	3.94e-18	5.6e-20	-0.641241
	Cdk14	ENSRNOG00000007151	Protein Coding	-0.54691	3216.21	2e-24	1.89e-27	-0.727015	3216.21	5.34e-43	2.74e-47	-0.636962
	Egr1	ENSRNOG00000019422	Protein Coding	0.640097	1034.25	1.02e-10	2.32e-12	0.632189	1034.25	8.78e-11	4.16e-12	0.636143
	Tnfaip6	ENSRNOG00000050792	Protein Coding	0.641181	16.8293	1.25e-09	3.57e-11	0.627613	16.8293	7.03e-10	3.9e-11	0.634397
	Nags	ENSRNOG00000020879	Protein Coding	-0.649686	11.6977	1.71e-07	8.46e-09	-0.618902	11.6977	2.94e-07	2.96e-08	-0.634294
	Cdh6	ENSRNOG00000013535	Protein Coding	0.34431	145.146	0.00322815	0.00057579	0.921049	145.146	3.82e-18	5.42e-20	0.632679
	Cdh22	ENSRNOG00000018557	Protein Coding	0.546033	120.586	8.84e-09	3.11e-10	0.717776	120.586	5.45e-15	1.26e-16	0.631904
	Il24	ENSRNOG00000004470	Protein Coding	-0.516156	2.27606	0.0327527	0.00900466	-0.744481	2.27606	0.00052216	0.000123616	-0.630318
	Lepr	ENSRNOG00000023664	Protein Coding	0.623565	35.555	0.000724168	0.000102344	0.630421	35.555	0.000360439	8.19e-05	0.626993
	Gsto2	ENSRNOG00000012801	Protein Coding	0.69875	42.8593	4.85e-14	5.53e-16	0.550169	42.8593	1.24e-09	7.25e-11	0.624459
	Syn2	ENSRNOG00000008157	Protein Coding	-0.497165	5273.19	4.99e-12	8.63e-14	-0.750397	5273.19	5.45e-27	1.96e-29	-0.623781
	Homer2	ENSRNOG00000019297	Protein Coding	0.377876	207.061	0.000383071	4.92e-05	0.869665	207.061	9.77e-19	1.31e-20	0.623771
	Ryr2	ENSRNOG00000017060	Protein Coding	-0.317118	7322.93	0.00243036	0.000412807	-0.929153	7322.93	5.77e-23	4.15e-25	-0.623136
	Trps1	ENSRNOG00000024998	Protein Coding	-0.453228	326.258	2.53e-07	1.3e-08	-0.791406	326.258	2.14e-21	1.91e-23	-0.622317
	Nt5dc3	ENSRNOG00000026793	Protein Coding	-0.733858	1520.88	3.8e-12	6.31e-14	-0.509182	1520.88	1.61e-06	1.94e-07	-0.62152
	Chst9	ENSRNOG00000015867	Protein Coding	-0.417456	168.342	0.0053824	0.0010454	-0.816919	168.342	2.03e-09	1.23e-10	-0.617188
	Rerg	ENSRNOG00000027592	Protein Coding	-0.626024	435.784	8.43e-05	8.73e-06	-0.608121	435.784	8.17e-05	1.56e-05	-0.617072
	Des	ENSRNOG00000019810	Protein Coding	0.575377	48.4018	0.000236878	2.84e-05	0.657484	48.4018	1.1e-05	1.64e-06	0.616431
	Prdm8	ENSRNOG00000002004	Protein Coding	-0.39805	650.01	0.00191424	0.000313274	-0.834092	650.01	1.18e-12	3.95e-14	-0.616071
	Cntn4	ENSRNOG00000005652	Protein Coding	0.695991	352.669	6.52e-11	1.41e-12	0.535433	352.669	4.48e-07	4.69e-08	0.615712
	Sh3gl2	ENSRNOG00000006761	Protein Coding	-0.62009	2600.99	2.49e-16	1.66e-18	-0.598926	2600.99	1.07e-15	2.23e-17	-0.609508
	Brinp2	ENSRNOG00000005592	Protein Coding	-0.503743	1198.22	2.18e-11	4.33e-13	-0.708809	1198.22	2.28e-22	1.81e-24	-0.606276
	Asap2	ENSRNOG00000006056	Protein Coding	0.451412	664.247	5.77e-08	2.5e-09	0.757779	664.247	1.74e-21	1.52e-23	0.604596
	Ddn	ENSRNOG00000014789	Protein Coding	0.670909	19808.9	1.11e-14	1.09e-16	0.538152	19808.9	5.26e-10	2.86e-11	0.60453
	Dnah8	ENSRNOG00000000542	Protein Coding	0.627967	66.3236	2.68e-06	1.81e-07	0.574187	66.3236	1.1e-05	1.63e-06	0.601077
	Syt6	ENSRNOG00000019163	Protein Coding	-0.587218	75.5338	1.2e-07	5.68e-09	-0.613694	75.5338	1.31e-08	9.52e-10	-0.600456
	Dkk3	ENSRNOG00000016343	Protein Coding	-0.625974	3707.1	4.83e-11	1.03e-12	-0.573966	3707.1	1.1e-09	6.35e-11	-0.59997
	Igfbp3	ENSRNOG00000008645	Protein Coding	-0.775759	110.239	8.67e-15	8.16e-17	-0.423739	110.239	3.37e-05	5.71e-06	-0.599749
	Adra2c	ENSRNOG00000009299	Protein Coding	0.688622	273.955	4.82e-09	1.58e-10	0.508997	273.955	1.39e-05	2.12e-06	0.598809
	Stk32b	ENSRNOG00000031397	Protein Coding	-0.510421	78.1343	1.95e-05	1.69e-06	-0.685964	78.1343	1.57e-09	9.28e-11	-0.598192
	Slc10a4	ENSRNOG00000026091	Protein Coding	0.604292	28.2583	0.00165109	0.000264309	0.590757	28.2583	0.00130278	0.000345746	0.597524
	Arhgdig	ENSRNOG00000042072	Protein Coding	-0.673392	523.614	1.53e-20	3.14e-23	-0.519154	523.614	6e-13	1.9e-14	-0.596273
	Tbc1d8b	ENSRNOG00000012105	Protein Coding	-0.333857	164.465	0.00213512	0.000354582	-0.857813	164.465	1.49e-18	2.02e-20	-0.595835
	Astn2	ENSRNOG00000010313	Protein Coding	0.410563	210.325	4.17e-06	2.99e-07	0.777822	210.325	3.53e-20	3.72e-22	0.594193
	Chrna7	ENSRNOG00000010853	Protein Coding	-0.494882	408.404	1.53e-07	7.45e-09	-0.69255	408.404	2.01e-14	5.07e-16	-0.593716
	Apobr	ENSRNOG00000017403	Protein Coding	0.646193	60.1465	3.24e-16	2.21e-18	0.538297	60.1465	3.08e-12	1.13e-13	0.592245
	Klhl2	ENSRNOG00000029441	Protein Coding	-0.528706	3833.89	1.44e-07	6.94e-09	-0.652543	3833.89	2.08e-11	8.64e-13	-0.590625
	Ch25h	ENSRNOG00000019141	Protein Coding	0.392474	22.4889	0.0149387	0.0034902	0.78847	22.4889	6.98e-08	5.98e-09	0.590472
	Scml4	ENSRNOG00000026110	Protein Coding	-0.341373	106.845	0.00101121	0.000149711	-0.834311	106.845	4.33e-19	5.44e-21	-0.587842
	Sstr4	ENSRNOG00000004641	Protein Coding	0.414478	293.555	3.65e-06	2.58e-07	0.757337	293.555	4.47e-19	5.67e-21	0.585908
	Rarres2	ENSRNOG00000024705	Protein Coding	0.591619	115.301	3.18e-12	5.21e-14	0.567061	115.301	9.46e-12	3.75e-13	0.57934
	Tac3	ENSRNOG00000004229	Protein Coding	0.665528	160.836	1.22e-16	7.46e-19	0.492107	160.836	6.49e-10	3.57e-11	0.578818
	Itpr1	ENSRNOG00000007104	Protein Coding	0.420126	7028.05	1.96e-08	7.6e-10	0.731679	7028.05	1.58e-24	8.66e-27	0.575902
	Ralgps2	ENSRNOG00000004736	Protein Coding	-0.375442	176.08	1.38e-06	8.7e-08	-0.763034	176.08	6.93e-26	3.14e-28	-0.569238
	Kcnj12	ENSRNOG00000002303	Protein Coding	0.473682	110.088	3.91e-05	3.66e-06	0.662419	110.088	1.59e-09	9.44e-11	0.56805
	Dusp1	ENSRNOG00000003977	Protein Coding	0.4165	257.909	0.000824475	0.000118772	0.719046	257.909	5.77e-10	3.14e-11	0.567773
	Bcl6	ENSRNOG00000001843	Protein Coding	0.631049	542.143	3.45e-17	1.85e-19	0.500956	542.143	1.63e-11	6.72e-13	0.566002
	Ddx49	ENSRNOG00000022368	Protein Coding	-0.413663	790.905	4.39e-06	3.17e-07	-0.715464	790.905	4.7e-17	7.99e-19	-0.564563
	Itga4	ENSRNOG00000004861	Protein Coding	-0.53897	94.9257	1.26e-08	4.6e-10	-0.589897	94.9257	1.37e-10	6.79e-12	-0.564434
	Anxa6	ENSRNOG00000010668	Protein Coding	-0.566711	3320.64	7.21e-14	8.64e-16	-0.556166	3320.64	1e-13	2.86e-15	-0.561438
	Chst11	ENSRNOG00000008885	Protein Coding	-0.466886	328.88	1.09e-11	2.01e-13	-0.65545	328.88	4.5e-23	3.19e-25	-0.561168
	Pfkfb3	ENSRNOG00000018911	Protein Coding	-0.585436	564.267	1.66e-16	1.06e-18	-0.530474	564.267	4.3e-14	1.15e-15	-0.557955
	Loxl4	ENSRNOG00000015727	Protein Coding	0.528813	24.3495	0.0112233	0.00248653	0.581208	24.3495	0.00291006	0.000863441	0.555011
	Zfp503	ENSRNOG00000014237	Protein Coding	0.30354	91.5466	0.00057076	7.81e-05	0.805782	91.5466	5.98e-23	4.33e-25	0.554661
	Dcdc2	ENSRNOG00000017511	Protein Coding	0.426713	41.3918	0.00281456	0.000489302	0.678335	41.3918	3.12e-07	3.17e-08	0.552524
	Npy5r	ENSRNOG00000014172	Protein Coding	-0.434041	96.2954	1.39e-09	3.99e-11	-0.670573	96.2954	3.99e-23	2.73e-25	-0.552307
	Neto2	ENSRNOG00000016245	Protein Coding	0.364021	219.887	4.14e-08	1.75e-09	0.738569	219.887	5.48e-31	6.19e-34	0.551295
	Rbp1	ENSRNOG00000013794	Protein Coding	-0.403923	103.845	0.00989982	0.00214495	-0.696536	103.845	9.47e-07	1.07e-07	-0.550229
	Erc1	ENSRNOG00000009264	Protein Coding	-0.434715	674.775	2.04e-06	1.35e-07	-0.663377	674.775	2.93e-14	7.6e-16	-0.549046
	Crtac1	ENSRNOG00000015220	Protein Coding	-0.656314	1738.48	1.37e-16	8.51e-19	-0.437065	1738.48	4.58e-08	3.73e-09	-0.546689
	Kndc1	ENSRNOG00000027240	Protein Coding	-0.523104	2906.73	2.95e-13	4.03e-15	-0.570083	2906.73	5.52e-16	1.1e-17	-0.546594
	Creb3l1	ENSRNOG00000005413	Protein Coding	0.490579	56.2406	0.000228959	2.72e-05	0.599733	56.2406	2.22e-06	2.76e-07	0.545156
	Lamb3	ENSRNOG00000006025	Protein Coding	0.288057	22.4969	0.00850047	0.00178682	0.800862	22.4969	2.08e-15	4.5e-17	0.54446
	Cib2	ENSRNOG00000009942	Protein Coding	-0.536735	316.85	5.75e-18	2.33e-20	-0.551091	316.85	1.31e-19	1.56e-21	-0.543913
	Rasd2	ENSRNOG00000014761	Protein Coding	0.711203	1245.45	1.18e-07	5.54e-09	0.376167	1245.45	0.00616429	0.00203194	0.543685
	Bsn	ENSRNOG00000030714	Protein Coding	-0.428464	9450.47	8.48e-09	2.97e-10	-0.657755	9450.47	3.67e-20	3.89e-22	-0.54311
	Myl9	ENSRNOG00000020246	Protein Coding	0.464908	154.275	0.000770346	0.000109801	0.619732	154.275	2.03e-06	2.49e-07	0.54232
	Pcdh20	ENSRNOG00000013306	Protein Coding	-0.492666	1311.71	6.68e-06	5.07e-07	-0.589308	1311.71	2.39e-08	1.84e-09	-0.540987
	Kcnip1	ENSRNOG00000005365	Protein Coding	0.336769	98.9578	0.000376699	4.82e-05	0.744027	98.9578	2.99e-17	4.91e-19	0.540398
	Pgm2l1	ENSRNOG00000017079	Protein Coding	-0.450908	3548.96	5.3e-15	4.62e-17	-0.620882	3548.96	2.43e-28	5.86e-31	-0.535895
	Tspan13	ENSRNOG00000005046	Protein Coding	0.42573	2796.38	1.04e-10	2.36e-12	0.645965	2796.38	3.36e-24	1.99e-26	0.535847
	Ephb3	ENSRNOG00000031801	Protein Coding	0.339137	264.592	6.87e-05	6.97e-06	0.728523	264.592	5.64e-20	6.25e-22	0.53383
	Cds1	ENSRNOG00000002142	Protein Coding	0.376863	1585.3	1.96e-06	1.29e-07	0.689662	1585.3	4.13e-20	4.46e-22	0.533262
	Slit1	ENSRNOG00000026065	Protein Coding	-0.382007	3444.33	4.01e-05	3.76e-06	-0.681316	3444.33	6.71e-15	1.57e-16	-0.531662
	Xk	ENSRNOG00000003749	Protein Coding	-0.508456	155.678	3.9e-17	2.11e-19	-0.551049	155.678	7.33e-21	7.15e-23	-0.529752
	Galnt13	ENSRNOG00000005335	Protein Coding	0.585821	99.4115	1.67e-06	1.07e-07	0.473498	99.4115	8.24e-05	1.57e-05	0.52966
	Cyp2s1	ENSRNOG00000020743	Protein Coding	0.240341	44.6081	0.0196567	0.00485788	0.818413	44.6081	6.64e-19	8.7e-21	0.529377
	Itk	ENSRNOG00000006860	Protein Coding	0.548021	9.08451	0.00148773	0.000232843	0.510281	9.08451	0.00184789	0.000515364	0.529151
	Sidt1	ENSRNOG00000002013	Protein Coding	0.499048	1060.22	4.39e-10	1.12e-11	0.559027	1060.22	8.35e-13	2.71e-14	0.529038
	Nt5e	ENSRNOG00000011071	Protein Coding	0.330702	206.323	0.0115239	0.00256524	0.726719	206.323	6.69e-10	3.7e-11	0.528711
	Mme	ENSRNOG00000009514	Protein Coding	0.387821	40.432	0.000993674	0.000146592	0.669087	40.432	1.22e-09	7.07e-11	0.528454
	Sh3rf1	ENSRNOG00000010358	Protein Coding	0.216044	650.57	0.0188734	0.00462267	0.840332	650.57	9.46e-26	4.47e-28	0.528188
	Foxo6	ENSRNOG00000032639	Protein Coding	-0.420631	323.937	9.69e-06	7.67e-07	-0.634894	323.937	1.99e-12	7.05e-14	-0.527762
	Hes1	ENSRNOG00000001720	Protein Coding	-0.69975	192.587	5.38e-19	1.75e-21	-0.355762	192.587	9.5e-06	1.39e-06	-0.527756
	RGD1565844	ENSRNOG00000004120	Protein Coding	-0.556528	13.1345	2.53e-06	1.7e-07	-0.497631	13.1345	1.56e-05	2.41e-06	-0.527079
	Slc17a8	ENSRNOG00000007581	Protein Coding	-0.547534	77.311	0.000480526	6.4e-05	-0.5054	77.311	0.000872597	0.000219617	-0.526467
	Car7	ENSRNOG00000012371	Protein Coding	0.692913	214.09	4.53e-13	6.36e-15	0.357986	214.09	0.000229371	4.95e-05	0.52545
	Arhgap6	ENSRNOG00000003956	Protein Coding	-0.5915	172.48	0.000865177	0.00012559	-0.456514	172.48	0.00887119	0.00307229	-0.524007
	Wbscr17	ENSRNOG00000024435	Protein Coding	-0.395377	604.604	0.000200352	2.35e-05	-0.650956	604.604	6.63e-11	3.09e-12	-0.523166
	Sgsm1	ENSRNOG00000000708	Protein Coding	-0.569787	2173.28	3.46e-27	2e-30	-0.47577	2173.28	8.67e-20	1e-21	-0.522779
	Lzts1	ENSRNOG00000011826	Protein Coding	0.422205	1167.63	0.0103724	0.00226313	0.622428	1167.63	3.91e-05	6.75e-06	0.522316
	Crim1	ENSRNOG00000004208	Protein Coding	0.5154	796.669	2.21e-14	2.29e-16	0.523863	796.669	2.97e-15	6.59e-17	0.519631
	Cdkl1	ENSRNOG00000038720	Protein Coding	0.42931	188.57	6.29e-10	1.65e-11	0.608579	188.57	1.12e-19	1.32e-21	0.518945
	Kcnk2	ENSRNOG00000002653	Protein Coding	0.639552	223.646	1.68e-07	8.26e-09	0.395667	223.646	0.0013053	0.000346614	0.51761
	Tnfaip8l3	ENSRNOG00000024230	Protein Coding	-0.465752	165.245	6.48e-06	4.91e-07	-0.566956	165.245	1.11e-08	7.94e-10	-0.516354
	Sec14l2	ENSRNOG00000004672	Protein Coding	-0.47694	1767.24	2.58e-17	1.34e-19	-0.553649	1767.24	1.03e-23	6.52e-26	-0.515295
	Tmem63c	ENSRNOG00000011334	Protein Coding	-0.399485	893.148	1.52e-14	1.52e-16	-0.629659	893.148	9.81e-36	5.04e-39	-0.514572
	Egr4	ENSRNOG00000015719	Protein Coding	0.448215	193.151	4.86e-07	2.74e-08	0.57511	193.151	2.22e-11	9.32e-13	0.511662
	Slc41a2	ENSRNOG00000008713	Protein Coding	-0.559002	312.786	4.87e-27	3.07e-30	-0.460975	312.786	2.88e-19	3.51e-21	-0.509988
	Mapk4	ENSRNOG00000015401	Protein Coding	0.678735	437.55	9.58e-15	9.16e-17	0.338863	437.55	0.0001494	3.04e-05	0.508799
	Kcnd3	ENSRNOG00000014686	Protein Coding	-0.393254	363.332	9.69e-07	5.91e-08	-0.619765	363.332	4.71e-16	9.3e-18	-0.506509
	Sgpp2	ENSRNOG00000037695	Protein Coding	-0.443395	214.075	9.93e-06	7.9e-07	-0.567541	214.075	3.52e-09	2.26e-10	-0.505468
	Klk8	ENSRNOG00000018580	Protein Coding	0.58952	161.31	0.00011006	1.19e-05	0.419449	161.31	0.00552549	0.00178925	0.504484
	Slc2a12	ENSRNOG00000011161	Protein Coding	0.493633	151.613	3.8e-05	3.55e-06	0.514071	151.613	8.97e-06	1.31e-06	0.503852
	Rgs12	ENSRNOG00000030568	Protein Coding	0.442903	789.147	1.64e-12	2.58e-14	0.561307	789.147	4.07e-20	4.37e-22	0.502105
	Irf9	ENSRNOG00000019478	Protein Coding	0.479452	311.312	5.83e-12	1.03e-13	0.524088	311.312	1.43e-14	3.53e-16	0.50177
	Tmc5	ENSRNOG00000036760	Protein Coding	0.34639	59.3968	6.27e-05	6.28e-06	0.655714	59.3968	1.07e-15	2.24e-17	0.501052
	Stx1a	ENSRNOG00000029165	Protein Coding	-0.470974	2063.78	2.11e-09	6.26e-11	-0.531082	2063.78	4.35e-12	1.64e-13	-0.501028
	Fkbp9	ENSRNOG00000005478	Protein Coding	0.531378	703.464	6.23e-07	3.62e-08	0.470446	703.464	7.38e-06	1.05e-06	0.500912
	Dclk1	ENSRNOG00000032922	Protein Coding	0.44852	8958.7	2.3e-11	4.6e-13	0.55162	8958.7	3.31e-17	5.54e-19	0.50007
	Pcp4l1	ENSRNOG00000003209	Protein Coding	0.368734	216.78	0.00250937	0.000428995	0.628458	216.78	2.55e-08	1.99e-09	0.498596
	Ap2a2	ENSRNOG00000019534	Protein Coding	-0.519877	4897.48	1.91e-21	3.42e-24	-0.476806	4897.48	9.68e-19	1.29e-20	-0.498342
	Napb	ENSRNOG00000004753	Protein Coding	-0.509817	1811.53	1.23e-11	2.3e-13	-0.484052	1811.53	7.15e-11	3.34e-12	-0.496934
	Galnt9	ENSRNOG00000037476	Protein Coding	0.365755	2024.75	3.12e-07	1.65e-08	0.62637	2024.75	3.95e-20	4.22e-22	0.496062
	Jdp2	ENSRNOG00000008224	Protein Coding	0.665461	201.235	8.36e-31	8.78e-35	0.322433	201.235	1.51e-08	1.11e-09	0.493947
	Tspan18	ENSRNOG00000008758	Protein Coding	-0.601113	201.711	7.96e-06	6.15e-07	-0.386779	201.711	0.00427677	0.00133527	-0.493946
	Scgb1c1	ENSRNOG00000012847	Protein Coding	0.564807	21.0816	0.00308758	0.000546985	0.417652	21.0816	0.0248514	0.0100169	0.49123
	Nefl	ENSRNOG00000013658	Protein Coding	-0.453199	8963.78	6.85e-08	3.05e-09	-0.527364	8963.78	1.08e-10	5.2e-12	-0.490282
	Slc22a8	ENSRNOG00000018086	Protein Coding	0.405159	197.76	0.0116881	0.00261263	0.573071	197.76	0.000105155	2.06e-05	0.489115
	Crhr1	ENSRNOG00000004900	Protein Coding	-0.497823	54.8733	0.000578936	7.94e-05	-0.479809	54.8733	0.000568918	0.000136322	-0.488816
	Me3	ENSRNOG00000017311	Protein Coding	-0.547399	800.959	5.5e-13	7.89e-15	-0.430107	800.959	1.39e-08	1.01e-09	-0.488753
	Zdhhc2	ENSRNOG00000022686	Protein Coding	0.47448	708.816	1.11e-17	5.19e-20	0.500291	708.816	3.46e-20	3.62e-22	0.487386
	Plce1	ENSRNOG00000014276	Protein Coding	-0.485504	132.357	8.6e-06	6.7e-07	-0.487054	132.357	4.29e-06	5.74e-07	-0.486279
	Grem1	ENSRNOG00000026053	Protein Coding	0.500773	50.564	8.84e-06	6.92e-07	0.468595	50.564	1.8e-05	2.82e-06	0.484684
	Sned1	ENSRNOG00000023548	Protein Coding	0.479359	129.695	0.00450688	0.000849568	0.488108	129.695	0.00233225	0.000671148	0.483734
	AABR06068045.1	ENSRNOG00000001694	Protein Coding	-0.472696	7.0897	0.00609338	0.00121202	-0.49466	7.0897	0.00213746	0.000607647	-0.483678
	Synm	ENSRNOG00000014030	Protein Coding	-0.40562	767.172	8.46e-11	1.88e-12	-0.561086	767.172	1.45e-20	1.5e-22	-0.483353
	LOC100365958	ENSRNOG00000029651	Protein Coding	0.258594	68.68	0.0375117	0.0106238	0.705757	68.68	9.45e-11	4.51e-12	0.482176
	Gsto1	ENSRNOG00000028746	Protein Coding	0.46471	1016.06	5.45e-17	3.15e-19	0.499285	1016.06	4.69e-20	5.12e-22	0.481998
	Spock1	ENSRNOG00000012747	Protein Coding	-0.706777	1738.47	3.79e-19	1.22e-21	-0.256043	1738.47	0.00192344	0.000539496	-0.48141
	Ptpre	ENSRNOG00000015717	Protein Coding	-0.322588	625.417	4.49e-05	4.28e-06	-0.639692	625.417	4.09e-18	5.84e-20	-0.48114
	Efr3b	ENSRNOG00000012950	Protein Coding	-0.639196	1320.25	7.3e-25	6.14e-28	-0.319763	1320.25	4.13e-07	4.29e-08	-0.47948
	Mtcl1	ENSRNOG00000025527	Protein Coding	0.50553	440.958	9.98e-08	4.58e-09	0.446937	440.958	1.71e-06	2.08e-07	0.476234
	Synj2	ENSRNOG00000017114	Protein Coding	0.289799	973.561	9.96e-07	6.09e-08	0.66116	973.561	6.18e-32	5.71e-35	0.475479
	Gabra2	ENSRNOG00000002349	Protein Coding	-0.346618	1751.29	2.29e-06	1.52e-07	-0.603818	1751.29	3.8e-18	5.36e-20	-0.475218
	Larp1b	ENSRNOG00000038366	Protein Coding	-0.56542	351.693	1.78e-23	2.34e-26	-0.384956	351.693	1.16e-11	4.67e-13	-0.475188
	Stat5b	ENSRNOG00000019075	Protein Coding	0.237934	203.384	0.00509626	0.000982892	0.71222	203.384	1.1e-20	1.1e-22	0.475077
	Lxn	ENSRNOG00000013572	Protein Coding	0.264246	293.245	0.000285689	3.5e-05	0.684973	293.245	2.32e-24	1.3e-26	0.474609
	Dll1	ENSRNOG00000014667	Protein Coding	0.466473	148.339	3.48e-09	1.1e-10	0.481614	148.339	3.99e-10	2.14e-11	0.474044
	Gyg1	ENSRNOG00000011146	Protein Coding	-0.629858	547.404	4.08e-16	2.85e-18	-0.31783	547.404	6.05e-05	1.11e-05	-0.473844
	Runx2	ENSRNOG00000020193	Protein Coding	0.601624	61.2514	3.53e-09	1.12e-10	0.345637	61.2514	0.000666942	0.000162858	0.47363
	Phka2	ENSRNOG00000003949	Protein Coding	-0.574209	99.5505	3.04e-09	9.48e-11	-0.372381	99.5505	0.000134083	2.69e-05	-0.473295
	MGC125239	ENSRNOG00000050949	Protein Coding	-0.289729	494.838	3.62e-05	3.36e-06	-0.655214	494.838	6.38e-24	3.97e-26	-0.472471
	Map1b	ENSRNOG00000017428	Protein Coding	-0.407532	28523.3	2.09e-11	4.12e-13	-0.536665	28523.3	1.1e-19	1.3e-21	-0.472098
	Spon1	ENSRNOG00000034303	Protein Coding	0.554975	2222.92	2.66e-08	1.07e-09	0.387817	2222.92	0.000102848	2.01e-05	0.471396
	Cldn19	ENSRNOG00000007922	Protein Coding	0.403823	34.9662	0.0027739	0.000480923	0.537843	34.9662	2.01e-05	3.18e-06	0.470833
	Kcnab1	ENSRNOG00000010422	Protein Coding	0.520378	2135.25	3.35e-19	1.04e-21	0.419344	2135.25	3.64e-13	1.12e-14	0.469861
	Srxn1	ENSRNOG00000031167	Protein Coding	-0.505136	92.134	5.05e-12	8.75e-14	-0.434144	92.134	1.98e-09	1.19e-10	-0.46964
	Myh11	ENSRNOG00000000029	Protein Coding	0.34696	229.768	0.0191014	0.00469356	0.591049	229.768	9.99e-06	1.47e-06	0.469004
	Nrp1	ENSRNOG00000010744	Protein Coding	-0.290627	1049.1	0.001424	0.000221473	-0.644821	1049.1	9.36e-15	2.24e-16	-0.467724
	Tmtc4	ENSRNOG00000014310	Protein Coding	0.443253	400.629	5.91e-13	8.57e-15	0.490869	400.629	3.57e-16	6.89e-18	0.467061
	Acat2	ENSRNOG00000019189	Protein Coding	-0.507549	277.507	2.89e-13	3.93e-15	-0.425111	277.507	7.67e-10	4.29e-11	-0.46633
	Sh3bgrl2	ENSRNOG00000009613	Protein Coding	0.473643	70.8016	5.64e-13	8.12e-15	0.457686	70.8016	8.03e-13	2.59e-14	0.465665
	Pou3f3	ENSRNOG00000038909	Protein Coding	0.347954	329.822	3.27e-07	1.75e-08	0.582713	329.822	3.32e-19	4.09e-21	0.465334
	Clec11a	ENSRNOG00000019138	Protein Coding	0.322528	220.796	9.13e-06	7.17e-07	0.607566	220.796	9.14e-19	1.22e-20	0.465047
	Capn5	ENSRNOG00000014251	Protein Coding	-0.560772	894.059	2.06e-19	5.85e-22	-0.366773	894.059	4.53e-09	2.97e-10	-0.463773
	Ttc18	ENSRNOG00000007046	Protein Coding	-0.274958	416.311	3.77e-06	2.68e-07	-0.651441	416.311	8.14e-32	7.94e-35	-0.4632
	Acan	ENSRNOG00000028992	Protein Coding	-0.572737	121.584	1.15e-13	1.43e-15	-0.351392	121.584	7e-06	9.93e-07	-0.462065
	Megf11	ENSRNOG00000010634	Protein Coding	-0.457203	480.285	5.3e-08	2.28e-09	-0.466197	480.285	1.42e-08	1.04e-09	-0.4617
	Kcnmb2	ENSRNOG00000010094	Protein Coding	-0.575411	28.4488	7.3e-07	4.31e-08	-0.347748	28.4488	0.00319247	0.00095904	-0.461579
	Jun	ENSRNOG00000026293	Protein Coding	-0.278288	833.452	4e-05	3.75e-06	-0.643697	833.452	1.23e-24	6.63e-27	-0.460993
	Dtx1	ENSRNOG00000050848	Protein Coding	0.350582	463.347	0.000143693	1.61e-05	0.570822	463.347	4.85e-11	2.18e-12	0.460702
	Junb	ENSRNOG00000042838	Protein Coding	0.496314	335.203	4.59e-10	1.17e-11	0.42464	335.203	6.67e-08	5.69e-09	0.460477
	Nrip3	ENSRNOG00000013290	Protein Coding	-0.510564	6984.34	2.08e-05	1.82e-06	-0.410358	6984.34	0.000526963	0.000124943	-0.460461
	Pcdhb3	ENSRNOG00000020095	Protein Coding	0.430084	84.049	3.02e-06	2.07e-07	0.488701	84.049	3.79e-08	3.06e-09	0.459393
	Rnf112	ENSRNOG00000002364	Protein Coding	-0.348146	4825.16	3.24e-07	1.73e-08	-0.56861	4825.16	2.33e-18	3.21e-20	-0.458378
	LOC685067	ENSRNOG00000029191	Protein Coding	-0.576328	35.7826	8.69e-08	3.93e-09	-0.339149	35.7826	0.00196085	0.000551397	-0.457738
	Rnd3	ENSRNOG00000004624	Protein Coding	0.439564	285.455	5.57e-14	6.44e-16	0.471654	285.455	1.65e-16	3.03e-18	0.455609
	Emid1	ENSRNOG00000033575	Protein Coding	-0.481985	154.935	5.26e-07	3e-08	-0.426086	154.935	6.47e-06	9.11e-07	-0.454036
	Git1	ENSRNOG00000014883	Protein Coding	0.448222	7627.71	4.4e-12	7.49e-14	0.459137	7627.71	5.78e-13	1.82e-14	0.45368
	Ticam2	ENSRNOG00000042070	Protein Coding	-0.341505	67.1482	1.19e-05	9.67e-07	-0.561132	67.1482	8.36e-15	1.99e-16	-0.451318
	Adra1d	ENSRNOG00000021256	Protein Coding	-0.356852	1169.51	0.00121581	0.000184984	-0.545593	1169.51	1.17e-07	1.06e-08	-0.451222
	Gabra5	ENSRNOG00000010803	Protein Coding	-0.490185	2260.18	2.97e-08	1.21e-09	-0.410807	2260.18	2.73e-06	3.48e-07	-0.450496
	Wnt9a	ENSRNOG00000003066	Protein Coding	0.666416	220.867	6.57e-16	4.87e-18	0.232557	220.867	0.00672388	0.00224463	0.449487
	Bspry	ENSRNOG00000015105	Protein Coding	-0.514239	577.715	2.53e-14	2.69e-16	-0.381048	577.715	1.72e-08	1.28e-09	-0.447644
	Adcy2	ENSRNOG00000032150	Protein Coding	0.575612	1934.76	1.28e-13	1.62e-15	0.319594	1934.76	5.29e-05	9.48e-06	0.447603
	Peak1	ENSRNOG00000042519	Protein Coding	-0.552176	616.14	1.13e-13	1.4e-15	-0.340306	616.14	6.15e-06	8.6e-07	-0.446241
	Rims1	ENSRNOG00000011000	Protein Coding	-0.410109	3131.25	1.24e-13	1.57e-15	-0.48186	3131.25	5.43e-19	7.06e-21	-0.445984
	Tyro3	ENSRNOG00000005531	Protein Coding	0.245329	2789.87	0.000468692	6.22e-05	0.642302	2789.87	1.67e-23	1.08e-25	0.443815
	Vipr2	ENSRNOG00000004317	Protein Coding	0.419353	56.2997	4.83e-07	2.72e-08	0.467608	56.2997	6.15e-09	4.13e-10	0.44348
	Galnt14	ENSRNOG00000007951	Protein Coding	-0.281399	309.447	0.0176696	0.0042749	-0.604866	309.447	1.02e-08	7.22e-10	-0.443132
	Flrt2	ENSRNOG00000003732	Protein Coding	0.28026	258.341	0.000482067	6.43e-05	0.604806	258.341	3.95e-16	7.7e-18	0.442533
	Shisa6	ENSRNOG00000029012	Protein Coding	-0.355056	569.758	0.0207939	0.00520288	-0.52385	569.758	0.000177627	3.7e-05	-0.439453
	Adam19	ENSRNOG00000042980	Protein Coding	-0.458693	499.33	9.08e-09	3.2e-10	-0.418636	499.33	1.02e-07	9.1e-09	-0.438664
	Me1	ENSRNOG00000009715	Protein Coding	-0.470478	1526.92	4.3e-17	2.39e-19	-0.406532	1526.92	2.45e-13	7.44e-15	-0.438505
	Fhl1	ENSRNOG00000000875	Protein Coding	-0.373626	1367.79	2.15e-11	4.25e-13	-0.503021	1367.79	1.39e-20	1.42e-22	-0.438324
	Igf1	ENSRNOG00000004517	Protein Coding	0.228843	33.2758	0.0371015	0.0104693	0.646287	33.2758	2.83e-11	1.22e-12	0.437565
	Asic1	ENSRNOG00000018789	Protein Coding	0.288212	608.749	0.00655231	0.00131948	0.581045	608.749	1.62e-09	9.65e-11	0.434629
	Cd83	ENSRNOG00000018092	Protein Coding	-0.451292	274.48	1.61e-15	1.28e-17	-0.417117	274.48	7.76e-14	2.17e-15	-0.434205
	Mcm4	ENSRNOG00000001833	Protein Coding	-0.310585	360.596	8.88e-06	6.96e-07	-0.556864	360.596	2.15e-17	3.41e-19	-0.433725
	Dhcr24	ENSRNOG00000006787	Protein Coding	-0.47952	1158.05	2.58e-10	6.29e-12	-0.38723	1158.05	2.81e-07	2.82e-08	-0.433375
	Pip5k1b	ENSRNOG00000015232	Protein Coding	0.525442	509.284	2.26e-18	8.55e-21	0.340714	509.284	1.44e-08	1.05e-09	0.433078
	Fam155b	ENSRNOG00000038066	Protein Coding	-0.196811	151.279	0.0318097	0.0087003	-0.665627	151.279	1.36e-17	2.09e-19	-0.431219
	Ldlrad4	ENSRNOG00000016879	Protein Coding	0.245399	88.7997	0.0023083	0.000387678	0.616551	88.7997	6.25e-17	1.07e-18	0.430975
	Map3k5	ENSRNOG00000031700	Protein Coding	-0.341663	332.483	3.89e-05	3.64e-06	-0.51891	332.483	3.76e-11	1.64e-12	-0.430287
	Hpcal1	ENSRNOG00000005492	Protein Coding	-0.440264	472.572	9.16e-05	9.6e-06	-0.417256	472.572	0.000134367	2.7e-05	-0.42876
	Fgfr1op2	ENSRNOG00000001811	Protein Coding	-0.42172	1142.53	1.56e-14	1.57e-16	-0.433555	1142.53	9.59e-16	1.96e-17	-0.427637
	Anxa11	ENSRNOG00000010984	Protein Coding	-0.232898	2876.3	0.00138091	0.000214094	-0.618198	2876.3	7.97e-21	7.82e-23	-0.425548
	Slc8a3	ENSRNOG00000029871	Protein Coding	0.264918	178.546	0.0284594	0.00758807	0.585776	178.546	4.59e-08	3.75e-09	0.425347
	Scn4a	ENSRNOG00000012134	Protein Coding	-0.282192	67.3415	0.00714035	0.00145928	-0.565646	67.3415	1.55e-09	9.12e-11	-0.423919
	Arhgef6	ENSRNOG00000000869	Protein Coding	-0.670954	168.312	2.95e-19	8.69e-22	-0.176402	168.312	0.0296579	0.0122792	-0.423678
	Fgf13	ENSRNOG00000042753	Protein Coding	-0.373909	3434.45	1.55e-06	9.92e-08	-0.472786	3434.45	3.03e-10	1.59e-11	-0.423347
	Cplx2	ENSRNOG00000000105	Protein Coding	-0.179764	4048.24	0.0203262	0.00506072	-0.665248	4048.24	4.25e-23	2.97e-25	-0.422506
	Kcnh3	ENSRNOG00000032075	Protein Coding	0.5578	1337.78	1.71e-07	8.46e-09	0.285631	1337.78	0.00909731	0.00316166	0.421716
	Samd5	ENSRNOG00000023549	Protein Coding	0.247043	210.916	0.00288392	0.00050424	0.596125	210.916	2.74e-15	6e-17	0.421584
	Nr4a3	ENSRNOG00000005964	Protein Coding	-0.32814	1203.77	3.49e-05	3.22e-06	-0.513819	1203.77	7.37e-12	2.87e-13	-0.42098
	Acsm5	ENSRNOG00000031211	Protein Coding	-0.453503	65.086	0.000246453	2.97e-05	-0.388111	65.086	0.00128142	0.00033955	-0.420807
	Pls3	ENSRNOG00000027520	Protein Coding	-0.63989	1546.15	1.03e-14	1e-16	-0.199073	1546.15	0.0244179	0.00981754	-0.419481
	Six4	ENSRNOG00000007250	Protein Coding	-0.543713	60.6577	1.65e-09	4.8e-11	-0.294855	60.6577	0.0013987	0.000375653	-0.419284
	Kcnh1	ENSRNOG00000003841	Protein Coding	-0.268596	658.182	0.00211725	0.000350948	-0.568512	658.182	9.92e-13	3.29e-14	-0.418554
	Ly6e	ENSRNOG00000007091	Protein Coding	-0.32829	1792.26	3.51e-10	8.73e-12	-0.508514	1792.26	5.2e-24	3.15e-26	-0.418402
	AABR06050686.1	ENSRNOG00000024507	Pseudogene	-0.484837	117.163	6.49e-15	5.76e-17	-0.350937	117.163	1.71e-08	1.27e-09	-0.417887
	Clmp	ENSRNOG00000007476	Protein Coding	-0.359097	871.555	0.00505991	0.000974553	-0.476324	871.555	6.52e-05	1.2e-05	-0.41771
	Hrh1	ENSRNOG00000007420	Protein Coding	-0.474721	90.9335	6.96e-09	2.37e-10	-0.357364	90.9335	1.17e-05	1.75e-06	-0.416042
	Tmeff1	ENSRNOG00000008034	Protein Coding	0.55466	1036.56	4.76e-17	2.67e-19	0.276978	1036.56	3.95e-05	6.83e-06	0.415819
	Tex12	ENSRNOG00000038746	Protein Coding	-0.411759	29.7785	0.000183679	2.12e-05	-0.41982	29.7785	6.47e-05	1.19e-05	-0.41579
	Mvd	ENSRNOG00000013376	Protein Coding	-0.42989	294.35	1.14e-09	3.21e-11	-0.400827	294.35	7.92e-09	5.47e-10	-0.415358
	Pxdc1	ENSRNOG00000017093	Protein Coding	-0.515417	152.226	9.19e-10	2.53e-11	-0.314751	152.226	0.000215801	4.62e-05	-0.415084
	Megf9	ENSRNOG00000005932	Protein Coding	-0.30319	1039.81	0.000362371	4.61e-05	-0.523354	1039.81	4.24e-11	1.87e-12	-0.413272
	Slc17a7	ENSRNOG00000020650	Protein Coding	-0.310276	27025.9	1.13e-05	9.15e-07	-0.513258	27025.9	1.83e-14	4.61e-16	-0.411767
	Asb1	ENSRNOG00000020322	Protein Coding	-0.417709	385.287	9.76e-14	1.2e-15	-0.404174	385.287	2.52e-13	7.65e-15	-0.410942
	Tmem25	ENSRNOG00000014218	Protein Coding	-0.270137	819.49	2.53e-07	1.3e-08	-0.550594	819.49	9.77e-29	2.21e-31	-0.410365
	Pnpla3	ENSRNOG00000022268	Protein Coding	-0.521313	51.0626	3.46e-11	7.19e-13	-0.293527	51.0626	0.000259583	5.68e-05	-0.40742
	Gpc1	ENSRNOG00000049437	Protein Coding	-0.328808	2773.12	6.66e-05	6.71e-06	-0.48215	2773.12	7.11e-10	3.95e-11	-0.405479
	Syn1	ENSRNOG00000010365	Protein Coding	-0.295193	6103.3	6.28e-08	2.76e-09	-0.511186	6103.3	9.27e-23	6.95e-25	-0.40319
	Ptger3	ENSRNOG00000010325	Protein Coding	-0.516327	20.7049	1.78e-05	1.52e-06	-0.289161	20.7049	0.0188937	0.00728955	-0.402744
	Klhl4	ENSRNOG00000005215	Protein Coding	-0.448024	138.443	6.38e-06	4.83e-07	-0.355428	138.443	0.000286753	6.34e-05	-0.401726
	Lmcd1	ENSRNOG00000005690	Protein Coding	0.328433	155.266	4.26e-07	2.35e-08	0.471202	155.266	3.84e-14	1.02e-15	0.399817
	Sacs	ENSRNOG00000014509	Protein Coding	-0.247942	2933.33	6.22e-06	4.68e-07	-0.549316	2933.33	1.24e-26	5.01e-29	-0.398629
	Slc1a6	ENSRNOG00000007509	Protein Coding	0.302051	49.3824	0.00392908	0.000723723	0.495051	49.3824	3.05e-07	3.09e-08	0.398551
	Dcx	ENSRNOG00000047712	Protein Coding	-0.590322	545.739	6.76e-14	8.03e-16	-0.206081	545.739	0.0135524	0.00498272	-0.398202
	Ptpdc1	ENSRNOG00000026564	Protein Coding	0.290177	282.384	2.32e-08	9.15e-10	0.506157	282.384	2.5e-24	1.42e-26	0.398167
	Spock2	ENSRNOG00000000573	Protein Coding	-0.398496	5076.73	7.41e-13	1.09e-14	-0.394644	5076.73	6.04e-13	1.92e-14	-0.39657
	Dnajc6	ENSRNOG00000011968	Protein Coding	-0.377642	5270.45	3.4e-13	4.69e-15	-0.415347	5270.45	3.46e-16	6.64e-18	-0.396494
	Camk2n2	ENSRNOG00000038184	Protein Coding	-0.457192	291.445	3.03e-08	1.24e-09	-0.332696	291.445	5.37e-05	9.65e-06	-0.394944
	Ptprn2	ENSRNOG00000005003	Protein Coding	0.173397	3222.33	0.0189884	0.00465981	0.614477	3222.33	1.4e-21	1.21e-23	0.393937
	Ptprn	ENSRNOG00000019587	Protein Coding	-0.417418	7952.51	2.8e-13	3.76e-15	-0.369525	7952.51	7.19e-11	3.36e-12	-0.393472
	Zyx	ENSRNOG00000017354	Protein Coding	-0.314369	635.149	1.26e-08	4.57e-10	-0.471635	635.149	4.48e-19	5.71e-21	-0.393002
	Myadm	ENSRNOG00000016588	Protein Coding	-0.431564	942.45	8.27e-18	3.69e-20	-0.351717	942.45	1.76e-12	6.16e-14	-0.391641
	Arhgef9	ENSRNOG00000007733	Processed Transcript	-0.367948	1749.46	4.85e-08	2.07e-09	-0.414443	1749.46	2.77e-10	1.43e-11	-0.391196
	Ifitm10	ENSRNOG00000020164	Protein Coding	-0.582114	160.626	2.18e-21	4.01e-24	-0.200251	160.626	0.00192304	0.000539284	-0.391182
	Pclo	ENSRNOG00000005726	Protein Coding	-0.296328	3954.91	2.43e-05	2.16e-06	-0.484911	3954.91	2.84e-13	8.7e-15	-0.39062
	Cdh10	ENSRNOG00000009771	Protein Coding	0.313384	531.883	1.75e-10	4.12e-12	0.467039	531.883	6.25e-23	4.55e-25	0.390212
	Ank2	ENSRNOG00000011076	Protein Coding	-0.357936	11796.3	6.38e-18	2.68e-20	-0.416804	11796.3	1.08e-24	5.75e-27	-0.38737
	Wnt8b	ENSRNOG00000013817	Protein Coding	0.314464	16.5323	0.0218176	0.0055123	0.458438	16.5323	0.00023425	5.07e-05	0.386451
	Prkcb	ENSRNOG00000012061	Protein Coding	0.23907	3989.3	7.76e-05	7.94e-06	0.531013	3989.3	3.73e-21	3.43e-23	0.385042
	Ccnjl	ENSRNOG00000003893	Protein Coding	-0.275514	100.974	0.00304997	0.000539521	-0.493562	100.974	5.32e-09	3.54e-10	-0.384538
	Gpr165	ENSRNOG00000012995	Protein Coding	-0.33708	47.9971	0.0328477	0.00904114	-0.431138	47.9971	0.00269201	0.000789207	-0.384109
	Tead1	ENSRNOG00000015488	Protein Coding	-0.290615	74.6705	0.0140295	0.00323502	-0.475684	74.6705	8.01e-06	1.15e-06	-0.38315
	Prkaa2	ENSRNOG00000007706	Protein Coding	-0.413802	181.84	7.25e-07	4.28e-08	-0.349198	181.84	2.22e-05	3.57e-06	-0.3815
	Mical1	ENSRNOG00000000307	Protein Coding	-0.236634	610.851	0.0252837	0.00659257	-0.522472	610.851	2.39e-08	1.85e-09	-0.379553
	Gpr158	ENSRNOG00000024832	Protein Coding	-0.223534	2719.04	0.00126274	0.00019292	-0.533607	2719.04	3.11e-17	5.12e-19	-0.378571
	Smg6	ENSRNOG00000049565	Protein Coding	-0.381688	51.4839	2.81e-08	1.14e-09	-0.36887	51.4839	3.21e-08	2.56e-09	-0.375279
	Bcr	ENSRNOG00000001304	Protein Coding	0.359206	842.417	2.54e-06	1.71e-07	0.390325	842.417	1.4e-07	1.29e-08	0.374766
	Dnah9	ENSRNOG00000004171	Protein Coding	-0.288626	1494.96	0.00686618	0.00139459	-0.4604	1494.96	2.66e-06	3.38e-07	-0.374513
	Cited2	ENSRNOG00000012193	Protein Coding	-0.14984	484.054	0.0438143	0.0128469	-0.59556	484.054	2.37e-21	2.15e-23	-0.3727
	Pip5k1c	ENSRNOG00000020577	Protein Coding	-0.285425	6874.3	2.54e-10	6.15e-12	-0.459665	6874.3	3.53e-26	1.54e-28	-0.372545
	Nsdhl	ENSRNOG00000017099	Protein Coding	-0.350788	402.102	2.56e-12	4.16e-14	-0.393499	402.102	7.67e-16	1.55e-17	-0.372144
	Synj1	ENSRNOG00000002051	Protein Coding	-0.432715	6657.49	7.42e-13	1.09e-14	-0.308642	6657.49	3.46e-07	3.54e-08	-0.370679
	Ccng2	ENSRNOG00000002089	Protein Coding	0.332865	581.677	2.18e-11	4.34e-13	0.408082	581.677	3.26e-17	5.42e-19	0.370474
	LOC502894	ENSRNOG00000021565	Protein Coding	-0.198282	581.767	0.0242274	0.00624595	-0.542566	581.767	1.69e-12	5.9e-14	-0.370424
	Acsl4	ENSRNOG00000019180	Protein Coding	-0.297021	2130.53	5.14e-06	3.79e-07	-0.442792	2130.53	1.04e-12	3.45e-14	-0.369907
	Pmp22	ENSRNOG00000003338	Protein Coding	0.190846	578.319	0.0319683	0.00875374	0.546258	578.319	1.88e-12	6.64e-14	0.368552
	Mylk	ENSRNOG00000002215	Protein Coding	0.209849	337.657	0.0230534	0.00588508	0.526059	337.657	1.11e-10	5.4e-12	0.367954
	Sez6	ENSRNOG00000009350	Protein Coding	0.250416	4255.13	7.78e-06	6e-07	0.485356	4255.13	3.67e-20	3.9e-22	0.367886
	Nav3	ENSRNOG00000006682	Protein Coding	-0.391664	576.57	2.06e-09	6.1e-11	-0.343704	576.57	1e-07	8.96e-09	-0.367684
	Ywhah	ENSRNOG00000026119	Protein Coding	-0.323475	17046	3.2e-07	1.71e-08	-0.4107	17046	1.93e-11	8.02e-13	-0.367088
	Dnm1	ENSRNOG00000033835	Protein Coding	-0.289305	19406.4	1.1e-06	6.79e-08	-0.442307	19406.4	6.68e-15	1.56e-16	-0.365806
	Pcdhb4	ENSRNOG00000027469	Protein Coding	0.355832	95.0524	0.000113995	1.24e-05	0.373557	95.0524	2.43e-05	3.93e-06	0.364694
	Zdhhc15	ENSRNOG00000002751	Protein Coding	-0.272182	102.757	7.64e-05	7.8e-06	-0.454525	102.757	9.03e-13	2.95e-14	-0.363354
	Gucy1b3	ENSRNOG00000012060	Protein Coding	0.351508	1345.49	1.41e-08	5.23e-10	0.374052	1345.49	6.62e-10	3.65e-11	0.36278
	Atp2b1	ENSRNOG00000004026	Protein Coding	0.485413	6686.03	1.11e-11	2.06e-13	0.239959	6686.03	0.00108189	0.00028079	0.362686
	Nlgn1	ENSRNOG00000032576	Protein Coding	-0.332339	639.436	1.34e-08	4.93e-10	-0.392365	639.436	4.6e-12	1.74e-13	-0.362352
	Agpat9	ENSRNOG00000002159	Protein Coding	-0.41992	97.6746	1.95e-10	4.66e-12	-0.3039	97.6746	3.89e-06	5.15e-07	-0.36191
	Snca	ENSRNOG00000008656	Protein Coding	-0.302829	4626.29	0.000803196	0.0001152	-0.417876	4626.29	9.1e-07	1.02e-07	-0.360353
	Bend5	ENSRNOG00000008025	Protein Coding	0.221871	119.778	0.0233375	0.00597006	0.498709	119.778	9.99e-09	7.05e-10	0.36029
	Dab2ip	ENSRNOG00000019237	Protein Coding	0.18417	1515.62	0.0081092	0.00169094	0.534867	1515.62	5.52e-18	8.07e-20	0.359518
	Slc24a3	ENSRNOG00000009480	Protein Coding	0.2668	3026.4	0.000217977	2.58e-05	0.451054	3026.4	2.66e-11	1.13e-12	0.358927
	Opcml	ENSRNOG00000023809	Protein Coding	-0.411723	2099.6	2.43e-07	1.25e-08	-0.305371	2099.6	0.000121334	2.41e-05	-0.358547
	Rab3ip	ENSRNOG00000005362	Protein Coding	-0.32403	330.76	7.41e-09	2.56e-10	-0.391898	330.76	4.54e-13	1.41e-14	-0.357964
	Il34	ENSRNOG00000017602	Protein Coding	-0.365033	543.12	1.51e-07	7.32e-09	-0.347372	543.12	3.45e-07	3.52e-08	-0.356203
	B4galt3	ENSRNOG00000003551	Protein Coding	0.384718	528.956	9.23e-23	1.36e-25	0.325578	528.956	2.74e-17	4.48e-19	0.355148
	Plcl2	ENSRNOG00000013368	Protein Coding	0.307781	664.673	4.27e-11	9.03e-13	0.401484	664.673	7.41e-19	9.74e-21	0.354633
	Npb	ENSRNOG00000036685	Protein Coding	-0.357187	24.3247	0.00467671	0.000885514	-0.350517	24.3247	0.00330163	0.000995898	-0.353852
	Ext1	ENSRNOG00000024886	Protein Coding	0.210489	300.01	1.47e-05	1.23e-06	0.497007	300.01	1.26e-27	4.01e-30	0.353748
	Ago4	ENSRNOG00000025596	Protein Coding	0.380206	97.6091	1.91e-07	9.55e-09	0.326299	97.6091	4.6e-06	6.23e-07	0.353253
	Snap25	ENSRNOG00000006037	Protein Coding	-0.413852	25881	2.23e-14	2.32e-16	-0.283023	25881	2.08e-07	2.01e-08	-0.348437
	Bicd1	ENSRNOG00000036911	Protein Coding	-0.359649	348.84	1.17e-09	3.31e-11	-0.334491	348.84	8.68e-09	6.04e-10	-0.34707
	Pnck	ENSRNOG00000017923	Protein Coding	-0.404768	1102.71	6.68e-06	5.08e-07	-0.289	1102.71	0.00126155	0.000333702	-0.346884
	Ywhag	ENSRNOG00000001436	Protein Coding	-0.348783	8903.96	1.51e-15	1.19e-17	-0.337764	8903.96	5.11e-15	1.17e-16	-0.343273
	Slc25a27	ENSRNOG00000010592	Protein Coding	-0.413341	640.242	1.02e-20	2.04e-23	-0.272415	640.242	8.44e-10	4.75e-11	-0.342878
	Ntm	ENSRNOG00000023720	Protein Coding	0.310728	663.897	1.62e-08	6.09e-10	0.374403	663.897	2.22e-12	7.94e-14	0.342565
	Cdc40	ENSRNOG00000000581	Protein Coding	0.403158	1173.73	1.69e-05	1.44e-06	0.280197	1173.73	0.00272153	0.000799537	0.341677
	Galnt18	ENSRNOG00000017021	Protein Coding	0.463884	691.312	8.37e-14	1.01e-15	0.214837	691.312	0.00075677	0.000187862	0.33936
	Dgkz	ENSRNOG00000017737	Protein Coding	0.42332	10159.2	1.83e-10	4.32e-12	0.255297	10159.2	0.000145043	2.94e-05	0.339308
	Mrap2	ENSRNOG00000010545	Protein Coding	-0.224383	209.347	0.00165216	0.000264655	-0.449432	209.347	4.11e-12	1.54e-13	-0.336907
	Hhatl	ENSRNOG00000019404	Protein Coding	0.366539	119.586	0.0030787	0.000545251	0.303524	119.586	0.0113141	0.00404897	0.335032
	Ppp2r1b	ENSRNOG00000010922	Protein Coding	0.165584	282.147	0.0167649	0.00401286	0.503131	282.147	1.65e-16	3.03e-18	0.334357
	Mcu	ENSRNOG00000045920	Protein Coding	-0.381756	260.625	1.63e-09	4.71e-11	-0.284219	260.625	6.48e-06	9.13e-07	-0.332987
	Tnfrsf21	ENSRNOG00000011517	Protein Coding	-0.285645	2016.6	0.000215172	2.55e-05	-0.378429	2016.6	2.41e-07	2.38e-08	-0.332037
	Anln	ENSRNOG00000014343	Protein Coding	-0.396172	331.662	0.00040941	5.31e-05	-0.266558	331.662	0.0171382	0.00651613	-0.331365
	Gabbr2	ENSRNOG00000008431	Protein Coding	-0.22266	4905.4	1.25e-05	1.03e-06	-0.437656	4905.4	6.36e-20	7.08e-22	-0.330158
	Gng2	ENSRNOG00000048980	Protein Coding	-0.254363	300.404	5.18e-05	5.06e-06	-0.404832	300.404	6.62e-12	2.55e-13	-0.329597
	Arl10	ENSRNOG00000045948	Protein Coding	-0.304817	330.248	1.29e-11	2.42e-13	-0.350788	330.248	9.48e-16	1.93e-17	-0.327803
	Pgr	ENSRNOG00000006831	Protein Coding	-0.409287	156.906	6.57e-07	3.85e-08	-0.245091	156.906	0.0032757	0.000987233	-0.327189
	Snap91	ENSRNOG00000023861	Protein Coding	-0.291743	3774.45	2.03e-08	7.92e-10	-0.361406	3774.45	7.9e-13	2.54e-14	-0.326575
	Fsd1l	ENSRNOG00000017823	Protein Coding	-0.241691	98.9511	0.00382451	0.000701046	-0.408907	98.9511	7.23e-08	6.23e-09	-0.325299
	Kcnma1	ENSRNOG00000005985	Protein Coding	-0.345254	772.167	2.78e-08	1.12e-09	-0.303597	772.167	7.37e-07	8.17e-08	-0.324425
	Garem	ENSRNOG00000048511	Protein Coding	-0.273262	127.466	0.000287426	3.53e-05	-0.374685	127.466	1.12e-07	1.01e-08	-0.323974
	Cpxm1	ENSRNOG00000021220	Protein Coding	0.376914	83.171	0.000101839	1.08e-05	0.270533	83.171	0.0045223	0.00142284	0.323724
	Syp	ENSRNOG00000010223	Protein Coding	-0.304788	21555.1	1.18e-10	2.71e-12	-0.341651	21555.1	1.55e-13	4.55e-15	-0.32322
	Cpne6	ENSRNOG00000018399	Protein Coding	-0.299943	5581.45	0.00878974	0.00186194	-0.345096	5581.45	0.00129473	0.000343409	-0.322519
	Sfxn1	ENSRNOG00000018279	Protein Coding	-0.239118	966.481	1.03e-09	2.86e-11	-0.405363	966.481	2.13e-27	7.32e-30	-0.32224
	Mgat4a	ENSRNOG00000018276	Protein Coding	-0.280385	513.464	5.62e-10	1.46e-11	-0.361562	513.464	1.07e-16	1.89e-18	-0.320973
	Ak4	ENSRNOG00000045738	Protein Coding	-0.337056	1406.62	1.28e-16	7.88e-19	-0.304189	1406.62	4.21e-14	1.13e-15	-0.320623
	Heca	ENSRNOG00000012466	Protein Coding	0.184875	708.335	3.25e-05	2.97e-06	0.456064	708.335	4.43e-28	1.21e-30	0.32047
	Rnf128	ENSRNOG00000043123	Protein Coding	-0.327984	464.933	0.000109007	1.18e-05	-0.310921	464.933	0.000155425	3.18e-05	-0.319452
	Hopx	ENSRNOG00000024689	Protein Coding	0.333744	300.786	3.47e-05	3.2e-06	0.302048	300.786	0.000118171	2.34e-05	0.317896
	Abca3	ENSRNOG00000050057	Protein Coding	-0.283924	191.98	0.000754993	0.000107295	-0.351839	191.98	9.59e-06	1.4e-06	-0.317882
	Acsl5	ENSRNOG00000016265	Protein Coding	-0.344045	1153.75	5.23e-09	1.73e-10	-0.289252	1153.75	7.03e-07	7.77e-08	-0.316649
	Zfp92	ENSRNOG00000049432	Protein Coding	-0.230904	48.8587	0.00242523	0.000411637	-0.402022	48.8587	3.93e-09	2.55e-10	-0.316463
	Pnma3	ENSRNOG00000025999	Protein Coding	-0.206315	324.689	0.0048059	0.000914519	-0.420092	324.689	2.1e-10	1.07e-11	-0.313204
	Apba2	ENSRNOG00000016358	Protein Coding	-0.325366	3001.75	2.5e-08	9.94e-10	-0.300479	3001.75	1.74e-07	1.65e-08	-0.312922
	Pebp1	ENSRNOG00000001136	Protein Coding	-0.348008	6281.21	3.87e-09	1.24e-10	-0.276609	6281.21	2.49e-06	3.14e-07	-0.312309
	Dbp	ENSRNOG00000021027	Protein Coding	0.343208	1280.61	1e-05	7.97e-07	0.280779	1280.61	0.000243562	5.29e-05	0.311994
	Cacna1b	ENSRNOG00000004560	Protein Coding	-0.306744	2447.08	3.3e-16	2.27e-18	-0.316742	2447.08	1.03e-17	1.53e-19	-0.311743
	Col25a1	ENSRNOG00000050706	Protein Coding	-0.285525	696.207	0.00862205	0.00182053	-0.337715	696.207	0.000885167	0.000223235	-0.31162
	Cadps	ENSRNOG00000008570	Protein Coding	-0.380786	2579.12	2.31e-07	1.18e-08	-0.242123	2579.12	0.00110405	0.000287335	-0.311455
	LOC364157	ENSRNOG00000002190	Protein Coding	-0.410779	439.093	1.13e-08	4.08e-10	-0.211036	439.093	0.00423512	0.00132074	-0.310908
	Ets2	ENSRNOG00000001647	Protein Coding	0.380027	761.41	4.23e-07	2.33e-08	0.240908	761.41	0.0014351	0.000386535	0.310468
	Pcsk2	ENSRNOG00000005438	Protein Coding	-0.328281	2900.27	7.69e-07	4.57e-08	-0.292439	2900.27	7.71e-06	1.1e-06	-0.31036
	Tmem141	ENSRNOG00000028254	Protein Coding	0.197198	167.19	0.000314442	3.91e-05	0.422703	167.19	8.42e-17	1.48e-18	0.30995
	Vps26a	ENSRNOG00000030683	Protein Coding	-0.28372	517.494	1.11e-07	5.18e-09	-0.336118	517.494	7.75e-11	3.65e-12	-0.309919
	Scd1	ENSRNOG00000013552	Protein Coding	-0.408318	604.492	3.03e-09	9.43e-11	-0.210336	604.492	0.00286859	0.000849631	-0.309327
	Astn1	ENSRNOG00000005667	Processed Transcript	-0.239727	5568.75	1.12e-08	4.04e-10	-0.37858	5568.75	5.16e-21	4.9e-23	-0.309153
	AABR06100487.2	ENSRNOG00000047276	Protein Coding	-0.379059	24.271	0.000468692	6.22e-05	-0.237623	24.271	0.0288969	0.0119211	-0.308341
	Mthfr	ENSRNOG00000008553	Protein Coding	0.419091	148.398	5.18e-08	2.23e-09	0.196994	148.398	0.0122025	0.00441187	0.308043
	Napg	ENSRNOG00000018914	Protein Coding	-0.22191	3033.41	5.67e-05	5.6e-06	-0.39354	3033.41	2.88e-14	7.46e-16	-0.307725
	Snx10	ENSRNOG00000011944	Protein Coding	-0.368144	1632.06	3.6e-09	1.15e-10	-0.24646	1632.06	8.29e-05	1.58e-05	-0.307302
	Hap1	ENSRNOG00000014819	Protein Coding	-0.269634	2255.06	0.0166805	0.00398741	-0.342752	2255.06	0.000979916	0.000251306	-0.306193
	Vps41	ENSRNOG00000012940	Protein Coding	-0.326639	2857.19	1.2e-07	5.64e-09	-0.285271	2857.19	2.78e-06	3.56e-07	-0.305955
	Cacna2d3	ENSRNOG00000031287	Protein Coding	-0.311225	2123.81	0.000248149	3e-05	-0.300213	2123.81	0.000258083	5.64e-05	-0.305719
	C1galt1	ENSRNOG00000007804	Protein Coding	-0.232849	74.2505	0.00844566	0.00177231	-0.377249	74.2505	2.22e-06	2.76e-07	-0.305049
	Mycn	ENSRNOG00000006308	Protein Coding	-0.369429	67.1975	4.85e-05	4.69e-06	-0.240494	67.1975	0.00821821	0.00282028	-0.304962
	RGD1310081	ENSRNOG00000042118	Protein Coding	-0.23292	856.735	8.17e-07	4.89e-08	-0.376558	856.735	4.66e-17	7.88e-19	-0.304739
	Atp6v0e2	ENSRNOG00000008218	Protein Coding	-0.259599	4062.59	2.1e-06	1.39e-07	-0.349786	4062.59	2.87e-11	1.23e-12	-0.304692
	Pfkp	ENSRNOG00000017163	Protein Coding	-0.313849	4194.64	6.8e-14	8.11e-16	-0.2948	4194.64	1.13e-12	3.76e-14	-0.304325
	Arpc2	ENSRNOG00000014289	Protein Coding	0.350136	2880.86	6.46e-08	2.86e-09	0.25818	2880.86	6.37e-05	1.17e-05	0.304158
	Stat6	ENSRNOG00000025023	Protein Coding	0.265237	249.911	0.00132976	0.000205107	0.338333	249.911	1.36e-05	2.07e-06	0.301785
	Sqle	ENSRNOG00000009550	Protein Coding	-0.301924	732.184	1.59e-07	7.76e-09	-0.300442	732.184	9.59e-08	8.53e-09	-0.301183
	Slc9a7	ENSRNOG00000004150	Protein Coding	-0.299479	354.175	6.69e-05	6.75e-06	-0.301955	354.175	3.17e-05	5.34e-06	-0.300717
	Cldn10	ENSRNOG00000010085	Protein Coding	0.277719	427.317	1.45e-08	5.39e-10	0.32065	427.317	1.51e-11	6.17e-13	0.299185
	Dgkb	ENSRNOG00000030771	Protein Coding	-0.295214	3132.75	0.00101202	0.000149884	-0.295214	3132.75	0.000617789	0.000149364	-0.295214
	Rgag4	ENSRNOG00000045779	Processed Pseudogene	-0.181205	392.906	0.00234469	0.000395668	-0.408396	392.906	3.06e-14	7.96e-16	-0.2948
	Snx7	ENSRNOG00000017077	Protein Coding	-0.321164	163.491	4.83e-05	4.67e-06	-0.267455	163.491	0.000545794	0.000130024	-0.294309
	Madd	ENSRNOG00000012568	Protein Coding	-0.196076	3122.15	4.12e-06	2.94e-07	-0.386181	3122.15	5.48e-22	4.61e-24	-0.291129
	DNAH17	ENSRNOG00000003028	Protein Coding	-0.203304	118.202	0.000497441	6.67e-05	-0.378665	118.202	9.75e-13	3.21e-14	-0.290984
	Usp49	ENSRNOG00000013866	Protein Coding	-0.277782	243.08	5.85e-09	1.96e-10	-0.30321	243.08	5.25e-11	2.38e-12	-0.290496
	Bhlhe41	ENSRNOG00000048961	Protein Coding	0.411235	389.354	2.5e-15	2.03e-17	0.169564	389.354	0.00147074	0.000397568	0.2904
	Smap1	ENSRNOG00000049127	Protein Coding	-0.259232	697.069	5.78e-09	1.93e-10	-0.319062	697.069	1.19e-13	3.43e-15	-0.289147
	Wdr7	ENSRNOG00000018387	Protein Coding	-0.211923	2080.57	0.0011732	0.0001777	-0.363888	2080.57	1.93e-09	1.16e-10	-0.287905
	Pcyt1b	ENSRNOG00000012358	Protein Coding	-0.22978	374.098	5.65e-07	3.26e-08	-0.344982	374.098	2.46e-15	5.33e-17	-0.287381
	Tifa	ENSRNOG00000010941	Protein Coding	-0.373266	85.1289	7.55e-11	1.66e-12	-0.201014	85.1289	0.000598908	0.000144338	-0.28714
	Ypel2	ENSRNOG00000005447	Protein Coding	-0.318602	445.502	1.44e-13	1.85e-15	-0.255602	445.502	2.47e-09	1.53e-10	-0.287102
	Ptprs	ENSRNOG00000047247	Protein Coding	-0.250183	9675.91	3.23e-08	1.33e-09	-0.322066	9675.91	1.92e-13	5.77e-15	-0.286125
	Tmem229b	ENSRNOG00000010646	Protein Coding	0.258537	591.721	1.62e-12	2.54e-14	0.312715	591.721	1.51e-18	2.06e-20	0.285626
	LOC606294	ENSRNOG00000000395	Protein Coding	-0.204963	2381.49	0.0004132	5.36e-05	-0.366035	2381.49	1.26e-11	5.09e-13	-0.285499
	Id4	ENSRNOG00000016099	Protein Coding	0.26309	623.694	6.32e-06	4.77e-07	0.305432	623.694	5.59e-08	4.66e-09	0.284261
	Mapkapk2	ENSRNOG00000004726	Protein Coding	0.308838	526.885	6.99e-11	1.53e-12	0.258645	526.885	3.22e-08	2.56e-09	0.283742
	Polr2g	ENSRNOG00000019439	Protein Coding	-0.294445	616.636	3.74e-06	2.65e-07	-0.268778	616.636	1.62e-05	2.52e-06	-0.281612
	Fam134b	ENSRNOG00000010589	Protein Coding	-0.279869	890.176	9.52e-14	1.16e-15	-0.281775	890.176	2.23e-14	5.7e-16	-0.280822
	Maob	ENSRNOG00000029778	Protein Coding	0.223263	1252.53	1.16e-05	9.47e-07	0.338031	1252.53	3.01e-12	1.1e-13	0.280647
	Ermp1	ENSRNOG00000010915	Protein Coding	-0.302128	1299.65	4.1e-11	8.63e-13	-0.25876	1299.65	1.19e-08	8.59e-10	-0.280444
	Aldoa	ENSRNOG00000023647	Protein Coding	-0.269085	19493.1	3.09e-08	1.27e-09	-0.291099	19493.1	8.96e-10	5.08e-11	-0.280092
	Anlnl1	ENSRNOG00000018113	Protein Coding	-0.318351	138.262	0.00695578	0.00141462	-0.24007	138.262	0.0372608	0.0159225	-0.279211
	AABR06091411.1	ENSRNOG00000018588	Pseudogene	0.333493	62.4083	1.9e-05	1.64e-06	0.224442	62.4083	0.00333272	0.00100647	0.278967
	Map2k4	ENSRNOG00000003834	Protein Coding	-0.325177	730.38	2.35e-09	7.13e-11	-0.231037	730.38	2.21e-05	3.54e-06	-0.278107
	Chfr	ENSRNOG00000037430	Protein Coding	-0.273378	483.241	2.14e-09	6.41e-11	-0.281474	483.241	2.66e-10	1.37e-11	-0.277426
	Mapk1	ENSRNOG00000001849	Protein Coding	-0.151897	6052.99	0.0101353	0.00220288	-0.40252	6052.99	1.88e-14	4.73e-16	-0.277209
	Lrrc48	ENSRNOG00000021303	Protein Coding	-0.317771	175.363	1.92e-09	5.64e-11	-0.23645	175.363	6.81e-06	9.65e-07	-0.27711
	Slc6a17	ENSRNOG00000050090	Protein Coding	-0.326506	6565.49	1.41e-12	2.17e-14	-0.224593	6565.49	1.26e-06	1.47e-07	-0.275549
	Daglb	ENSRNOG00000001079	Protein Coding	-0.308118	497.642	9.35e-09	3.31e-10	-0.242625	497.642	5.17e-06	7.06e-07	-0.275371
	Rfxap	ENSRNOG00000028382	Protein Coding	0.202683	494.619	3.59e-06	2.53e-07	0.339218	494.619	2.89e-16	5.49e-18	0.27095
	Drp2	ENSRNOG00000026704	Protein Coding	0.149808	445.411	0.00764693	0.00157888	0.391834	445.411	6.52e-15	1.52e-16	0.270821
	Atp6v0a1	ENSRNOG00000036814	Protein Coding	-0.258752	7622.86	3.72e-10	9.33e-12	-0.282418	7622.86	2.72e-12	9.81e-14	-0.270585
	Mtmr9	ENSRNOG00000011560	Protein Coding	-0.266274	575.444	8.82e-09	3.09e-10	-0.274876	575.444	1.17e-09	6.8e-11	-0.270575
	Syt13	ENSRNOG00000008000	Protein Coding	-0.215072	832.904	0.00183244	0.000297769	-0.324159	832.904	4.44e-07	4.64e-08	-0.269616
	Aak1	ENSRNOG00000018317	Protein Coding	-0.329581	7813.36	6.42e-12	1.14e-13	-0.209196	7813.36	1.59e-05	2.45e-06	-0.269388
	Nsf	ENSRNOG00000003905	Protein Coding	-0.253315	15036.2	8.31e-06	6.45e-07	-0.283558	15036.2	2.54e-07	2.52e-08	-0.268436
	Tcea2	ENSRNOG00000016288	Protein Coding	-0.353884	1472.56	8.51e-17	5.14e-19	-0.182711	1472.56	2.57e-05	4.2e-06	-0.268297
	Brpf3	ENSRNOG00000028641	Protein Coding	0.316837	347.552	2.55e-07	1.32e-08	0.219061	347.552	0.000339221	7.66e-05	0.267949
	Palmd	ENSRNOG00000016508	Protein Coding	-0.340457	406.962	6.65e-05	6.69e-06	-0.194094	406.962	0.0253006	0.0102101	-0.267276
	Usp22	ENSRNOG00000032492	Protein Coding	-0.214779	1986.9	9e-05	9.4e-06	-0.319219	1986.9	7.63e-10	4.26e-11	-0.266999
	Nxpe3	ENSRNOG00000001608	Protein Coding	-0.339912	629.928	5.05e-05	4.92e-06	-0.192359	629.928	0.024178	0.00970495	-0.266135
	Hmgcs1	ENSRNOG00000016552	Protein Coding	-0.356252	4104.69	1.66e-16	1.07e-18	-0.175875	4104.69	7.02e-05	1.31e-05	-0.266063
	Atp6v1b2	ENSRNOG00000011891	Protein Coding	-0.301769	9125.16	1.83e-10	4.35e-12	-0.229929	9125.16	1.13e-06	1.31e-07	-0.265849
	Kcnb1	ENSRNOG00000046949	Protein Coding	0.268004	915.546	0.00010415	1.11e-05	0.261485	915.546	9.12e-05	1.76e-05	0.264745
	Inpp1	ENSRNOG00000012375	Protein Coding	-0.338577	238.453	2.34e-09	7.1e-11	-0.190885	238.453	0.000920009	0.000233439	-0.264731
	Prkab2	ENSRNOG00000018166	Protein Coding	-0.251292	218.076	4.76e-07	2.66e-08	-0.276591	218.076	9.22e-09	6.45e-10	-0.263942
	Itm2c	ENSRNOG00000017359	Protein Coding	-0.383194	11787	7.16e-12	1.29e-13	-0.143915	11787	0.0145504	0.00540569	-0.263555
	Nr3c1	ENSRNOG00000048800	Protein Coding	0.302211	205.805	4.3e-05	4.08e-06	0.223669	205.805	0.00209858	0.000595063	0.26294
	Slc9a6	ENSRNOG00000000879	Protein Coding	-0.15675	1022.08	0.000828642	0.00011946	-0.368941	1022.08	5.93e-18	8.7e-20	-0.262846
	LOC100911256	ENSRNOG00000005540	Protein Coding	-0.214436	105.794	0.000229515	2.73e-05	-0.310778	105.794	8.65e-09	6.02e-10	-0.262607
	RGD1304587	ENSRNOG00000002944	Protein Coding	0.287044	171.452	2.17e-10	5.22e-12	0.236341	171.452	8.85e-08	7.8e-09	0.261693
	Src	ENSRNOG00000009495	Protein Coding	-0.105996	1280.06	0.0336161	0.00930032	-0.417042	1280.06	1.05e-22	7.94e-25	-0.261519
	Prkag2	ENSRNOG00000009085	Protein Coding	-0.149656	1432.34	0.000131578	1.46e-05	-0.369143	1432.34	1.08e-24	5.77e-27	-0.2594
	Ate1	ENSRNOG00000024414	Protein Coding	-0.227014	254.835	9.54e-05	1.01e-05	-0.289233	254.835	1.53e-07	1.43e-08	-0.258124
	Acss2	ENSRNOG00000018755	Protein Coding	-0.342919	1098.91	1.06e-23	1.28e-26	-0.173021	1098.91	6.41e-07	7.02e-08	-0.25797
	Ppp6r1	ENSRNOG00000018090	Protein Coding	-0.23433	3047.35	6.54e-12	1.17e-13	-0.281564	3047.35	2.58e-17	4.17e-19	-0.257947
	Rgl1	ENSRNOG00000002347	Protein Coding	-0.14517	1463.86	0.000326543	4.08e-05	-0.365641	1463.86	4.11e-23	2.85e-25	-0.255405
	Anxa7	ENSRNOG00000007136	Protein Coding	-0.26389	1003.1	1.32e-06	8.26e-08	-0.246401	1003.1	4e-06	5.32e-07	-0.255146
	Kcnj11	ENSRNOG00000021128	Protein Coding	0.311306	159.177	0.000349968	4.43e-05	0.19868	159.177	0.0219205	0.00865699	0.254993
	Zfp710	ENSRNOG00000014278	Protein Coding	0.182043	204.092	0.000817339	0.000117615	0.327863	204.092	7.89e-11	3.72e-12	0.254953
	Eif4ebp1	ENSRNOG00000012582	Protein Coding	0.306511	84.7278	4.48e-05	4.27e-06	0.200003	84.7278	0.00688274	0.00230632	0.253257
	Pde4dip	ENSRNOG00000018220	Protein Coding	-0.233013	3852.85	1.48e-10	3.47e-12	-0.271947	3852.85	1.71e-14	4.28e-16	-0.25248
	Tfdp2	ENSRNOG00000011241	Protein Coding	0.168075	297.629	0.0123831	0.00279944	0.336475	297.629	2.72e-08	2.13e-09	0.252275
	Scn2b	ENSRNOG00000016221	Protein Coding	-0.213129	1289.75	0.00091128	0.000132857	-0.29128	1289.75	1.42e-06	1.69e-07	-0.252204
	Mxi1	ENSRNOG00000034078	Protein Coding	0.308885	1358.64	6.65e-08	2.95e-09	0.194004	1358.64	0.000755745	0.00018753	0.251444
	Mllt11	ENSRNOG00000021110	Protein Coding	-0.28685	2865.53	4e-13	5.59e-15	-0.215919	2865.53	4.84e-08	3.97e-09	-0.251384
	Jade2	ENSRNOG00000004956	Protein Coding	0.159114	602.262	0.00299651	0.000527703	0.341432	602.262	2.78e-12	1.01e-13	0.250273
	Jak1	ENSRNOG00000011157	Protein Coding	-0.246598	3041.59	1.66e-07	8.19e-09	-0.253723	3041.59	3.62e-08	2.92e-09	-0.250161
	LOC688754	ENSRNOG00000015161	Pseudogene	-0.265022	43.0304	0.000722172	0.000101986	-0.23408	43.0304	0.00186301	0.000520346	-0.249551
	Apc	ENSRNOG00000020423	Protein Coding	-0.355364	6530.43	1.43e-11	2.71e-13	-0.143314	6530.43	0.00920965	0.00320638	-0.249339
	Srr	ENSRNOG00000002991	Protein Coding	-0.160244	276.048	0.000518163	7e-05	-0.334157	276.048	1.67e-15	3.56e-17	-0.247201
	Ttc19	ENSRNOG00000002977	Protein Coding	-0.250774	869.857	9.9e-08	4.53e-09	-0.240236	869.857	1.87e-07	1.78e-08	-0.245505
	Gli2	ENSRNOG00000007261	Protein Coding	0.262986	53.9912	0.0155192	0.00365435	0.227695	53.9912	0.0270572	0.0110496	0.245341
	Akap6	ENSRNOG00000004841	Protein Coding	-0.287392	3146.45	1.55e-08	5.81e-10	-0.203098	3146.45	6.44e-05	1.19e-05	-0.245245
	Pdcl3	ENSRNOG00000013286	Protein Coding	0.194171	275.781	1.19e-05	9.7e-07	0.295762	275.781	1.95e-12	6.9e-14	0.244967
	Ube4b	ENSRNOG00000014986	Protein Coding	-0.160037	1327.51	1.53e-05	1.29e-06	-0.32856	1327.51	1.83e-21	1.6e-23	-0.244299
	Vamp1	ENSRNOG00000019219	Protein Coding	-0.33793	4102.07	2.14e-08	8.41e-10	-0.148111	4102.07	0.018595	0.00714701	-0.24302
	RGD1561897	ENSRNOG00000002941	Protein Coding	-0.340244	802.037	1.96e-09	5.79e-11	-0.144745	802.037	0.0143785	0.00533076	-0.242495
	Zwint	ENSRNOG00000048682	Protein Coding	-0.294961	39893.2	3.12e-07	1.65e-08	-0.189227	39893.2	0.00112282	0.000293028	-0.242094
	Dlat	ENSRNOG00000009994	Protein Coding	-0.314998	848.093	2.79e-10	6.86e-12	-0.16913	848.093	0.000900788	0.000227683	-0.242064
	Cpd	ENSRNOG00000003873	Protein Coding	-0.286448	1446.68	0.000537036	7.28e-05	-0.197398	1446.68	0.0165199	0.00624592	-0.241923
	Eno1	ENSRNOG00000017895	Protein Coding	-0.307051	5130.17	1.13e-12	1.71e-14	-0.176183	5130.17	5.89e-05	1.07e-05	-0.241617
	Elmo2	ENSRNOG00000018747	Protein Coding	0.263923	2078.75	6.3e-11	1.36e-12	0.219042	2078.75	4.58e-08	3.73e-09	0.241483
	Ctbp2	ENSRNOG00000017326	Protein Coding	-0.253818	538.833	5e-07	2.82e-08	-0.228663	538.833	3.93e-06	5.22e-07	-0.241241
	Nrsn2	ENSRNOG00000023935	Protein Coding	-0.171801	966.707	0.00573196	0.00112627	-0.309945	966.707	4.66e-08	3.81e-09	-0.240873
	Ercc3	ENSRNOG00000013180	Protein Coding	-0.197344	932.351	2.74e-07	1.43e-08	-0.284099	932.351	9.48e-15	2.28e-16	-0.240721
	Atf5	ENSRNOG00000020060	Protein Coding	0.248565	1030.91	4.01e-05	3.77e-06	0.232311	1030.91	7.89e-05	1.5e-05	0.240438
	Tmem9	ENSRNOG00000010204	Protein Coding	-0.170301	713.366	2.69e-06	1.82e-07	-0.310014	713.366	8.06e-20	9.23e-22	-0.240158
	AABR06003696.1	ENSRNOG00000022227	Processed Pseudogene	-0.25097	42.7924	0.00104922	0.000156385	-0.22866	42.7924	0.00176034	0.000487693	-0.239815
	Moxd1	ENSRNOG00000015321	Protein Coding	0.193357	499.997	0.00697368	0.00141899	0.283071	499.997	1.84e-05	2.9e-06	0.238214
	Pgk1	ENSRNOG00000002467	Protein Coding	-0.2936	6274.55	1.36e-08	5e-10	-0.182179	6274.55	0.000483693	0.000113591	-0.23789
	Gal3st4	ENSRNOG00000001375	Protein Coding	0.14703	131.838	0.0204995	0.00511262	0.328099	131.838	6.27e-09	4.22e-10	0.237565
	Serac1	ENSRNOG00000017889	Protein Coding	-0.132976	282.945	0.00185726	0.00030268	-0.339307	282.945	4.04e-19	5.04e-21	-0.236141
	RGD1566099	ENSRNOG00000043374	Protein Coding	-0.177328	77.4056	0.0134446	0.00308321	-0.293924	77.4056	4.27e-06	5.72e-07	-0.235626
	Stxbp1	ENSRNOG00000015420	Protein Coding	-0.187226	12450	2.21e-05	1.94e-06	-0.283705	12450	1.34e-11	5.43e-13	-0.235465
	Lclat1	ENSRNOG00000034026	Protein Coding	-0.23457	134.623	1.32e-05	1.09e-06	-0.235856	134.623	5.3e-06	7.27e-07	-0.235213
	Herc1	ENSRNOG00000043162	Protein Coding	-0.295953	3642.75	7.58e-20	1.79e-22	-0.173234	3642.75	1.23e-07	1.12e-08	-0.234593
	Ccbl2	ENSRNOG00000043426	Protein Coding	-0.246376	135.771	6.5e-06	4.93e-07	-0.220614	135.771	3.29e-05	5.55e-06	-0.233495
	Ivd	ENSRNOG00000009421	Protein Coding	0.20604	1084.36	6.48e-13	9.46e-15	0.259164	1084.36	1.28e-20	1.31e-22	0.232602
	Pde8b	ENSRNOG00000010280	Protein Coding	0.302766	395.374	3.28e-07	1.76e-08	0.161339	395.374	0.00737891	0.00249815	0.232053
	Slc16a6	ENSRNOG00000000245	Protein Coding	0.200036	115.384	0.0306921	0.00833172	0.263492	115.384	0.00174965	0.000484461	0.231764
	Rnf14	ENSRNOG00000045637	Protein Coding	-0.264757	7902.1	1.21e-08	4.4e-10	-0.198702	7902.1	1.8e-05	2.82e-06	-0.231729
	Pgrmc2	ENSRNOG00000014051	Protein Coding	-0.21696	1202.56	2.87e-13	3.87e-15	-0.245256	1202.56	2.59e-17	4.21e-19	-0.231108
	Ptpn5	ENSRNOG00000013981	Protein Coding	0.232127	2390.39	0.000143322	1.6e-05	0.22455	2390.39	0.000145962	2.96e-05	0.228339
	Fam20b	ENSRNOG00000004337	Protein Coding	-0.271871	1286.44	3.62e-14	4e-16	-0.183723	1286.44	3.52e-07	3.6e-08	-0.227797
	Abhd2	ENSRNOG00000017120	Protein Coding	0.240767	655.846	0.00264096	0.000455654	0.214775	655.846	0.00536458	0.00173274	0.227771
	Cdkl2	ENSRNOG00000002506	Protein Coding	-0.246464	724.418	8.11e-07	4.84e-08	-0.208679	724.418	2.26e-05	3.63e-06	-0.227572
	Pgm3	ENSRNOG00000009515	Protein Coding	-0.277202	251.94	9.71e-14	1.18e-15	-0.177861	251.94	2e-06	2.46e-07	-0.227531
	Arl6ip5	ENSRNOG00000006818	Protein Coding	-0.200852	1817	0.000480526	6.4e-05	-0.254	1817	3.21e-06	4.16e-07	-0.227426
	Pias3	ENSRNOG00000021218	Protein Coding	-0.306459	505.782	4.49e-15	3.87e-17	-0.147232	505.782	0.000238892	5.18e-05	-0.226845
	Incenp	ENSRNOG00000032929	Protein Coding	0.156428	131.034	0.0145542	0.00338278	0.295863	131.034	2.78e-07	2.78e-08	0.226145
	Setmar	ENSRNOG00000006806	Protein Coding	0.200424	49.4486	0.0020677	0.000341539	0.250108	49.4486	3.55e-05	6.06e-06	0.225266
	Tspyl2	ENSRNOG00000003368	Protein Coding	-0.299599	1862.68	2.51e-08	1e-09	-0.149758	1862.68	0.00674689	0.00225405	-0.224679
	Fam151b	ENSRNOG00000024136	Protein Coding	0.221678	228.259	6.82e-06	5.2e-07	0.22752	228.259	1.68e-06	2.04e-07	0.224599
	Ehd4	ENSRNOG00000007584	Protein Coding	-0.193454	298.875	0.00233388	0.000393354	-0.254869	298.875	1.69e-05	2.63e-06	-0.224162
	Rnls	ENSRNOG00000020705	Protein Coding	0.212729	67.439	0.00132128	0.000203599	0.23496	67.439	0.000158183	3.25e-05	0.223844
	Fdft1	ENSRNOG00000021314	Protein Coding	-0.305386	1315.19	5.88e-08	2.56e-09	-0.14169	1315.19	0.0152351	0.00569448	-0.223538
	Gpi	ENSRNOG00000023150	Protein Coding	-0.257034	8406.48	7.26e-09	2.49e-10	-0.189853	8406.48	1.87e-05	2.94e-06	-0.223444
	Plxnc1	ENSRNOG00000007970	Protein Coding	-0.291398	419.63	1.37e-08	5.04e-10	-0.153788	419.63	0.00336491	0.00101723	-0.222593
	Scmh1	ENSRNOG00000032183	Protein Coding	0.202919	468.852	5.3e-06	3.92e-07	0.240784	468.852	1.95e-08	1.47e-09	0.221852
	RGD1307443	ENSRNOG00000018141	Protein Coding	-0.178605	764.077	0.00165629	0.00026549	-0.264738	764.077	5.4e-07	5.82e-08	-0.221672
	Mllt4	ENSRNOG00000023753	Protein Coding	-0.203677	1276.09	9.13e-10	2.49e-11	-0.239115	1276.09	1.23e-13	3.57e-15	-0.221396
	Rangap1	ENSRNOG00000031789	Protein Coding	-0.150587	3408.59	0.000127388	1.41e-05	-0.289382	3408.59	2.8e-15	6.16e-17	-0.219985
	Ap2m1	ENSRNOG00000001709	Protein Coding	-0.200186	9269.53	5.51e-08	2.38e-09	-0.239065	9269.53	2.33e-11	9.84e-13	-0.219626
	Dcaf12l1	ENSRNOG00000023458	Protein Coding	-0.202761	771.637	1.43e-05	1.19e-06	-0.236308	771.637	1.43e-07	1.33e-08	-0.219534
	Heatr3	ENSRNOG00000015459	Protein Coding	-0.188601	208.372	6.31e-06	4.77e-07	-0.24979	208.372	2.46e-10	1.26e-11	-0.219196
	Pax6	ENSRNOG00000004410	Protein Coding	0.186909	115.915	0.00358024	0.000650251	0.250851	115.915	2.51e-05	4.08e-06	0.21888
	Mgat5	ENSRNOG00000003614	Protein Coding	-0.219933	349.511	0.000621541	8.61e-05	-0.217622	349.511	0.000416444	9.61e-05	-0.218777
	Mapk8ip2	ENSRNOG00000032828	Protein Coding	-0.182621	5683.29	0.000146303	1.64e-05	-0.252975	5683.29	2.95e-08	2.33e-09	-0.217798
	Slc43a3	ENSRNOG00000008347	Protein Coding	0.190576	54.5296	0.0127733	0.00290735	0.244134	54.5296	0.000498991	0.000117619	0.217355
	Dlgap3	ENSRNOG00000014302	Protein Coding	0.21478	2842.59	9.82e-05	1.04e-05	0.219845	2842.59	3.68e-05	6.3e-06	0.217313
	Eif1a	ENSRNOG00000031421	Protein Coding	-0.274704	389.706	6.83e-07	4.02e-08	-0.158288	389.706	0.00481597	0.00153086	-0.216496
	Tmem246	ENSRNOG00000006800	Protein Coding	-0.231775	659.759	4.99e-05	4.84e-06	-0.200818	659.759	0.000321465	7.2e-05	-0.216297
	Dync1i1	ENSRNOG00000009700	Protein Coding	-0.195511	2500.46	0.00287509	0.00050199	-0.235289	2500.46	0.000138281	2.78e-05	-0.2154
	Kcnmb4	ENSRNOG00000022297	Protein Coding	-0.21632	601.915	0.000162105	1.84e-05	-0.210832	601.915	0.000140686	2.84e-05	-0.213576
	Uchl1	ENSRNOG00000002343	Protein Coding	-0.257824	10137	5e-07	2.82e-08	-0.169054	10137	0.0010511	0.000271612	-0.213439
	Fam53a	ENSRNOG00000017548	Protein Coding	0.210937	133.908	4.26e-05	4.03e-06	0.212544	133.908	1.65e-05	2.55e-06	0.211741
	Stt3b	ENSRNOG00000011922	Protein Coding	0.229777	591.73	2.09e-09	6.22e-11	0.192935	591.73	3.15e-07	3.2e-08	0.211356
	Tenm3	ENSRNOG00000012802	Protein Coding	0.231546	2105.33	0.000520736	7.04e-05	0.190141	2105.33	0.00356218	0.00108747	0.210843
	Thy1	ENSRNOG00000006604	Protein Coding	-0.259416	10644	1.3e-05	1.07e-06	-0.159966	10644	0.00772324	0.00262742	-0.209691
	Tomm34	ENSRNOG00000029799	Protein Coding	-0.216618	1316.89	0.000647945	9.01e-05	-0.202544	1316.89	0.000965084	0.000247106	-0.209581
	Mical2	ENSRNOG00000016244	Protein Coding	0.216727	3886.59	0.000162105	1.84e-05	0.196553	3886.59	0.000438531	0.000101679	0.20664
	Lrrc8c	ENSRNOG00000002122	Protein Coding	0.203483	181.945	0.000101687	1.08e-05	0.208733	181.945	3.09e-05	5.17e-06	0.206108
	Wwc2	ENSRNOG00000013248	Protein Coding	0.106459	577.036	0.0496231	0.0149568	0.303525	577.036	8.42e-11	3.99e-12	0.204992
	Mapk10	ENSRNOG00000002079	Protein Coding	-0.242886	2949.19	2.14e-06	1.42e-07	-0.165664	2949.19	0.00124582	0.000328901	-0.204275
	Tmem179	ENSRNOG00000013128	Protein Coding	-0.208475	1556.99	4.32e-11	9.17e-13	-0.199571	1556.99	1.4e-10	6.92e-12	-0.204023
	Trim45	ENSRNOG00000015347	Protein Coding	0.252561	105.276	6.73e-06	5.12e-07	0.15533	105.276	0.00504232	0.00161364	0.203945
	Ly6h	ENSRNOG00000007334	Protein Coding	-0.234504	2688.07	0.000633867	8.8e-05	-0.1731	2688.07	0.0106603	0.00378259	-0.203802
	Stard7	ENSRNOG00000013479	Protein Coding	-0.127978	886.568	0.000680762	9.54e-05	-0.2789	886.568	5.12e-16	1.02e-17	-0.203439
	RGD1305110	ENSRNOG00000005548	Protein Coding	-0.275016	462.912	1.79e-09	5.23e-11	-0.130828	462.912	0.00546669	0.00176881	-0.202922
	Got2	ENSRNOG00000011782	Protein Coding	-0.238952	3899.08	1.26e-08	4.57e-10	-0.165966	3899.08	7.82e-05	1.48e-05	-0.202459
	Epdr1	ENSRNOG00000018989	Protein Coding	-0.268755	1577.19	5.38e-09	1.79e-10	-0.135121	1577.19	0.00426937	0.00133274	-0.201938
	Hdlbp	ENSRNOG00000031479	Protein Coding	-0.178882	3989.61	4.82e-07	2.71e-08	-0.223313	3989.61	7.75e-11	3.65e-12	-0.201097
	RGD1306954	ENSRNOG00000021399	Protein Coding	0.212232	459.764	1.28e-10	2.97e-12	0.187647	459.764	6.58e-09	4.46e-10	0.19994
	Tbc1d24	ENSRNOG00000006708	Protein Coding	-0.188024	791.805	2.76e-06	1.87e-07	-0.211316	791.805	4.87e-08	4e-09	-0.19967
	Ifngr2	ENSRNOG00000002032	Protein Coding	-0.149904	636.341	0.00344492	0.000620426	-0.248659	636.341	1.26e-07	1.15e-08	-0.199282
	Rabgap1l	ENSRNOG00000002736	Protein Coding	-0.239955	283.889	2.32e-05	2.05e-06	-0.15647	283.889	0.00581207	0.00189757	-0.198213
	Ppp2r1a	ENSRNOG00000011282	Protein Coding	-0.196245	7114.78	0.00015077	1.7e-05	-0.198676	7114.78	7.1e-05	1.32e-05	-0.197461
	LRRTM1	ENSRNOG00000006093	Protein Coding	-0.189285	1212.46	0.0251028	0.00653089	-0.205419	1212.46	0.00903204	0.00313573	-0.197352
	Actr1b	ENSRNOG00000016789	Protein Coding	-0.209121	3929.89	1.26e-08	4.59e-10	-0.180568	3929.89	6.54e-07	7.18e-08	-0.194844
	Tango2	ENSRNOG00000030245	Protein Coding	-0.228149	849.118	2.39e-13	3.18e-15	-0.160864	849.118	2.45e-07	2.42e-08	-0.194506
	Gprasp2	ENSRNOG00000037658	Protein Coding	-0.214712	2217.97	0.000334405	4.2e-05	-0.173933	2217.97	0.00301588	0.000899638	-0.194323
	Man2a2	ENSRNOG00000012055	Protein Coding	0.251447	2040.74	8.93e-10	2.42e-11	0.136619	2040.74	0.00106036	0.000274439	0.194033
	Large	ENSRNOG00000013742	Protein Coding	-0.162338	2501.74	0.00104131	0.000154933	-0.22462	2501.74	1.35e-06	1.59e-07	-0.193479
	Igsf11	ENSRNOG00000001525	Protein Coding	0.162972	993.601	0.000892181	0.000129838	0.22339	993.601	1.26e-06	1.48e-07	0.193181
	Naf1	ENSRNOG00000026403	Protein Coding	-0.255752	135.586	5.87e-08	2.55e-09	-0.127845	135.586	0.00821028	0.00281713	-0.191799
	Ndrg4	ENSRNOG00000012482	Protein Coding	-0.149443	24109.8	0.00126456	0.000193336	-0.234138	24109.8	6.14e-08	5.18e-09	-0.19179
	Aff2	ENSRNOG00000023333	Protein Coding	-0.182011	104.312	0.0198241	0.0049093	-0.199683	104.312	0.00567857	0.00184844	-0.190847
	Hsd17b7	ENSRNOG00000002826	Protein Coding	-0.223504	63.097	0.000410513	5.32e-05	-0.158145	63.097	0.0110142	0.0039268	-0.190825
	Idh3a	ENSRNOG00000010277	Protein Coding	-0.22045	3197.15	8.94e-08	4.06e-09	-0.160537	3197.15	9.37e-05	1.82e-05	-0.190493
	Pdk3	ENSRNOG00000012513	Protein Coding	-0.159794	448.796	1.05e-05	8.44e-07	-0.221187	448.796	1.14e-10	5.55e-12	-0.190491
	Rnf180	ENSRNOG00000043329	Protein Coding	0.147909	320.409	0.00259206	0.000445719	0.22899	320.409	4.56e-07	4.8e-08	0.188449
	U2af1	ENSRNOG00000045860	Protein Coding	0.209194	540.177	6.73e-07	3.95e-08	0.166547	540.177	5.87e-05	1.06e-05	0.187871
	Pepd	ENSRNOG00000021142	Protein Coding	0.132659	363.169	0.000581433	7.99e-05	0.243035	363.169	1.02e-11	4.07e-13	0.187847
	Bcar3	ENSRNOG00000013737	Protein Coding	0.187377	273.413	0.0333497	0.0092056	0.187544	273.413	0.0225021	0.00892714	0.18746
	Mapk3	ENSRNOG00000019601	Protein Coding	-0.157282	2485.14	7.79e-05	7.98e-06	-0.215825	2485.14	1.15e-08	8.25e-10	-0.186553
	Lrrc4c	ENSRNOG00000029798	Protein Coding	0.204799	741.122	0.00035925	4.57e-05	0.16812	741.122	0.00269099	0.000788771	0.186459
	Srf	ENSRNOG00000018232	Protein Coding	0.250945	1020.26	6.9e-10	1.82e-11	0.114728	1020.26	0.00608741	0.00200434	0.182837
	Map2	ENSRNOG00000011841	Protein Coding	-0.203867	14881.6	0.000120061	1.32e-05	-0.16149	14881.6	0.00197738	0.000556554	-0.182678
	Schip1	ENSRNOG00000009276	Protein Coding	-0.170716	1839.97	0.000430633	5.64e-05	-0.19399	1839.97	2.77e-05	4.57e-06	-0.182353
	Gmcl1	ENSRNOG00000017838	Protein Coding	-0.228524	495.998	9.84e-14	1.21e-15	-0.136153	495.998	1.12e-05	1.67e-06	-0.182338
	Atp6v0d1	ENSRNOG00000017235	Protein Coding	-0.206269	4670.09	1.1e-05	8.82e-07	-0.158295	4670.09	0.000657899	0.000160312	-0.182282
	Pmepa1	ENSRNOG00000050404	Protein Coding	0.220382	218.64	2.31e-06	1.54e-07	0.143049	218.64	0.00195216	0.000548454	0.181715
	Armcx3	ENSRNOG00000025730	Protein Coding	-0.195736	1586.61	5.6e-07	3.23e-08	-0.166746	1586.61	1.54e-05	2.37e-06	-0.181241
	Myh10	ENSRNOG00000002886	Protein Coding	0.193274	5254.7	1.37e-07	6.59e-09	0.165116	5254.7	5.14e-06	7.02e-07	0.179195
	Zkscan1	ENSRNOG00000001335	Protein Coding	-0.161659	346.372	0.00269596	0.000466135	-0.193538	346.372	0.000124553	2.48e-05	-0.177599
	Tmem261	ENSRNOG00000023946	Protein Coding	0.125313	221.774	0.000662066	9.24e-05	0.229876	221.774	1.38e-11	5.6e-13	0.177594
	Pcdhac1	ENSRNOG00000020119	Protein Coding	-0.16211	317.097	0.0489896	0.0147041	-0.191234	317.097	0.0108998	0.00388042	-0.176672
	Mxd4	ENSRNOG00000015033	Protein Coding	0.236945	371.053	1.32e-05	1.09e-06	0.116189	371.053	0.0372726	0.0159332	0.176567
	Agpat4	ENSRNOG00000017731	Protein Coding	-0.140997	1378.7	0.00474888	0.000901674	-0.21151	1378.7	4.43e-06	5.97e-07	-0.176254
	Wwc1	ENSRNOG00000008065	Protein Coding	0.136099	1511.63	0.00348454	0.000629393	0.215988	1511.63	5.2e-07	5.57e-08	0.176043
	Rtn3	ENSRNOG00000021202	Protein Coding	-0.162395	15479.9	4.11e-06	2.93e-07	-0.189205	15479.9	2.89e-08	2.28e-09	-0.1758
	Dclk2	ENSRNOG00000016550	Protein Coding	0.15992	1145.41	0.0172244	0.00414728	0.190932	1145.41	0.00214813	0.000611011	0.175426
	Fads3	ENSRNOG00000020385	Protein Coding	-0.219547	332.395	1.1e-07	5.12e-09	-0.128174	332.395	0.00216045	0.000615069	-0.17386
	Ddx59	ENSRNOG00000042451	Protein Coding	-0.236274	132.77	4.66e-06	3.4e-07	-0.110892	132.77	0.0381004	0.0163556	-0.173583
	Lnp	ENSRNOG00000001593	Protein Coding	-0.1803	427.363	0.00132695	0.000204543	-0.161737	427.363	0.00280106	0.000826929	-0.171018
	Letmd1	ENSRNOG00000029855	Protein Coding	-0.131727	812.105	8.74e-06	6.84e-07	-0.209937	812.105	4.87e-14	1.32e-15	-0.170832
	Por	ENSRNOG00000001442	Protein Coding	0.254805	1304.64	5.35e-16	3.91e-18	0.0850622	1304.64	0.00992975	0.00348869	0.169934
	Cpeb1	ENSRNOG00000019161	Protein Coding	-0.130872	869.134	0.0038094	0.000697477	-0.208481	869.134	5.33e-07	5.74e-08	-0.169677
	Ptpn1	ENSRNOG00000010574	Protein Coding	0.242654	982.452	3.98e-09	1.28e-10	0.0965408	982.452	0.0249966	0.0100798	0.169597
	Dnajc1	ENSRNOG00000000150	Protein Coding	0.134376	134.637	0.00355232	0.000643502	0.204636	134.637	1.35e-06	1.59e-07	0.169506
	Pgs1	ENSRNOG00000002949	Protein Coding	-0.0920926	831.525	0.0233375	0.00596979	-0.244011	831.525	5.4e-12	2.06e-13	-0.168052
	Clip1	ENSRNOG00000001247	Protein Coding	-0.145427	1228.55	0.00019519	2.28e-05	-0.189616	1228.55	2.94e-07	2.96e-08	-0.167522
	Prkar1b	ENSRNOG00000028733	Protein Coding	-0.109912	6608.07	0.00512332	0.000989189	-0.223825	6608.07	3.58e-10	1.89e-11	-0.166869
	Prkaca	ENSRNOG00000005257	Protein Coding	-0.133685	2220.19	3.19e-06	2.21e-07	-0.198396	2220.19	3.76e-13	1.17e-14	-0.16604
	Alkbh3	ENSRNOG00000021678	Protein Coding	0.154018	279.475	8.66e-06	6.76e-07	0.174783	279.475	1.29e-07	1.18e-08	0.164401
	Akt2	ENSRNOG00000018677	Protein Coding	0.170662	643.278	5.77e-05	5.72e-06	0.15246	643.278	0.000215108	4.6e-05	0.161561
	Vwa9	ENSRNOG00000012469	Protein Coding	0.157242	353.33	5.15e-05	5.04e-06	0.163731	353.33	1.1e-05	1.63e-06	0.160486
	Gdi1	ENSRNOG00000037245	Protein Coding	-0.195363	9552.59	1.23e-07	5.81e-09	-0.124165	9552.59	0.000853515	0.000214376	-0.159764
	Armcx2	ENSRNOG00000025705	Protein Coding	-0.18107	1226.64	2.73e-08	1.1e-09	-0.137632	1226.64	2.12e-05	3.38e-06	-0.159351
	Ddt	ENSRNOG00000001239	Protein Coding	-0.165875	858.928	1.6e-06	1.02e-07	-0.15239	858.928	6.37e-06	8.95e-07	-0.159132
	Tmx2	ENSRNOG00000005308	Protein Coding	-0.187839	1988.26	1.64e-06	1.05e-07	-0.1302	1988.26	0.0008847	0.000223071	-0.159019
	Pdrg1	ENSRNOG00000008845	Protein Coding	0.194249	502.3	0.000568884	7.78e-05	0.12297	502.3	0.0289154	0.0119331	0.15861
	Elfn2	ENSRNOG00000007934	Protein Coding	0.188785	1272.81	0.00234998	0.000396808	0.128262	1272.81	0.0372517	0.0159148	0.158523
	Gmpr	ENSRNOG00000017250	Protein Coding	0.221085	697.497	4.03e-11	8.48e-13	0.0949665	697.497	0.0058034	0.00189355	0.158026
	Nphp1	ENSRNOG00000015756	Protein Coding	0.147707	303.15	9.71e-06	7.68e-07	0.167942	303.15	1.41e-07	1.31e-08	0.157824
	RGD1561444	ENSRNOG00000026979	Protein Coding	-0.166149	302.318	0.000990778	0.000146061	-0.148859	302.318	0.00217091	0.000618822	-0.157504
	Lphn3	ENSRNOG00000030149	Protein Coding	0.149183	714.699	0.0164425	0.00392015	0.165628	714.699	0.00425568	0.00132803	0.157406
	Bai3	ENSRNOG00000012045	Protein Coding	0.173039	1474.58	7.04e-05	7.16e-06	0.140386	1474.58	0.00101403	0.000260888	0.156713
	Ipo5	ENSRNOG00000010989	Protein Coding	0.0962408	2093.59	0.00112772	0.000169804	0.216668	2093.59	1.1e-15	2.31e-17	0.156455
	Isca1	ENSRNOG00000018343	Protein Coding	-0.104806	2748.68	0.0239923	0.00616431	-0.207178	2748.68	5.41e-07	5.84e-08	-0.155992
	Pim2	ENSRNOG00000008177	Protein Coding	-0.123973	494.257	0.00201469	0.00033183	-0.184794	494.257	6.17e-07	6.74e-08	-0.154383
	Ccdc28a	ENSRNOG00000012885	Protein Coding	-0.200487	206.594	1.1e-05	8.83e-07	-0.107029	206.594	0.0213016	0.00836995	-0.153758
	Psd2	ENSRNOG00000019177	Protein Coding	0.183215	1515.87	0.00114458	0.00017272	0.123043	1515.87	0.0280449	0.0115077	0.153129
	Atp6v1e1	ENSRNOG00000011905	Protein Coding	-0.16377	5050.6	0.0142201	0.00329093	-0.138101	5050.6	0.0315426	0.0131696	-0.150935
	Caly	ENSRNOG00000018337	Protein Coding	-0.153052	2796.17	0.0293249	0.00788664	-0.148769	2796.17	0.0243257	0.00977175	-0.150911
	Kcng4	ENSRNOG00000015746	Protein Coding	0.137333	265.34	0.0405068	0.0116451	0.163026	265.34	0.00771194	0.00262239	0.15018
	Xpnpep1	ENSRNOG00000012084	Protein Coding	-0.136945	1285.41	0.0101143	0.0021978	-0.162496	1285.41	0.00105167	0.000271812	-0.149721
	Bpnt1	ENSRNOG00000002378	Protein Coding	-0.127565	878.685	0.00595953	0.00117976	-0.171746	878.685	6.33e-05	1.16e-05	-0.149655
	Rab11fip4	ENSRNOG00000014135	Protein Coding	0.169838	1908.29	0.000403027	5.21e-05	0.12834	1908.29	0.00659257	0.00219268	0.149089
	Dctn4	ENSRNOG00000019298	Protein Coding	-0.155004	1028.99	2.58e-07	1.34e-08	-0.142388	1028.99	1.33e-06	1.56e-07	-0.148696
	Otub1	ENSRNOG00000021175	Protein Coding	-0.132462	2616.34	2.54e-05	2.27e-06	-0.164544	2616.34	4.77e-08	3.91e-09	-0.148503
	Ciapin1	ENSRNOG00000016234	Protein Coding	-0.135968	977.753	1.43e-05	1.19e-06	-0.160156	977.753	9.64e-08	8.6e-09	-0.148062
	Ero1lb	ENSRNOG00000002609	Protein Coding	-0.161479	267.385	0.000359161	4.57e-05	-0.13252	267.385	0.00257529	0.000750494	-0.146999
	Akr1e2	ENSRNOG00000017165	Protein Coding	-0.212859	253.39	1.28e-08	4.69e-10	-0.0792863	253.39	0.0454149	0.0200155	-0.146072
	Cox18	ENSRNOG00000003052	Protein Coding	-0.094719	227.901	0.0264278	0.0069631	-0.195869	227.901	1.4e-07	1.29e-08	-0.145294
	Ndufa10	ENSRNOG00000016470	Protein Coding	-0.170442	1206.28	4.66e-06	3.4e-07	-0.119879	1206.28	0.00122866	0.000323551	-0.145161
	Dync1li1	ENSRNOG00000010434	Protein Coding	-0.157844	677.693	0.000190482	2.21e-05	-0.132264	677.693	0.00134333	0.000358852	-0.145054
	Thumpd1	ENSRNOG00000014946	Protein Coding	-0.15489	390.934	0.00168588	0.000271385	-0.131499	390.934	0.00579647	0.00189099	-0.143195
	2016-03-02	ENSRNOG00000037850	Protein Coding	0.139391	473.215	0.0113906	0.00252719	0.146123	473.215	0.0046654	0.00147481	0.142757
	Ppp1r10	ENSRNOG00000000803	Protein Coding	-0.117341	584.456	0.0053824	0.00104543	-0.166681	584.456	1.76e-05	2.75e-06	-0.142011
	Sc5d	ENSRNOG00000008305	Protein Coding	-0.201342	1062.74	4.96e-13	7.03e-15	-0.0810136	1062.74	0.005266	0.00169739	-0.141178
	Pwp2	ENSRNOG00000001210	Protein Coding	-0.11521	439.665	0.000416485	5.42e-05	-0.164141	439.665	6.67e-08	5.69e-09	-0.139675
	Fam184a	ENSRNOG00000026407	Protein Coding	0.153904	192.166	0.00566612	0.00111066	0.124948	192.166	0.0193025	0.00746442	0.139426
	Tesk1	ENSRNOG00000017532	Protein Coding	0.184315	750.112	4.3e-07	2.38e-08	0.0938592	750.112	0.0115867	0.00416426	0.139087
	Hsp90ab1	ENSRNOG00000019834	Protein Coding	-0.154443	21845.5	0.00235904	0.000398586	-0.121419	21845.5	0.0144683	0.00536701	-0.137931
	Necap1	ENSRNOG00000009236	Protein Coding	-0.0994297	2920.98	0.00968304	0.00209065	-0.176296	2920.98	4.37e-07	4.56e-08	-0.137863
	Mia3	ENSRNOG00000049414	Protein Coding	0.0938844	1486.73	2.55e-05	2.28e-06	0.164832	1486.73	3.43e-15	7.72e-17	0.129358
	Polr3d	ENSRNOG00000010028	Protein Coding	-0.129805	458.663	0.000452349	5.96e-05	-0.127443	458.663	0.000317811	7.11e-05	-0.128624
	Arpc4	ENSRNOG00000008994	Protein Coding	-0.152056	2199.49	0.000236878	2.84e-05	-0.104045	2199.49	0.0115127	0.00413175	-0.12805
	Eif5a	ENSRNOG00000016478	Protein Coding	-0.122288	3206.5	0.00319295	0.000568504	-0.13342	3206.5	0.00068045	0.000166785	-0.127854
	Cdc42se2	ENSRNOG00000042449	Protein Coding	0.123918	1708.12	0.00533327	0.00103393	0.130861	1708.12	0.00185297	0.000517066	0.127389
	Shmt2	ENSRNOG00000008106	Protein Coding	-0.158563	401.255	9.57e-08	4.37e-09	-0.0891832	401.255	0.00297656	0.000886382	-0.123873
	Arf1	ENSRNOG00000030591	Protein Coding	0.12627	6413.53	0.00421735	0.000785685	0.121024	6413.53	0.00412238	0.00128114	0.123647
	Sord	ENSRNOG00000017291	Protein Coding	-0.125257	510.434	8.05e-05	8.28e-06	-0.12197	510.434	6.44e-05	1.18e-05	-0.123613
	Gtpbp1	ENSRNOG00000014634	Protein Coding	0.176663	589.97	2.58e-10	6.29e-12	0.0614093	589.97	0.0356793	0.0151386	0.119036
	Mapk9	ENSRNOG00000002823	Protein Coding	-0.0824539	2026.42	0.0242274	0.00624843	-0.153059	2026.42	2.75e-06	3.52e-07	-0.117757
	Nop16	ENSRNOG00000017284	Protein Coding	-0.139921	435.762	0.000714999	0.00010086	-0.0939414	435.762	0.0219691	0.00867959	-0.116931
	Gstm4	ENSRNOG00000019221	Protein Coding	-0.13917	283.792	5.77e-05	5.71e-06	-0.0946602	283.792	0.00566991	0.00184444	-0.116915
	Phc1	ENSRNOG00000015191	Protein Coding	0.120725	725.656	0.0121132	0.00272443	0.113076	725.656	0.0131857	0.00482085	0.116901
	Usf2	ENSRNOG00000021030	Protein Coding	0.0795445	1148.39	0.0376534	0.0106873	0.147696	1148.39	1.32e-05	2.01e-06	0.11362
	RGD1309540	ENSRNOG00000014798	Protein Coding	-0.096676	1439.49	0.00046544	6.17e-05	-0.129827	1439.49	5.74e-07	6.22e-08	-0.113251
	Atp6ap1	ENSRNOG00000037244	Protein Coding	-0.127531	5003.22	6.77e-05	6.84e-06	-0.0979195	5003.22	0.00194132	0.000545107	-0.112725
	Ralb	ENSRNOG00000002440	Protein Coding	-0.118868	309.797	0.0170758	0.00410523	-0.105388	309.797	0.0257391	0.0104135	-0.112128
	Socs5	ENSRNOG00000028504	Protein Coding	0.112987	1392.56	0.00023766	2.85e-05	0.110949	1392.56	0.000175434	3.65e-05	0.111968
	Sltm	ENSRNOG00000013708	Protein Coding	0.141777	662.456	5.95e-05	5.91e-06	0.0790563	662.456	0.0266171	0.0108316	0.110416
	Cnbd2	ENSRNOG00000019992	Protein Coding	-0.125987	2097.05	0.00033031	4.14e-05	-0.0882161	2097.05	0.0112646	0.00402765	-0.107101
	LOC100363716	ENSRNOG00000017905	Protein Coding	-0.125838	2943.79	4.84e-05	4.68e-06	-0.086078	2943.79	0.0052865	0.00170481	-0.105958
	Ubac1	ENSRNOG00000017983	Protein Coding	0.107286	606.186	0.0014956	0.000234431	0.100981	606.186	0.0017387	0.000481161	0.104134
	Sumo3	ENSRNOG00000038489	Protein Coding	0.119903	1060.16	1.86e-05	1.6e-06	0.0856952	1060.16	0.00195229	0.000548677	0.102799
	Kif21a	ENSRNOG00000014844	Protein Coding	-0.124005	2612.21	0.000495477	6.64e-05	-0.0812435	2612.21	0.022366	0.00886166	-0.102624
	RGD1310712	ENSRNOG00000015560	Protein Coding	0.122791	601.658	0.0029812	0.000524538	0.0807504	601.658	0.0485801	0.0216349	0.101771
	Pccb	ENSRNOG00000015869	Protein Coding	-0.106005	360.096	0.0047809	0.000909259	-0.0967089	360.096	0.006742	0.00225206	-0.101357
	Ppp1r11	ENSRNOG00000000780	Protein Coding	-0.110591	1086.26	0.000795686	0.000113956	-0.0912557	1086.26	0.00441217	0.00138389	-0.100923
	Fahd2a	ENSRNOG00000013974	Protein Coding	-0.111657	515.55	0.00592911	0.00117218	-0.0815133	515.55	0.0398011	0.017196	-0.0965853
	Mrps30	ENSRNOG00000012136	Protein Coding	0.0834606	455.261	0.0244856	0.00633172	0.105768	455.261	0.00175862	0.000487126	0.0946143
	Nadk	ENSRNOG00000016936	Protein Coding	0.100397	930.457	0.00822725	0.00171945	0.086098	930.457	0.0179984	0.00689088	0.0932475
	Alg2	ENSRNOG00000006369	Protein Coding	-0.0745945	2505.87	0.0430991	0.0125851	-0.108462	2505.87	0.00106473	0.000275625	-0.0915283
	Vti1b	ENSRNOG00000011734	Protein Coding	0.0858883	597.793	0.00254803	0.000436542	0.0966446	597.793	0.00028977	6.42e-05	0.0912665
	Scamp4	ENSRNOG00000018271	Protein Coding	-0.0761387	474.566	0.0235253	0.0060278	-0.0998476	474.566	0.00104425	0.000269574	-0.0879931
	LOC100910833	ENSRNOG00000006587	Protein Coding	0.0770487	2039.77	0.00525514	0.00101657	0.0922165	2039.77	0.000348436	7.89e-05	0.0846326
	Tufm	ENSRNOG00000018604	Protein Coding	-0.0928716	814.61	0.0169068	0.00405659	-0.0752427	814.61	0.0440801	0.0193412	-0.0840572
	Eri3	ENSRNOG00000019381	Protein Coding	-0.0792589	1404.1	0.0374161	0.0105841	-0.0785527	1404.1	0.0270028	0.011026	-0.0789058
	Tor1aip2	ENSRNOG00000048267	Protein Coding	-0.0784953	441.425	0.0195011	0.00481228	-0.074485	441.425	0.0179633	0.00687284	-0.0764902
	Mtm1	ENSRNOG00000002516	Protein Coding	0.0678819	565.095	0.0318906	0.00872744	0.0779666	565.095	0.00701814	0.00235764	0.0729243
	Xpo6	ENSRNOG00000016722	Protein Coding	0.0870526	1610.12	0.000297199	3.67e-05	0.0544958	1610.12	0.0232267	0.00925872	0.0707742
