# Supplementary material for: Hippocampal Transcriptomic Profiles: Subfield Vulnerability to Age and Cognitive Impairment
Source: Front Aging Neurosci. 2017 Dec 8;9:383. doi: 10.3389/fnagi.2017.00383 (PMC5727020; doi:10.3389/fnagi.2017.00383)
Supplement: Supplementary file 16 [file Table5.XLSX]

## Sheet: Supplementary Table_S5
	Genes			CA3 vs CA1 (Illumina)				CA3 vs DG (Illumina)				Average FC
	Gene Symbol	Ensembl Id	Gene Biotype	Log2 FC	Base Mean	p	adj-p	Log2 FC	Base Mean	p	adj-p
	Lnp1	ENSRNOG00000039649	Protein Coding	-1.2041	49.8814	3.5236e-08	1.47171e-09	-2.1092	49.8814	4.76146e-24	2.50981e-26	-1.65665
	Mmp3	ENSRNOG00000032626	Protein Coding	1.75975	1.94748	1.20216e-13	1.5158e-15	1.37686	1.94748	5.16212e-09	4.17738e-10	1.56831
	Mx1	ENSRNOG00000001959	Protein Coding	2.19572	84.9074	3.24676e-28	6.82308e-32	0.917883	84.9074	4.90229e-06	7.71521e-07	1.5568
	RGD1562638	ENSRNOG00000022181	Protein Coding	-1.01006	7.92353	1.94222e-06	1.27039e-07	-2.07159	7.92353	4.62684e-26	1.5648e-28	-1.54082
	Plk5	ENSRNOG00000034102	Protein Coding	-1.05146	426.894	1.79065e-06	1.15714e-07	-2.02845	426.894	2.13305e-22	1.48842e-24	-1.53996
	Plagl1	ENSRNOG00000025587	Protein Coding	1.90235	69.5852	1.75645e-25	1.29191e-28	1.15238	69.5852	2.20862e-10	1.35011e-11	1.52736
	Galr1	ENSRNOG00000016654	Protein Coding	1.41881	24.0037	4.1355e-11	8.73422e-13	1.59382	24.0037	3.71169e-14	1.08258e-15	1.50632
	Robo3	ENSRNOG00000030016	Protein Coding	-1.26131	422.438	6.52723e-12	1.16594e-13	-1.7155	422.438	7.51285e-22	5.77041e-24	-1.4884
	C1ql2	ENSRNOG00000046863	Protein Coding	-0.986984	911.061	2.44597e-06	1.63844e-07	-1.9517	911.061	6.09367e-23	3.91561e-25	-1.46934
	Pdyn	ENSRNOG00000026036	Protein Coding	-1.019	1156.98	1.08192e-06	6.65046e-08	-1.88565	1156.98	1.90709e-21	1.60839e-23	-1.45233
	Dsp	ENSRNOG00000013928	Protein Coding	-0.997408	256.25	2.23309e-07	1.13215e-08	-1.89013	256.25	5.75214e-25	2.48335e-27	-1.44377
	Sec14l4	ENSRNOG00000004555	Protein Coding	-0.954905	36.8525	9.93342e-07	6.06943e-08	-1.86866	36.8525	2.89901e-24	1.45533e-26	-1.41178
	Arg1	ENSRNOG00000013304	Protein Coding	-0.940351	110.355	3.52866e-08	1.47754e-09	-1.84022	110.355	1.06768e-29	1.60795e-32	-1.39029
	Nhlh1	ENSRNOG00000005166	Protein Coding	-0.966633	161.245	7.42834e-05	7.57508e-06	-1.78401	161.245	5.61167e-15	1.40855e-16	-1.37532
	Cdhr3	ENSRNOG00000047455	Protein Coding	1.13674	9.49251	1.03979e-07	4.79087e-09	1.59331	9.49251	1.72804e-14	4.71046e-16	1.36502
	Piezo2	ENSRNOG00000038784	Protein Coding	-0.854404	276.252	3.70516e-05	3.44938e-06	-1.86241	276.252	5.64581e-22	4.22302e-24	-1.35841
	Lrrc31	ENSRNOG00000027971	Protein Coding	-0.994296	7.78056	5.78088e-07	3.34389e-08	-1.71498	7.78056	2.42841e-20	2.51131e-22	-1.35464
	Epha8	ENSRNOG00000013036	Protein Coding	-0.900347	894.781	7.59467e-07	4.51275e-08	-1.77066	894.781	1.16248e-24	5.31052e-27	-1.3355
	Mkx	ENSRNOG00000018938	Protein Coding	-0.996419	31.8443	4.18456e-09	1.35425e-10	-1.66173	31.8443	7.77722e-25	3.39668e-27	-1.32907
	Lrrc3b	ENSRNOG00000005857	Protein Coding	-0.969417	82.6081	1.3188e-08	4.82926e-10	-1.67497	82.6081	8.43753e-25	3.72742e-27	-1.32219
	Ankdd1a	ENSRNOG00000015554	Protein Coding	-0.85961	134.288	3.18479e-07	1.69329e-08	-1.76812	134.288	1.4117e-28	2.62214e-31	-1.31387
	Lum	ENSRNOG00000004610	Protein Coding	1.31892	108.745	4.77497e-13	6.72319e-15	1.29715	108.745	5.17318e-13	1.84126e-14	1.30803
	RGD1564114	ENSRNOG00000028805	Protein Coding	1.12864	13.4868	3.12114e-07	1.65617e-08	1.41648	13.4868	3.35223e-11	1.70977e-12	1.27256
	Smad3	ENSRNOG00000008620	Protein Coding	-1.02227	948.378	4.94637e-12	8.49775e-14	-1.5149	948.378	5.53502e-26	1.91725e-28	-1.26858
	Ttll10	ENSRNOG00000020132	Protein Coding	1.05518	13.2006	8.74499e-06	6.83749e-07	1.48167	13.2006	6.53505e-11	3.56607e-12	1.26843
	Ldlrad2	ENSRNOG00000033503	Protein Coding	1.25731	4.74492	3.58771e-08	1.50415e-09	1.27889	4.74492	9.48336e-09	8.05038e-10	1.2681
	AABR06031516.1	ENSRNOG00000047285	Protein Coding	1.07562	5.67622	1.67887e-06	1.07846e-07	1.43654	5.67622	3.89127e-11	2.01596e-12	1.25608
	Glra1	ENSRNOG00000013588	Protein Coding	1.12115	4.74702	7.00201e-08	3.11953e-09	1.38218	4.74702	1.16541e-11	5.3707e-13	1.25167
	Col6a2	ENSRNOG00000001254	Protein Coding	0.931032	419.943	6.83414e-07	4.02494e-08	1.56226	419.943	2.40671e-18	3.44334e-20	1.24665
	Zcchc5	ENSRNOG00000002429	Protein Coding	1.50248	3.19185	3.21834e-11	6.66191e-13	0.973938	3.19185	1.27055e-05	2.20752e-06	1.23821
	Wisp1	ENSRNOG00000007078	Protein Coding	-0.81653	18.7136	1.73183e-05	1.47579e-06	-1.65592	18.7136	4.61333e-21	4.33079e-23	-1.23622
	Tacr3	ENSRNOG00000009372	Protein Coding	0.712092	69.9111	0.00153663	0.000242474	1.76009	69.9111	1.01868e-17	1.62109e-19	1.23609
	Olr1462	ENSRNOG00000022244	Protein Coding	-0.82016	24.8153	0.000100653	1.06871e-05	-1.64969	24.8153	2.96624e-17	5.01819e-19	-1.23492
	Stoml3	ENSRNOG00000011006	Protein Coding	1.14339	8.16024	3.39603e-06	2.36049e-07	1.28544	8.16024	6.17376e-08	6.23575e-09	1.21441
	Lrriq4	ENSRNOG00000009004	Protein Coding	0.930051	9.06703	7.83929e-05	8.03945e-06	1.49204	9.06703	2.28384e-11	1.13045e-12	1.21105
	Dlk1	ENSRNOG00000019584	Protein Coding	1.43633	38.3468	1.86452e-10	4.43748e-12	0.971737	38.3468	1.53806e-05	2.72559e-06	1.20403
	Adgb	ENSRNOG00000042741	Protein Coding	1.12125	35.7891	2.88192e-06	1.9668e-07	1.27496	35.7891	3.48186e-08	3.34203e-09	1.1981
	Mgam	ENSRNOG00000026177	Protein Coding	-0.753424	129.194	0.000101525	1.07905e-05	-1.62097	129.194	2.03336e-19	2.38858e-21	-1.1872
	Bves	ENSRNOG00000043199	Processed Transcript	1.36956	35.0939	4.73875e-16	3.41079e-18	1.00056	35.0939	2.16209e-09	1.59443e-10	1.18506
	Ccdc78	ENSRNOG00000022331	Protein Coding	1.03772	28.2761	1.48236e-06	9.41564e-08	1.31581	28.2761	2.36675e-10	1.45427e-11	1.17676
	AABR06044860.1	ENSRNOG00000049666	Protein Coding	-0.905362	71.4971	9.19238e-10	2.53063e-11	-1.44622	71.4971	1.89517e-24	9.22847e-27	-1.17579
	Bbox1	ENSRNOG00000004536	Protein Coding	1.22082	12.8198	5.35448e-07	3.06348e-08	1.11428	12.8198	2.89182e-06	4.30143e-07	1.16755
	Dnah6	ENSRNOG00000015581	Protein Coding	1.11184	71.8866	1.91023e-06	1.24746e-07	1.21997	71.8866	6.54272e-08	6.65164e-09	1.1659
	LOC690288	ENSRNOG00000048741	Protein Coding	0.994777	4.06732	3.4504e-05	3.17957e-06	1.33071	4.06732	6.79664e-09	5.62974e-10	1.16274
	Nnat	ENSRNOG00000024923	Protein Coding	1.40079	5440.12	7.37208e-23	1.04574e-25	0.913189	5440.12	1.41448e-10	8.25823e-12	1.15699
	Gabrd	ENSRNOG00000016385	Protein Coding	-0.982837	390.949	2.28862e-12	3.70334e-14	-1.3235	390.949	2.73664e-22	1.95081e-24	-1.15317
	LOC682102	ENSRNOG00000048129	Protein Coding	1.16188	9.49425	2.71079e-08	1.09377e-09	1.13178	9.49425	2.99327e-08	2.84451e-09	1.14683
	Cplx4	ENSRNOG00000016928	Protein Coding	-0.788248	3.3121	0.00189946	0.000310448	-1.49493	3.3121	1.06265e-10	6.0441e-12	-1.14159
	Slc4a11	ENSRNOG00000021234	Protein Coding	-0.765076	86.6375	6.32911e-07	3.69093e-08	-1.51636	86.6375	1.42035e-25	5.34769e-28	-1.14072
	Kcnk16	ENSRNOG00000006422	Protein Coding	0.988215	19.068	5.47965e-05	5.39789e-06	1.29065	19.068	3.06457e-08	2.91842e-09	1.13943
	Ccdc85a	ENSRNOG00000003374	Protein Coding	-0.776237	224.109	6.57284e-08	2.91105e-09	-1.50234	224.109	5.10986e-28	1.07738e-30	-1.13929
	C1ql3	ENSRNOG00000017459	Protein Coding	-1.00029	823.216	3.58552e-10	8.96663e-12	-1.27311	823.216	1.95211e-16	3.8121e-18	-1.1367
	Mpp7	ENSRNOG00000018760	Protein Coding	-0.704216	115.569	3.07737e-07	1.62486e-08	-1.56148	115.569	4.43175e-33	2.0023e-36	-1.13285
	Fam216b	ENSRNOG00000021943	Protein Coding	1.11942	8.6255	3.70882e-06	2.62705e-07	1.14608	8.6255	1.01517e-06	1.36427e-07	1.13275
	Akd2	ENSRNOG00000037688	Protein Coding	1.06139	16.6232	8.31082e-06	6.46213e-07	1.19556	16.6232	1.86261e-07	2.11601e-08	1.12847
	LOC689856	ENSRNOG00000025273	Protein Coding	1.18489	7.58075	3.19767e-12	5.25833e-14	1.06924	7.58075	1.31401e-10	7.5991e-12	1.12706
	Fam163b	ENSRNOG00000006591	Protein Coding	-0.845783	883.042	2.83179e-11	5.81712e-13	-1.40716	883.042	2.80962e-30	3.80822e-33	-1.12647
	LOC688553	ENSRNOG00000037632	Protein Coding	1.00256	7.02393	4.22807e-05	3.99394e-06	1.24446	7.02393	1.02491e-07	1.09128e-08	1.12351
	LOC100361018	ENSRNOG00000046494	Protein Coding	1.017	5.48716	3.74751e-05	3.49471e-06	1.22756	5.48716	1.94228e-07	2.21822e-08	1.12228
	Tnnt1	ENSRNOG00000028041	Protein Coding	1.04727	165.084	1.10304e-05	8.92448e-07	1.1965	165.084	1.75435e-07	1.97981e-08	1.12189
	Ccdc19	ENSRNOG00000008492	Protein Coding	1.0194	38.5701	1.95168e-09	5.74205e-11	1.21388	38.5701	2.31481e-13	7.69281e-15	1.11664
	Mmp23	ENSRNOG00000017477	Protein Coding	-0.993473	33.51	9.13871e-10	2.50145e-11	-1.23763	33.51	3.12598e-15	7.39125e-17	-1.11555
	Plekha2	ENSRNOG00000038365	Protein Coding	-0.777864	128.623	5.85115e-06	4.37745e-07	-1.44837	128.623	3.43712e-19	4.19287e-21	-1.11312
	Ccdc135	ENSRNOG00000025860	Protein Coding	0.922335	24.0056	0.000146303	1.64028e-05	1.29044	24.0056	1.89743e-08	1.72502e-09	1.10639
	Unc93a	ENSRNOG00000047027	Protein Coding	1.03303	3.88568	2.6556e-05	2.38158e-06	1.17887	3.88568	5.87805e-07	7.50986e-08	1.10595
	Ccdc153	ENSRNOG00000039086	Protein Coding	1.093	50.1004	9.66821e-08	4.41911e-09	1.11103	50.1004	2.63353e-08	2.47142e-09	1.10202
	Armc3	ENSRNOG00000016716	Protein Coding	1.0104	27.9295	1.01211e-06	6.19476e-08	1.19294	27.9295	2.39997e-09	1.79034e-10	1.10167
	Pde7b	ENSRNOG00000013436	Protein Coding	-0.875479	102.396	1.96781e-11	3.85623e-13	-1.32668	102.396	6.40619e-26	2.28333e-28	-1.10108
	Fam160a1	ENSRNOG00000048256	Protein Coding	-1.0092	14.0075	6.74154e-07	3.96332e-08	-1.19268	14.0075	1.10262e-09	7.68847e-11	-1.10094
	Tal2	ENSRNOG00000028082	Protein Coding	-0.690145	11.9431	0.000414982	5.39167e-05	-1.51042	11.9431	1.23478e-17	1.97119e-19	-1.10028
	Trpc6	ENSRNOG00000006324	Protein Coding	-0.713395	430.595	8.92989e-08	4.0535e-09	-1.48312	430.595	1.88448e-31	1.70284e-34	-1.09826
	Erich5	ENSRNOG00000005956	Protein Coding	-1.01085	41.2991	3.09079e-15	2.54941e-17	-1.17816	41.2991	4.43447e-21	4.14062e-23	-1.0945
	Ttc29	ENSRNOG00000012342	Protein Coding	1.04204	7.53292	2.6778e-05	2.40431e-06	1.14613	7.53292	1.54215e-06	2.14291e-07	1.09408
	Prox1	ENSRNOG00000003694	Protein Coding	-0.637452	627.901	0.000930473	0.000136046	-1.54823	627.901	1.35816e-18	1.8477e-20	-1.09284
	Ppp1r32	ENSRNOG00000020620	Protein Coding	1.13569	46.8737	7.33193e-09	2.52307e-10	1.04913	46.8737	5.04606e-08	5.01313e-09	1.09241
	Fam84b	ENSRNOG00000004744	Protein Coding	-0.905731	26.2727	2.43901e-09	7.47054e-11	-1.27514	26.2727	1.7711e-18	2.43616e-20	-1.09043
	Pifo	ENSRNOG00000016842	Protein Coding	1.1701	8.26473	9.35446e-09	3.30489e-10	1.01032	8.26473	4.05425e-07	4.98233e-08	1.09021
	Slc30a3	ENSRNOG00000006204	Protein Coding	-0.899999	2069.44	1.76216e-17	8.6099e-20	-1.27406	2069.44	1.63543e-34	4.92598e-38	-1.08703
	Rsb66	ENSRNOG00000012697	Protein Coding	0.987758	12.2879	1.59619e-08	6.00436e-10	1.18343	12.2879	4.63773e-12	1.95334e-13	1.08559
	RGD1564149	ENSRNOG00000012714	Protein Coding	0.973453	18.4688	9.36628e-05	9.85148e-06	1.1868	18.4688	5.61114e-07	7.12942e-08	1.08012
	RT1-M6-2	ENSRNOG00000040052	Protein Coding	-0.635913	167.358	4.25351e-07	2.34866e-08	-1.52297	167.358	2.91717e-37	2.92888e-41	-1.07944
	Cacna1s	ENSRNOG00000046231	Protein Coding	-0.799836	7.56368	8.2133e-05	8.47048e-06	-1.35873	7.56368	4.30443e-13	1.49964e-14	-1.07928
	LOC685158	ENSRNOG00000022641	Protein Coding	1.16756	11.5358	1.58107e-11	3.00698e-13	0.987539	11.5358	6.08795e-09	4.99688e-10	1.07755
	RT1-Db1	ENSRNOG00000033215	Protein Coding	0.979907	105.188	6.05007e-05	6.02337e-06	1.17433	105.188	4.69558e-07	5.86476e-08	1.07712
	T2	ENSRNOG00000024172	Protein Coding	0.928621	34.0363	2.78079e-06	1.89048e-07	1.21688	34.0363	1.699e-10	1.01081e-11	1.07275
	RT1-Da	ENSRNOG00000032844	Protein Coding	0.914598	129.402	0.000149251	1.67727e-05	1.22884	129.402	7.19628e-08	7.4022e-09	1.07172
	Dnah1	ENSRNOG00000026914	Protein Coding	0.930136	71.1397	0.000102443	1.09203e-05	1.21201	71.1397	9.58861e-08	1.01181e-08	1.07107
	RGD1560242	ENSRNOG00000036615	Protein Coding	1.06868	3.44882	1.16719e-05	9.49869e-07	1.0718	3.44882	5.52595e-06	8.85031e-07	1.07024
	LOC688090	ENSRNOG00000032708	Protein Coding	0.914572	100.526	0.000174751	2.00441e-05	1.222	100.526	1.13407e-07	1.22232e-08	1.06829
	T	ENSRNOG00000012229	Protein Coding	1.04499	7.57782	9.49359e-06	7.49651e-07	1.08906	7.57782	1.80062e-06	2.55449e-07	1.06703
	Capsl	ENSRNOG00000017355	Protein Coding	0.902231	20.3195	5.13714e-05	5.00921e-06	1.22996	20.3195	6.69838e-09	5.53827e-10	1.0661
	Fibin	ENSRNOG00000004699	Protein Coding	1.31761	45.2076	1.16361e-14	1.14931e-16	0.813867	45.2076	1.79645e-06	2.54768e-07	1.06574
	AABR06056711.1	ENSRNOG00000031523	Protein Coding	0.982207	18.3849	3.36772e-05	3.0925e-06	1.14685	18.3849	4.28234e-07	5.28198e-08	1.06453
	LOC679641	ENSRNOG00000007037	Protein Coding	0.926023	22.1896	7.6362e-06	5.86937e-07	1.20054	22.1896	1.53236e-09	1.10081e-10	1.06328
	Mst4	ENSRNOG00000007879	Protein Coding	-0.582801	43.6143	3.43333e-05	3.15915e-06	-1.54299	43.6143	5.12204e-33	2.82844e-36	-1.06289
	Ddit4l2	ENSRNOG00000010047	Protein Coding	-0.74219	63.5106	8.2852e-09	2.89464e-10	-1.38157	63.5106	1.3408e-29	2.08659e-32	-1.06188
	LOC102546814	ENSRNOG00000046421	Protein Coding	1.13916	1.53644	3.54221e-06	2.48814e-07	0.981666	1.53644	4.41898e-05	8.68342e-06	1.06041
	Rp1	ENSRNOG00000008807	Protein Coding	0.995314	4.50329	6.69767e-05	6.75608e-06	1.12306	4.50329	2.58974e-06	3.8079e-07	1.05919
	Cfap43	ENSRNOG00000036585	Protein Coding	0.955613	111.141	9.15616e-05	9.59904e-06	1.16182	111.141	5.82734e-07	7.43044e-08	1.05872
	Rfx8	ENSRNOG00000032910	Protein Coding	0.815019	20.6136	5.37479e-09	1.78181e-10	1.30202	20.6136	3.53266e-21	3.17443e-23	1.05852
	Mlf1	ENSRNOG00000012827	Protein Coding	0.956524	23.5484	0.000109007	1.17797e-05	1.15828	23.5484	8.57584e-07	1.13311e-07	1.0574
	Dlec1	ENSRNOG00000032085	Protein Coding	1.02448	6.74889	9.13904e-07	5.52644e-08	1.08543	6.74889	8.85754e-08	9.27552e-09	1.05496
	Dynlrb2	ENSRNOG00000012450	Protein Coding	0.950669	28.4529	0.000108858	1.17471e-05	1.15875	28.4529	7.17952e-07	9.32761e-08	1.05471
	Tiam1	ENSRNOG00000021569	Protein Coding	-0.643515	2320.66	5.1833e-05	5.07601e-06	-1.46546	2320.66	4.41098e-23	2.74579e-25	-1.05449
	Hgf	ENSRNOG00000007027	Protein Coding	1.21523	45.54	6.17505e-24	6.81287e-27	0.89076	45.54	5.63378e-14	1.68844e-15	1.053
	Cd74	ENSRNOG00000018735	Protein Coding	0.902197	549.067	0.000118406	1.29703e-05	1.20092	549.067	6.39137e-08	6.47479e-09	1.05156
	Gcnt4	ENSRNOG00000016500	Protein Coding	-0.835635	26.896	1.32839e-05	1.0992e-06	-1.26621	26.896	2.97483e-12	1.20581e-13	-1.05092
	Cebpb	ENSRNOG00000049393	Protein Coding	-0.841772	102.28	5.08728e-12	8.84675e-14	-1.25766	102.28	1.54068e-26	4.56325e-29	-1.04972
	LOC690918	ENSRNOG00000042246	Protein Coding	1.2863	165.976	9.22671e-08	4.20277e-09	0.810707	165.976	0.000803511	0.000212414	1.04851
	Fst	ENSRNOG00000011631	Protein Coding	-0.703198	13.6863	0.000574931	7.88061e-05	-1.39349	13.6863	7.87517e-14	2.41553e-15	-1.04835
	Esr1	ENSRNOG00000019358	Protein Coding	1.21583	12.5412	8.24165e-15	7.70733e-17	0.875475	12.5412	1.06648e-08	9.17641e-10	1.04565
	Bace2	ENSRNOG00000001953	Protein Coding	1.20452	71.067	1.65849e-18	6.09929e-21	0.882422	71.067	8.40372e-11	4.6828e-12	1.04347
	Cbln4	ENSRNOG00000004372	Protein Coding	1.09429	133.814	3.43926e-09	1.08775e-10	0.987707	133.814	5.6027e-08	5.62801e-09	1.041
	Spag6	ENSRNOG00000025787	Protein Coding	0.839134	38.9157	0.000465246	6.15961e-05	1.24171	38.9157	3.32077e-08	3.1774e-09	1.04042
	RGD1559683	ENSRNOG00000009905	Protein Coding	1.08007	1.33193	1.23852e-05	1.01442e-06	0.999093	1.33193	3.19963e-05	6.10051e-06	1.03958
	Lrrc34	ENSRNOG00000027935	Protein Coding	0.943209	31.3424	4.69339e-06	3.42745e-07	1.13518	31.3424	1.06042e-08	9.11894e-10	1.03919
	Dmrta1	ENSRNOG00000024093	Protein Coding	1.16061	6.16508	5.60477e-11	1.2014e-12	0.916158	6.16508	1.06919e-07	1.14219e-08	1.03838
	Ttll6	ENSRNOG00000004939	Protein Coding	0.932377	4.72542	0.000176341	2.02522e-05	1.14324	4.72542	1.30834e-06	1.79699e-07	1.03781
	Fam154b	ENSRNOG00000026296	Protein Coding	1.07476	7.64143	5.7417e-07	3.31519e-08	0.994138	7.64143	2.13287e-06	3.07189e-07	1.03445
	Cxcl12	ENSRNOG00000013589	Protein Coding	-0.550381	1826.87	0.00126095	0.000192448	-1.51762	1826.87	1.23998e-22	8.27897e-25	-1.034
	Dnah7	ENSRNOG00000012223	Protein Coding	0.951414	34.0457	8.9999e-05	9.40464e-06	1.11616	34.0457	1.47043e-06	2.03808e-07	1.03379
	AABR06045855.1	ENSRNOG00000037891	Protein Coding	1.15669	2.23495	2.50015e-06	1.67868e-07	0.90642	2.23495	0.0001819	4.11192e-05	1.03155
	Enpp3	ENSRNOG00000013791	Protein Coding	0.751892	10.4764	0.00086769	0.000126001	1.31114	10.4764	5.45785e-10	3.59473e-11	1.03152
	Wdr63	ENSRNOG00000014893	Protein Coding	0.910156	54.3194	0.00024667	2.97808e-05	1.15184	54.3194	9.52955e-07	1.27252e-07	1.031
	Plcxd3	ENSRNOG00000014550	Protein Coding	0.884253	129.076	1.47489e-10	3.44818e-12	1.17727	129.076	1.8579e-18	2.56487e-20	1.03076
	Car9	ENSRNOG00000017073	Protein Coding	0.989288	5.09467	3.72111e-05	3.46814e-06	1.07105	5.09467	3.42818e-06	5.20251e-07	1.03017
	Svep1	ENSRNOG00000033110	Protein Coding	-0.454496	362.589	0.0307902	0.0083632	-1.60503	362.589	8.75445e-19	1.14704e-20	-1.02976
	LOC100361946	ENSRNOG00000001872	Protein Coding	0.762495	17.1095	0.00195493	0.000320755	1.2966	17.1095	1.20179e-08	1.04734e-09	1.02955
	Myb	ENSRNOG00000014313	Protein Coding	1.05851	21.3855	1.55937e-06	9.95397e-08	0.999598	21.3855	3.20799e-06	4.82971e-07	1.02905
	Daw1	ENSRNOG00000016247	Protein Coding	1.01144	13.2535	3.14587e-05	2.8659e-06	1.03737	13.2535	9.44896e-06	1.59086e-06	1.02441
	Ankrd66	ENSRNOG00000046426	Protein Coding	0.931626	14.5084	1.34574e-05	1.11501e-06	1.11647	14.5084	5.89098e-08	5.92943e-09	1.02405
	Fam101b	ENSRNOG00000006674	Protein Coding	-0.771563	45.3981	2.53782e-07	1.31198e-08	-1.27422	45.3981	2.67663e-19	3.22485e-21	-1.02289
	Gpc4	ENSRNOG00000002413	Protein Coding	-0.798996	581.907	3.89709e-08	1.64e-09	-1.24603	581.907	4.09816e-19	5.02302e-21	-1.02251
	Itga11	ENSRNOG00000006723	Protein Coding	-0.686356	58.3695	0.000209111	2.46201e-05	-1.35204	58.3695	3.0655e-15	7.23285e-17	-1.0192
	Epha7	ENSRNOG00000007030	Protein Coding	-0.725321	1234.28	1.84437e-08	7.09297e-10	-1.31084	1234.28	2.46735e-26	7.55564e-29	-1.01808
	Rasl10a	ENSRNOG00000046259	Protein Coding	-0.709225	100.837	1.19602e-07	5.63935e-09	-1.32684	100.837	1.5001e-25	5.79858e-28	-1.01803
	LOC690235	ENSRNOG00000024200	Protein Coding	0.893206	1.75696	0.000414982	5.39083e-05	1.14168	1.75696	1.70703e-06	2.40201e-07	1.01744
	RGD1310371	ENSRNOG00000012301	Protein Coding	0.941483	15.2138	0.000163758	1.86673e-05	1.08791	15.2138	4.84998e-06	7.6207e-07	1.0147
	AABR06059879.1	ENSRNOG00000017542	Protein Coding	0.711944	5.68121	0.00282726	0.000492401	1.31227	5.68121	2.9189e-09	2.22141e-10	1.01211
	Ttc21a	ENSRNOG00000034089	Protein Coding	0.890281	35.5212	4.40747e-06	3.18392e-07	1.13102	35.5212	1.32826e-09	9.41516e-11	1.01065
	Ntf3	ENSRNOG00000019716	Protein Coding	-0.62887	103.137	1.28201e-05	1.05611e-06	-1.38852	103.137	5.24055e-25	2.23618e-27	-1.00869
	RGD1562726	ENSRNOG00000028670	Protein Coding	1.60803	75.2269	6.33223e-28	2.02363e-31	0.402315	75.2269	0.00857114	0.00300101	1.00517
	Lca5l	ENSRNOG00000028248	Protein Coding	0.969991	6.60413	1.46735e-05	1.22729e-06	1.03541	6.60413	1.67009e-06	2.34332e-07	1.0027
	Osr1	ENSRNOG00000004210	Protein Coding	1.35949	26.5139	3.122e-09	9.80854e-11	0.643365	26.5139	0.00636385	0.00214045	1.00143
	Tekt3	ENSRNOG00000027212	Protein Coding	0.94076	10.2825	5.99454e-06	4.49418e-07	1.0603	10.2825	1.30554e-07	1.42613e-08	1.00053
	RT1-Ba	ENSRNOG00000000451	Protein Coding	0.8479	110.794	0.000457411	6.03665e-05	1.14915	110.794	4.41719e-07	5.47492e-08	0.998524
	Cpne2	ENSRNOG00000043286	Protein Coding	1.39184	335.359	7.67333e-21	1.49161e-23	0.605191	335.359	6.38702e-05	1.3053e-05	0.998514
	Pgr15l	ENSRNOG00000021547	Protein Coding	1.4693	3.32158	9.8169e-11	2.21775e-12	0.526625	3.32158	0.0240568	0.00969999	0.997961
	Adcy1	ENSRNOG00000008276	Protein Coding	-0.787575	3805	1.12783e-05	9.13692e-07	-1.20771	3805	1.32167e-12	5.12878e-14	-0.997643
	Smpdl3b	ENSRNOG00000042326	Protein Coding	-0.69789	467.224	1.17671e-10	2.70237e-12	-1.29397	467.224	5.54231e-35	1.39114e-38	-0.995931
	Fam179a	ENSRNOG00000026344	Protein Coding	0.789039	37.5633	1.08331e-05	8.69081e-07	1.19892	37.5633	2.75586e-12	1.10815e-13	0.99398
	AABR06050322.1	ENSRNOG00000005643	Pseudogene	-0.761508	20.3529	7.99216e-09	2.77966e-10	-1.22119	20.3529	9.14565e-23	5.96855e-25	-0.991348
	Fbn1	ENSRNOG00000007302	Protein Coding	-0.883483	521.69	8.63659e-13	1.2841e-14	-1.09897	521.69	7.84121e-20	8.69933e-22	-0.991229
	Prc1	ENSRNOG00000013057	Protein Coding	0.954797	61.8878	4.62076e-06	3.35742e-07	1.02172	61.8878	3.93847e-07	4.82027e-08	0.988259
	Stmnd1	ENSRNOG00000031595	Protein Coding	1.07408	1.3392	1.32381e-05	1.09471e-06	0.902143	1.3392	0.000183663	4.15639e-05	0.98811
	LOC502684	ENSRNOG00000023721	Protein Coding	0.811693	21.9452	2.53673e-06	1.7081e-07	1.16148	21.9452	3.14943e-12	1.28381e-13	0.986588
	Itga8	ENSRNOG00000016538	Protein Coding	0.636209	123.002	5.89608e-05	5.85457e-06	1.33692	123.002	2.35716e-19	2.79262e-21	0.986563
	Medag	ENSRNOG00000000906	Protein Coding	-0.493668	64.1492	0.00441149	0.000828805	-1.47479	64.1492	9.64149e-22	7.59896e-24	-0.984228
	Perp	ENSRNOG00000011994	Protein Coding	-0.471479	194.532	0.0197039	0.00487371	-1.49195	194.532	2.67437e-17	4.48413e-19	-0.981714
	Unc13c	ENSRNOG00000007694	Protein Coding	-0.59939	233.7	0.00214336	0.000356288	-1.36197	233.7	1.69975e-14	4.60294e-16	-0.980679
	RGD1311744	ENSRNOG00000005960	Protein Coding	1.01833	117.909	6.43194e-09	2.17957e-10	0.941602	117.909	4.40293e-08	4.31672e-09	0.979968
	Gabra6	ENSRNOG00000003569	Protein Coding	0.758088	3.43585	0.00232691	0.000391812	1.2002	3.43585	2.15006e-07	2.48466e-08	0.979146
	Nppa	ENSRNOG00000008176	Protein Coding	0.97077	137.285	9.35699e-10	2.58578e-11	0.984557	137.285	2.22299e-10	1.36147e-11	0.977664
	AABR06098634.1	ENSRNOG00000023554	Protein Coding	0.863315	24.6798	8.16034e-05	8.40729e-06	1.08894	24.6798	1.81529e-07	2.05588e-08	0.976125
	Ccdc162	ENSRNOG00000037668	Protein Coding	0.941819	23.3375	0.000177379	2.04131e-05	1.00088	23.3375	3.13971e-05	5.97207e-06	0.971349
	Sema5a	ENSRNOG00000011977	Protein Coding	-0.515587	3205.96	0.000507082	6.83071e-05	-1.42667	3205.96	8.22936e-26	3.01578e-28	-0.971129
	Ccdc108	ENSRNOG00000028656	Protein Coding	0.699004	58.0337	0.000351703	4.45865e-05	1.24039	58.0337	1.17932e-11	5.44075e-13	0.969695
	Tmem212	ENSRNOG00000012608	Protein Coding	0.939255	34.0976	0.000187584	2.17504e-05	0.999346	34.0976	3.2701e-05	6.24799e-06	0.969301
	Fhad1	ENSRNOG00000028064	Protein Coding	0.729534	42.5201	0.00267118	0.000461569	1.20497	42.5201	7.36793e-08	7.59726e-09	0.967251
	Aurkb	ENSRNOG00000005659	Protein Coding	0.902574	108.679	0.000345978	4.36789e-05	1.02265	108.679	2.00313e-05	3.64325e-06	0.96261
	Rasl10a	ENSRNOG00000008951	Protein Coding	-0.657259	467.281	1.00785e-07	4.6331e-09	-1.26757	467.281	3.94175e-27	1.06855e-29	-0.962412
	Lrrc36	ENSRNOG00000016854	Protein Coding	0.814289	41.8719	6.04153e-06	4.53257e-07	1.1088	41.8719	1.34124e-10	7.79026e-12	0.961542
	Dgkh	ENSRNOG00000010065	Protein Coding	-0.610581	323.173	0.000476141	6.33387e-05	-1.307	323.173	4.97943e-16	1.02738e-17	-0.95879
	AABR06048806.1	ENSRNOG00000024494	Protein Coding	0.880846	33.0409	1.0863e-05	8.72625e-07	1.0325	33.0409	8.31068e-08	8.64444e-09	0.956675
	Inadl	ENSRNOG00000007551	Protein Coding	1.12429	218.343	6.76107e-14	8.01325e-16	0.786094	218.343	1.53621e-07	1.70819e-08	0.955194
	Cfap46	ENSRNOG00000005953	Protein Coding	0.828673	34.6683	4.02137e-07	2.20358e-08	1.07854	34.6683	9.76087e-12	4.41262e-13	0.953606
	Cdhr4	ENSRNOG00000029586	Protein Coding	0.817948	55.5695	0.0012951	0.000198954	1.08731	55.5695	4.84964e-06	7.61774e-07	0.95263
	LOC680885	ENSRNOG00000039749	Protein Coding	0.939154	4.13603	0.000188285	2.18416e-05	0.965227	4.13603	6.27688e-05	1.28184e-05	0.95219
	Akap14	ENSRNOG00000006899	Protein Coding	0.956737	7.92027	1.67887e-06	1.07873e-07	0.945877	7.92027	1.1025e-06	1.49269e-07	0.951307
	Bcl11b	ENSRNOG00000005776	Protein Coding	-1.00122	1099.53	5.30245e-15	4.59899e-17	-0.901023	1099.53	1.09082e-12	4.17271e-14	-0.951119
	LOC499240	ENSRNOG00000013713	Protein Coding	0.89448	3.98379	0.000283571	3.47722e-05	1.00711	3.98379	1.80006e-05	3.24318e-06	0.950796
	Marveld2	ENSRNOG00000018340	Protein Coding	-0.623914	27.4355	3.48364e-05	3.21936e-06	-1.27663	27.4355	3.32574e-20	3.50605e-22	-0.950271
	Barhl1	ENSRNOG00000013209	Protein Coding	0.900128	2.43735	0.000147293	1.65447e-05	0.999803	2.43735	1.08429e-05	1.8525e-06	0.949965
	LOC100365061	ENSRNOG00000048578	Protein Coding	-0.925137	16.4251	1.17351e-10	2.68809e-12	-0.970206	16.4251	4.85598e-12	2.06233e-13	-0.947671
	Krt8	ENSRNOG00000009779	Protein Coding	0.739635	74.1108	0.00303025	0.000535555	1.15393	74.1108	5.29333e-07	6.68575e-08	0.946783
	Ccdc162	ENSRNOG00000037667	Protein Coding	0.879865	14.8903	0.000511873	6.90333e-05	1.01096	14.8903	2.58367e-05	4.81196e-06	0.945412
	Tekt5	ENSRNOG00000002571	Protein Coding	1.2322	37.6078	1.43898e-23	1.81441e-26	0.657125	37.6078	6.12808e-08	6.18038e-09	0.944663
	Stxbp6	ENSRNOG00000004198	Protein Coding	-0.611863	542.507	3.52356e-07	1.90302e-08	-1.27655	542.507	4.4177e-29	7.54026e-32	-0.944206
	Krt36	ENSRNOG00000031805	Protein Coding	1.2835	1.73996	1.33006e-07	6.36591e-09	0.602861	1.73996	0.0165677	0.00634598	0.943178
	Pi15	ENSRNOG00000017686	Protein Coding	0.857416	1.17201	0.000745944	0.000105696	1.02713	1.17201	1.85106e-05	3.349e-06	0.942274
	LOC100912860	ENSRNOG00000022808	Protein Coding	-0.861578	6.00721	1.23172e-07	5.84991e-09	-1.01526	6.00721	7.57596e-11	4.17591e-12	-0.938417
	Pxdn	ENSRNOG00000004508	Protein Coding	-0.450268	476.822	0.00188054	0.00030687	-1.42607	476.822	9.43668e-28	2.2739e-30	-0.938168
	RGD1561662	ENSRNOG00000015297	Protein Coding	0.651485	9.19538	0.00112952	0.000170194	1.2161	9.19538	1.14435e-10	6.5375e-12	0.93379
	Rgs22	ENSRNOG00000025551	Protein Coding	0.824016	87.9304	9.46607e-07	5.7441e-08	1.04205	87.9304	1.27985e-10	7.3929e-12	0.933035
	Capn8	ENSRNOG00000003468	Protein Coding	1.09072	1.9105	4.50943e-06	3.26468e-07	0.774765	1.9105	0.000930056	0.000251376	0.932742
	Sytl4	ENSRNOG00000003526	Protein Coding	0.608316	13.1173	0.00231597	0.000389361	1.25702	13.1173	1.36122e-11	6.38243e-13	0.932667
	Fbxo36	ENSRNOG00000017053	Protein Coding	0.90752	9.99968	1.87032e-08	7.22224e-10	0.956206	9.99968	1.37698e-09	9.80894e-11	0.931863
	Clcf1	ENSRNOG00000018752	Protein Coding	-1.18154	14.9516	5.91686e-08	2.58012e-09	-0.678224	14.9516	0.00222283	0.000661045	-0.929883
	Ak7	ENSRNOG00000004762	Protein Coding	0.819029	48.188	0.00131222	0.00020179	1.04001	48.188	1.35424e-05	2.36788e-06	0.929521
	Kctd4	ENSRNOG00000050996	Protein Coding	-0.396941	1392.24	0.0039469	0.000727627	-1.45615	1392.24	3.45864e-32	2.43077e-35	-0.926548
	Cemip	ENSRNOG00000012442	Protein Coding	-0.66754	269.632	5.39254e-06	4.00035e-07	-1.18197	269.632	1.57161e-17	2.52467e-19	-0.924756
	P2rx2	ENSRNOG00000037456	Protein Coding	1.04228	21.0926	3.102e-14	3.37351e-16	0.802686	21.0926	2.6721e-09	2.01481e-10	0.922485
	AABR06023961.1	ENSRNOG00000047711	Protein Coding	1.14424	60.2474	1.45786e-19	3.9062e-22	0.698075	60.2474	2.61065e-08	2.44732e-09	0.921155
	Zmat4	ENSRNOG00000042690	Protein Coding	-0.827901	498.506	1.13071e-08	4.07518e-10	-1.0136	498.506	5.37243e-13	1.93106e-14	-0.92075
	Htr7	ENSRNOG00000018827	Protein Coding	1.17623	160.253	2.14201e-24	2.13819e-27	0.664733	160.253	8.37912e-09	7.05411e-10	0.920482
	Sertad4	ENSRNOG00000003935	Protein Coding	-0.994896	87.5563	5.75598e-33	3.02405e-37	-0.845776	87.5563	8.60302e-25	3.84372e-27	-0.920336
	Pter	ENSRNOG00000017328	Protein Coding	-0.834407	475.888	8.74544e-09	3.06463e-10	-1.00329	475.888	9.75169e-13	3.69115e-14	-0.918849
	Dnah5	ENSRNOG00000048363	Protein Coding	0.793958	24.7934	4.5023e-05	4.29793e-06	1.04145	24.7934	2.08567e-08	1.92024e-09	0.917703
	Odf3l1	ENSRNOG00000027109	Protein Coding	1.13818	10.677	5.62569e-12	9.8717e-14	0.696504	10.677	1.67816e-05	3.00173e-06	0.917344
	AABR06043321.1	ENSRNOG00000043366	Pseudogene	-0.569973	107.049	3.54478e-07	1.91635e-08	-1.26373	107.049	5.12204e-33	2.71113e-36	-0.916853
	AABR06101723.1	ENSRNOG00000048216	Protein Coding	0.901376	6.53745	0.000348156	4.40088e-05	0.932182	6.53745	0.000110651	2.38634e-05	0.916779
	Rfx3	ENSRNOG00000014486	Protein Coding	-0.515855	364.253	0.00042896	5.60033e-05	-1.31568	364.253	1.13296e-22	7.45071e-25	-0.915768
	Krt27	ENSRNOG00000011628	Protein Coding	-0.664357	47.8517	5.47497e-07	3.1468e-08	-1.16452	47.8517	1.24685e-20	1.2143e-22	-0.914437
	Cldn1	ENSRNOG00000001926	Protein Coding	-0.72381	79.9763	0.000506798	6.81891e-05	-1.10217	79.9763	1.43606e-08	1.27746e-09	-0.912992
	Otof	ENSRNOG00000009967	Protein Coding	1.07675	383.59	2.75701e-17	1.44847e-19	0.748546	383.59	3.84948e-09	3.01079e-10	0.91265
	Fam183b	ENSRNOG00000002873	Protein Coding	0.941237	30.4512	4.11622e-06	2.94232e-07	0.883368	30.4512	8.85189e-06	1.47976e-06	0.912302
	Scara5	ENSRNOG00000014398	Protein Coding	0.91381	32.0874	6.48188e-05	6.51117e-06	0.910301	32.0874	3.66623e-05	7.07112e-06	0.912056
	Dnai2	ENSRNOG00000024523	Protein Coding	0.717926	11.4573	0.00102192	0.000151403	1.10477	11.4573	7.05623e-08	7.25105e-09	0.911346
	Wdr93	ENSRNOG00000026514	Protein Coding	0.851462	8.41244	3.06097e-05	2.7789e-06	0.970805	8.41244	7.87896e-07	1.03154e-07	0.911134
	Popdc3	ENSRNOG00000047102	Protein Coding	0.972782	35.5868	2.55783e-09	7.8748e-11	0.841275	35.5868	1.55028e-07	1.72927e-08	0.907029
	Prss22	ENSRNOG00000039698	Protein Coding	0.92112	37.9609	1.6729e-09	4.87789e-11	0.888171	37.9609	2.9618e-09	2.26e-10	0.904645
	Kcnq5	ENSRNOG00000013781	Protein Coding	1.44137	1285.68	1.04352e-27	5.48238e-31	0.366925	1285.68	0.00900922	0.00317584	0.904149
	Mapk15	ENSRNOG00000009336	Protein Coding	0.713328	43.9888	1.46031e-06	9.24489e-08	1.09452	43.9888	1.69975e-14	4.59709e-16	0.903924
	Gpr101	ENSRNOG00000027658	Protein Coding	1.04385	33.5173	3.25471e-08	1.34573e-09	0.762613	33.5173	4.50103e-05	8.86196e-06	0.903229
	Slc44a4	ENSRNOG00000000878	Protein Coding	0.787361	16.4103	0.000889152	0.000129304	1.01734	16.4103	5.02096e-06	7.92429e-07	0.902353
	Cfap46	ENSRNOG00000027374	Protein Coding	0.858736	52.0763	1.10836e-11	2.05075e-13	0.94492	52.0763	2.66782e-14	7.59363e-16	0.901828
	Gli1	ENSRNOG00000025120	Protein Coding	0.660811	56.6794	0.00138962	0.000215591	1.14283	56.6794	2.38993e-09	1.77685e-10	0.901821
	RGD1310641	ENSRNOG00000009061	Protein Coding	0.848489	17.8477	0.000795774	0.000114011	0.954907	17.8477	6.86705e-05	1.41202e-05	0.901698
	Pigr	ENSRNOG00000004405	Protein Coding	0.798841	1.06054	0.00184547	0.000300468	0.998927	1.06054	3.13947e-05	5.97003e-06	0.898884
	Slc29a4	ENSRNOG00000001115	Protein Coding	-0.844588	163.429	5.32483e-14	6.12661e-16	-0.933473	163.429	2.27046e-17	3.7727e-19	-0.889031
	Anxa1	ENSRNOG00000017469	Protein Coding	0.551613	30.4728	0.00399609	0.000737746	1.22405	30.4728	3.19835e-12	1.30696e-13	0.887832
	Anxa8	ENSRNOG00000020270	Protein Coding	0.652805	4.51048	0.00632315	0.00126636	1.12057	4.51048	3.77661e-07	4.60891e-08	0.886689
	Spag17	ENSRNOG00000037196	Protein Coding	0.77448	25.1395	0.00266688	0.000460545	0.989973	25.1395	3.88809e-05	7.54977e-06	0.882226
	Ablim3	ENSRNOG00000019365	Protein Coding	-0.587012	340.072	1.79833e-06	1.16305e-07	-1.1763	340.072	3.75207e-24	1.92124e-26	-0.881655
	Cpne7	ENSRNOG00000015397	Protein Coding	0.883613	3974.46	1.02332e-08	3.64512e-10	0.879173	3974.46	5.47794e-09	4.46045e-10	0.881393
	Cdk6	ENSRNOG00000009258	Protein Coding	0.948445	21.4451	1.46373e-12	2.27626e-14	0.806947	21.4451	8.82804e-10	6.03161e-11	0.877696
	Dnaaf3	ENSRNOG00000038600	Protein Coding	0.922753	65.562	2.69642e-08	1.08656e-09	0.832623	65.562	3.08553e-07	3.68962e-08	0.877688
	RGD1560146	ENSRNOG00000026169	Protein Coding	0.939996	3.34034	0.000170555	1.9543e-05	0.814938	3.34034	0.000802838	0.000212196	0.877467
	LOC681766	ENSRNOG00000040136	Protein Coding	0.73824	8.20426	0.000237332	2.84664e-05	1.00582	8.20426	1.51332e-07	1.67969e-08	0.872028
	Dnah11	ENSRNOG00000005451	Protein Coding	0.665051	68.7198	0.00402887	0.000745068	1.07718	68.7198	3.97161e-07	4.86881e-08	0.871115
	Dpy19l2	ENSRNOG00000045585	Protein Coding	0.837634	4.45635	0.00103035	0.000153032	0.895347	4.45635	0.000225185	5.18423e-05	0.866491
	S100a11	ENSRNOG00000010105	Protein Coding	0.607666	20.3854	0.00342706	0.000616669	1.12453	20.3854	4.23636e-09	3.351e-10	0.866096
	Jph1	ENSRNOG00000006110	Protein Coding	-0.703399	246.657	6.88199e-13	1.00876e-14	-1.02783	246.657	3.4331e-27	8.78956e-30	-0.865617
	Papln	ENSRNOG00000009448	Protein Coding	0.64611	51.8611	0.000239034	2.87207e-05	1.08425	51.8611	5.44709e-11	2.91222e-12	0.865182
	Frzb	ENSRNOG00000007765	Protein Coding	-0.774101	313.187	2.04886e-09	6.06025e-11	-0.951803	313.187	2.92975e-14	8.39803e-16	-0.862952
	Fam166b	ENSRNOG00000050461	Protein Coding	0.779025	19.428	3.48009e-05	3.21242e-06	0.94462	19.428	1.65773e-07	1.86328e-08	0.861823
	Ccdc114	ENSRNOG00000021109	Protein Coding	0.619019	43.8553	0.00415678	0.000772217	1.10278	43.8553	2.52475e-08	2.36125e-09	0.860901
	Pitpnm2	ENSRNOG00000029260	Protein Coding	-0.606583	4934.31	9.78714e-07	5.97491e-08	-1.11271	4934.31	3.08832e-21	2.71313e-23	-0.859645
	Amigo2	ENSRNOG00000007032	Protein Coding	0.883363	178.623	1.06658e-11	1.95563e-13	0.835039	178.623	6.61865e-11	3.61501e-12	0.859201
	Hcrt	ENSRNOG00000018892	Protein Coding	0.787065	12.5201	0.00215027	0.000357662	0.926307	12.5201	0.000121709	2.65046e-05	0.856686
	Filip1	ENSRNOG00000011521	Protein Coding	-0.518222	286.86	1.49158e-06	9.48206e-08	-1.19037	286.86	9.81227e-32	8.37393e-35	-0.854296
	Fbln7	ENSRNOG00000017550	Protein Coding	0.771892	19.1554	1.27937e-07	6.10311e-09	0.932111	19.1554	6.13298e-11	3.31895e-12	0.852001
	AABR06086536.1	ENSRNOG00000029131	Protein Coding	0.998283	23.7274	6.1676e-08	2.7089e-09	0.70445	23.7274	0.000113106	2.44552e-05	0.851367
	Vangl2	ENSRNOG00000004889	Protein Coding	-0.455294	117.91	0.0102982	0.00224262	-1.24374	117.91	2.34084e-15	5.42906e-17	-0.849515
	Rgs10	ENSRNOG00000042592	Protein Coding	-0.572202	938.421	2.05212e-10	4.92707e-12	-1.12551	938.421	7.27579e-38	3.65251e-42	-0.848856
	Lrrtm4	ENSRNOG00000021938	Protein Coding	-0.600187	279.899	1.00785e-07	4.62868e-09	-1.09337	279.899	2.01437e-24	9.91005e-27	-0.846778
	Ak8	ENSRNOG00000012761	Protein Coding	0.780358	13.656	1.6749e-08	6.35968e-10	0.908863	13.656	2.0737e-11	1.01187e-12	0.84461
	Vim	ENSRNOG00000018087	Protein Coding	0.552194	969.741	0.00465607	0.000880626	1.12843	969.741	1.80369e-10	1.08294e-11	0.840314
	Rab40b	ENSRNOG00000036661	Protein Coding	-0.660695	819.15	4.61254e-16	3.29571e-18	-1.0137	819.15	6.33262e-37	9.53708e-41	-0.837197
	Hmcn1	ENSRNOG00000028627	Protein Coding	0.673103	150.517	7.82553e-06	6.04367e-07	0.99344	150.517	4.75279e-12	2.01135e-13	0.833271
	Ednra	ENSRNOG00000012721	Protein Coding	0.723027	52.0126	3.28414e-08	1.36307e-09	0.940294	52.0126	1.47367e-13	4.73467e-15	0.831661
	Dnaaf1	ENSRNOG00000015590	Protein Coding	0.716858	18.1693	0.000495976	6.64463e-05	0.944799	18.1693	1.20513e-06	1.64375e-07	0.830828
	Tekt2	ENSRNOG00000011033	Protein Coding	0.731344	19.193	9.19199e-05	9.644e-06	0.930051	19.193	1.8877e-07	2.1483e-08	0.830697
	Chst15	ENSRNOG00000016267	Protein Coding	-0.728578	252.223	9.16662e-12	1.67112e-13	-0.927433	252.223	4.56803e-19	5.66417e-21	-0.828005
	Ccdc37	ENSRNOG00000017959	Protein Coding	0.614679	43.5357	0.00255987	0.000438974	1.04115	43.5357	3.13523e-08	2.99043e-09	0.827913
	Mepe	ENSRNOG00000002154	Protein Coding	-0.592628	69.9689	4.77182e-07	2.67246e-08	-1.06246	69.9689	1.05387e-21	8.51772e-24	-0.827546
	Prss12	ENSRNOG00000015353	Protein Coding	-0.693167	145.628	1.52504e-05	1.28191e-06	-0.961023	145.628	2.89831e-10	1.81145e-11	-0.827095
	Hydin	ENSRNOG00000017178	Protein Coding	0.7789	134.021	2.19293e-05	1.92518e-06	0.874494	134.021	7.04828e-07	9.13233e-08	0.826697
	Kcnj16	ENSRNOG00000004713	Protein Coding	0.826724	236.659	4.85738e-12	8.31935e-14	0.824229	236.659	2.48256e-12	9.92026e-14	0.825476
	Nnmt	ENSRNOG00000005930	Protein Coding	0.515341	22.7503	0.00189946	0.000310456	1.131	22.7503	2.65769e-13	8.91233e-15	0.823169
	Stk33	ENSRNOG00000014590	Protein Coding	0.719511	3.20188	0.00372374	0.000680422	0.922707	3.20188	6.95178e-05	1.43189e-05	0.821109
	Arhgap10	ENSRNOG00000013152	Protein Coding	-0.431802	183.609	5.14417e-05	5.02687e-06	-1.20729	183.609	2.19825e-34	7.72478e-38	-0.819544
	Vav3	ENSRNOG00000020485	Protein Coding	-0.636422	459.275	1.05873e-07	4.89482e-09	-1.00207	459.275	2.08315e-18	2.93859e-20	-0.819248
	Tle1	ENSRNOG00000005882	Protein Coding	-0.505692	689.331	9.62807e-07	5.85252e-08	-1.13134	689.331	4.55678e-31	5.49009e-34	-0.818518
	Smoc2	ENSRNOG00000014166	Protein Coding	-0.636419	30.0705	0.00198969	0.000326876	-0.999398	30.0705	1.38769e-07	1.52841e-08	-0.817908
	Rbm24	ENSRNOG00000046547	Protein Coding	-0.888046	124.948	2.07959e-22	3.38696e-25	-0.746897	124.948	1.73265e-16	3.36613e-18	-0.817472
	Dnai1	ENSRNOG00000013734	Protein Coding	0.716892	47.2564	3.9267e-07	2.14551e-08	0.911482	47.2564	2.75676e-11	1.3853e-12	0.814187
	LOC690276	ENSRNOG00000024338	Protein Coding	0.659585	31.1616	0.00252228	0.000431335	0.968404	31.1616	1.79132e-06	2.53861e-07	0.813994
	Ect2l	ENSRNOG00000040140	Protein Coding	0.690533	10.9776	0.00223902	0.000374543	0.927569	10.9776	1.13649e-05	1.95121e-06	0.809051
	Iqca1	ENSRNOG00000019592	Protein Coding	0.7968	31.2408	1.1897e-07	5.60037e-09	0.820083	31.2408	2.22425e-08	2.06234e-09	0.808442
	Pitx1	ENSRNOG00000011423	Protein Coding	0.901672	0.431665	0.000136351	1.51509e-05	0.714606	0.431665	0.00224278	0.000667766	0.808139
	AABR06095360.1	ENSRNOG00000032519	Pseudogene	-0.684865	48.1397	3.98666e-07	2.18246e-08	-0.931135	48.1397	5.8632e-13	2.12512e-14	-0.808
	Stk32c	ENSRNOG00000006962	Protein Coding	-0.59676	1110.95	4.14869e-09	1.34047e-10	-1.01666	1110.95	1.66894e-25	6.70257e-28	-0.806711
	Wdr66	ENSRNOG00000001342	Protein Coding	0.775486	72.6072	2.23444e-14	2.34362e-16	0.836745	72.6072	5.94576e-17	1.04767e-18	0.806115
	Kcnh4	ENSRNOG00000018790	Protein Coding	-0.745718	111.994	1.12413e-08	4.04554e-10	-0.863832	111.994	9.32479e-12	4.19428e-13	-0.804775
	Dnajb13	ENSRNOG00000017975	Protein Coding	-0.624101	251.258	2.53528e-07	1.30933e-08	-0.983151	251.258	1.80705e-17	2.94826e-19	-0.803626
	Car3	ENSRNOG00000010079	Protein Coding	0.568633	38.3855	0.000179419	2.06812e-05	1.03522	38.3855	5.25872e-13	1.87962e-14	0.801928
	Casr	ENSRNOG00000002265	Protein Coding	0.606963	8.89959	0.00511603	0.000987511	0.991372	8.89959	7.86191e-07	1.02892e-07	0.799167
	LOC360479	ENSRNOG00000028075	Protein Coding	0.777251	10.7348	2.1235e-05	1.85865e-06	0.820131	10.7348	3.39195e-06	5.14412e-07	0.798691
	Lingo3	ENSRNOG00000032569	Protein Coding	-0.896836	220.902	1.42616e-15	1.11641e-17	-0.698546	220.902	4.26133e-10	2.7489e-11	-0.797691
	Wdr72	ENSRNOG00000007876	Protein Coding	-1.01291	7.56167	8.99609e-11	2.00396e-12	-0.581065	7.56167	0.000351802	8.51424e-05	-0.796986
	Pde1b	ENSRNOG00000036828	Protein Coding	-0.637519	1794.48	2.12109e-09	6.34077e-11	-0.95363	1794.48	1.40366e-20	1.38816e-22	-0.795574
	Ccdc24	ENSRNOG00000019586	Protein Coding	0.69048	10.018	0.000240804	2.89588e-05	0.899988	10.018	5.2621e-07	6.64366e-08	0.795234
	Meox2	ENSRNOG00000006588	Protein Coding	-0.78673	17.9914	4.6154e-10	1.18089e-11	-0.802807	17.9914	7.88654e-11	4.35898e-12	-0.794768
	RGD1564162	ENSRNOG00000028386	Protein Coding	0.76166	44.0806	6.08735e-05	6.07008e-06	0.826373	44.0806	5.82322e-06	9.36627e-07	0.794017
	Lrguk	ENSRNOG00000008775	Protein Coding	0.753379	25.7393	2.28977e-07	1.16449e-08	0.832265	25.7393	4.23636e-09	3.35166e-10	0.792822
	Cyp4f39	ENSRNOG00000029478	Protein Coding	-0.711927	4.11362	0.00178584	0.000289171	-0.860307	4.11362	5.43057e-05	1.08891e-05	-0.786117
	Khdrbs2	ENSRNOG00000012284	Protein Coding	-0.57035	112.424	1.22795e-07	5.82556e-09	-0.998327	112.424	1.68461e-22	1.15859e-24	-0.784339
	Dnah3	ENSRNOG00000050426	Protein Coding	0.627404	8.56138	0.0184665	0.00449777	0.936527	8.56138	0.000104424	2.24312e-05	0.781966
	Slc35f4	ENSRNOG00000014982	Protein Coding	-0.641221	71.4746	2.247e-06	1.49572e-07	-0.922119	71.4746	9.19407e-13	3.44778e-14	-0.78167
	Mex3b	ENSRNOG00000025142	Protein Coding	-0.715761	357.311	1.11665e-15	8.50657e-18	-0.835834	357.311	1.21328e-21	1.00498e-23	-0.775798
	Zdhhc22	ENSRNOG00000011285	Protein Coding	-0.558922	143.069	0.00243224	0.000413253	-0.986544	143.069	5.36087e-09	4.35705e-10	-0.772733
	Cfap44	ENSRNOG00000028077	Protein Coding	0.636709	84.0115	0.0166789	0.00398614	0.906599	84.0115	0.000182804	4.13511e-05	0.771654
	Morn3	ENSRNOG00000045574	Protein Coding	0.753087	13.1123	7.97693e-06	6.17107e-07	0.786331	13.1123	1.46652e-06	2.03119e-07	0.769709
	Nr2f2	ENSRNOG00000010308	Protein Coding	0.993331	268.604	1.91974e-11	3.74772e-13	0.544655	268.604	0.000280592	6.62604e-05	0.768993
	AABR06098659.1	ENSRNOG00000032799	Pseudogene	0.750426	6.03402	7.41841e-06	5.69418e-07	0.785029	6.03402	1.32833e-06	1.82713e-07	0.767728
	Kcnc4	ENSRNOG00000050924	Protein Coding	-0.476166	1102.95	0.00067021	9.37322e-05	-1.0531	1102.95	2.72944e-16	5.4534e-18	-0.764635
	Kcnj4	ENSRNOG00000013869	Protein Coding	-0.686257	758.341	1.55839e-07	7.5897e-09	-0.839728	758.341	3.04477e-11	1.54226e-12	-0.762992
	Synpr	ENSRNOG00000008203	Protein Coding	-0.588056	1007.42	1.5396e-12	2.40233e-14	-0.934881	1007.42	5.35455e-31	6.72007e-34	-0.761469
	Kcns2	ENSRNOG00000011369	Protein Coding	-0.566814	189.992	1.56767e-08	5.87799e-10	-0.949997	189.992	3.24463e-23	2.00346e-25	-0.758405
	Zfhx4	ENSRNOG00000008765	Protein Coding	-0.884013	256.196	1.88708e-09	5.52223e-11	-0.631278	256.196	1.62336e-05	2.89222e-06	-0.757645
	Chsy3	ENSRNOG00000050152	Protein Coding	-0.891528	1.98441	8.56899e-05	8.90033e-06	-0.614679	1.98441	0.00723259	0.00247586	-0.753103
	Rbp4	ENSRNOG00000015518	Protein Coding	-0.81729	125.138	6.29838e-08	2.77627e-09	-0.686306	125.138	3.96771e-06	6.1058e-07	-0.751798
	Pkdrej	ENSRNOG00000029591	Protein Coding	1.02796	3.40093	4.12879e-07	2.26895e-08	0.473209	3.40093	0.0191059	0.00747836	0.750587
	Tbc1d1	ENSRNOG00000002180	Protein Coding	-0.769683	546.882	1.48551e-19	4.13638e-22	-0.730808	546.882	3.05741e-18	4.4357e-20	-0.750246
	P2rx6	ENSRNOG00000001873	Protein Coding	0.668286	125.349	3.76447e-05	3.5125e-06	0.830119	125.349	8.31893e-08	8.6572e-09	0.749202
	Rxrg	ENSRNOG00000004537	Protein Coding	0.695846	183.942	0.000349455	4.41914e-05	0.800216	183.942	1.50246e-05	2.65646e-06	0.748031
	Slc28a2	ENSRNOG00000028668	Protein Coding	-0.567567	57.073	2.31377e-05	2.03856e-06	-0.926047	57.073	1.94709e-13	6.41211e-15	-0.746807
	Hnf1b	ENSRNOG00000002598	Protein Coding	0.830201	0.467762	0.000680762	9.53463e-05	0.662458	0.467762	0.00592861	0.00197769	0.74633
	Fam124a	ENSRNOG00000009802	Protein Coding	-0.556001	149.936	3.44076e-08	1.43169e-09	-0.930924	149.936	3.36692e-22	2.43392e-24	-0.743462
	Myo7a	ENSRNOG00000013641	Protein Coding	0.508331	44.5339	0.00102825	0.000152665	0.973773	44.5339	1.46202e-11	6.92846e-13	0.741052
	Glis3	ENSRNOG00000014768	Protein Coding	-0.408307	106.055	0.00301518	0.000531624	-1.07318	106.055	3.39248e-18	4.95588e-20	-0.740746
	Susd2	ENSRNOG00000033389	Protein Coding	0.995282	485.94	4.15149e-22	6.97949e-25	0.483573	485.94	3.44557e-06	5.23581e-07	0.739428
	Fam84a	ENSRNOG00000004084	Protein Coding	-0.643698	1177.53	6.20694e-18	2.57617e-20	-0.834396	1177.53	3.30369e-30	4.64374e-33	-0.739047
	Smpd5	ENSRNOG00000037299	Protein Coding	-0.749584	40.6618	2.04776e-09	6.04624e-11	-0.725438	40.6618	3.26221e-09	2.5138e-10	-0.737511
	Kcnj2	ENSRNOG00000004720	Protein Coding	-0.472196	73.7887	2.99852e-05	2.71275e-06	-1.00155	73.7887	1.04132e-21	8.31678e-24	-0.736871
	Nrg2	ENSRNOG00000019093	Protein Coding	-0.531201	103.284	1.13175e-06	7.01618e-08	-0.940716	103.284	6.80008e-20	7.51013e-22	-0.735958
	Dnah5	ENSRNOG00000012624	Protein Coding	0.680986	51.9965	1.19369e-05	9.75825e-07	0.785892	51.9965	1.53142e-07	1.70209e-08	0.733439
	Tbx4	ENSRNOG00000003544	Protein Coding	0.842437	16.6287	0.000111128	1.20329e-05	0.614483	16.6287	0.00427008	0.00136934	0.72846
	Dgki	ENSRNOG00000026705	Protein Coding	-0.682881	666.602	2.79622e-09	8.69687e-11	-0.771525	666.602	5.3335e-12	2.27852e-13	-0.727203
	Hhip	ENSRNOG00000018268	Protein Coding	0.436994	94.9826	0.00195569	0.000320982	1.0165	94.9826	4.20348e-15	1.03399e-16	0.726749
	AABR06016611.1	ENSRNOG00000048907	Protein Coding	-0.592684	33.6025	1.82813e-07	9.05708e-09	-0.859001	33.6025	1.68823e-15	3.81377e-17	-0.725843
	Fam19a4	ENSRNOG00000005830	Protein Coding	0.672371	11.7184	7.76217e-05	7.94813e-06	0.776201	11.7184	2.03694e-06	2.91737e-07	0.724286
	Tmem82	ENSRNOG00000011970	Protein Coding	0.65116	7.81091	5.41477e-05	5.32829e-06	0.793419	7.81091	3.48117e-07	4.2169e-08	0.722289
	Odf3b	ENSRNOG00000037060	Protein Coding	0.737292	32.2376	8.88738e-07	5.36492e-08	0.699914	32.2376	1.69308e-06	2.37983e-07	0.718603
	Ccdc170	ENSRNOG00000024280	Protein Coding	0.576994	17.9914	0.0116242	0.0025949	0.860058	17.9914	3.93099e-05	7.65675e-06	0.718526
	Grm2	ENSRNOG00000013171	Protein Coding	-0.483688	689.187	0.0216572	0.00546379	-0.953111	689.187	3.59398e-07	4.35715e-08	-0.718399
	AABR06032224.1	ENSRNOG00000031408	Protein Coding	0.582489	29.627	0.000330811	4.14861e-05	0.848208	29.627	3.23455e-08	3.09166e-09	0.715348
	Spta1	ENSRNOG00000003537	Protein Coding	0.56161	43.9544	0.00132976	0.000205117	0.868679	43.9544	1.02491e-07	1.09079e-08	0.715145
	AABR06034227.1	ENSRNOG00000042587	Protein Coding	0.488767	36.3396	2.24891e-06	1.49817e-07	0.938628	36.3396	1.09794e-20	1.06377e-22	0.713698
	Cntn5	ENSRNOG00000007038	Protein Coding	-0.446344	88.4106	0.000387573	4.98465e-05	-0.97941	88.4106	1.86759e-17	3.06003e-19	-0.712877
	Ryr1	ENSRNOG00000020557	Protein Coding	-0.429743	217.752	0.00151708	0.000238394	-0.995753	217.752	6.48633e-16	1.37411e-17	-0.712748
	Tmem235	ENSRNOG00000048231	Protein Coding	0.45057	6.78268	0.0070648	0.00144116	0.972092	6.78268	8.24091e-10	5.60978e-11	0.711331
	Efcab1	ENSRNOG00000050091	Protein Coding	0.596374	47.2093	0.00574343	0.00112913	0.825413	47.2093	3.52781e-05	6.7882e-06	0.710894
	Tppp3	ENSRNOG00000016890	Protein Coding	0.560468	179.529	1.77779e-05	1.51963e-06	0.858656	179.529	4.75279e-12	2.00932e-13	0.709562
	Cacng3	ENSRNOG00000012362	Protein Coding	-0.760876	514.158	6.99834e-15	6.36079e-17	-0.652233	514.158	1.66565e-11	7.98432e-13	-0.706554
	Glp1r	ENSRNOG00000001152	Protein Coding	0.905549	1.94791	0.000336784	4.23589e-05	0.507216	1.94791	0.0487713	0.0217708	0.706382
	RGD1310819	ENSRNOG00000018366	Protein Coding	-0.760101	3006.54	3.0745e-17	1.63142e-19	-0.646866	3006.54	4.27845e-13	1.48629e-14	-0.703484
	Tnfaip8	ENSRNOG00000026136	Protein Coding	-0.301718	213.838	0.0117923	0.00264171	-1.10317	213.838	5.58981e-26	1.96429e-28	-0.702446
	Dnali1	ENSRNOG00000024957	Protein Coding	0.524223	65.3776	0.000512004	6.91047e-05	0.878048	65.3776	5.19979e-10	3.4091e-11	0.701135
	Adamtsl3	ENSRNOG00000010840	Protein Coding	0.894595	61.8983	2.0814e-13	2.73379e-15	0.506481	61.8983	3.28769e-05	6.2882e-06	0.700538
	Rgs6	ENSRNOG00000008082	Protein Coding	-0.5415	123.479	2.06439e-05	1.79932e-06	-0.856158	123.479	9.81294e-13	3.71926e-14	-0.698829
	Tmem200c	ENSRNOG00000049880	Protein Coding	0.61327	516.831	1.47576e-08	5.50484e-10	0.784246	516.831	7.34641e-14	2.24228e-15	0.698758
	Stpg1	ENSRNOG00000031448	Protein Coding	0.799039	63.3326	2.66187e-07	1.38729e-08	0.596423	63.3326	0.000101482	2.17229e-05	0.697731
	Dock10	ENSRNOG00000016165	Protein Coding	-0.381968	2103.49	0.000572512	7.84444e-05	-1.00946	2103.49	2.73439e-23	1.59232e-25	-0.695717
	Dusp5	ENSRNOG00000014061	Protein Coding	0.372908	172.715	0.0250382	0.00651146	1.01588	172.715	3.65514e-12	1.5138e-13	0.694395
	Grasp	ENSRNOG00000007346	Protein Coding	-0.728111	464.397	9.71535e-20	2.50106e-22	-0.654305	464.397	1.36551e-16	2.57746e-18	-0.691208
	Slc24a4	ENSRNOG00000006729	Protein Coding	-0.539323	313.458	9.45341e-06	7.43995e-07	-0.841109	313.458	3.20034e-13	1.09088e-14	-0.690216
	Grpr	ENSRNOG00000004124	Protein Coding	0.645366	10.7771	4.50468e-05	4.3073e-06	0.734945	10.7771	1.42212e-06	1.96725e-07	0.690155
	Rbm20	ENSRNOG00000014705	Protein Coding	-0.504168	9.1705	0.0256672	0.00671712	-0.87452	9.1705	1.25779e-05	2.18282e-06	-0.689344
	Kbtbd11	ENSRNOG00000012333	Protein Coding	-0.542663	378.033	5.12299e-10	1.32152e-11	-0.835678	378.033	2.75826e-23	1.62006e-25	-0.689171
	Penk	ENSRNOG00000008943	Protein Coding	-0.382006	579.65	0.00286437	0.000499617	-0.996217	579.65	6.48823e-18	9.90172e-20	-0.689112
	Klhdc8b	ENSRNOG00000047867	Protein Coding	-0.453839	332.554	0.000128186	1.41494e-05	-0.917798	332.554	7.81422e-17	1.40436e-18	-0.685819
	Btg3	ENSRNOG00000001555	Protein Coding	-0.449369	308.502	2.97639e-06	2.0344e-07	-0.922238	308.502	2.04028e-24	1.01399e-26	-0.685804
	Tmem164	ENSRNOG00000012787	Protein Coding	-0.458659	513.279	0.000165668	1.8922e-05	-0.906262	513.279	1.19677e-15	2.64947e-17	-0.682461
	C1qtnf6	ENSRNOG00000007300	Protein Coding	-0.507678	27.4983	0.000429063	5.60393e-05	-0.856524	27.4983	1.14477e-10	6.55142e-12	-0.682101
	Glp2r	ENSRNOG00000003683	Protein Coding	-0.51053	4.6569	0.0131199	0.00299909	-0.851019	4.6569	3.12583e-06	4.69346e-07	-0.680774
	Plag1	ENSRNOG00000008846	Protein Coding	-0.406204	188.633	4.27289e-05	4.04975e-06	-0.955172	188.633	2.68315e-25	1.09104e-27	-0.680688
	Shroom3	ENSRNOG00000002208	Protein Coding	1.07288	125.752	2.31489e-17	1.16754e-19	0.288463	125.752	0.0328328	0.0138567	0.680673
	Grp	ENSRNOG00000016999	Protein Coding	0.637738	158.198	0.000243179	2.93082e-05	0.721568	158.198	1.31254e-05	2.28772e-06	0.679653
	Slc6a7	ENSRNOG00000018644	Protein Coding	0.748737	920.174	3.75162e-15	3.13391e-17	0.608661	920.174	1.1604e-10	6.65252e-12	0.678699
	RGD1560672	ENSRNOG00000025005	Protein Coding	0.585613	49.9504	0.00286093	0.000498716	0.770772	49.9504	2.56709e-05	4.77335e-06	0.678193
	Arhgap18	ENSRNOG00000011245	Protein Coding	0.294372	98.0651	0.0407661	0.0117368	1.06073	98.0651	1.72023e-17	2.78538e-19	0.677553
	Cdh13	ENSRNOG00000014371	Protein Coding	-0.487422	1296.17	2.72414e-07	1.42261e-08	-0.867155	1296.17	7.51482e-22	5.80965e-24	-0.677288
	Aplnr	ENSRNOG00000009227	Protein Coding	0.674439	39.9927	0.00100994	0.000149363	0.677817	39.9927	0.000544277	0.000138638	0.676128
	Ier5	ENSRNOG00000050671	Protein Coding	-0.791716	284.986	4.13367e-17	2.28032e-19	-0.560463	284.986	2.69831e-09	2.03728e-10	-0.67609
	Btbd3	ENSRNOG00000008088	Protein Coding	-0.484475	1789.96	2.39898e-09	7.32271e-11	-0.867191	1789.96	1.03503e-28	1.87054e-31	-0.675833
	Slc45a3	ENSRNOG00000007591	Protein Coding	0.355044	50.0516	0.0371573	0.0104903	0.995249	50.0516	2.60252e-11	1.29734e-12	0.675147
	Pkia	ENSRNOG00000012095	Protein Coding	-0.475775	1035.09	1.02208e-09	2.84596e-11	-0.869169	1035.09	4.35386e-31	4.37134e-34	-0.672472
	Rhbdl3	ENSRNOG00000005515	Protein Coding	0.474576	731.529	5.08631e-07	2.88883e-08	0.866567	731.529	6.4505e-22	4.8573e-24	0.670572
	RGD1306233	ENSRNOG00000010152	Protein Coding	0.63536	21.9096	0.000461893	6.10551e-05	0.704126	21.9096	4.66902e-05	9.23492e-06	0.669743
	Mpped2	ENSRNOG00000004863	Protein Coding	-0.349099	648.882	0.000277849	3.40414e-05	-0.985365	648.882	5.31217e-29	9.33363e-32	-0.667232
	Dcst1	ENSRNOG00000020621	Protein Coding	0.569346	42.6143	1.23915e-06	7.71544e-08	0.764778	42.6143	1.6856e-11	8.09797e-13	0.667062
	Dclk3	ENSRNOG00000033026	Protein Coding	-0.879335	117.521	1.40402e-15	1.0917e-17	-0.453849	117.521	5.49625e-05	1.10366e-05	-0.666592
	Rimbp2	ENSRNOG00000022893	Protein Coding	-0.335329	4281.51	0.000269641	3.29224e-05	-0.995908	4281.51	7.11944e-32	5.71842e-35	-0.665618
	Myh1	ENSRNOG00000049695	Protein Coding	0.458436	12.0967	0.00175945	0.000284336	0.871905	12.0967	3.51245e-10	2.23584e-11	0.66517
	Gabra4	ENSRNOG00000002336	Protein Coding	-0.496619	856.829	6.84401e-12	1.22972e-13	-0.831778	856.829	2.56213e-32	1.67207e-35	-0.664198
	Tgfbi	ENSRNOG00000012216	Protein Coding	0.659341	97.7169	3.09311e-06	2.13206e-07	0.666433	97.7169	1.16821e-06	1.5887e-07	0.662887
	Sv2c	ENSRNOG00000018094	Protein Coding	-0.592105	105.752	8.10519e-06	6.28095e-07	-0.732448	105.752	8.09102e-09	6.79693e-10	-0.662277
	Tgfb3	ENSRNOG00000009867	Protein Coding	0.785688	243.396	2.00406e-15	1.62144e-17	0.538833	243.396	4.7837e-08	4.72847e-09	0.662261
	Pnpla1	ENSRNOG00000028622	Protein Coding	-0.82302	20.443	5.97836e-09	2.01017e-10	-0.499203	20.443	0.000541175	0.000137665	-0.661111
	Ubxn10	ENSRNOG00000027731	Protein Coding	0.713312	28.2212	3.02184e-06	2.07023e-07	0.60811	28.2212	4.56971e-05	9.01325e-06	0.660711
	Lzts3	ENSRNOG00000021231	Protein Coding	-0.46484	3213.33	3.8019e-09	1.22043e-10	-0.85503	3213.33	1.42764e-29	2.2934e-32	-0.659935
	Stard5	ENSRNOG00000025052	Protein Coding	0.443963	87.813	6.57109e-05	6.60768e-06	0.875724	87.813	8.1193e-17	1.46327e-18	0.659844
	Necab3	ENSRNOG00000016380	Protein Coding	-0.634551	425.583	1.10052e-05	8.88149e-07	-0.679195	425.583	1.06134e-06	1.4327e-07	-0.656873
	Kcnh5	ENSRNOG00000009542	Protein Coding	-0.76296	35.2274	5.22203e-05	5.11943e-06	-0.550338	35.2274	0.00331262	0.00102954	-0.656649
	Kcnk1	ENSRNOG00000019937	Protein Coding	-0.516325	464.561	3.97981e-09	1.28192e-10	-0.796494	464.561	3.35609e-21	2.98206e-23	-0.65641
	Prodh2	ENSRNOG00000020900	Protein Coding	0.348977	10.0633	0.0313616	0.00855764	0.961272	10.0633	8.35644e-11	4.64806e-12	0.655125
	Camk1g	ENSRNOG00000006470	Protein Coding	0.633005	363.167	2.06086e-14	2.12214e-16	0.67628	363.167	9.50067e-17	1.76945e-18	0.654642
	Arsi	ENSRNOG00000026060	Protein Coding	-0.564876	10.7909	0.000101839	1.08452e-05	-0.743913	10.7909	4.69059e-08	4.62633e-09	-0.654394
	St6gal1	ENSRNOG00000001823	Protein Coding	0.533398	365.16	3.62966e-09	1.15751e-10	0.770772	365.16	1.13797e-18	1.5253e-20	0.652085
	Tmem35	ENSRNOG00000001506	Protein Coding	0.945653	1522.59	6.26978e-30	9.88197e-34	0.358415	1522.59	2.3502e-05	4.32744e-06	0.652034
	RGD1311519	ENSRNOG00000011028	Processed Transcript	0.706598	59.5613	3.65369e-10	9.1563e-12	0.594893	59.5613	8.13132e-08	8.44563e-09	0.650745
	Draxin	ENSRNOG00000008911	Protein Coding	0.667363	16.2094	0.00152595	0.000240028	0.627793	16.2094	0.00187771	0.000547099	0.647578
	Dapk1	ENSRNOG00000018198	Protein Coding	-0.534463	1512.6	1.41474e-12	2.18521e-14	-0.760619	1512.6	3.50451e-25	1.47781e-27	-0.647541
	LOC680097	ENSRNOG00000050933	Protein Coding	0.581827	2.95426	0.00287509	0.000502091	0.710652	2.95426	0.000124179	2.70987e-05	0.646239
	Sh3kbp1	ENSRNOG00000004322	Protein Coding	0.596685	696.384	4.16208e-16	2.93012e-18	0.694788	696.384	5.02658e-22	3.7346e-24	0.645737
	Btg2	ENSRNOG00000003300	Protein Coding	-0.46593	186.896	1.51884e-05	1.27515e-06	-0.822991	186.896	4.49572e-16	9.23066e-18	-0.644461
	Ano3	ENSRNOG00000004731	Protein Coding	-0.410836	1093.82	0.000488854	6.53381e-05	-0.872536	1093.82	9.91082e-16	2.15929e-17	-0.641686
	Cdh19	ENSRNOG00000029841	Protein Coding	0.413554	52.482	0.00491283	0.000941321	0.86405	52.482	1.3436e-10	7.81069e-12	0.638802
	Stk32a	ENSRNOG00000027066	Protein Coding	0.525344	51.5763	4.45136e-06	3.2203e-07	0.748332	51.5763	1.14241e-11	5.23604e-13	0.636838
	Il12rb1	ENSRNOG00000019216	Protein Coding	0.52482	3.9008	0.0056544	0.00110806	0.746583	3.9008	2.91105e-05	5.49183e-06	0.635701
	Samd14	ENSRNOG00000004155	Protein Coding	0.571562	379.691	7.32699e-12	1.3242e-13	0.698868	379.691	9.94947e-18	1.57333e-19	0.635215
	Katnal2	ENSRNOG00000017788	Protein Coding	0.656638	14.295	0.00042225	5.50162e-05	0.610062	14.295	0.000675881	0.000175756	0.63335
	Slc8a2	ENSRNOG00000001492	Protein Coding	-0.382649	5028.26	1.97112e-05	1.71181e-06	-0.882719	5028.26	6.71929e-26	2.42866e-28	-0.632684
	Htr3a	ENSRNOG00000006595	Protein Coding	0.489959	109.543	8.03131e-05	8.25747e-06	0.769882	109.543	5.70471e-11	3.06142e-12	0.62992
	Kcnb2	ENSRNOG00000028991	Protein Coding	-0.640182	60.6137	7.06086e-09	2.41495e-10	-0.617092	60.6137	1.22094e-08	1.06894e-09	-0.628637
	Lingo2	ENSRNOG00000005634	Protein Coding	-0.402418	95.0148	8.31469e-05	8.59251e-06	-0.854276	95.0148	1.30933e-19	1.49206e-21	-0.628347
	Ccdc88b	ENSRNOG00000024931	Protein Coding	-0.506473	118.932	3.77255e-07	2.04741e-08	-0.747475	118.932	3.96538e-15	9.67457e-17	-0.626974
	Epb41l4a	ENSRNOG00000026050	Protein Coding	0.627734	177.838	6.91028e-09	2.34893e-10	0.620772	177.838	4.65032e-09	3.70952e-10	0.624253
	Shbg	ENSRNOG00000011357	Protein Coding	-0.611551	135.54	1.88504e-15	1.51524e-17	-0.631817	135.54	7.03737e-17	1.24708e-18	-0.621684
	Plch2	ENSRNOG00000014226	Protein Coding	0.505439	1203.1	4.78881e-07	2.68449e-08	0.736255	1203.1	2.04596e-14	5.69006e-16	0.620847
	Trh	ENSRNOG00000011824	Protein Coding	-0.664931	14.3379	0.000683567	9.59235e-05	-0.568337	14.3379	0.00286848	0.000878256	-0.616634
	Pcdhb22	ENSRNOG00000020028	Protein Coding	-0.442834	77.778	4.65722e-06	3.39469e-07	-0.789087	77.778	3.13076e-18	4.55784e-20	-0.61596
	Echdc2	ENSRNOG00000029333	Protein Coding	-0.634942	106.54	2.56778e-09	7.91892e-11	-0.5942	106.54	1.35895e-08	1.20341e-09	-0.614571
	Copz2	ENSRNOG00000009225	Protein Coding	0.707267	43.9677	8.25947e-09	2.88131e-10	0.51976	43.9677	1.74704e-05	3.13976e-06	0.613514
	Sdk1	ENSRNOG00000001103	Protein Coding	0.5121	145.136	2.10108e-12	3.37779e-14	0.714776	145.136	1.41383e-23	8.02022e-26	0.613438
	Prkca	ENSRNOG00000003491	Protein Coding	0.756434	1906.35	1.07798e-11	1.9822e-13	0.470431	1906.35	2.58827e-05	4.8238e-06	0.613432
	Arhgap20	ENSRNOG00000025624	Protein Coding	-0.452295	927.004	1.84012e-08	7.06309e-10	-0.76971	927.004	1.47044e-23	8.41515e-26	-0.611002
	Fam92b	ENSRNOG00000021714	Protein Coding	0.531232	28.4247	6.71786e-05	6.78704e-06	0.689233	28.4247	6.64216e-08	6.7722e-09	0.610232
	Hdac9	ENSRNOG00000004158	Protein Coding	0.558112	383.65	5.24955e-10	1.35693e-11	0.662284	383.65	3.72956e-14	1.08966e-15	0.610198
	Hs6st3	ENSRNOG00000048243	Protein Coding	-0.776693	120.873	7.20617e-11	1.57874e-12	-0.443313	120.873	0.000250754	5.83608e-05	-0.610003
	Sphkap	ENSRNOG00000016388	Protein Coding	-0.420339	1530.1	1.54809e-07	7.53143e-09	-0.79663	1530.1	1.50943e-25	5.91042e-28	-0.608485
	Plekhh1	ENSRNOG00000010650	Protein Coding	0.287776	1621.55	0.0407661	0.0117352	0.929108	1621.55	1.58103e-14	4.26211e-16	0.608442
	Tpcn2	ENSRNOG00000013387	Protein Coding	0.838536	165.278	6.18241e-20	1.39668e-22	0.378134	165.278	4.4464e-05	8.74548e-06	0.608335
	Gp1bb	ENSRNOG00000046981	Protein Coding	-0.397732	344.144	6.21829e-05	6.21372e-06	-0.817113	344.144	9.7723e-19	1.30003e-20	-0.607422
	Usp13	ENSRNOG00000030639	Protein Coding	-0.375565	443.177	0.00177036	0.000286286	-0.838578	443.177	1.82689e-14	4.98911e-16	-0.607071
	Lyst	ENSRNOG00000012662	Protein Coding	-0.294049	2468.55	0.0141424	0.00326849	-0.913267	2468.55	4.24638e-18	6.30988e-20	-0.603658
	Atp2c2	ENSRNOG00000049334	Protein Coding	0.705833	9.16621	0.000812407	0.00011682	0.499783	9.16621	0.0159877	0.00609168	0.602808
	RGD1309079	ENSRNOG00000008519	Protein Coding	-0.627876	150.934	3.90842e-14	4.37372e-16	-0.577285	150.934	2.12176e-12	8.40398e-14	-0.602581
	Dmc1	ENSRNOG00000013807	Protein Coding	0.646816	28.3421	1.59215e-05	1.34589e-06	0.557812	28.3421	0.000133666	2.93774e-05	0.602314
	Gsn	ENSRNOG00000018991	Protein Coding	0.350031	2783.22	0.00785097	0.00162802	0.850958	2783.22	5.28495e-13	1.8943e-14	0.600494
	Catsperg1	ENSRNOG00000020576	Protein Coding	0.584395	90.8592	0.00019086	2.22005e-05	0.616574	90.8592	3.95573e-05	7.7089e-06	0.600485
	Lrp12	ENSRNOG00000004152	Protein Coding	-0.385767	1002.46	2.38379e-07	1.22233e-08	-0.814974	1002.46	1.40222e-30	1.83021e-33	-0.600371
	Htr2a	ENSRNOG00000010063	Protein Coding	0.704955	111.581	1.09027e-07	5.07501e-09	0.493764	111.581	0.0001806	4.078e-05	0.59936
	Rftn1	ENSRNOG00000011321	Protein Coding	0.487445	115.273	0.000407091	5.2699e-05	0.710585	115.273	4.24013e-08	4.13252e-09	0.599015
	Ppp1r1a	ENSRNOG00000036827	Protein Coding	-0.463199	1036.44	8.31892e-07	4.99992e-08	-0.726207	1036.44	5.78841e-16	1.21464e-17	-0.594703
	Amotl1	ENSRNOG00000008990	Protein Coding	-0.286091	158.447	0.027029	0.00714706	-0.901605	158.447	7.29259e-16	1.5559e-17	-0.593848
	RGD1310110	ENSRNOG00000031849	Protein Coding	0.659432	379.187	3.82594e-12	6.37188e-14	0.519102	379.187	3.56183e-08	3.42593e-09	0.589267
	Pcdhb17	ENSRNOG00000039471	Protein Coding	-0.474771	86.7418	9.91777e-06	7.87836e-07	-0.701029	86.7418	5.62261e-12	2.42179e-13	-0.5879
	Rxfp3	ENSRNOG00000023126	Protein Coding	0.753533	46.6848	3.73817e-09	1.19604e-10	0.420757	46.6848	0.0010414	0.000284399	0.587145
	Arhgef6	ENSRNOG00000000869	Protein Coding	0.670954	168.312	2.952e-19	8.6851e-22	0.494552	168.312	2.4752e-11	1.2289e-12	0.582753
	AABR06062126.1	ENSRNOG00000046152	Protein Coding	0.728972	66.2404	1.55582e-20	3.26955e-23	0.434046	66.2404	2.00924e-08	1.84079e-09	0.581509
	Enpp1	ENSRNOG00000013994	Protein Coding	0.350854	62.5518	0.00166974	0.000268085	0.811653	62.5518	4.3964e-15	1.08586e-16	0.581253
	Prr16	ENSRNOG00000019744	Protein Coding	-0.60176	40.9082	3.70882e-06	2.6305e-07	-0.560505	40.9082	9.91106e-06	1.67672e-06	-0.581133
	Tph2	ENSRNOG00000003880	Protein Coding	-0.626074	11.9169	2.63886e-05	2.3638e-06	-0.535922	11.9169	0.000250568	5.83022e-05	-0.580998
	Usp2	ENSRNOG00000006663	Protein Coding	-0.444203	482.098	1.84314e-10	4.37691e-12	-0.716448	482.098	1.47804e-26	4.30352e-29	-0.580326
	Tiam2	ENSRNOG00000016728	Protein Coding	-0.33822	664.98	4.98273e-05	4.83247e-06	-0.82065	664.98	3.19368e-26	1.01005e-28	-0.579435
	Prkar2b	ENSRNOG00000009079	Protein Coding	-0.495085	528.918	0.000114421	1.24592e-05	-0.663761	528.918	4.69059e-08	4.62728e-09	-0.579423
	Adrb1	ENSRNOG00000017002	Protein Coding	-0.586546	86.3219	1.20999e-09	3.43277e-11	-0.571342	86.3219	1.54706e-09	1.11292e-10	-0.578944
	Spock1	ENSRNOG00000012747	Protein Coding	0.706777	1738.47	3.79341e-19	1.21571e-21	0.450734	1738.47	1.22402e-08	1.07224e-09	0.578755
	Sv2b	ENSRNOG00000011160	Processed Transcript	0.614932	6507.69	1.03081e-11	1.88464e-13	0.541116	6507.69	1.34606e-09	9.55488e-11	0.578024
	Erich2	ENSRNOG00000034124	Protein Coding	0.386868	47.4745	0.000389584	5.0187e-05	0.766511	47.4745	9.28612e-14	2.8856e-15	0.576689
	AABR06074336.1	ENSRNOG00000039928	Protein Coding	0.413082	12.0139	0.0021316	0.000353886	0.73953	12.0139	6.69031e-09	5.52824e-10	0.576306
	LOC100911156	ENSRNOG00000000582	Protein Coding	-0.500321	223.737	8.23512e-17	4.93224e-19	-0.647763	223.737	2.62951e-28	5.14814e-31	-0.574042
	Tnni3k	ENSRNOG00000028225	Protein Coding	0.661091	3.77813	0.000745331	0.00010557	0.483259	3.77813	0.0110134	0.00401446	0.572175
	Fgf16	ENSRNOG00000002560	Protein Coding	-0.724797	6.84988	2.21917e-05	1.95055e-06	-0.417615	6.84988	0.0181919	0.00706761	-0.571206
	Ccdc113	ENSRNOG00000011883	Protein Coding	0.433954	40.1954	0.000507568	6.84194e-05	0.700925	40.1954	2.61777e-09	1.96727e-10	0.56744
	Calhm2	ENSRNOG00000020325	Protein Coding	-0.508834	158.524	6.47398e-14	7.61884e-16	-0.623429	158.524	4.30167e-21	3.99503e-23	-0.566131
	Susd5	ENSRNOG00000026951	Protein Coding	0.479385	45.6221	2.88095e-05	2.59579e-06	0.651634	45.6221	2.95151e-09	2.25067e-10	0.565509
	Igfbp3	ENSRNOG00000008645	Protein Coding	0.775759	110.239	8.67305e-15	8.15633e-17	0.35202	110.239	0.000537339	0.000136627	0.563889
	Lct	ENSRNOG00000003681	Protein Coding	0.608064	2.40125	0.0167376	0.00400544	0.516572	2.40125	0.033683	0.0142696	0.562318
	Pknox2	ENSRNOG00000028856	Protein Coding	-0.45988	246.703	7.30142e-07	4.31549e-08	-0.662162	246.703	8.91032e-14	2.7554e-15	-0.561021
	Cxcr4	ENSRNOG00000003866	Protein Coding	0.546235	41.006	2.57787e-08	1.03202e-09	0.570709	41.006	2.57986e-09	1.93584e-10	0.558472
	Dpp10	ENSRNOG00000002595	Protein Coding	0.345479	309.782	0.0095397	0.00205138	0.770432	309.782	1.20653e-10	6.92905e-12	0.557955
	Spata32	ENSRNOG00000003275	Protein Coding	0.755571	15.1398	4.09696e-08	1.73272e-09	0.358386	15.1398	0.00942294	0.00335195	0.556978
	LOC100125362	ENSRNOG00000025463	Protein Coding	-0.631151	3177.57	1.04352e-27	4.82922e-31	-0.478752	3177.57	8.52357e-17	1.55378e-18	-0.554952
	Rps6ka2	ENSRNOG00000013194	Protein Coding	-0.394856	1059.38	9.35843e-05	9.8383e-06	-0.709718	1059.38	6.13866e-14	1.85516e-15	-0.552287
	Wnt9a	ENSRNOG00000003066	Protein Coding	-0.666416	220.867	6.57315e-16	4.86926e-18	-0.433859	220.867	1.72544e-07	1.94285e-08	-0.550138
	Pcdhb1	ENSRNOG00000020103	Protein Coding	0.573363	0.899546	0.0320955	0.00879531	0.526822	0.899546	0.0375759	0.0161452	0.550092
	Ahcyl2	ENSRNOG00000039300	Protein Coding	-0.32745	2140.99	9.90031e-06	7.85929e-07	-0.768189	2140.99	2.25631e-28	4.3042e-31	-0.54782
	Syt7	ENSRNOG00000026432	Protein Coding	-0.326708	2153.28	0.000210102	2.47919e-05	-0.767611	2153.28	4.01454e-21	3.64775e-23	-0.547159
	Shf	ENSRNOG00000028685	Protein Coding	-0.374636	327.782	6.06878e-07	3.52317e-08	-0.719296	327.782	4.23421e-24	2.21063e-26	-0.546966
	Tenm4	ENSRNOG00000011151	Protein Coding	0.566659	1185.86	7.95956e-10	2.1327e-11	0.527115	1185.86	5.71437e-09	4.67305e-10	0.546887
	Acot1	ENSRNOG00000028870	Protein Coding	0.44809	12.7241	0.00026336	3.20448e-05	0.643739	12.7241	4.8964e-08	4.85461e-09	0.545914
	Gpr176	ENSRNOG00000005971	Protein Coding	-0.50962	342.217	3.46586e-13	4.80712e-15	-0.577027	342.217	4.13111e-17	7.07184e-19	-0.543324
	Kif26b	ENSRNOG00000028624	Protein Coding	-0.27305	263.067	0.0235869	0.00604729	-0.811288	263.067	1.04566e-14	2.74538e-16	-0.542169
	Murc	ENSRNOG00000008027	Protein Coding	-0.497503	14.0123	0.000197269	2.30806e-05	-0.586538	14.0123	3.42366e-06	5.19393e-07	-0.54202
	Pls3	ENSRNOG00000027520	Protein Coding	0.63989	1546.15	1.02814e-14	1.00469e-16	0.440816	1546.15	9.87204e-08	1.0442e-08	0.540353
	Tmem63a	ENSRNOG00000003310	Protein Coding	0.288772	297.488	0.0416537	0.0120514	0.791794	297.488	1.14994e-10	6.58676e-12	0.540283
	Sntb2	ENSRNOG00000020344	Protein Coding	-0.336385	40.8784	0.018875	0.00462406	-0.736605	40.8784	4.73905e-09	3.79219e-10	-0.536495
	Maml3	ENSRNOG00000013333	Protein Coding	-0.369818	37.2141	0.000826523	0.000119111	-0.702296	37.2141	2.97483e-12	1.20666e-13	-0.536057
	Slc13a5	ENSRNOG00000014870	Protein Coding	0.316654	182.803	0.00755558	0.00155571	0.754808	182.803	1.58633e-12	6.19561e-14	0.535731
	Rragd	ENSRNOG00000007331	Protein Coding	-0.272431	415.507	0.00383354	0.000703104	-0.797721	415.507	2.74007e-21	2.37968e-23	-0.535076
	Kcnh6	ENSRNOG00000008078	Protein Coding	0.683728	69.7042	1.00707e-14	9.68234e-17	0.380772	69.7042	1.55438e-05	2.75762e-06	0.53225
	Hlf	ENSRNOG00000002456	Protein Coding	-0.605525	266.788	4.27075e-05	4.04323e-06	-0.453105	266.788	0.00193569	0.000566325	-0.529315
	Gpr126	ENSRNOG00000011411	Protein Coding	0.349058	164.799	0.00596817	0.00118304	0.707808	164.799	8.41779e-10	5.73441e-11	0.528433
	Mchr1	ENSRNOG00000018895	Protein Coding	0.306984	209.381	0.00122896	0.00018708	0.747898	209.381	1.00975e-17	1.60181e-19	0.527441
	Baiap2	ENSRNOG00000004049	Protein Coding	-0.40086	2127.07	6.93756e-11	1.5126e-12	-0.650994	2127.07	6.35439e-28	1.40358e-30	-0.525927
	Gdpd2	ENSRNOG00000002800	Protein Coding	0.493478	103.954	1.52649e-05	1.28397e-06	0.558196	103.954	3.70826e-07	4.51433e-08	0.525837
	Akap7	ENSRNOG00000013202	Protein Coding	-0.369888	415.492	1.66211e-07	8.15597e-09	-0.68009	415.492	3.98808e-24	2.06211e-26	-0.524989
	Sesn1	ENSRNOG00000000302	Protein Coding	-0.534083	749.215	2.79084e-21	5.27846e-24	-0.514616	749.215	2.11604e-20	2.17766e-22	-0.52435
	Rasd2	ENSRNOG00000014761	Protein Coding	-0.711203	1245.45	1.17898e-07	5.53752e-09	-0.335035	1245.45	0.0158703	0.00603942	-0.523119
	Hes1	ENSRNOG00000001720	Protein Coding	0.69975	192.587	5.38412e-19	1.75379e-21	0.343987	192.587	1.38513e-05	2.42538e-06	0.521868
	Sh3bp1	ENSRNOG00000009360	Protein Coding	-0.490183	201.386	3.85839e-07	2.10211e-08	-0.553091	201.386	3.26259e-09	2.51737e-10	-0.521637
	Zfp467	ENSRNOG00000007707	Protein Coding	-0.329867	305.719	0.000205593	2.41842e-05	-0.713104	305.719	3.5329e-18	5.17875e-20	-0.521485
	LOC100912512	ENSRNOG00000016653	Protein Coding	-0.630366	1565.8	3.36772e-05	3.09277e-06	-0.409953	1565.8	0.00708886	0.00241954	-0.52016
	Pxylp1	ENSRNOG00000012480	Protein Coding	-0.321472	314.832	1.03032e-05	8.21936e-07	-0.718604	314.832	4.62684e-26	1.57944e-28	-0.520038
	Spa17	ENSRNOG00000010934	Protein Coding	0.41657	51.886	0.00137465	0.000212956	0.620737	51.886	3.42246e-07	4.12517e-08	0.518654
	Ppp3ca	ENSRNOG00000009882	Protein Coding	-0.492747	8029.12	1.85673e-08	7.15029e-10	-0.54407	8029.12	1.699e-10	1.01264e-11	-0.518409
	Calb1	ENSRNOG00000007456	Protein Coding	-0.535937	1004.21	5.08086e-05	4.94632e-06	-0.499958	1004.21	9.58376e-05	2.04232e-05	-0.517947
	Oprm1	ENSRNOG00000018191	Protein Coding	0.457259	40.9926	0.000621541	8.60727e-05	0.577088	40.9926	5.05684e-06	7.99143e-07	0.517174
	Anxa4	ENSRNOG00000018159	Protein Coding	0.449917	397.816	3.72597e-07	2.02018e-08	0.582286	397.816	9.17432e-12	4.122e-13	0.516101
	Cblb	ENSRNOG00000001982	Protein Coding	-0.357791	278.172	0.000168507	1.92906e-05	-0.670985	278.172	3.24285e-14	9.36063e-16	-0.514388
	Cachd1	ENSRNOG00000010514	Protein Coding	0.642214	406.246	1.55132e-17	7.49825e-20	0.384926	406.246	3.47866e-07	4.21211e-08	0.51357
	Fam72a	ENSRNOG00000042747	Protein Coding	0.480164	10.0065	0.00118673	0.000179874	0.546655	10.0065	0.000103998	2.2324e-05	0.51341
	Mob3b	ENSRNOG00000009453	Protein Coding	0.514629	30.9715	0.000106675	1.14835e-05	0.510568	30.9715	6.58257e-05	1.35055e-05	0.512598
	Cntn2	ENSRNOG00000009033	Protein Coding	0.293394	2146.94	0.0158587	0.00375431	0.729908	2146.94	1.23502e-11	5.7287e-13	0.511651
	Btg1	ENSRNOG00000004284	Protein Coding	-0.342426	569.619	1.71426e-06	1.10417e-07	-0.677644	569.619	1.09945e-23	6.12647e-26	-0.510035
	Mapk4	ENSRNOG00000015401	Protein Coding	-0.678735	437.55	9.58026e-15	9.16049e-17	-0.339872	437.55	0.000146736	3.25589e-05	-0.509303
	Zbtb7c	ENSRNOG00000047924	Protein Coding	0.441171	24.7314	0.00284389	0.000495597	0.576182	24.7314	3.19946e-05	6.09857e-06	0.508677
	Ccsap	ENSRNOG00000017690	Protein Coding	-0.609385	1023.56	4.56834e-28	1.20005e-31	-0.407431	1023.56	1.70341e-13	5.53268e-15	-0.508408
	Gpr132	ENSRNOG00000013914	Protein Coding	0.640681	5.56134	9.21571e-05	9.67374e-06	0.375169	5.56134	0.0196524	0.00771789	0.507925
	Aim2	ENSRNOG00000003480	Protein Coding	-0.519312	10.6732	0.000333386	4.18615e-05	-0.493168	10.6732	0.000416919	0.000102974	-0.50624
	Trim36	ENSRNOG00000016612	Protein Coding	0.270986	172.755	0.0300767	0.00812991	0.74149	172.755	1.26868e-11	5.90395e-13	0.506238
	Adra2a	ENSRNOG00000047545	Protein Coding	0.372731	161.199	0.00281929	0.000490496	0.638596	161.199	2.76546e-08	2.60858e-09	0.505663
	MLIP	ENSRNOG00000005934	Protein Coding	-0.493527	137.089	7.45116e-08	3.3392e-09	-0.512463	137.089	9.60884e-09	8.17137e-10	-0.502995
	Adcy8	ENSRNOG00000004890	Protein Coding	-0.561203	244.9	3.11792e-05	2.83815e-06	-0.443078	244.9	0.000827416	0.000220231	-0.502141
	Tmie	ENSRNOG00000027799	Protein Coding	0.535231	148.042	1.25307e-10	2.90982e-12	0.468393	148.042	1.09509e-08	9.44462e-10	0.501812
	Fam196a	ENSRNOG00000033881	Protein Coding	0.520049	122.616	1.18939e-13	1.49345e-15	0.483549	122.616	2.77903e-12	1.11886e-13	0.501799
	Myo5b	ENSRNOG00000014104	Protein Coding	-0.402457	1256.69	0.000103921	1.11147e-05	-0.599167	1256.69	8.77263e-10	5.98935e-11	-0.500812
	Dusp26	ENSRNOG00000011518	Protein Coding	0.326336	647.971	0.00150881	0.000236856	0.674309	647.971	8.9803e-13	3.34958e-14	0.500322
	Slc27a3	ENSRNOG00000015421	Protein Coding	0.469978	215.909	1.7162e-12	2.70496e-14	0.530484	215.909	4.82922e-16	9.93966e-18	0.500231
	Tspan9	ENSRNOG00000005442	Protein Coding	0.583277	703.684	1.67237e-13	2.17898e-15	0.416651	703.684	1.30538e-07	1.4253e-08	0.499964
	Spata13	ENSRNOG00000013707	Protein Coding	0.503501	199.776	3.28193e-07	1.75873e-08	0.496323	199.776	2.38935e-07	2.80197e-08	0.499912
	RGD1305464	ENSRNOG00000018689	Protein Coding	0.670347	204.013	2.57472e-17	1.32564e-19	0.328039	204.013	4.14293e-05	8.11065e-06	0.499193
	Kctd1	ENSRNOG00000016467	Protein Coding	-0.637647	319.646	3.12416e-19	9.35574e-22	-0.353418	319.646	9.13273e-07	1.21449e-07	-0.495532
	Gprin3	ENSRNOG00000023657	Protein Coding	0.638948	40.3403	2.32149e-08	9.18399e-10	0.351957	40.3403	0.00216413	0.000641635	0.495452
	Dact2	ENSRNOG00000022921	Protein Coding	-0.566301	281.72	0.000103754	1.10764e-05	-0.423915	281.72	0.00324948	0.00100747	-0.495108
	Syt16	ENSRNOG00000009344	Protein Coding	-0.491494	311.548	2.19632e-09	6.6118e-11	-0.498675	311.548	5.31203e-10	3.49335e-11	-0.495084
	LOC102556916	ENSRNOG00000048986	Protein Coding	-0.45477	167.516	7.38563e-09	2.54543e-10	-0.531557	167.516	3.27635e-12	1.34376e-13	-0.493163
	Cntn3	ENSRNOG00000006144	Protein Coding	-0.623929	182.018	3.9964e-08	1.68541e-09	-0.3607	182.018	0.00176215	0.000509958	-0.492314
	Lhx6	ENSRNOG00000005996	Protein Coding	0.441723	58.0167	6.384e-06	4.82641e-07	0.542184	58.0167	9.26474e-09	7.84154e-10	0.491954
	2016-03-03	ENSRNOG00000023013	Protein Coding	0.520788	74.4896	1.48357e-09	4.26349e-11	0.462385	74.4896	4.49424e-08	4.41302e-09	0.491586
	Ddx11	ENSRNOG00000012338	Protein Coding	0.478898	83.9621	1.03521e-10	2.35497e-12	0.50103	83.9621	5.59255e-12	2.40322e-13	0.489964
	Hcn3	ENSRNOG00000020444	Protein Coding	0.516341	199.12	9.62396e-09	3.42304e-10	0.463025	199.12	1.57673e-07	1.76432e-08	0.489683
	Dcx	ENSRNOG00000047712	Protein Coding	0.590322	545.739	6.76107e-14	8.02775e-16	0.384241	545.739	1.12157e-06	1.52069e-07	0.487282
	Abcc2	ENSRNOG00000046727	Protein Coding	-0.432191	45.6689	0.000216386	2.56244e-05	-0.541461	45.6689	9.18548e-07	1.22243e-07	-0.486826
	Cacna1d	ENSRNOG00000013147	Protein Coding	-0.212533	1351.69	0.0222129	0.005639	-0.756983	1351.69	5.84703e-21	5.54763e-23	-0.484758
	Arhgap26	ENSRNOG00000013920	Protein Coding	0.371405	288.282	3.40516e-06	2.36862e-07	0.593927	288.282	7.08022e-15	1.80204e-16	0.482666
	Ifitm10	ENSRNOG00000020164	Protein Coding	0.582114	160.626	2.18191e-21	4.01214e-24	0.381863	160.626	3.3007e-10	2.08945e-11	0.481988
	Efr3b	ENSRNOG00000012950	Protein Coding	0.639196	1320.25	7.30063e-25	6.13692e-28	0.319433	1320.25	3.43152e-07	4.14125e-08	0.479315
	Ephb2	ENSRNOG00000012531	Protein Coding	-0.275459	203.73	0.000197015	2.30406e-05	-0.682704	203.73	6.74101e-24	3.65476e-26	-0.479081
	Crb1	ENSRNOG00000010903	Protein Coding	-0.387486	19.9111	0.0109081	0.0024058	-0.568431	19.9111	3.79073e-05	7.34738e-06	-0.477959
	Lgi3	ENSRNOG00000011323	Protein Coding	0.421241	1743.23	2.03459e-06	1.33829e-07	0.529937	1743.23	5.05749e-10	3.29803e-11	0.475589
	Eps15	ENSRNOG00000010299	Protein Coding	0.407529	2672.39	5.52088e-07	3.17899e-08	0.539287	2672.39	5.84175e-12	2.51911e-13	0.473408
	Ctdspl	ENSRNOG00000046257	Protein Coding	-0.406089	53.8814	1.54716e-05	1.30461e-06	-0.540371	53.8814	1.34294e-09	9.52596e-11	-0.47323
	Lrrn1	ENSRNOG00000006802	Protein Coding	-0.340162	1208.44	4.32085e-07	2.39492e-08	-0.603148	1208.44	4.25327e-21	3.92872e-23	-0.471655
	Kalrn	ENSRNOG00000001706	Protein Coding	-0.442151	5432.07	4.61069e-12	7.87261e-14	-0.500741	5432.07	1.17999e-15	2.60641e-17	-0.471446
	Gyg1	ENSRNOG00000011146	Protein Coding	0.629858	547.404	4.08336e-16	2.85324e-18	0.312028	547.404	7.23385e-05	1.49834e-05	0.470943
	Ankrd45	ENSRNOG00000002890	Protein Coding	-0.366733	288.875	2.33799e-09	7.0997e-11	-0.568899	288.875	4.42992e-22	3.26907e-24	-0.467816
	Cadm2	ENSRNOG00000030840	Protein Coding	-0.324244	723.876	0.00239409	0.000405388	-0.608894	723.876	4.63988e-10	3.00474e-11	-0.466569
	Klhl32	ENSRNOG00000007441	Protein Coding	-0.513842	137.692	2.77902e-08	1.12568e-09	-0.41832	137.692	4.77221e-06	7.46497e-07	-0.466081
	Iqgap2	ENSRNOG00000025406	Protein Coding	-0.574718	828.704	3.42002e-08	1.42127e-09	-0.356668	828.704	0.000669216	0.000173685	-0.465693
	Ppara	ENSRNOG00000021463	Protein Coding	0.59072	65.9877	7.81059e-14	9.39701e-16	0.338303	65.9877	1.70586e-05	3.05719e-06	0.464511
	Ctxn2	ENSRNOG00000037146	Protein Coding	-0.521697	81.2147	4.37569e-07	2.42992e-08	-0.407153	81.2147	6.89661e-05	1.41879e-05	-0.464425
	Gp1bb	ENSRNOG00000029912	Protein Coding	-0.283279	6448.39	1.10052e-05	8.8867e-07	-0.64525	6448.39	1.44982e-26	4.1486e-29	-0.464265
	Dgat2	ENSRNOG00000016573	Protein Coding	-0.268817	1013.48	6.14615e-06	4.61752e-07	-0.659339	1013.48	3.58838e-32	2.70209e-35	-0.464078
	Cyp19a1	ENSRNOG00000000196	Protein Coding	0.509759	21.8483	0.00112869	0.000170009	0.418291	21.8483	0.00591004	0.00197031	0.464025
	Lmln	ENSRNOG00000001781	Protein Coding	-0.277367	228.947	0.000184695	2.13766e-05	-0.646331	228.947	2.41105e-21	2.04552e-23	-0.461849
	Prcp	ENSRNOG00000010630	Protein Coding	-0.327088	206.201	4.20708e-05	3.9719e-06	-0.595898	206.201	1.40709e-15	3.12922e-17	-0.461493
	Phlda1	ENSRNOG00000004019	Protein Coding	0.383469	247.594	2.92418e-07	1.53783e-08	0.535914	247.594	1.03666e-13	3.25779e-15	0.459692
	Rnf39	ENSRNOG00000000781	Protein Coding	-0.216647	294.328	0.0373912	0.0105746	-0.702543	294.328	3.5694e-15	8.56513e-17	-0.459595
	Myadml2	ENSRNOG00000036681	Protein Coding	-0.402095	29.0057	0.000253577	3.07212e-05	-0.517038	29.0057	5.49617e-07	6.97016e-08	-0.459567
	Pcdh18	ENSRNOG00000009949	Protein Coding	0.433282	87.3849	9.0691e-06	7.11367e-07	0.483226	87.3849	2.85911e-07	3.39878e-08	0.458254
	Fbxl7	ENSRNOG00000024433	Protein Coding	0.331378	17.0714	0.0494411	0.0148882	0.584146	17.0714	0.000103086	2.21075e-05	0.457762
	Fgd3	ENSRNOG00000016225	Protein Coding	0.316801	124.711	2.08314e-06	1.3757e-07	0.596279	124.711	1.36916e-20	1.34717e-22	0.45654
	Mef2d	ENSRNOG00000031778	Protein Coding	-0.337545	1077.72	8.41705e-06	6.54915e-07	-0.574539	1077.72	1.07812e-15	2.37281e-17	-0.456042
	Mkl2	ENSRNOG00000046697	Protein Coding	-0.290001	958.617	0.000851044	0.00012327	-0.622044	958.617	6.55515e-15	1.65853e-16	-0.456023
	Tshz1	ENSRNOG00000016246	Protein Coding	-0.259426	471.755	0.00137149	0.000212274	-0.648733	471.755	1.14205e-18	1.53649e-20	-0.454079
	Kcnj9	ENSRNOG00000007645	Protein Coding	-0.405078	1070.57	3.79964e-09	1.21771e-10	-0.501971	1070.57	4.92483e-14	1.46608e-15	-0.453525
	Col12a1	ENSRNOG00000010510	Protein Coding	0.536408	257.695	0.000293475	3.61337e-05	0.367251	257.695	0.0125997	0.00465595	0.45183
	LOC681994	ENSRNOG00000033064	Protein Coding	0.500848	779.902	5.53221e-10	1.4329e-11	0.402565	779.902	4.49293e-07	5.58947e-08	0.451706
	Ncam2	ENSRNOG00000002126	Protein Coding	0.54785	606.15	8.05085e-18	3.51067e-20	0.351529	606.15	3.43438e-08	3.293e-09	0.44969
	Rimbp3	ENSRNOG00000030452	Protein Coding	-0.369262	53.4528	4.7888e-06	3.50216e-07	-0.529005	53.4528	4.29109e-12	1.79442e-13	-0.449133
	Cdk19	ENSRNOG00000000583	Protein Coding	-0.353941	1396.41	8.05547e-10	2.16686e-11	-0.542207	1396.41	1.51025e-22	1.02352e-24	-0.448074
	Ptchd2	ENSRNOG00000026447	Protein Coding	-0.242216	361.433	0.00676468	0.00136936	-0.653608	361.433	2.22602e-16	4.38053e-18	-0.447912
	Cubn	ENSRNOG00000029047	Protein Coding	0.359652	19.5399	0.0433234	0.0126756	0.534736	19.5399	0.000859626	0.00023014	0.447194
	Map3k4	ENSRNOG00000017419	Protein Coding	-0.244859	742.274	0.000410926	5.33249e-05	-0.647755	742.274	1.73089e-24	8.34162e-27	-0.446307
	Erbb4	ENSRNOG00000014248	Protein Coding	0.314798	270.02	0.00137725	0.000213454	0.57747	270.02	2.09959e-10	1.27612e-11	0.446134
	Zfp821	ENSRNOG00000000262	Protein Coding	-0.338578	609.978	4.15934e-10	1.05109e-11	-0.55345	609.978	2.48708e-26	7.74091e-29	-0.446014
	Lrrc46	ENSRNOG00000009902	Protein Coding	0.393765	45.3666	0.00272805	0.000472542	0.49715	45.3666	5.43738e-05	1.09075e-05	0.445457
	Psd	ENSRNOG00000019435	Protein Coding	-0.530186	6257.51	8.19321e-18	3.61579e-20	-0.35965	6257.51	5.4162e-09	4.40474e-10	-0.444918
	Cttnbp2	ENSRNOG00000008440	Protein Coding	-0.513572	3643.4	1.76312e-17	8.70725e-20	-0.376058	3643.4	4.12105e-10	2.65427e-11	-0.444815
	Dnah2	ENSRNOG00000021356	Protein Coding	0.46152	128.443	0.000423384	5.52308e-05	0.420549	128.443	0.000883775	0.000237448	0.441035
	Crtac1	ENSRNOG00000015220	Protein Coding	0.656314	1738.48	1.37002e-16	8.50721e-19	0.219249	1738.48	0.00874158	0.0030714	0.437782
	Tox3	ENSRNOG00000028649	Protein Coding	-0.326663	180.215	0.00091128	0.000132821	-0.546666	180.215	1.96638e-09	1.43431e-10	-0.436664
	Lmo3	ENSRNOG00000047450	Protein Coding	-0.527496	1160.6	2.30105e-16	1.52323e-18	-0.344589	1160.6	9.25735e-08	9.72207e-09	-0.436042
	Nuak1	ENSRNOG00000008061	Protein Coding	-0.343506	458.047	5.02245e-05	4.8789e-06	-0.528508	458.047	3.7419e-11	1.9273e-12	-0.436007
	Lifr	ENSRNOG00000011696	Protein Coding	0.475384	235.212	1.04401e-09	2.92349e-11	0.396088	235.212	2.46176e-07	2.89183e-08	0.435736
	Slc9a1	ENSRNOG00000007982	Protein Coding	0.537773	1218.59	1.12301e-18	3.95302e-21	0.328573	1218.59	7.62369e-08	7.89542e-09	0.433173
	Cnnm1	ENSRNOG00000016302	Protein Coding	-0.396115	1670.76	4.33933e-15	3.69324e-17	-0.468676	1670.76	2.44839e-21	2.10178e-23	-0.432396
	Slc25a18	ENSRNOG00000042731	Protein Coding	0.37258	692.196	9.97041e-05	1.05718e-05	0.491019	692.196	6.44957e-08	6.54994e-09	0.431799
	Slc9a9	ENSRNOG00000008554	Protein Coding	0.483149	153.052	1.77443e-12	2.83401e-14	0.379833	153.052	2.14604e-08	1.98551e-09	0.431491
	Atp1a1	ENSRNOG00000030019	Protein Coding	-0.287602	8914.78	1.34032e-06	8.40075e-08	-0.575241	8914.78	1.72806e-24	8.24126e-27	-0.431421
	Sipa1l2	ENSRNOG00000019791	Protein Coding	-0.255657	789.349	0.00472356	0.000895541	-0.605339	789.349	1.08045e-13	3.41165e-15	-0.430498
	Lppr5	ENSRNOG00000016878	Protein Coding	-0.341866	501.105	7.72755e-11	1.70108e-12	-0.518429	501.105	1.56705e-24	7.31607e-27	-0.430147
	Rassf8	ENSRNOG00000015986	Protein Coding	0.336263	124.649	2.69595e-05	2.42202e-06	0.516522	124.649	1.33013e-11	6.20998e-13	0.426393
	Elmod1	ENSRNOG00000009054	Protein Coding	-0.373277	3609.9	7.53005e-17	4.4704e-19	-0.473378	3609.9	3.88176e-27	1.0328e-29	-0.423328
	Plat	ENSRNOG00000019018	Protein Coding	0.283489	792.44	0.000380337	4.8776e-05	0.559944	792.44	3.96897e-14	1.16359e-15	0.421716
	Igsf1	ENSRNOG00000007600	Protein Coding	0.247433	1144.05	0.0433272	0.012681	0.59359	1144.05	2.45349e-08	2.28968e-09	0.420511
	Tbc1d16	ENSRNOG00000049758	Protein Coding	-0.27103	409.24	0.00153663	0.000242515	-0.569314	409.24	3.2174e-13	1.09831e-14	-0.420172
	Cd97	ENSRNOG00000004489	Protein Coding	0.26587	129.337	0.0204279	0.00509357	0.573655	129.337	2.01945e-08	1.85217e-09	0.419762
	Akap13	ENSRNOG00000010964	Protein Coding	0.500503	1038.55	1.41522e-12	2.19338e-14	0.338436	1038.55	1.67499e-06	2.35104e-07	0.41947
	Lcat	ENSRNOG00000019573	Protein Coding	0.330306	201.041	0.00415489	0.000771647	0.506946	201.041	1.8255e-06	2.59254e-07	0.418626
	Vstm2l	ENSRNOG00000034031	Protein Coding	-0.459866	706.629	3.67061e-16	2.54555e-18	-0.377136	706.629	1.76855e-11	8.51423e-13	-0.418501
	Abca7	ENSRNOG00000012939	Protein Coding	0.492508	774.498	2.20701e-11	4.40613e-13	0.342959	774.498	2.99111e-06	4.47315e-07	0.417734
	Pwwp2b	ENSRNOG00000036649	Protein Coding	-0.314553	462.965	9.55393e-05	1.0079e-05	-0.517947	462.965	7.44984e-12	3.30231e-13	-0.41625
	Tmeff1	ENSRNOG00000008034	Protein Coding	-0.55466	1036.56	4.756e-17	2.67359e-19	-0.277682	1036.56	3.69022e-05	7.12293e-06	-0.416171
	Smo	ENSRNOG00000008332	Protein Coding	-0.236552	203.745	0.0243647	0.00629299	-0.595304	203.745	9.04397e-11	5.08872e-12	-0.415928
	Adcy2	ENSRNOG00000032150	Protein Coding	-0.575612	1934.76	1.27561e-13	1.62183e-15	-0.256018	1934.76	0.00140755	0.000397958	-0.415815
	Spry2	ENSRNOG00000010058	Protein Coding	-0.349025	846.594	3.30825e-10	8.18632e-12	-0.48219	846.594	2.71956e-19	3.29023e-21	-0.415608
	Srgap1	ENSRNOG00000004603	Protein Coding	0.305787	159.284	5.14417e-05	5.02631e-06	0.52525	159.284	2.10683e-13	6.99103e-15	0.415518
	Ctnnbip1	ENSRNOG00000016313	Protein Coding	0.441825	440.101	9.2454e-18	4.17728e-20	0.388177	440.101	2.37049e-14	6.69974e-16	0.415001
	Kcnd2	ENSRNOG00000029610	Protein Coding	-0.429721	820.97	9.27199e-08	4.22827e-09	-0.40024	820.97	3.68094e-07	4.47736e-08	-0.41498
	Kcna4	ENSRNOG00000004918	Protein Coding	-0.274819	372.851	0.00149561	0.000234469	-0.5516	372.851	3.29683e-12	1.35382e-13	-0.41321
	Cntnap4	ENSRNOG00000011231	Protein Coding	0.233779	306.977	0.0200344	0.00497335	0.59253	306.977	2.63727e-11	1.32001e-12	0.413155
	Cdc42ep3	ENSRNOG00000032136	Protein Coding	-0.410731	129.323	1.40222e-08	5.17895e-10	-0.414515	129.323	4.54902e-09	3.62186e-10	-0.412623
	Nes	ENSRNOG00000018681	Protein Coding	0.350238	21.6947	0.00949121	0.00203996	0.474119	21.6947	0.000153068	3.41252e-05	0.412178
	Jph4	ENSRNOG00000025589	Protein Coding	-0.424495	3513.12	4.26102e-12	7.20841e-14	-0.395825	3513.12	5.58437e-11	2.99403e-12	-0.41016
	Prmt8	ENSRNOG00000005140	Protein Coding	-0.37726	489.947	2.24719e-12	3.6245e-14	-0.44032	489.947	5.1875e-17	9.01042e-19	-0.40879
	Gse1	ENSRNOG00000017489	Protein Coding	-0.226735	794.338	0.0053824	0.00104516	-0.590657	794.338	5.65364e-16	1.18352e-17	-0.408696
	Plekha5	ENSRNOG00000008747	Protein Coding	-0.486326	1033.63	9.1783e-10	2.51711e-11	-0.330492	1033.63	3.08124e-05	5.85158e-06	-0.408409
	Trim62	ENSRNOG00000049496	Protein Coding	0.349175	41.42	0.000334519	4.20565e-05	0.465844	41.42	4.70408e-07	5.87774e-08	0.40751
	Slc4a7	ENSRNOG00000005957	Protein Coding	0.452261	394.032	7.78468e-09	2.69932e-10	0.359678	394.032	3.30703e-06	4.99043e-07	0.405969
	Vps13c	ENSRNOG00000030213	Protein Coding	-0.360311	3049.43	1.89211e-05	1.63126e-06	-0.4502	3049.43	2.24546e-08	2.08539e-09	-0.405256
	Dgkg	ENSRNOG00000001796	Protein Coding	0.532523	2535.76	3.15155e-07	1.67396e-08	0.277335	2535.76	0.00926972	0.00328908	0.404929
	Spsb4	ENSRNOG00000012862	Protein Coding	0.378654	52.2891	4.66281e-08	1.98428e-09	0.429924	52.2891	2.00627e-10	1.21464e-11	0.404289
	Syn3	ENSRNOG00000026866	Protein Coding	-0.399465	120.063	9.65382e-05	1.02006e-05	-0.405873	120.063	3.79355e-05	7.35476e-06	-0.402669
	Kcnj3	ENSRNOG00000005369	Protein Coding	-0.308451	1339.71	5.09289e-06	3.74595e-07	-0.496683	1339.71	1.01604e-14	2.65742e-16	-0.402567
	Oprl1	ENSRNOG00000016768	Protein Coding	0.469997	453.466	1.31263e-15	1.00685e-17	0.330327	453.466	1.724e-08	1.55696e-09	0.400162
	Lrrtm3	ENSRNOG00000026466	Protein Coding	-0.336311	386.226	0.00159509	0.000253585	-0.4638	386.226	2.97907e-06	4.45215e-07	-0.400056
	Pvrl1	ENSRNOG00000006403	Protein Coding	0.571445	365.025	5.41507e-12	9.47368e-14	0.227454	365.025	0.00840151	0.00293336	0.399449
	Gpsm1	ENSRNOG00000018666	Protein Coding	0.288936	620.241	0.000253577	3.07196e-05	0.509481	620.241	5.14681e-12	2.1936e-13	0.399209
	AABR06090303.1	ENSRNOG00000017974	Pseudogene	-0.274312	1629.35	2.35245e-05	2.08376e-06	-0.523973	1629.35	7.59225e-18	1.1739e-19	-0.399142
	Hace1	ENSRNOG00000000327	Protein Coding	-0.323975	885.437	1.21835e-09	3.4629e-11	-0.472557	885.437	3.56549e-20	3.8125e-22	-0.398266
	Bean1	ENSRNOG00000013301	Protein Coding	0.415715	24.0381	0.000425992	5.55934e-05	0.380488	24.0381	0.000821891	0.000218222	0.398101
	Ptprg	ENSRNOG00000009419	Protein Coding	0.483225	1426.89	5.69705e-15	4.99846e-17	0.311313	1426.89	5.09303e-07	6.39953e-08	0.397269
	Coro2a	ENSRNOG00000008901	Protein Coding	0.567409	113.501	2.5878e-11	5.22073e-13	0.225421	113.501	0.0104114	0.00376891	0.396415
	AABR06054457.1	ENSRNOG00000039200	Protein Coding	0.253286	48.8775	0.009265	0.00198063	0.539007	48.8775	1.36894e-09	9.73788e-11	0.396146
	Tmem178b	ENSRNOG00000048024	Protein Coding	0.450115	67.8412	6.16217e-06	4.63279e-07	0.339006	67.8412	0.000544062	0.000138555	0.39456
	Kif17	ENSRNOG00000014970	Protein Coding	-0.250927	284.452	0.000313864	3.8965e-05	-0.538003	284.452	4.51909e-17	7.78137e-19	-0.394465
	Cacna1h	ENSRNOG00000033893	Protein Coding	-0.36356	2263.49	6.69968e-06	5.09322e-07	-0.424777	2263.49	4.46901e-08	4.386e-09	-0.394168
	Sall2	ENSRNOG00000013287	Protein Coding	-0.394079	791.761	1.37662e-15	1.06316e-17	-0.392204	791.761	7.20833e-16	1.5343e-17	-0.393141
	Hoga1	ENSRNOG00000029501	Protein Coding	-0.366271	73.531	2.18098e-06	1.44833e-07	-0.418623	73.531	1.87805e-08	1.70552e-09	-0.392447
	Cacna2d1	ENSRNOG00000033531	Protein Coding	-0.292211	1577.35	0.000177496	2.04408e-05	-0.491472	1577.35	1.59527e-11	7.59197e-13	-0.391841
	Tonsl	ENSRNOG00000014703	Protein Coding	0.435487	52.5846	8.67662e-08	3.9203e-09	0.34729	52.5846	1.3379e-05	2.33473e-06	0.391388
	Rhov	ENSRNOG00000013380	Protein Coding	0.307442	137.617	0.000854756	0.000123898	0.474941	137.617	3.66415e-08	3.53906e-09	0.391192
	Gins2	ENSRNOG00000017575	Protein Coding	-0.231707	691.066	0.0016071	0.000255832	-0.549566	691.066	1.85267e-16	3.60862e-18	-0.390637
	Sema4g	ENSRNOG00000014650	Protein Coding	0.261918	328.002	0.000161769	1.83832e-05	0.517528	328.002	1.63371e-15	3.6824e-17	0.389723
	Prkd2	ENSRNOG00000016434	Protein Coding	-0.26921	286.159	0.00484901	0.000925016	-0.509772	286.159	4.1368e-09	3.26043e-10	-0.389491
	Kcnn3	ENSRNOG00000020706	Protein Coding	0.441488	123.02	3.88563e-05	3.63372e-06	0.336929	123.02	0.00141293	0.000399764	0.389209
	Dtx4	ENSRNOG00000021086	Protein Coding	0.498317	156.231	2.58713e-20	5.70869e-23	0.279561	156.231	1.88485e-07	2.14317e-08	0.388939
	Zfp853	ENSRNOG00000030579	Protein Coding	-0.328117	107.364	1.80142e-05	1.54173e-06	-0.449257	107.364	5.95871e-10	3.94854e-11	-0.388687
	Dlg3	ENSRNOG00000002767	Protein Coding	-0.268783	2293.2	2.30939e-07	1.17811e-08	-0.504982	2293.2	1.66925e-24	7.877e-27	-0.386882
	Cldn12	ENSRNOG00000039862	Protein Coding	-0.396425	573.808	7.63083e-15	7.05594e-17	-0.375237	573.808	9.28612e-14	2.88344e-15	-0.385831
	Etv4	ENSRNOG00000020792	Protein Coding	0.319196	152.713	1.72447e-05	1.46861e-06	0.451618	152.713	1.96551e-10	1.18404e-11	0.385407
	Brinp3	ENSRNOG00000002811	Protein Coding	-0.334068	250.005	0.00149132	0.000233562	-0.435164	250.005	9.56939e-06	1.61315e-06	-0.384616
	Tp53i11	ENSRNOG00000008738	Protein Coding	-0.375325	1131.22	8.91127e-05	9.30266e-06	-0.393418	1131.22	1.86563e-05	3.3763e-06	-0.384372
	2016-03-04	ENSRNOG00000016472	Protein Coding	-0.408632	122.889	6.26885e-10	1.64346e-11	-0.357976	122.889	4.07796e-08	3.95922e-09	-0.383304
	Prickle1	ENSRNOG00000022772	Protein Coding	-0.198031	1485.36	0.00046168	6.10027e-05	-0.566146	1485.36	6.92094e-28	1.59821e-30	-0.382088
	Peak1	ENSRNOG00000042519	Protein Coding	0.552176	616.14	1.13018e-13	1.4013e-15	0.211869	616.14	0.00633282	0.00212878	0.382022
	Arid5b	ENSRNOG00000000635	Processed Transcript	-0.377093	329.924	2.11146e-06	1.39995e-07	-0.383885	329.924	6.4759e-07	8.3387e-08	-0.380489
	Cbfa2t3	ENSRNOG00000014723	Protein Coding	-0.436911	420.015	0.000104207	1.11576e-05	-0.322714	420.015	0.00374118	0.00118114	-0.379812
	Lpin2	ENSRNOG00000014876	Protein Coding	-0.326154	1513.76	4.97715e-12	8.57679e-14	-0.431678	1513.76	5.31392e-21	5.01515e-23	-0.378916
	Capn5	ENSRNOG00000014251	Protein Coding	0.560772	894.059	2.06365e-19	5.85465e-22	0.193999	894.059	0.00273687	0.000833977	0.377386
	AABR06026186.1	ENSRNOG00000021239	Pseudogene	0.357452	20.3518	0.000681377	9.55087e-05	0.395439	20.3518	8.12449e-05	1.70527e-05	0.376445
	Ahr	ENSRNOG00000004342	Protein Coding	0.296138	112.767	2.12344e-05	1.85748e-06	0.456471	112.767	6.99193e-12	3.06774e-13	0.376305
	Fgfr2	ENSRNOG00000016374	Protein Coding	0.202929	1854.84	0.0145908	0.00339281	0.547557	1854.84	9.16078e-14	2.83745e-15	0.375243
	Pcdhga3	ENSRNOG00000039461	Protein Coding	-0.313613	106.955	0.00494874	0.00095028	-0.436275	106.955	2.23519e-05	4.09898e-06	-0.374944
	Pnpla3	ENSRNOG00000022268	Protein Coding	0.521313	51.0626	3.45547e-11	7.18907e-13	0.227785	51.0626	0.00425892	0.00136491	0.374549
	Mroh8	ENSRNOG00000007341	Protein Coding	-0.403705	105.233	2.90339e-10	7.154e-12	-0.344746	105.233	5.37756e-08	5.38565e-09	-0.374225
	LOC102550124	ENSRNOG00000048152	Protein Coding	0.364556	13.463	0.0105209	0.00230052	0.381538	13.463	0.0044783	0.00144421	0.373047
	Slc12a3	ENSRNOG00000018607	Protein Coding	0.350788	29.9034	0.00562925	0.00110284	0.395163	29.9034	0.000912358	0.000246089	0.372975
	Lypd6	ENSRNOG00000038980	Protein Coding	0.321152	65.5095	8.56082e-05	8.88285e-06	0.422603	65.5095	6.18664e-08	6.25496e-09	0.371877
	RGD1559864	ENSRNOG00000000129	Protein Coding	-0.378375	2249.4	4.24572e-06	3.04857e-07	-0.364543	2249.4	5.11574e-06	8.09736e-07	-0.371459
	Mturn	ENSRNOG00000010205	Protein Coding	0.388698	744.881	2.26102e-09	6.81845e-11	0.354211	744.881	2.88807e-08	2.73584e-09	0.371454
	Ephx4	ENSRNOG00000023389	Protein Coding	-0.314031	301.484	0.0101013	0.00219444	-0.428798	301.484	0.000130644	2.86406e-05	-0.371414
	Rcc2	ENSRNOG00000006327	Protein Coding	-0.349417	569.664	3.007e-14	3.23859e-16	-0.391023	569.664	4.17291e-18	6.17976e-20	-0.37022
	Rhobtb2	ENSRNOG00000017373	Protein Coding	-0.310902	755.37	4.98483e-07	2.81009e-08	-0.428896	755.37	4.9809e-13	1.76282e-14	-0.369899
	Plxna1	ENSRNOG00000017003	Protein Coding	0.403536	1458.69	5.03409e-07	2.84843e-08	0.333468	1458.69	2.42792e-05	4.48653e-06	0.368502
	Extl1	ENSRNOG00000016776	Protein Coding	-0.459874	762.379	1.76215e-12	2.78663e-14	-0.276839	762.379	2.57622e-05	4.7955e-06	-0.368357
	Cx3cl1	ENSRNOG00000016326	Protein Coding	-0.408083	5634.59	4.37016e-18	1.74494e-20	-0.328145	5634.59	2.20394e-12	8.76265e-14	-0.368114
	Rbms3	ENSRNOG00000025881	Protein Coding	0.278554	29.902	0.00850689	0.00178916	0.456143	29.902	3.0076e-06	4.50234e-07	0.367348
	Ampd2	ENSRNOG00000019240	Protein Coding	-0.275179	1588.67	4.73825e-08	2.01887e-09	-0.459368	1588.67	1.48432e-21	1.24439e-23	-0.367273
	Zfp286a	ENSRNOG00000003218	Protein Coding	-0.386954	170.486	1.28508e-13	1.64062e-15	-0.347535	170.486	1.94007e-11	9.39845e-13	-0.367244
	Wrn	ENSRNOG00000015440	Protein Coding	0.259132	189.378	0.00282894	0.000492843	0.475219	189.378	2.66814e-09	2.00914e-10	0.367176
	Grm6	ENSRNOG00000000233	Protein Coding	0.306092	88.9015	0.00115381	0.000174459	0.427178	88.9015	1.33471e-06	1.83791e-07	0.366635
	Adamts3	ENSRNOG00000027463	Protein Coding	0.458603	453.818	0.000111563	1.20976e-05	0.273083	453.818	0.02282	0.00912341	0.365843
	Atp2b1	ENSRNOG00000004026	Protein Coding	-0.485413	6686.03	1.10836e-11	2.05555e-13	-0.245455	6686.03	0.000775262	0.000204401	-0.365434
	Cplx1	ENSRNOG00000000060	Protein Coding	0.344689	7417.36	6.11608e-09	2.0629e-10	0.384906	7417.36	2.54779e-11	1.2675e-12	0.364798
	Klf16	ENSRNOG00000033694	Protein Coding	-0.335503	1025.14	2.12109e-09	6.33024e-11	-0.393924	1025.14	4.66174e-13	1.63816e-14	-0.364713
	Casc1	ENSRNOG00000027630	Protein Coding	0.24279	178.699	0.00216711	0.000360806	0.485877	178.699	2.63848e-11	1.32321e-12	0.364333
	Fam149a	ENSRNOG00000021693	Protein Coding	0.187028	126.357	0.0446877	0.0131734	0.53764	126.357	3.44405e-11	1.76006e-12	0.362334
	Abhd17c	ENSRNOG00000012683	Protein Coding	-0.314038	478.159	2.32149e-08	9.1801e-10	-0.409701	478.159	4.26801e-14	1.26017e-15	-0.36187
	Relb	ENSRNOG00000033235	Protein Coding	0.243664	47.4716	0.00706413	0.00144036	0.477343	47.4716	9.584e-09	8.14543e-10	0.360503
	Hist1h4b	ENSRNOG00000045840	Protein Coding	0.351205	24.0349	0.000900732	0.00013113	0.368632	24.0349	0.000262401	6.13717e-05	0.359919
	AABR06005188.1	ENSRNOG00000047154	Protein Coding	0.281411	193.629	4.27289e-05	4.04929e-06	0.437127	193.629	2.14195e-11	1.05377e-12	0.359269
	Nbea	ENSRNOG00000014747	Protein Coding	-0.201005	2648.99	0.0076785	0.00158589	-0.51656	2648.99	1.69975e-14	4.60775e-16	-0.358783
	Prdm5	ENSRNOG00000023679	Protein Coding	-0.347625	66.474	2.41619e-08	9.59671e-10	-0.369542	66.474	1.07108e-09	7.45236e-11	-0.358584
	Sh2d5	ENSRNOG00000014909	Protein Coding	-0.32482	615.005	2.00094e-07	1.00394e-08	-0.391818	615.005	8.37259e-11	4.66125e-12	-0.358319
	Gnai1	ENSRNOG00000005210	Protein Coding	0.27763	1816.79	3.52011e-06	2.4655e-07	0.436299	1816.79	1.93888e-14	5.35332e-16	0.356965
	Galnt18	ENSRNOG00000017021	Protein Coding	-0.463884	691.312	8.37308e-14	1.01177e-15	-0.249048	691.312	8.12449e-05	1.70565e-05	-0.356466
	Aspm	ENSRNOG00000012318	Protein Coding	0.344285	46.0789	3.15643e-05	2.88215e-06	0.366647	46.0789	4.25232e-06	6.58981e-07	0.355466
	Bag2	ENSRNOG00000012709	Protein Coding	-0.224462	150.427	0.000582151	8.00711e-05	-0.486169	150.427	3.19923e-16	6.44022e-18	-0.355315
	Rapgef5	ENSRNOG00000005271	Protein Coding	-0.415483	2631.39	8.38476e-13	1.24225e-14	-0.29408	2631.39	3.96607e-07	4.86003e-08	-0.354782
	Zbtb2	ENSRNOG00000019544	Protein Coding	-0.279544	163.027	9.15057e-07	5.53823e-08	-0.429749	163.027	1.90141e-15	4.36217e-17	-0.354646
	Lipa	ENSRNOG00000019077	Protein Coding	0.377218	736.96	6.94719e-10	1.84319e-11	0.329712	736.96	4.35738e-08	4.25895e-09	0.353465
	Rph3a	ENSRNOG00000001368	Protein Coding	-0.332738	2870.24	0.000137131	1.52592e-05	-0.372674	2870.24	7.69039e-06	1.27169e-06	-0.352706
	Bai2	ENSRNOG00000014375	Protein Coding	-0.25703	9110.66	1.85743e-05	1.59356e-06	-0.448268	9110.66	2.44851e-15	5.71566e-17	-0.352649
	Nell1	ENSRNOG00000015675	Protein Coding	0.283236	1139.13	0.00184512	0.000300314	0.422044	1139.13	5.72004e-07	7.28214e-08	0.35264
	Trim14	ENSRNOG00000008922	Protein Coding	0.417265	16.3333	6.25355e-05	6.2585e-06	0.287714	16.3333	0.00479223	0.00155772	0.35249
	Slc39a8	ENSRNOG00000012508	Protein Coding	-0.405099	53.3903	1.95094e-05	1.69326e-06	-0.297299	53.3903	0.0016464	0.00047301	-0.351199
	Tmtc1	ENSRNOG00000001854	Protein Coding	-0.338065	168.751	0.00800528	0.00166423	-0.363885	168.751	0.00237164	0.000712087	-0.350975
	Sh3bp5	ENSRNOG00000019475	Protein Coding	-0.173867	1194.73	0.00941515	0.00201916	-0.526758	1194.73	5.62345e-19	7.22692e-21	-0.350312
	Cacna1i	ENSRNOG00000029914	Protein Coding	0.351396	1288.67	2.5409e-07	1.3149e-08	0.349098	1288.67	1.47907e-07	1.63648e-08	0.350247
	Cnr1	ENSRNOG00000008223	Protein Coding	0.364471	4627.3	9.39877e-06	7.39201e-07	0.33543	4627.3	2.77276e-05	5.20517e-06	0.34995
	Mfsd4	ENSRNOG00000024657	Protein Coding	-0.329007	444.849	2.0259e-07	1.01753e-08	-0.370638	444.849	1.50838e-09	1.08283e-10	-0.349823
	LOC100911216	ENSRNOG00000011107	Protein Coding	0.449163	37.5887	0.000205743	2.42127e-05	0.248521	37.5887	0.0423203	0.0185343	0.348842
	Ift122	ENSRNOG00000010952	Protein Coding	-0.296128	523.469	4.28733e-07	2.37184e-08	-0.399563	523.469	1.20544e-12	4.65353e-14	-0.347845
	Zfp609	ENSRNOG00000015977	Protein Coding	-0.150462	1170.14	0.0326541	0.00897412	-0.540703	1170.14	4.09816e-19	5.04041e-21	-0.345583
	Gpr26	ENSRNOG00000047057	Protein Coding	0.489096	190.713	3.07109e-08	1.26012e-09	0.201549	190.713	0.0288243	0.0119334	0.345322
	Agfg2	ENSRNOG00000001404	Protein Coding	-0.231321	986.087	1.38686e-05	1.15122e-06	-0.456904	986.087	5.73879e-20	6.25159e-22	-0.344113
	Lats2	ENSRNOG00000010544	Protein Coding	0.362183	996.651	0.000142664	1.59423e-05	0.322729	996.651	0.000479598	0.000120333	0.342456
	Nefh	ENSRNOG00000008716	Protein Coding	0.398824	2051.16	3.22811e-07	1.72141e-08	0.281033	2051.16	0.000298025	7.0781e-05	0.339929
	Slc26a8	ENSRNOG00000000512	Protein Coding	-0.255426	245.495	0.000430633	5.63935e-05	-0.423598	245.495	3.31082e-10	2.09918e-11	-0.339512
	Iqsec3	ENSRNOG00000014083	Protein Coding	0.339383	4893.09	1.69059e-11	3.25079e-13	0.339393	4893.09	7.35291e-12	3.25196e-13	0.339388
	Zfand2b	ENSRNOG00000018639	Protein Coding	-0.299334	362.672	1.68096e-08	6.39391e-10	-0.377259	362.672	1.8687e-13	6.14353e-15	-0.338297
	Lrrk2	ENSRNOG00000004048	Protein Coding	-0.30055	666.864	4.97461e-05	4.82198e-06	-0.374101	666.864	1.15276e-07	1.24413e-08	-0.337325
	Ppm1j	ENSRNOG00000012481	Protein Coding	0.37433	32.4021	0.000695435	9.7735e-05	0.298668	32.4021	0.00544861	0.00179924	0.336499
	Srd5a1	ENSRNOG00000017601	Protein Coding	0.263744	321.955	0.00050219	6.73844e-05	0.408935	321.955	8.41945e-09	7.09229e-10	0.33634
	Bbc3	ENSRNOG00000048217	Protein Coding	-0.269055	55.505	0.00306483	0.000542633	-0.402347	55.505	1.40335e-06	1.93736e-07	-0.335701
	Ctnna2	ENSRNOG00000006003	Protein Coding	-0.293034	1183.89	1.32521e-11	2.48555e-13	-0.378259	1183.89	2.67538e-19	3.20992e-21	-0.335647
	Tmem144	ENSRNOG00000010081	Protein Coding	-0.301804	210.343	0.000624151	8.65036e-05	-0.369172	210.343	9.18641e-06	1.54214e-06	-0.335488
	Sema3e	ENSRNOG00000006631	Protein Coding	0.273432	520.618	0.00174129	0.000280853	0.396416	520.618	1.06245e-06	1.43473e-07	0.334924
	Elk1	ENSRNOG00000010171	Protein Coding	-0.216522	657.092	0.000188285	2.18515e-05	-0.453063	657.092	3.12675e-17	5.30543e-19	-0.334792
	Iqsec2	ENSRNOG00000003466	Processed Transcript	-0.340363	2450.45	4.68223e-09	1.53008e-10	-0.329009	2450.45	7.27708e-09	6.0825e-10	-0.334686
	Ism1	ENSRNOG00000042546	Protein Coding	0.351555	42.1594	0.00791645	0.0016441	0.315311	42.1594	0.0127451	0.00471543	0.333433
	Cpeb2	ENSRNOG00000005043	Protein Coding	0.263826	394.452	1.9256e-05	1.66317e-06	0.402926	394.452	6.80728e-12	2.97648e-13	0.333376
	Cend1	ENSRNOG00000018448	Protein Coding	0.345461	190.623	2.60595e-07	1.35678e-08	0.320149	190.623	1.04062e-06	1.40213e-07	0.332805
	Vps37b	ENSRNOG00000001086	Protein Coding	-0.364705	463.428	1.56511e-16	9.86726e-19	-0.2984	463.428	1.16217e-11	5.34995e-13	-0.331552
	Comtd1	ENSRNOG00000013968	Protein Coding	0.288501	295.439	4.58089e-07	2.5559e-08	0.374252	295.439	1.24756e-11	5.79315e-13	0.331376
	Raver2	ENSRNOG00000023812	Protein Coding	0.327919	586.661	0.00124295	0.000189505	0.331371	586.661	0.000629042	0.000162218	0.329645
	Gap43	ENSRNOG00000001528	Protein Coding	0.325385	2261.41	0.000104583	1.12089e-05	0.332488	2261.41	3.71843e-05	7.18486e-06	0.328936
	Lrrc4	ENSRNOG00000008098	Protein Coding	-0.249499	838.495	9.45739e-06	7.44806e-07	-0.407405	838.495	2.0897e-14	5.8432e-16	-0.328452
	Igfbp5	ENSRNOG00000017206	Protein Coding	0.344852	1457.73	0.000526925	7.13676e-05	0.311846	1457.73	0.00118618	0.000328578	0.328349
	Synpo	ENSRNOG00000019181	Protein Coding	-0.23078	1446.7	0.000314534	3.90978e-05	-0.425744	1446.7	8.42682e-13	3.12198e-14	-0.328262
	Edc3	ENSRNOG00000019579	Protein Coding	-0.190225	183.255	0.000177379	2.0418e-05	-0.46619	183.255	6.54536e-24	3.51583e-26	-0.328207
	Rnf2	ENSRNOG00000002454	Protein Coding	-0.385243	565.889	9.08889e-13	1.35612e-14	-0.268182	565.889	6.76958e-07	8.75423e-08	-0.326712
	Bhlhe41	ENSRNOG00000048961	Protein Coding	-0.411235	389.354	2.49527e-15	2.03198e-17	-0.241671	389.354	4.2919e-06	6.65331e-07	-0.326453
	Gng3	ENSRNOG00000019570	Protein Coding	0.262812	1606.75	0.000451178	5.94254e-05	0.389608	1606.75	2.8441e-08	2.69133e-09	0.32621
	Glcci1	ENSRNOG00000008524	Protein Coding	-0.235331	404.223	1.90874e-06	1.24548e-07	-0.416199	404.223	4.77297e-19	6.07674e-21	-0.325765
	Tut1	ENSRNOG00000020047	Protein Coding	-0.233303	402.747	0.000107346	1.15671e-05	-0.41821	402.747	1.01021e-13	3.15437e-15	-0.325757
	Kcnip4	ENSRNOG00000032350	Protein Coding	-0.34741	341.695	7.24772e-08	3.23817e-09	-0.300965	341.695	2.0957e-06	3.01122e-07	-0.324187
	Psd3	ENSRNOG00000013884	Protein Coding	0.325896	1229.4	1.54723e-06	9.86017e-08	0.319548	1229.4	1.26956e-06	1.73927e-07	0.322722
	Nefm	ENSRNOG00000013916	Protein Coding	0.441621	3321.54	1.00711e-09	2.79625e-11	0.201397	3321.54	0.00701805	0.00239044	0.321509
	Mtss1	ENSRNOG00000009001	Protein Coding	0.356989	918.91	1.76856e-12	2.81535e-14	0.285562	918.91	1.2943e-08	1.13901e-09	0.321276
	Aagab	ENSRNOG00000008424	Protein Coding	-0.242398	450.389	1.83143e-07	9.08305e-09	-0.398943	450.389	1.93619e-19	2.26472e-21	-0.320671
	Brpf1	ENSRNOG00000008142	Protein Coding	-0.232117	683.31	2.60595e-07	1.35595e-08	-0.409138	683.31	1.23795e-21	1.03163e-23	-0.320628
	Tnik	ENSRNOG00000012422	Protein Coding	-0.22967	1479.27	0.00039573	5.10827e-05	-0.409163	1479.27	1.12509e-11	5.151e-13	-0.319416
	Ptk2	ENSRNOG00000007916	Protein Coding	-0.30073	1705.34	7.90011e-12	1.43193e-13	-0.337928	1705.34	3.95836e-15	9.63758e-17	-0.319329
	Spg21	ENSRNOG00000015019	Protein Coding	-0.321334	546.116	2.26027e-18	8.46807e-21	-0.317293	546.116	1.91316e-18	2.66037e-20	-0.319314
	Sun1	ENSRNOG00000001299	Protein Coding	-0.300213	925.142	1.7972e-11	3.46523e-13	-0.338282	925.142	9.30015e-15	2.40441e-16	-0.319247
	Nfx1	ENSRNOG00000009015	Protein Coding	-0.177512	898.069	9.80402e-05	1.03788e-05	-0.460704	898.069	6.8506e-28	1.54758e-30	-0.319108
	Zbtb46	ENSRNOG00000014592	Protein Coding	0.326126	85.2602	1.47471e-05	1.23499e-06	0.311422	85.2602	1.98277e-05	3.60323e-06	0.318774
	Aspdh	ENSRNOG00000019424	Protein Coding	0.31346	59.2903	4.43234e-05	4.2195e-06	0.321062	59.2903	1.42536e-05	2.5044e-06	0.317261
	Nphp3	ENSRNOG00000048978	Protein Coding	0.271099	62.5763	0.000113812	1.23654e-05	0.362978	62.5763	6.25086e-08	6.32304e-09	0.317038
	Lynx1	ENSRNOG00000006086	Protein Coding	0.36929	658.575	1.40617e-12	2.1572e-14	0.264736	658.575	3.42717e-07	4.13429e-08	0.317013
	Rprml	ENSRNOG00000028436	Protein Coding	-0.398298	618.508	1.32697e-09	3.79253e-11	-0.235616	618.508	0.000384341	9.40978e-05	-0.316957
	Cap2	ENSRNOG00000043350	Protein Coding	-0.337801	1838.1	5.38804e-07	3.091e-08	-0.292323	1838.1	9.86335e-06	1.66766e-06	-0.315062
	Nrbp2	ENSRNOG00000029535	Protein Coding	0.206392	4193.5	0.00836174	0.00175283	0.422575	4193.5	2.05309e-09	1.50374e-10	0.314484
	Abr	ENSRNOG00000022216	Protein Coding	-0.173333	9357.88	0.000139454	1.55544e-05	-0.455227	9357.88	2.89867e-27	7.27577e-30	-0.31428
	Shisa7	ENSRNOG00000016877	Protein Coding	-0.361871	3165.62	4.59851e-10	1.17415e-11	-0.26635	3165.62	3.90038e-06	5.98959e-07	-0.314111
	Nckap5	ENSRNOG00000021553	Protein Coding	-0.320941	79.3353	8.71424e-05	9.06494e-06	-0.306546	79.3353	0.000106209	2.2836e-05	-0.313744
	Traf3ip1	ENSRNOG00000024468	Protein Coding	0.297092	179.011	1.1509e-06	7.14099e-08	0.329339	179.011	2.64234e-08	2.48197e-09	0.313215
	Aatk	ENSRNOG00000004392	Protein Coding	0.18788	4355.35	0.0158645	0.0037565	0.435893	4355.35	2.88796e-10	1.80306e-11	0.311886
	Adcy3	ENSRNOG00000003999	Protein Coding	0.324294	1282.32	1.42262e-08	5.27672e-10	0.299139	1282.32	9.56756e-08	1.00863e-08	0.311717
	Itm2c	ENSRNOG00000017359	Protein Coding	0.383194	11787	7.16257e-12	1.29072e-13	0.23928	11787	2.04931e-05	3.7334e-06	0.311237
	Spice1	ENSRNOG00000039024	Protein Coding	-0.277634	246.436	1.17898e-07	5.53267e-09	-0.344795	246.436	8.9929e-12	4.02694e-13	-0.311215
	LOC100910839	ENSRNOG00000021507	Protein Coding	0.235265	395.105	0.000504358	6.77914e-05	0.386611	395.105	9.60977e-10	6.6043e-11	0.310938
	Nipal3	ENSRNOG00000037165	Protein Coding	0.274357	421.6	1.2505e-05	1.02555e-06	0.3461	421.6	8.8587e-09	7.47564e-10	0.310228
	AABR06002014.1	ENSRNOG00000046149	Protein Coding	-0.333964	3916.98	6.2588e-08	2.75224e-09	-0.281121	3916.98	3.66841e-06	5.6039e-07	-0.307543
	Smad1	ENSRNOG00000018483	Protein Coding	-0.251535	288.788	2.1118e-07	1.064e-08	-0.363004	288.788	4.80619e-15	1.1919e-16	-0.30727
	Tbc1d30	ENSRNOG00000023951	Protein Coding	-0.230991	351.17	0.00102258	0.000151554	-0.38307	351.17	3.89878e-09	3.06109e-10	-0.307031
	Specc1	ENSRNOG00000002903	Protein Coding	0.396408	716.947	1.47571e-13	1.89948e-15	0.214553	716.947	7.76728e-05	1.62559e-05	0.305481
	Grin2a	ENSRNOG00000033942	Protein Coding	-0.252745	1625.66	0.0492643	0.0148124	-0.357478	1625.66	0.00193677	0.000566738	-0.305112
	Scd1	ENSRNOG00000013552	Protein Coding	0.408318	604.492	3.02572e-09	9.42656e-11	0.197982	604.492	0.00505747	0.00165688	0.30315
	Ppp1r1b	ENSRNOG00000028404	Protein Coding	-0.382466	1177.86	2.30939e-07	1.17732e-08	-0.220354	1177.86	0.00329964	0.00102501	-0.30141
	Pop5	ENSRNOG00000001199	Protein Coding	-0.229196	330.061	0.000385282	4.94912e-05	-0.371326	330.061	6.55854e-10	4.39541e-11	-0.300261
	Diaph1	ENSRNOG00000019688	Protein Coding	-0.288254	641.395	6.39969e-10	1.68784e-11	-0.310055	641.395	9.84642e-12	4.45857e-13	-0.299154
	Usp6nl	ENSRNOG00000017644	Protein Coding	0.172126	525.882	0.0281729	0.00749541	0.425968	525.882	6.21699e-10	4.12906e-11	0.299047
	Syt12	ENSRNOG00000019306	Protein Coding	0.283644	486.481	1.13146e-05	9.1782e-07	0.313463	486.481	4.73245e-07	5.91794e-08	0.298553
	Rapgef4	ENSRNOG00000001516	Protein Coding	0.262788	3816.27	2.89934e-06	1.98022e-07	0.33415	3816.27	5.7263e-10	3.78591e-11	0.298469
	Dzip1l	ENSRNOG00000014746	Protein Coding	-0.370517	307.763	1.41587e-10	3.30276e-12	-0.225751	307.763	0.000109217	2.35321e-05	-0.298134
	Actr3	ENSRNOG00000003206	Protein Coding	-0.282465	3704.95	1.46376e-06	9.2744e-08	-0.313665	3704.95	3.1643e-08	3.02133e-09	-0.298065
	LOC688006	ENSRNOG00000037214	Protein Coding	-0.284933	138.001	0.000548871	7.47726e-05	-0.310738	138.001	7.4763e-05	1.55456e-05	-0.297835
	Zbtb34	ENSRNOG00000032700	Protein Coding	-0.314664	86.6465	4.42256e-05	4.20787e-06	-0.27964	86.6465	0.000197186	4.4842e-05	-0.297152
	Akap5	ENSRNOG00000006410	Protein Coding	-0.268721	704.004	9.46427e-06	7.45946e-07	-0.324387	704.004	2.44371e-08	2.27932e-09	-0.296554
	Sntg1	ENSRNOG00000007294	Protein Coding	0.304224	145.092	5.6649e-10	1.47322e-11	0.286385	145.092	2.6721e-09	2.01457e-10	0.295305
	RGD1304884	ENSRNOG00000017431	Protein Coding	0.400124	3152.39	2.91693e-18	1.13957e-20	0.190169	3152.39	4.67273e-05	9.2446e-06	0.295147
	Rev1	ENSRNOG00000018623	Protein Coding	-0.249636	715.275	2.5704e-07	1.33422e-08	-0.339557	715.275	3.00503e-13	1.01978e-14	-0.294596
	Gria3	ENSRNOG00000007682	Protein Coding	-0.384583	4035.5	2.03763e-14	2.08751e-16	-0.20442	4035.5	6.21303e-05	1.26756e-05	-0.294502
	Col5a3	ENSRNOG00000020525	Protein Coding	0.217136	505.795	0.0103358	0.00225243	0.371411	505.795	1.31795e-06	1.81218e-07	0.294274
	Snx30	ENSRNOG00000017132	Protein Coding	-0.253265	512.588	1.11888e-06	6.91292e-08	-0.334323	512.588	2.08129e-11	1.01779e-12	-0.293794
	Cables2	ENSRNOG00000036735	Protein Coding	0.303209	266.542	1.8841e-11	3.65258e-13	0.284	266.542	1.63592e-10	9.70714e-12	0.293604
	Traf3	ENSRNOG00000008145	Protein Coding	0.309635	900.345	2.30724e-07	1.17459e-08	0.277395	900.345	2.22099e-06	3.21664e-07	0.293515
	Stx6	ENSRNOG00000003402	Protein Coding	-0.266113	1838.66	7.78468e-09	2.69724e-10	-0.318808	1838.66	1.00211e-12	3.80319e-14	-0.292461
	Pgap1	ENSRNOG00000013388	Protein Coding	0.26679	328.73	1.64417e-05	1.39418e-06	0.31736	328.73	9.39314e-08	9.88826e-09	0.292075
	Ago1	ENSRNOG00000027320	Protein Coding	-0.157115	913.015	0.00620135	0.00123903	-0.426455	913.015	8.44608e-17	1.53064e-18	-0.291785
	Rnf31	ENSRNOG00000019438	Protein Coding	-0.18935	444.053	0.000314205	3.90239e-05	-0.392672	444.053	5.23136e-16	1.08724e-17	-0.291011
	Naa60	ENSRNOG00000007280	Protein Coding	-0.228154	1287.24	3.11655e-09	9.77502e-11	-0.351046	1287.24	2.42926e-21	2.07317e-23	-0.2896
	Zbed3	ENSRNOG00000028941	Protein Coding	-0.280723	134.67	1.43728e-06	9.08402e-08	-0.297749	134.67	1.30176e-07	1.42027e-08	-0.289236
	Phospho1	ENSRNOG00000005569	Protein Coding	0.338623	245.412	3.98491e-07	2.17941e-08	0.236424	245.412	0.000369471	8.98824e-05	0.287523
	Srgap2	ENSRNOG00000006733	Protein Coding	0.259157	887.493	2.62659e-10	6.41883e-12	0.314613	887.493	3.39186e-15	8.10504e-17	0.286885
	Shd	ENSRNOG00000049983	Protein Coding	0.312589	485.303	1.89177e-09	5.54591e-11	0.258848	485.303	4.46487e-07	5.54183e-08	0.285718
	Arpp21	ENSRNOG00000008919	Protein Coding	-0.279151	2299.95	0.00930162	0.00199041	-0.291603	2299.95	0.00391273	0.00123982	-0.285377
	Epb41l4b	ENSRNOG00000030163	Protein Coding	0.307725	192.227	0.0004375	5.744e-05	0.262025	192.227	0.0020627	0.000608661	0.284875
	Dennd2a	ENSRNOG00000026748	Protein Coding	0.32279	550.186	1.34475e-11	2.52927e-13	0.246321	550.186	1.97055e-07	2.25248e-08	0.284556
	Dpp6	ENSRNOG00000030547	Protein Coding	-0.276906	2782.76	3.28414e-08	1.36213e-09	-0.292044	2782.76	2.22791e-09	1.64633e-10	-0.284475
	Sec14l1	ENSRNOG00000002722	Protein Coding	-0.320238	2856.41	1.20542e-14	1.19694e-16	-0.24763	2856.41	2.08038e-09	1.52791e-10	-0.283934
	Apc	ENSRNOG00000020423	Protein Coding	0.355364	6530.43	1.43361e-11	2.71147e-13	0.21205	6530.43	6.31893e-05	1.29107e-05	0.283707
	Dbndd1	ENSRNOG00000026974	Protein Coding	0.276139	235.017	3.49394e-06	2.44139e-07	0.290829	235.017	4.47904e-07	5.56283e-08	0.283484
	Cyfip1	ENSRNOG00000011945	Protein Coding	0.326117	2058.57	9.01823e-15	8.5757e-17	0.23919	2058.57	1.16209e-08	1.01041e-09	0.282654
	Foxo3	ENSRNOG00000000299	Protein Coding	-0.229513	350.143	0.0016646	0.000267085	-0.335007	350.143	7.62512e-07	9.94905e-08	-0.28226
	Pdha1l1	ENSRNOG00000014745	Protein Coding	0.332926	127.61	1.51304e-08	5.65185e-10	0.230926	127.61	7.40531e-05	1.53794e-05	0.281926
	Rcan1	ENSRNOG00000001979	Protein Coding	-0.33735	718.042	2.67183e-16	1.79924e-18	-0.226476	718.042	4.36417e-08	4.26997e-09	-0.281913
	AABR06092040.3	ENSRNOG00000048110	Protein Coding	0.435058	305.048	2.86789e-13	3.88734e-15	0.128534	305.048	0.0440323	0.0193923	0.281796
	Ccdc136	ENSRNOG00000007100	Protein Coding	0.209357	965.09	0.000139329	1.55258e-05	0.354117	965.09	6.73769e-12	2.93928e-13	0.281737
	Snx1	ENSRNOG00000017029	Protein Coding	0.246492	437.564	1.49354e-09	4.29998e-11	0.315879	437.564	1.60397e-15	3.59926e-17	0.281186
	Myo1b	ENSRNOG00000015227	Protein Coding	0.366222	65.7609	0.000182173	2.10368e-05	0.195412	65.7609	0.0498712	0.0223519	0.280817
	Map4k3	ENSRNOG00000007172	Protein Coding	0.322714	1819.66	1.52822e-10	3.58892e-12	0.23875	1819.66	1.87487e-06	2.66548e-07	0.280732
	Gne	ENSRNOG00000014365	Protein Coding	0.27754	653.746	1.36623e-06	8.57032e-08	0.283456	653.746	3.74604e-07	4.56595e-08	0.280498
	Tubb2b	ENSRNOG00000017445	Protein Coding	0.344124	1639.33	1.43577e-07	6.93972e-09	0.216089	1639.33	0.00100551	0.000273839	0.280106
	Nf2	ENSRNOG00000007948	Protein Coding	-0.384707	2331.67	3.55298e-19	1.11999e-21	-0.175298	2331.67	6.54685e-05	1.34191e-05	-0.280003
	Csf1	ENSRNOG00000018659	Protein Coding	0.302475	287.134	2.43082e-05	2.1634e-06	0.256795	287.134	0.000245702	5.70945e-05	0.279635
	Panx1	ENSRNOG00000010060	Protein Coding	0.326461	244.831	1.21619e-10	2.81141e-12	0.230376	244.831	4.79571e-06	7.51136e-07	0.278419
	Adam22	ENSRNOG00000042478	Protein Coding	-0.217959	697.655	0.00645224	0.00129662	-0.338761	697.655	3.69773e-06	5.65082e-07	-0.27836
	Atp2b2	ENSRNOG00000030269	Protein Coding	-0.193651	6228.31	0.00237034	0.000400868	-0.361661	6228.31	5.74699e-10	3.80536e-11	-0.277656
	Syndig1	ENSRNOG00000031536	Protein Coding	-0.325281	493.087	2.14045e-07	1.08293e-08	-0.229503	493.087	0.000242136	5.61702e-05	-0.277392
	Slc25a27	ENSRNOG00000010592	Protein Coding	0.413341	640.242	1.02345e-20	2.04324e-23	0.140926	640.242	0.00213205	0.000631052	0.277133
	Itpk1	ENSRNOG00000008051	Protein Coding	0.276475	510.881	5.59441e-06	4.16749e-07	0.273945	510.881	3.50118e-06	5.33087e-07	0.27521
	Slc7a8	ENSRNOG00000014311	Protein Coding	0.325999	1077.77	2.32544e-07	1.18874e-08	0.221367	1077.77	0.000432307	0.000107209	0.273683
	Slc12a5	ENSRNOG00000018111	Protein Coding	-0.269624	4706.64	6.38839e-07	3.73557e-08	-0.27605	4706.64	1.57457e-07	1.76111e-08	-0.272837
	Ssx2ip	ENSRNOG00000015425	Protein Coding	-0.26443	972.653	6.3023e-05	6.31753e-06	-0.278474	972.653	1.15164e-05	1.98184e-06	-0.271452
	Cep41	ENSRNOG00000010950	Protein Coding	-0.237397	80.7956	0.000701345	9.86761e-05	-0.301713	80.7956	4.40264e-06	6.84707e-07	-0.269555
	Kat6b	ENSRNOG00000012850	Protein Coding	-0.179494	605.837	0.00668317	0.00134864	-0.359518	605.837	1.74302e-09	1.26352e-10	-0.269506
	AABR06044944.1	ENSRNOG00000005323	Protein Coding	-0.266233	647.275	1.89162e-06	1.23133e-07	-0.272246	647.275	5.08263e-07	6.38391e-08	-0.26924
	Hmgcs1	ENSRNOG00000016552	Protein Coding	0.356252	4104.69	1.6563e-16	1.07275e-18	0.180377	4104.69	3.97541e-05	7.75126e-06	0.268315
	Hdhd3	ENSRNOG00000015195	Protein Coding	0.303063	154.686	6.41806e-09	2.1715e-10	0.230215	154.686	7.79245e-06	1.28935e-06	0.266639
	Laptm4b	ENSRNOG00000006766	Protein Coding	0.300926	799.872	8.59813e-10	2.31735e-11	0.231954	799.872	1.77883e-06	2.51733e-07	0.26644
	Brinp1	ENSRNOG00000005561	Protein Coding	-0.200482	2108.08	0.00137465	0.000212978	-0.329128	2108.08	1.34548e-08	1.19013e-09	-0.264805
	Vamp1	ENSRNOG00000019219	Protein Coding	0.33793	4102.07	2.14464e-08	8.40548e-10	0.189819	4102.07	0.00193058	0.00056454	0.263874
	Fam199x	ENSRNOG00000049849	Protein Coding	0.288449	38.6348	0.0013212	0.000203518	0.238972	38.6348	0.00601977	0.00201143	0.263711
	Dock3	ENSRNOG00000014576	Protein Coding	-0.346925	1553.48	3.51806e-05	3.25486e-06	-0.179991	1553.48	0.0368425	0.0157949	-0.263458
	Casp3	ENSRNOG00000010475	Protein Coding	-0.250462	210.973	6.02941e-11	1.29876e-12	-0.276135	210.973	1.48082e-13	4.76509e-15	-0.263299
	Lcorl	ENSRNOG00000003787	Protein Coding	0.179485	49.5609	0.0374691	0.0106065	0.343422	49.5609	8.30648e-06	1.37983e-06	0.261454
	Acly	ENSRNOG00000016924	Protein Coding	0.322802	3579.2	2.54823e-19	7.36327e-22	0.199288	3579.2	3.07045e-08	2.92556e-09	0.261045
	Arhgap44	ENSRNOG00000003603	Protein Coding	-0.290605	2276.18	1.32814e-07	6.34971e-09	-0.230057	2276.18	2.34006e-05	4.30538e-06	-0.260331
	Gnptab	ENSRNOG00000005228	Protein Coding	0.324324	877.364	7.93883e-16	6.00605e-18	0.194796	877.364	1.46941e-06	2.03592e-07	0.25956
	Shank3	ENSRNOG00000032936	Protein Coding	-0.246344	3645.4	0.000911953	0.000133051	-0.271679	3645.4	0.000115878	2.51185e-05	-0.259011
	Slc6a1	ENSRNOG00000006527	Protein Coding	0.214931	6478.25	5.18053e-06	3.81858e-07	0.302782	6478.25	1.77744e-11	8.56595e-13	0.258857
	Mbtd1	ENSRNOG00000049988	Protein Coding	-0.141698	166.209	0.0375614	0.0106484	-0.374963	166.209	1.5987e-10	9.45417e-12	-0.25833
	Nomo1	ENSRNOG00000021118	Protein Coding	0.215644	1936.98	1.03593e-09	2.89543e-11	0.299391	1936.98	2.02279e-18	2.84328e-20	0.257517
	Acss2	ENSRNOG00000018755	Protein Coding	0.342919	1098.91	1.06161e-23	1.28281e-26	0.169898	1098.91	8.40102e-07	1.10917e-07	0.256409
	Strn4	ENSRNOG00000016145	Protein Coding	-0.213809	3774.76	2.59713e-08	1.04109e-09	-0.296786	3774.76	1.07812e-15	2.36995e-17	-0.255298
	Apeh	ENSRNOG00000029572	Protein Coding	-0.272411	597.943	2.49103e-12	4.04396e-14	-0.235824	597.943	9.22005e-10	6.31333e-11	-0.254117
	Jmjd1c	ENSRNOG00000000648	Protein Coding	-0.187808	1893.25	7.68306e-05	7.85097e-06	-0.318591	1893.25	8.801e-13	3.27829e-14	-0.253199
	Htatip2	ENSRNOG00000022189	Protein Coding	0.258132	118.982	0.000369635	4.72287e-05	0.24796	118.982	0.000379976	9.27622e-05	0.253046
	LOC100360856	ENSRNOG00000048686	Protein Coding	0.165668	303.327	0.0127059	0.00289044	0.33968	303.327	1.34064e-08	1.18518e-09	0.252674
	Smarcd3	ENSRNOG00000010077	Protein Coding	0.203664	686.293	0.00457555	0.000863956	0.301675	686.293	5.18363e-06	8.22823e-07	0.25267
	Pde4d	ENSRNOG00000042536	Protein Coding	0.197788	285.527	0.00155991	0.000247255	0.304223	285.527	1.69614e-07	1.90901e-08	0.251006
	Mfsd6	ENSRNOG00000012663	Protein Coding	0.28955	1943.64	1.83496e-08	7.02788e-10	0.21125	1943.64	3.53517e-05	6.80413e-06	0.2504
	Slc24a5	ENSRNOG00000005158	Protein Coding	-0.206381	37.5558	0.0395179	0.0112944	-0.29356	37.5558	0.00106309	0.000291016	-0.24997
	Pts	ENSRNOG00000009250	Protein Coding	0.250622	98.6449	5.14417e-05	5.02392e-06	0.249036	98.6449	3.05577e-05	5.79399e-06	0.249829
	Jph3	ENSRNOG00000018784	Protein Coding	-0.240071	5483.58	1.23915e-06	7.72107e-08	-0.257044	5483.58	8.39407e-08	8.74382e-09	-0.248558
	Limch1	ENSRNOG00000002318	Protein Coding	-0.292727	1917.22	5.97184e-10	1.55932e-11	-0.202815	1917.22	1.69405e-05	3.03347e-06	-0.247771
	LOC100912852	ENSRNOG00000047003	Protein Coding	0.151236	212.274	0.0220536	0.00558582	0.343675	212.274	4.93122e-09	3.98062e-10	0.247456
	Cep135	ENSRNOG00000002153	Protein Coding	-0.261082	90.4287	3.15512e-06	2.17812e-07	-0.232518	90.4287	2.24354e-05	4.11654e-06	-0.2468
	Pnpo	ENSRNOG00000046493	Protein Coding	0.207271	726.624	4.11097e-07	2.25699e-08	0.285062	726.624	4.74339e-13	1.66923e-14	0.246167
	Pacsin2	ENSRNOG00000009756	Protein Coding	-0.196509	919.611	3.11022e-07	1.64528e-08	-0.295577	919.611	8.41092e-16	1.81139e-17	-0.246043
	Tspan5	ENSRNOG00000015913	Protein Coding	-0.27012	2040.21	1.0771e-07	4.99947e-09	-0.22045	2040.21	1.07621e-05	1.83745e-06	-0.245285
	Sema4a	ENSRNOG00000019737	Protein Coding	0.222043	608.837	4.64269e-06	3.38067e-07	0.266343	608.837	1.1366e-08	9.85398e-10	0.244193
	Fuca2	ENSRNOG00000015551	Protein Coding	0.164354	291.757	0.001267	0.000194103	0.323418	291.757	7.20899e-12	3.17746e-13	0.243886
	Arntl	ENSRNOG00000014448	Protein Coding	-0.218382	383.269	0.000321533	4.00861e-05	-0.268695	383.269	2.8709e-06	4.26744e-07	-0.243538
	Lrrn3	ENSRNOG00000006368	Protein Coding	-0.208473	1082.31	7.26079e-06	5.56175e-07	-0.278261	1082.31	3.59825e-10	2.29948e-11	-0.243367
	AABR06040804.1	ENSRNOG00000032459	Protein Coding	0.269728	48.9705	0.000111452	1.20797e-05	0.216586	48.9705	0.00145431	0.000412638	0.243157
	Lrrc71	ENSRNOG00000014937	Protein Coding	0.211016	365.946	5.00525e-05	4.85957e-06	0.27524	365.946	2.84524e-08	2.69384e-09	0.243128
	Rai2	ENSRNOG00000006670	Protein Coding	-0.231791	96.3222	0.000191149	2.22441e-05	-0.250988	96.3222	2.33819e-05	4.30077e-06	-0.241389
	Zcchc14	ENSRNOG00000018226	Protein Coding	-0.255108	502.399	9.65382e-05	1.02046e-05	-0.2258	502.399	0.000386437	9.46886e-05	-0.240454
	Exd2	ENSRNOG00000027707	Protein Coding	-0.26785	1161.72	9.01823e-15	8.5625e-17	-0.21204	1161.72	6.93233e-10	4.66679e-11	-0.239945
	Pip5k1a	ENSRNOG00000021068	Protein Coding	-0.183403	1285.68	1.10145e-06	6.78828e-08	-0.296434	1285.68	1.29769e-16	2.44295e-18	-0.239919
	Nup62	ENSRNOG00000048733	Protein Coding	-0.171128	497.341	1.93838e-07	9.69497e-09	-0.307709	497.341	5.29425e-23	3.32219e-25	-0.239418
	Dnajb5	ENSRNOG00000000130	Protein Coding	-0.281974	1634.48	1.2553e-08	4.56175e-10	-0.196426	1634.48	6.9325e-05	1.42722e-05	-0.2392
	Lrsam1	ENSRNOG00000022312	Protein Coding	0.188908	654.506	6.80946e-06	5.18383e-07	0.28916	654.506	5.14577e-13	1.82633e-14	0.239034
	Itga3	ENSRNOG00000004276	Protein Coding	0.246497	248.296	0.00360491	0.00065549	0.231444	248.296	0.00428891	0.00137645	0.238971
	Vcl	ENSRNOG00000010765	Protein Coding	0.183564	879.427	9.1415e-05	9.57663e-06	0.293802	879.427	3.02539e-11	1.53092e-12	0.238683
	Syt1	ENSRNOG00000006426	Protein Coding	0.314359	7623	6.87104e-05	6.972e-06	0.162544	7623	0.0454859	0.020117	0.238452
	Cdk17	ENSRNOG00000004148	Protein Coding	-0.248115	2273.87	2.91519e-08	1.1885e-09	-0.227398	2273.87	2.16396e-07	2.50592e-08	-0.237757
	Nedd4l	ENSRNOG00000017610	Protein Coding	-0.169368	1509.47	0.00357791	0.000649641	-0.30473	1509.47	9.72973e-09	8.28395e-10	-0.237049
	Mtfmt	ENSRNOG00000014602	Protein Coding	-0.185738	183.167	7.44428e-06	5.71795e-07	-0.282502	183.167	5.35066e-13	1.92054e-14	-0.23412
	Pak1ip1	ENSRNOG00000023799	Protein Coding	-0.140164	166.557	0.0134876	0.00309376	-0.326017	166.557	7.03518e-11	3.86017e-12	-0.233091
	Pias3	ENSRNOG00000021218	Protein Coding	0.306459	505.782	4.48957e-15	3.86828e-17	0.159227	505.782	5.56295e-05	1.11845e-05	0.232843
	Peg3	ENSRNOG00000014791	Protein Coding	0.290182	3851.11	5.15447e-07	2.93551e-08	0.174205	3851.11	0.00284137	0.000869386	0.232194
	Focad	ENSRNOG00000024402	Protein Coding	0.266148	1118.01	3.03717e-13	4.16466e-15	0.194541	1118.01	8.84416e-08	9.25707e-09	0.230345
	Ldha	ENSRNOG00000013009	Protein Coding	0.292196	2586.56	3.96169e-06	2.82443e-07	0.167371	2586.56	0.00919944	0.00325998	0.229783
	Ttll7	ENSRNOG00000031997	Protein Coding	0.159762	1983.92	0.0224635	0.00571088	0.298144	1983.92	1.78772e-06	2.5326e-07	0.228953
	Mfap3	ENSRNOG00000002443	Protein Coding	-0.241865	189.344	2.11042e-06	1.39704e-07	-0.214894	189.344	1.67813e-05	3.00076e-06	-0.22838
	Hspa12a	ENSRNOG00000018019	Protein Coding	0.209851	4389.71	0.000241985	2.91262e-05	0.245308	4389.71	6.34759e-06	1.02925e-06	0.227579
	Slitrk2	ENSRNOG00000011562	Protein Coding	0.194454	330.186	0.0015433	0.000243893	0.258927	330.186	6.64359e-06	1.08158e-06	0.22669
	Prrc1	ENSRNOG00000016433	Protein Coding	0.246237	126.031	2.3419e-05	2.07318e-06	0.206434	126.031	0.000283304	6.6929e-05	0.226336
	Celf1	ENSRNOG00000010379	Protein Coding	-0.221236	2446.23	7.83727e-10	2.09581e-11	-0.230031	2446.23	6.06697e-11	3.28018e-12	-0.225634
	Dab1	ENSRNOG00000007410	Protein Coding	-0.285859	549.305	1.17898e-07	5.5318e-09	-0.157956	549.305	0.00409496	0.00130578	-0.221908
	Zfp1	ENSRNOG00000019059	Protein Coding	-0.152983	121.656	0.00861731	0.00181908	-0.29	121.656	2.6939e-08	2.53297e-09	-0.221492
	Ryk	ENSRNOG00000008593	Protein Coding	-0.273306	342.109	2.17246e-08	8.54877e-10	-0.163994	342.109	0.000906841	0.000244374	-0.21865
	Senp2	ENSRNOG00000001773	Protein Coding	-0.174554	1125.18	2.5334e-09	7.78626e-11	-0.261271	1125.18	1.76129e-20	1.76395e-22	-0.217913
	Cdc42ep4	ENSRNOG00000028946	Protein Coding	-0.245159	1183.96	0.000107851	1.16271e-05	-0.190241	1183.96	0.00225344	0.000671394	-0.2177
	Man1a2	ENSRNOG00000015226	Protein Coding	-0.140474	545.972	0.0203144	0.00505673	-0.291944	545.972	5.2785e-08	5.28115e-09	-0.216209
	Syne1	ENSRNOG00000018960	Protein Coding	-0.176515	4859.53	0.00444796	0.000836359	-0.253023	4859.53	9.91466e-06	1.67783e-06	-0.214769
	Elk3	ENSRNOG00000004367	Protein Coding	-0.206065	203.436	0.00664293	0.00133947	-0.221543	203.436	0.0019277	0.000563563	-0.213804
	Nipa1	ENSRNOG00000042702	Protein Coding	0.233661	503.319	0.000529056	7.16842e-05	0.193883	503.319	0.00317603	0.000981667	0.213772
	Ppat	ENSRNOG00000002128	Protein Coding	-0.155858	413.001	3.93124e-05	3.68257e-06	-0.270972	413.001	2.24883e-14	6.3333e-16	-0.213415
	Apbb2	ENSRNOG00000025509	Protein Coding	0.203985	907.09	0.000121883	1.34024e-05	0.220686	907.09	1.42281e-05	2.4992e-06	0.212336
	Wdfy2	ENSRNOG00000010042	Protein Coding	0.207441	945.907	1.38066e-06	8.68264e-08	0.216169	945.907	2.13818e-07	2.46727e-08	0.211805
	Sp4	ENSRNOG00000005472	Protein Coding	-0.152185	204.249	0.0286407	0.00765413	-0.267461	204.249	1.4674e-05	2.5849e-06	-0.209823
	Rp9	ENSRNOG00000029456	Protein Coding	-0.154551	58.785	0.0325681	0.00894537	-0.263987	58.785	3.47101e-05	6.66497e-06	-0.209269
	Acvr1b	ENSRNOG00000006934	Protein Coding	-0.227796	756.915	2.33997e-08	9.28169e-10	-0.188906	756.915	2.68143e-06	3.9543e-07	-0.208351
	Chrnb2	ENSRNOG00000020778	Protein Coding	0.275277	633.252	2.15557e-07	1.09172e-08	0.141375	633.252	0.0092321	0.00327295	0.208326
	Sf3b3	ENSRNOG00000017724	Protein Coding	-0.0917695	989.983	0.0401683	0.0115283	-0.32458	989.983	1.86759e-17	3.06577e-19	-0.208175
	LOC102547099	ENSRNOG00000009373	Pseudogene	0.25988	253.605	1.94788e-05	1.68958e-06	0.155801	253.605	0.0109931	0.00400598	0.207841
	Zfp239	ENSRNOG00000014552	Protein Coding	-0.157581	134.664	0.00145198	0.000226638	-0.256618	134.664	1.64503e-08	1.48069e-09	-0.207099
	Pygb	ENSRNOG00000007583	Protein Coding	0.175572	4529.76	1.17078e-09	3.30852e-11	0.237487	4529.76	1.86963e-17	3.07851e-19	0.206529
	Arhgef7	ENSRNOG00000012934	Protein Coding	-0.173077	1467.22	4.60852e-06	3.34611e-07	-0.236823	1467.22	5.2951e-11	2.81768e-12	-0.20495
	Mccc2	ENSRNOG00000017752	Protein Coding	-0.181948	417.62	2.41744e-07	1.24085e-08	-0.227396	417.62	2.08064e-11	1.0163e-12	-0.204672
	Pak1	ENSRNOG00000029784	Protein Coding	-0.294211	2668.38	2.3282e-08	9.22276e-10	-0.114878	2668.38	0.0390862	0.0168961	-0.204545
	Ap5b1	ENSRNOG00000026114	Protein Coding	0.192538	163.736	0.00279883	0.00048598	0.215844	163.736	0.000384341	9.40788e-05	0.204191
	Pcgf1	ENSRNOG00000008360	Protein Coding	-0.119159	140.911	0.036109	0.0101228	-0.285914	140.911	5.66789e-09	4.63219e-10	-0.202536
	Rnf145	ENSRNOG00000004602	Protein Coding	-0.204977	1151.95	1.67369e-15	1.33656e-17	-0.199483	1151.95	3.99395e-15	9.78438e-17	-0.20223
	Ncor1	ENSRNOG00000002277	Protein Coding	-0.14087	2689	0.000243968	2.94289e-05	-0.25889	2689	4.43156e-13	1.54838e-14	-0.19988
	LOC100360316	ENSRNOG00000043004	Protein Coding	-0.209443	326.615	6.72573e-07	3.95049e-08	-0.189483	326.615	4.44367e-06	6.91758e-07	-0.199463
	Fbxo34	ENSRNOG00000011704	Protein Coding	-0.22203	825.561	1.26761e-07	6.0337e-09	-0.174384	825.561	2.69693e-05	5.04185e-06	-0.198207
	G6pc3	ENSRNOG00000020902	Protein Coding	0.212904	638.5	9.72171e-06	7.70219e-07	0.181292	638.5	0.000117447	2.55e-05	0.197098
	Nab2	ENSRNOG00000008415	Protein Coding	-0.150307	546.866	0.000744972	0.00010548	-0.243791	546.866	3.76527e-09	2.93925e-10	-0.197049
	Fbl	ENSRNOG00000019229	Protein Coding	-0.192638	333.282	2.71437e-05	2.43999e-06	-0.200388	333.282	5.88237e-06	9.47322e-07	-0.196513
	Ss18l1	ENSRNOG00000008437	Protein Coding	-0.114792	242.947	0.0377522	0.0107203	-0.277956	242.947	6.19205e-09	5.08855e-10	-0.196374
	Gpd2	ENSRNOG00000033824	Protein Coding	-0.121494	436.286	0.042389	0.0123199	-0.268312	436.286	2.54123e-07	2.99156e-08	-0.194903
	Nol3	ENSRNOG00000015588	Protein Coding	0.190502	288.069	0.000484878	6.47047e-05	0.199042	288.069	0.000137226	3.02697e-05	0.194772
	Pdzd4	ENSRNOG00000037282	Protein Coding	-0.211606	1610.92	5.72436e-06	4.27357e-07	-0.172656	1610.92	0.000165899	3.72358e-05	-0.192131
	Bcat1	ENSRNOG00000015514	Protein Coding	0.182104	16814.7	0.000809302	0.000116289	0.201789	16814.7	9.18662e-05	1.95216e-05	0.191947
	Lrpap1	ENSRNOG00000009313	Protein Coding	-0.150952	2186.73	0.00103099	0.000153235	-0.232928	2186.73	5.11311e-08	5.09514e-09	-0.19194
	Pdzd8	ENSRNOG00000009460	Protein Coding	-0.199223	1278.74	2.40087e-06	1.60697e-07	-0.184282	1278.74	7.65026e-06	1.26429e-06	-0.191752
	Trpc2	ENSRNOG00000020188	Protein Coding	-0.19899	137.965	3.05572e-05	2.77092e-06	-0.180887	137.965	9.83161e-05	2.10008e-05	-0.189938
	Arhgef4	ENSRNOG00000014035	Protein Coding	0.267109	3078.78	2.12482e-13	2.80199e-15	0.110179	3078.78	0.00353521	0.00110848	0.188644
	Mta2	ENSRNOG00000019913	Protein Coding	-0.192882	807.968	1.24148e-10	2.87639e-12	-0.182133	807.968	6.56402e-10	4.40237e-11	-0.187507
	Ctcf	ENSRNOG00000017674	Protein Coding	-0.176276	962.84	1.61274e-11	3.08416e-13	-0.195283	962.84	2.30846e-14	6.51283e-16	-0.185779
	Tacc1	ENSRNOG00000016423	Protein Coding	-0.196093	2595.48	0.00359582	0.00065346	-0.17414	2595.48	0.00722722	0.00247365	-0.185116
	Dip2b	ENSRNOG00000019429	Protein Coding	0.171182	1090.4	0.00359769	0.000653987	0.194949	1090.4	0.000422144	0.000104392	0.183065
	Pogz	ENSRNOG00000020962	Protein Coding	-0.169701	910.91	1.10982e-06	6.85112e-08	-0.195627	910.91	6.01881e-09	4.93409e-10	-0.182664
	Nop56	ENSRNOG00000007128	Protein Coding	0.231184	1153.23	1.27414e-05	1.04895e-06	0.132847	1153.23	0.0134194	0.00499205	0.182015
	Eif4a3	ENSRNOG00000045791	Protein Coding	-0.167362	671.493	8.84194e-07	5.33285e-08	-0.195802	671.493	2.55828e-09	1.91742e-10	-0.181582
	Pias1	ENSRNOG00000034272	Protein Coding	-0.133537	382.098	0.00862298	0.00182118	-0.228973	382.098	6.49164e-07	8.36222e-08	-0.181255
	Ppargc1a	ENSRNOG00000004473	Protein Coding	0.15135	296.867	0.0283297	0.00754755	0.209784	296.867	0.000820862	0.000217908	0.180567
	Myt1l	ENSRNOG00000004269	Protein Coding	-0.183626	1831.03	0.000515377	6.96412e-05	-0.177045	1831.03	0.000499059	0.000125817	-0.180336
	Fam20b	ENSRNOG00000004337	Protein Coding	0.271871	1286.44	3.62315e-14	3.99738e-16	0.0881487	1286.44	0.0206426	0.00814719	0.18001
	Btaf1	ENSRNOG00000017938	Protein Coding	-0.135728	764.001	0.00050219	6.73814e-05	-0.222593	764.001	8.59726e-10	5.86098e-11	-0.17916
	Coprs	ENSRNOG00000000111	Protein Coding	0.130589	389.274	0.0104914	0.00229297	0.22713	389.274	9.34325e-07	1.24577e-07	0.178859
	Syt3	ENSRNOG00000019318	Protein Coding	0.186045	978.057	0.000650547	9.05379e-05	0.170821	978.057	0.00117528	0.000325209	0.178433
	Zmynd11	ENSRNOG00000014670	Protein Coding	-0.116577	3071.62	5.26529e-06	3.89212e-07	-0.239313	3071.62	2.93866e-23	1.78503e-25	-0.177945
	Ssrp1	ENSRNOG00000008825	Protein Coding	-0.0968543	1792.06	0.0012951	0.000198928	-0.258778	1792.06	2.49158e-21	2.15137e-23	-0.177816
	Wdr1	ENSRNOG00000028498	Protein Coding	0.170477	3539.09	0.000101826	1.08331e-05	0.184345	3539.09	1.14233e-05	1.96353e-06	0.177411
	Fam214b	ENSRNOG00000009323	Protein Coding	0.17678	661.623	2.23261e-06	1.48496e-07	0.177489	661.623	9.95899e-07	1.33736e-07	0.177135
	Pgam1	ENSRNOG00000050585	Protein Coding	0.209093	8266.83	4.58129e-05	4.39018e-06	0.144163	8266.83	0.00475658	0.0015442	0.176628
	Rps6kc1	ENSRNOG00000003767	Protein Coding	-0.149551	935.045	4.36248e-05	4.14383e-06	-0.202265	935.045	5.63421e-09	4.60184e-10	-0.175908
	AABR06091093.1	ENSRNOG00000033307	Protein Coding	0.20793	194.806	0.00209838	0.000347268	0.14136	194.806	0.0348675	0.0148414	0.174645
	Tmf1	ENSRNOG00000005851	Protein Coding	0.130923	657.21	0.0114739	0.0025529	0.210973	657.21	7.38071e-06	1.21233e-06	0.170948
	Uri1	ENSRNOG00000014463	Protein Coding	-0.192456	515.686	6.27256e-10	1.64772e-11	-0.148562	515.686	1.54686e-06	2.15023e-07	-0.170509
	LOC100909441	ENSRNOG00000015544	Protein Coding	0.143963	338.739	0.00144409	0.000225028	0.196443	338.739	3.38649e-06	5.13414e-07	0.170203
	Psen1	ENSRNOG00000009110	Protein Coding	-0.148135	724.769	1.39827e-06	8.80807e-08	-0.191088	724.769	8.70212e-11	4.87528e-12	-0.169611
	Msl2	ENSRNOG00000023021	Protein Coding	-0.124168	274.179	0.0127974	0.00291461	-0.214886	274.179	1.67933e-06	2.35798e-07	-0.169527
	Ing4	ENSRNOG00000023363	Protein Coding	-0.116767	567.731	0.00282726	0.00049232	-0.220981	567.731	5.63992e-10	3.72314e-11	-0.168874
	Slc25a1	ENSRNOG00000038001	Protein Coding	0.154129	419.94	0.00062162	8.61202e-05	0.182739	419.94	1.84129e-05	3.32694e-06	0.168434
	Blcap	ENSRNOG00000024437	Protein Coding	0.216685	1852.98	2.75462e-09	8.55302e-11	0.119709	1852.98	0.00119739	0.000331927	0.168197
	Abcg4	ENSRNOG00000008862	Protein Coding	0.152962	1060.24	0.000467583	6.19791e-05	0.18336	1060.24	9.50871e-06	1.60245e-06	0.168161
	Gemin2	ENSRNOG00000004360	Protein Coding	-0.169956	182.406	0.000241614	2.90688e-05	-0.165223	182.406	0.000212709	4.87352e-05	-0.16759
	Osbpl9	ENSRNOG00000033593	Protein Coding	-0.178293	649.808	1.04176e-07	4.80542e-09	-0.155886	649.808	2.19948e-06	3.17906e-07	-0.16709
	Phlpp1	ENSRNOG00000002821	Protein Coding	0.142219	2382.1	0.00207773	0.000343523	0.189161	2382.1	1.12999e-05	1.93663e-06	0.16569
	Hadhb	ENSRNOG00000010800	Protein Coding	0.113374	1456.41	6.25355e-05	6.25881e-06	0.217779	1456.41	2.53536e-16	5.01707e-18	0.165577
	Tpd52	ENSRNOG00000011441	Protein Coding	0.164015	648.431	0.001512	0.000237436	0.167005	648.431	0.000701171	0.000183005	0.16551
	Sult4a1	ENSRNOG00000046975	Protein Coding	0.173366	4670.91	1.61358e-05	1.3657e-06	0.155928	4670.91	6.80651e-05	1.39821e-05	0.164647
	Trim44	ENSRNOG00000005191	Protein Coding	-0.128824	787.359	0.00663285	0.00133709	-0.199713	787.359	4.15859e-06	6.43203e-07	-0.164268
	Map2k5	ENSRNOG00000007926	Protein Coding	-0.12521	501.727	0.000135168	1.49982e-05	-0.203167	501.727	3.57278e-11	1.83123e-12	-0.164189
	Mtmr4	ENSRNOG00000007496	Protein Coding	0.229071	1945	9.54222e-11	2.13565e-12	0.0982776	1945	0.00740336	0.00254509	0.163674
	L1cam	ENSRNOG00000037274	Protein Coding	0.185869	2837.17	0.000652813	9.09219e-05	0.13614	2837.17	0.0113352	0.00414544	0.161005
	Cyfip2	ENSRNOG00000006557	Protein Coding	-0.181023	20747.6	8.02819e-06	6.21706e-07	-0.140171	20747.6	0.000455534	0.000113701	-0.160597
	Usp47	ENSRNOG00000026754	Protein Coding	-0.117157	2043.99	0.000193492	2.25677e-05	-0.200396	2043.99	8.95013e-12	3.99983e-13	-0.158777
	Tom1	ENSRNOG00000014093	Protein Coding	0.195878	658.87	1.31929e-09	3.76365e-11	0.118177	658.87	0.000269803	6.33603e-05	0.157028
	Aars	ENSRNOG00000018404	Protein Coding	0.191449	3164.76	1.80569e-08	6.89854e-10	0.118766	3164.76	0.000510509	0.000129062	0.155108
	Acox3	ENSRNOG00000008474	Protein Coding	0.174791	419.02	2.76499e-11	5.65084e-13	0.134638	419.02	2.2042e-07	2.56161e-08	0.154714
	Ift57	ENSRNOG00000001958	Protein Coding	-0.136458	442.88	0.000249952	3.02295e-05	-0.17042	442.88	1.33263e-06	1.83437e-07	-0.153439
	Mbtps1	ENSRNOG00000015173	Protein Coding	-0.149421	1288.66	1.60338e-09	4.63306e-11	-0.15703	1288.66	8.31529e-11	4.621e-12	-0.153225
	Taf11	ENSRNOG00000024601	Protein Coding	-0.130083	195.925	0.00115441	0.000174612	-0.175806	195.925	2.46477e-06	3.59986e-07	-0.152945
	Rab11fip3	ENSRNOG00000032152	Protein Coding	-0.14564	1543	3.17008e-06	2.19177e-07	-0.159969	1543	1.15925e-07	1.25353e-08	-0.152804
	Cwc22	ENSRNOG00000012651	Protein Coding	-0.166422	308.841	0.000153471	1.73354e-05	-0.130516	308.841	0.00254705	0.000770126	-0.148469
	Tcf20	ENSRNOG00000009585	Protein Coding	-0.131145	1544.65	0.001101	0.00016497	-0.163501	1544.65	1.49031e-05	2.62974e-06	-0.147323
	Mut	ENSRNOG00000050843	Protein Coding	0.162687	612.977	1.17609e-06	7.30347e-08	0.131898	612.977	6.1539e-05	1.25271e-05	0.147292
	Suds3	ENSRNOG00000001139	Protein Coding	-0.138501	1757.53	3.09272e-06	2.12963e-07	-0.151678	1757.53	1.23263e-07	1.33779e-08	-0.145089
	Slc11a2	ENSRNOG00000019550	Protein Coding	-0.113555	820.688	4.64183e-06	3.3776e-07	-0.172131	820.688	2.70592e-13	9.08765e-15	-0.142843
	Fam110b	ENSRNOG00000009114	Protein Coding	-0.0950409	439.595	0.0392605	0.0112002	-0.189018	439.595	2.84967e-06	4.23444e-07	-0.142029
	Dpysl2	ENSRNOG00000009625	Protein Coding	0.162839	9313.16	1.29505e-07	6.18471e-09	0.120554	9313.16	8.03563e-05	1.68579e-05	0.141696
	Ehmt1	ENSRNOG00000007242	Protein Coding	-0.114941	402.761	0.00231227	0.000388497	-0.165813	402.761	2.04208e-06	2.92677e-07	-0.140377
	Drosha	ENSRNOG00000013451	Protein Coding	-0.10512	1548.14	0.00801039	0.00166697	-0.175602	1548.14	1.09051e-06	1.47591e-07	-0.140361
	Sec11a	ENSRNOG00000011029	Protein Coding	-0.121781	412.881	0.00417563	0.000776157	-0.158351	412.881	5.99147e-05	1.21574e-05	-0.140066
	Eftud2	ENSRNOG00000002818	Protein Coding	-0.137703	1480.27	1.50242e-07	7.27768e-09	-0.140066	1480.27	4.16218e-08	4.04726e-09	-0.138884
	Arl8a	ENSRNOG00000005988	Protein Coding	0.131928	2677.3	5.89608e-05	5.85242e-06	0.144635	2677.3	4.38018e-06	6.80776e-07	0.138281
	Esyt2	ENSRNOG00000032391	Protein Coding	0.116155	614.133	0.00176295	0.000284995	0.158112	614.133	5.17252e-06	8.20541e-07	0.137134
	Nucb1	ENSRNOG00000020889	Protein Coding	0.136064	3866.32	6.08983e-06	4.57201e-07	0.132835	3866.32	5.34127e-06	8.51064e-07	0.134449
	Smarce1	ENSRNOG00000010676	Protein Coding	-0.130698	524.694	2.39574e-05	2.1284e-06	-0.135836	524.694	5.2652e-06	8.37093e-07	-0.133267
	Sfmbt1	ENSRNOG00000016645	Protein Coding	-0.133392	441.738	6.84143e-05	6.93704e-06	-0.132026	441.738	4.41898e-05	8.68489e-06	-0.132709
	Kctd5	ENSRNOG00000005607	Protein Coding	0.158223	322.771	4.21248e-07	2.31715e-08	0.106975	322.771	0.000586071	0.000150284	0.132599
	RGD1311703	ENSRNOG00000020436	Protein Coding	-0.149956	1180.43	6.08905e-08	2.6712e-09	-0.115097	1180.43	2.71508e-05	5.0785e-06	-0.132527
	Glod4	ENSRNOG00000007788	Protein Coding	-0.125769	621.095	0.00336088	0.000602818	-0.137568	621.095	0.000674627	0.000175328	-0.131669
	Epc1	ENSRNOG00000014834	Protein Coding	-0.0980581	366.834	0.0141142	0.00325974	-0.161318	366.834	7.39878e-06	1.21567e-06	-0.129688
	Inpp5k	ENSRNOG00000004041	Protein Coding	0.138707	384.645	0.000155367	1.75823e-05	0.119336	384.645	0.00082355	0.000218882	0.129021
	Hnrnpa1	ENSRNOG00000036839	Protein Coding	-0.111403	1786.8	5.1397e-05	5.01441e-06	-0.146189	1786.8	2.23381e-08	2.07345e-09	-0.128796
	Suv420h1	ENSRNOG00000016790	Protein Coding	-0.104466	1031.76	0.0039469	0.000727561	-0.152046	1031.76	5.37943e-06	8.58224e-07	-0.128256
	Arel1	ENSRNOG00000004382	Protein Coding	-0.108189	1932.29	0.029958	0.00808996	-0.147508	1932.29	0.00110668	0.000304616	-0.127848
	Rab3gap2	ENSRNOG00000002353	Protein Coding	0.141768	1211.89	4.59804e-07	2.56789e-08	0.113273	1211.89	4.3443e-05	8.5294e-06	0.127521
	Usp7	ENSRNOG00000025496	Protein Coding	-0.0802205	1799.73	0.000568078	7.76876e-05	-0.174353	1799.73	3.6709e-16	7.42657e-18	-0.127287
	Klc1	ENSRNOG00000011572	Protein Coding	0.139908	8057.87	0.000713685	0.000100637	0.112275	8057.87	0.00545638	0.00180236	0.126091
	Stau1	ENSRNOG00000007781	Protein Coding	-0.107892	1012.48	1.40707e-05	1.16947e-06	-0.142457	1012.48	1.81868e-09	1.32293e-10	-0.125175
	Yipf1	ENSRNOG00000010512	Protein Coding	0.096264	452.89	0.0139143	0.00320334	0.150387	452.89	2.37871e-05	4.38605e-06	0.123326
	Pitrm1	ENSRNOG00000016511	Protein Coding	0.0708691	828.154	0.00925904	0.00197887	0.175576	828.154	6.82715e-13	2.49164e-14	0.123223
	Calm2	ENSRNOG00000004060	Protein Coding	-0.0897326	49223.8	0.00318653	0.000567027	-0.155892	49223.8	2.27801e-08	2.11791e-09	-0.122812
	Fam104a	ENSRNOG00000002851	Protein Coding	-0.143908	430.542	7.03323e-07	4.14589e-08	-0.100104	430.542	0.000559951	0.000142883	-0.122006
	Sae1	ENSRNOG00000015128	Protein Coding	0.14225	991.203	5.39254e-06	3.99864e-07	0.0994292	991.203	0.00138509	0.000390772	0.120839
	Vps39	ENSRNOG00000008316	Protein Coding	-0.0830152	1514.21	0.00498896	0.000959314	-0.157043	1514.21	4.92482e-09	3.96685e-10	-0.120029
	Furin	ENSRNOG00000011352	Protein Coding	0.105638	726.036	0.012615	0.00286379	0.130923	726.036	0.000833229	0.000222111	0.11828
	Rnf185	ENSRNOG00000019325	Protein Coding	-0.10196	530.957	0.000556567	7.5938e-05	-0.132734	530.957	1.76668e-06	2.49747e-07	-0.117347
	Vps26b	ENSRNOG00000047235	Protein Coding	-0.0784857	1799.01	0.0039219	0.00072199	-0.155235	1799.01	3.35833e-10	2.13099e-11	-0.11686
	Cgrrf1	ENSRNOG00000010178	Protein Coding	-0.122912	268.078	0.0104003	0.00227031	-0.110472	268.078	0.0160668	0.0061275	-0.116692
	Tox4	ENSRNOG00000012844	Protein Coding	-0.0751663	1036.38	0.00806255	0.00167994	-0.155489	1036.38	1.04848e-09	7.28987e-11	-0.115328
	Brd1	ENSRNOG00000004538	Protein Coding	-0.0944152	833.792	0.00224531	0.000375949	-0.130326	833.792	5.58174e-06	8.94704e-07	-0.112371
	Fbxo44	ENSRNOG00000009298	Protein Coding	0.0924976	2162.08	0.0144767	0.00335973	0.130522	2162.08	0.000158035	3.53279e-05	0.11151
	Ccdc149	ENSRNOG00000024454	Protein Coding	-0.115912	331.019	0.00195309	0.000320247	-0.0893818	331.019	0.0148742	0.00561293	-0.102647
	Pdcd7	ENSRNOG00000014340	Protein Coding	-0.113458	493.383	0.000802352	0.000115037	-0.088427	493.383	0.00777593	0.00269074	-0.100942
	Npdc1	ENSRNOG00000013895	Protein Coding	0.0912618	2798.48	0.00808375	0.00168479	0.10655	2798.48	0.000913508	0.000246445	0.0989061
	Slc35b4	ENSRNOG00000008851	Protein Coding	0.125664	1107.98	1.19766e-07	5.6567e-09	0.0656356	1107.98	0.0067543	0.0022911	0.09565
	Adnp	ENSRNOG00000010975	Protein Coding	-0.0628746	2130.53	0.0357272	0.0100011	-0.117334	2130.53	8.9999e-06	1.50812e-06	-0.0901041
	Spg7	ENSRNOG00000015150	Protein Coding	0.088988	639.094	0.000544704	7.41478e-05	0.0880039	639.094	0.00036792	8.9468e-05	0.088496
	Trappc10	ENSRNOG00000023210	Protein Coding	0.0929229	1800.36	0.000437584	5.7474e-05	0.0771259	1800.36	0.0027544	0.000839871	0.0850244
	Fam171a1	ENSRNOG00000016534	Protein Coding	0.0821345	778.422	0.0313645	0.0085604	0.0812991	778.422	0.0231709	0.00927881	0.0817168
	Ncbp1	ENSRNOG00000023605	Protein Coding	-0.0712179	945.163	0.0100865	0.00218964	-0.0745761	945.163	0.00419336	0.00134179	-0.072897
	Aamp	ENSRNOG00000014399	Protein Coding	0.0773951	2055.61	0.0285027	0.00760113	0.0681953	2055.61	0.0426241	0.0186801	0.0727952
	Man1b1	ENSRNOG00000012559	Protein Coding	0.0517851	1933.15	0.027777	0.00736844	0.0610413	1933.15	0.0048972	0.00159528	0.0564132
