# Supplementary material for: Hippocampal Transcriptomic Profiles: Subfield Vulnerability to Age and Cognitive Impairment
Source: Front Aging Neurosci. 2017 Dec 8;9:383. doi: 10.3389/fnagi.2017.00383 (PMC5727020; doi:10.3389/fnagi.2017.00383)
Supplement: Supplementary file 17 [file Table6.XLSX]

## Sheet: Supplementary Table_S6
		Genes			DG vs CA1				DG vs CA3				Average FC
		Gene Symbol	Ensembl Id	Gene Biotype	Log2 FC	Base Mean	p	adj-p	Log2 FC	Base Mean	p	adj-p
		Bhlhe23	ENSRNOG00000010312	Protein Coding	2.00618	7.36229	6.32855e-24	3.89909e-26	1.40962	7.36229	1.01634e-12	3.8623e-14	1.7079
		Met	ENSRNOG00000007079	Protein Coding	-2.14878	164.942	8.46426e-30	1.56448e-32	-1.14794	164.942	3.13148e-09	2.39892e-10	-1.64836
		Abca12	ENSRNOG00000015248	Protein Coding	-2.1271	4.65636	1.19917e-27	3.75567e-30	-1.09973	4.65636	1.32062e-07	1.44526e-08	-1.61341
		RGD1562638	ENSRNOG00000022181	Protein Coding	1.06153	7.92353	2.52198e-08	1.9604e-09	2.07159	7.92353	4.62684e-26	1.5648e-28	1.56656
		Ptpru	ENSRNOG00000013515	Protein Coding	-1.7981	1195.02	1.67831e-36	6.03183e-40	-1.29205	1195.02	1.78807e-19	2.07352e-21	-1.54507
		Tmem114	ENSRNOG00000002768	Protein Coding	1.62743	18.2896	5.7883e-27	2.16946e-29	1.42316	18.2896	6.7738e-21	6.46095e-23	1.52529
		AABR06052751.1	ENSRNOG00000036872	Pseudogene	-1.5743	5.41721	1.51877e-12	5.22175e-14	-1.45289	5.41721	8.18429e-11	4.53998e-12	-1.5136
		Lnp1	ENSRNOG00000039649	Protein Coding	0.905104	49.8814	2.67589e-05	4.41014e-06	2.1092	49.8814	4.76146e-24	2.50981e-26	1.50715
		Plk5	ENSRNOG00000034102	Protein Coding	0.976994	426.894	5.90204e-06	8.21201e-07	2.02845	426.894	2.13305e-22	1.48842e-24	1.50272
		C1ql2	ENSRNOG00000046863	Protein Coding	0.964716	911.061	2.41067e-06	3.02741e-07	1.9517	911.061	6.09367e-23	3.91561e-25	1.45821
		Drd5	ENSRNOG00000005338	Protein Coding	-1.78781	25.5198	1.49031e-18	2.02004e-20	-1.10936	25.5198	1.02466e-07	1.08947e-08	-1.44858
		Nxph4	ENSRNOG00000025059	Protein Coding	-1.3182	12.8285	3.82438e-10	2.03815e-11	-1.55611	12.8285	8.01451e-14	2.46229e-15	-1.43715
		Piezo2	ENSRNOG00000038784	Protein Coding	1.00801	276.252	3.89711e-07	4.01977e-08	1.86241	276.252	5.64581e-22	4.22302e-24	1.43521
		Fibcd1	ENSRNOG00000009735	Protein Coding	-1.46946	6.77356	5.4313e-14	1.4891e-15	-1.39083	6.77356	1.64199e-12	6.42125e-14	-1.43014
		Mei1	ENSRNOG00000007003	Protein Coding	1.51506	267.256	5.40917e-21	5.16561e-23	1.33802	267.256	1.43182e-16	2.717e-18	1.42654
		Lphn2	ENSRNOG00000032660	Protein Coding	-1.94184	549.185	9.32066e-27	3.63696e-29	-0.908236	549.185	1.18323e-06	1.61031e-07	-1.42504
		Gpr161	ENSRNOG00000003073	Protein Coding	-1.88494	335.411	1.18056e-31	1.21226e-34	-0.933071	335.411	1.46555e-08	1.30737e-09	-1.40901
		Nov	ENSRNOG00000008697	Protein Coding	-1.97037	1303.94	1.4696e-31	1.58451e-34	-0.843871	1303.94	1.14403e-06	1.55351e-07	-1.40712
		Tacr3	ENSRNOG00000009372	Protein Coding	-1.048	69.9111	6.94129e-07	7.66225e-08	-1.76009	69.9111	1.01868e-17	1.62109e-19	-1.40405
		AABR06039834.1	ENSRNOG00000047686	Pseudogene	-2.03079	538.021	6.11649e-28	1.7586e-30	-0.764233	538.021	7.64429e-05	1.59717e-05	-1.39751
		Lyzl4	ENSRNOG00000019350	Protein Coding	-1.99007	123.113	1.40827e-30	2.02452e-33	-0.794136	123.113	1.00371e-05	1.70257e-06	-1.3921
		Dsp	ENSRNOG00000013928	Protein Coding	0.892727	256.25	2.32911e-06	2.91662e-07	1.89013	256.25	5.75214e-25	2.48335e-27	1.39143
		Sec14l4	ENSRNOG00000004555	Protein Coding	0.913752	36.8525	9.98413e-07	1.13697e-07	1.86866	36.8525	2.89901e-24	1.45533e-26	1.3912
		Htr2c	ENSRNOG00000030877	Protein Coding	-1.29873	1064.91	3.91714e-11	1.70748e-12	-1.4811	1064.91	2.94715e-14	8.4627e-16	-1.38992
		Cpne8	ENSRNOG00000026128	Protein Coding	-1.61787	239.716	2.69502e-41	2.76739e-45	-1.15495	239.716	1.13076e-21	9.25271e-24	-1.38641
		Mpped1	ENSRNOG00000010834	Protein Coding	-1.75718	3158.35	5.70428e-30	9.37193e-33	-1.00628	3158.35	1.50001e-10	8.81031e-12	-1.38173
		Svep1	ENSRNOG00000033110	Protein Coding	1.15053	362.589	4.19128e-10	2.2466e-11	1.60503	362.589	8.75445e-19	1.14704e-20	1.37778
		Pdyn	ENSRNOG00000026036	Protein Coding	0.866656	1156.98	2.62695e-05	4.31868e-06	1.88565	1156.98	1.90709e-21	1.60839e-23	1.37616
		Myrfl	ENSRNOG00000021833	Protein Coding	1.45258	1.62147	1.88165e-10	9.42901e-12	1.29619	1.62147	1.32986e-08	1.17498e-09	1.37439
		Arg1	ENSRNOG00000013304	Protein Coding	0.899874	110.355	5.53271e-08	4.60956e-09	1.84022	110.355	1.06768e-29	1.60795e-32	1.37005
		Msx3	ENSRNOG00000046776	Protein Coding	0.931938	4.78604	3.62802e-06	4.77415e-07	1.76062	4.78604	9.15533e-18	1.42937e-19	1.34628
		Ccdc42	ENSRNOG00000004075	Protein Coding	-1.81431	13.9509	1.83559e-24	1.01783e-26	-0.873967	13.9509	3.20094e-06	4.81499e-07	-1.34414
		Ankdd1a	ENSRNOG00000015554	Protein Coding	0.908515	134.288	2.21192e-08	1.68872e-09	1.76812	134.288	1.4117e-28	2.62214e-31	1.33832
		Epha8	ENSRNOG00000013036	Protein Coding	0.870309	894.781	1.04934e-06	1.20035e-07	1.77066	894.781	1.16248e-24	5.31052e-27	1.32048
		Nmb	ENSRNOG00000011011	Protein Coding	1.03932	59.3642	9.61945e-08	8.56895e-09	1.59771	59.3642	7.53069e-17	1.34585e-18	1.31851
		Prokr2	ENSRNOG00000021266	Protein Coding	-1.40599	26.5716	3.54933e-19	4.41001e-21	-1.2226	26.5716	1.51128e-14	4.05891e-16	-1.3143
		Fzd7	ENSRNOG00000016119	Protein Coding	-1.73569	38.9438	5.42548e-26	2.3956e-28	-0.876617	38.9438	2.97523e-07	3.54727e-08	-1.30615
		Nhlh1	ENSRNOG00000005166	Protein Coding	0.817373	161.245	0.000625706	0.000151568	1.78401	161.245	5.61167e-15	1.40855e-16	1.30069
		Usp43	ENSRNOG00000003785	Protein Coding	-1.41326	29.9903	6.59908e-16	1.32476e-17	-1.18687	29.9903	1.94445e-11	9.42939e-13	-1.30007
		Ubash3a	ENSRNOG00000001167	Protein Coding	-1.5512	10.9286	7.34729e-13	2.35391e-14	-1.04532	10.9286	2.22912e-06	3.22953e-07	-1.29826
		Ltbp2	ENSRNOG00000012094	Protein Coding	-1.41603	67.067	1.43061e-17	2.20353e-19	-1.1607	67.067	4.45253e-12	1.86863e-13	-1.28836
		Ankrd63	ENSRNOG00000042446	Protein Coding	-1.69231	70.1257	9.18992e-29	2.02889e-31	-0.880625	70.1257	1.94472e-08	1.77485e-09	-1.28647
		Insm2	ENSRNOG00000007754	Protein Coding	0.966701	6.75175	5.38644e-09	3.59095e-10	1.59894	6.75175	2.51851e-20	2.61713e-22	1.28282
		Otog	ENSRNOG00000010983	Protein Coding	1.0164	20.6067	7.11364e-06	1.01133e-06	1.53508	20.6067	4.67559e-12	1.97398e-13	1.27574
		Tpbg	ENSRNOG00000010694	Protein Coding	-1.32922	84.2711	1.65576e-12	5.76375e-14	-1.20991	84.2711	1.43217e-10	8.3759e-12	-1.26956
		Kctd4	ENSRNOG00000050996	Protein Coding	1.05921	1392.24	1.12508e-17	1.68672e-19	1.45615	1392.24	3.45864e-32	2.43077e-35	1.25768
		Perp	ENSRNOG00000011994	Protein Coding	1.02047	194.532	1.31283e-08	9.51378e-10	1.49195	194.532	2.67437e-17	4.48413e-19	1.25621
		Skap1	ENSRNOG00000023881	Protein Coding	-1.62248	6.27957	1.0716e-14	2.60238e-16	-0.886033	6.27957	5.44015e-05	1.09158e-05	-1.25426
		Mst4	ENSRNOG00000007879	Protein Coding	0.960185	43.6143	3.09198e-14	8.04864e-16	1.54299	43.6143	5.12204e-33	2.82844e-36	1.25159
		Wisp1	ENSRNOG00000007078	Protein Coding	0.839389	18.7136	1.85986e-06	2.27839e-07	1.65592	18.7136	4.61333e-21	4.33079e-23	1.24765
		Efcab3	ENSRNOG00000042255	Protein Coding	-1.28807	2.42167	4.69891e-08	3.84318e-09	-1.20387	2.42167	3.29004e-07	3.9573e-08	-1.24597
		Mgam	ENSRNOG00000026177	Protein Coding	0.867551	129.194	2.68275e-06	3.42007e-07	1.62097	129.194	2.03336e-19	2.38858e-21	1.24426
		Cxcl12	ENSRNOG00000013589	Protein Coding	0.967235	1826.87	9.5875e-10	5.47379e-11	1.51762	1826.87	1.23998e-22	8.27897e-25	1.24243
		Ccdc180	ENSRNOG00000010412	Protein Coding	-1.3897	182.602	8.46113e-14	2.3806e-15	-1.0909	182.602	6.34949e-09	5.22749e-10	-1.2403
		Prox1	ENSRNOG00000003694	Protein Coding	0.910774	627.901	4.56822e-07	4.80582e-08	1.54823	627.901	1.35816e-18	1.8477e-20	1.2295
		Medag	ENSRNOG00000000906	Protein Coding	0.98112	64.1492	2.53742e-10	1.29887e-11	1.47479	64.1492	9.64149e-22	7.59896e-24	1.22795
		Nr0b1	ENSRNOG00000003765	Protein Coding	0.984552	2.77073	1.58562e-06	1.90662e-07	1.45745	2.77073	3.23197e-12	1.32394e-13	1.221
		Lrrc31	ENSRNOG00000027971	Protein Coding	0.720683	7.78056	6.96206e-05	1.29576e-05	1.71498	7.78056	2.42841e-20	2.51131e-22	1.21783
		Mpp7	ENSRNOG00000018760	Protein Coding	0.857263	115.569	5.25192e-11	2.38638e-12	1.56148	115.569	4.43175e-33	2.0023e-36	1.20937
		RT1-M6-2	ENSRNOG00000040052	Protein Coding	0.887061	167.358	8.47995e-14	2.39025e-15	1.52297	167.358	2.91717e-37	2.92888e-41	1.20502
		Ghsr	ENSRNOG00000024119	Protein Coding	1.03986	46.6875	4.73017e-11	2.12016e-12	1.36681	46.6875	4.03298e-18	5.95229e-20	1.20334
		Plac9	ENSRNOG00000011263	Protein Coding	-1.45515	15.2736	4.9676e-18	7.1924e-20	-0.949594	15.2736	4.80348e-08	4.75284e-09	-1.20237
		Pxdn	ENSRNOG00000004508	Protein Coding	0.975799	476.822	1.36971e-13	4.00851e-15	1.42607	476.822	9.43668e-28	2.2739e-30	1.20093
		Nxph3	ENSRNOG00000005185	Protein Coding	-1.533	335.01	2.10327e-11	8.77938e-13	-0.860564	335.01	0.000257577	6.01273e-05	-1.19678
		Asb9	ENSRNOG00000003441	Protein Coding	-1.53877	1.74714	7.75612e-12	3.03841e-13	-0.846459	1.74714	0.00035339	8.56333e-05	-1.19261
		Lrrc3b	ENSRNOG00000005857	Protein Coding	0.705549	82.6081	2.5821e-05	4.23036e-06	1.67497	82.6081	8.43753e-25	3.72742e-27	1.19026
		Frem3	ENSRNOG00000039152	Protein Coding	1.69343	7.60331	3.8435e-14	1.02022e-15	0.68168	7.60331	0.00347226	0.00108735	1.18756
		Dsg2	ENSRNOG00000016526	Protein Coding	-1.24496	4.69793	3.42246e-08	2.7412e-09	-1.12912	4.69793	6.13913e-07	7.86499e-08	-1.18704
		Myl1	ENSRNOG00000013262	Protein Coding	-1.34983	8.37157	3.75322e-15	8.49808e-17	-1.02346	8.37157	7.24132e-09	6.04463e-10	-1.18665
		Sertm1	ENSRNOG00000014046	Protein Coding	-1.25475	1089.89	6.02737e-25	3.12555e-27	-1.10519	1089.89	1.54625e-19	1.78533e-21	-1.17997
		Scgn	ENSRNOG00000016628	Protein Coding	-1.69999	18.5596	1.2569e-30	1.74238e-33	-0.656058	18.5596	3.81449e-05	7.39918e-06	-1.17803
		Sema5a	ENSRNOG00000011977	Protein Coding	0.911084	3205.96	4.33812e-11	1.91326e-12	1.42667	3205.96	8.22936e-26	3.01578e-28	1.16888
		Tal2	ENSRNOG00000028082	Protein Coding	0.820274	11.9431	2.81209e-06	3.60228e-07	1.51042	11.9431	1.23478e-17	1.97119e-19	1.16535
		Mkx	ENSRNOG00000018938	Protein Coding	0.665306	31.8443	4.65991e-05	8.23505e-06	1.66173	31.8443	7.77722e-25	3.39668e-27	1.16352
		Krt77	ENSRNOG00000036865	Protein Coding	0.791537	5.62165	0.000187857	3.95256e-05	1.53076	5.62165	3.99587e-13	1.3801e-14	1.16115
		Cadps2	ENSRNOG00000007636	Protein Coding	-1.40284	754.555	3.53813e-27	1.23939e-29	-0.918665	754.555	3.39137e-12	1.39605e-13	-1.16075
		Gpc3	ENSRNOG00000022684	Protein Coding	0.989676	207.835	2.25825e-09	1.38322e-10	1.32434	207.835	5.00172e-16	1.037e-17	1.15701
		Spp1	ENSRNOG00000043451	Protein Coding	-1.23798	26.2579	8.16921e-13	2.6424e-14	-1.05778	26.2579	1.35961e-09	9.65788e-11	-1.14788
		Ccbe1	ENSRNOG00000024536	Protein Coding	0.954181	21.4045	2.05796e-09	1.24786e-10	1.33357	21.4045	7.19214e-17	1.27812e-18	1.14387
		Tiam1	ENSRNOG00000021569	Protein Coding	0.821942	2320.66	6.50368e-08	5.53966e-09	1.46546	2320.66	4.41098e-23	2.74579e-25	1.1437
		Ros1	ENSRNOG00000000406	Protein Coding	0.755183	15.3901	8.36381e-08	7.30443e-09	1.52931	15.3901	1.03981e-25	3.86273e-28	1.14225
		Tmem132c	ENSRNOG00000000963	Protein Coding	-1.16484	35.2623	1.20402e-17	1.81125e-19	-1.11463	35.2623	4.33667e-16	8.83879e-18	-1.13974
		Cdh9	ENSRNOG00000033837	Protein Coding	1.47115	632.79	3.07603e-28	7.73864e-31	0.797117	632.79	4.73905e-09	3.78771e-10	1.13413
		Slc4a11	ENSRNOG00000021234	Protein Coding	0.751285	86.6375	3.58223e-07	3.67106e-08	1.51636	86.6375	1.42035e-25	5.34769e-28	1.13382
		Pappa2	ENSRNOG00000042860	Protein Coding	-1.26151	11.3575	1.00902e-07	9.02976e-09	-1.00058	11.3575	2.7818e-05	5.22566e-06	-1.13105
		Tbx1	ENSRNOG00000001892	Protein Coding	0.868507	18.9206	7.56535e-09	5.19324e-10	1.38892	18.9206	6.59149e-20	7.24667e-22	1.12871
		Casz1	ENSRNOG00000013474	Protein Coding	-1.51228	26.9414	1.97912e-30	2.94678e-33	-0.744581	26.9414	8.64951e-08	9.0403e-09	-1.12843
		Htr1b	ENSRNOG00000013042	Protein Coding	-1.71109	100.851	1.8548e-27	6.09475e-30	-0.544733	100.851	0.00118618	0.00032858	-1.12791
		Btbd16	ENSRNOG00000036675	Protein Coding	0.882906	67.7088	4.80339e-10	2.59936e-11	1.37185	67.7088	2.06549e-22	1.43091e-24	1.12738
		Trpc6	ENSRNOG00000006324	Protein Coding	0.769724	430.595	2.79302e-09	1.75953e-10	1.48312	430.595	1.88448e-31	1.70284e-34	1.12642
		Hs3st2	ENSRNOG00000017659	Protein Coding	-1.22602	137.997	1.46838e-21	1.2741e-23	-1.0221	137.997	3.45031e-15	8.26204e-17	-1.12406
		Smco4	ENSRNOG00000011162	Protein Coding	1.21361	69.1392	2.01492e-27	6.75797e-30	1.01716	69.1392	1.52151e-19	1.74912e-21	1.11538
		Ccdc85a	ENSRNOG00000003374	Protein Coding	0.726105	224.109	2.1888e-07	2.1307e-08	1.50234	224.109	5.10986e-28	1.07738e-30	1.11422
		Ociad2	ENSRNOG00000002196	Protein Coding	-1.13631	167.376	4.04681e-23	2.78417e-25	-1.09038	167.376	2.91422e-21	2.54556e-23	-1.11334
		Fat4	ENSRNOG00000028335	Protein Coding	0.970168	922.56	7.59421e-10	4.23438e-11	1.24235	922.56	1.40709e-15	3.12465e-17	1.10626
		Tbx5	ENSRNOG00000001399	Protein Coding	0.884338	1.00774	0.000284269	6.27882e-05	1.31656	1.00774	2.40859e-08	2.24415e-09	1.10045
		Rgs13	ENSRNOG00000003888	Protein Coding	0.797568	19.2279	1.75167e-05	2.73493e-06	1.40265	19.2279	2.0887e-14	5.8299e-16	1.10011
		Ttc22	ENSRNOG00000007189	Protein Coding	-1.20911	139.642	2.07793e-21	1.84567e-23	-0.990984	139.642	1.30804e-14	3.47365e-16	-1.10005
		LOC100360891	ENSRNOG00000048413	Protein Coding	0.943195	33.8237	9.85237e-07	1.12096e-07	1.25126	33.8237	4.93844e-11	2.61549e-12	1.09723
		Col6a2	ENSRNOG00000001254	Protein Coding	-0.631226	419.943	0.000807797	0.000201731	-1.56226	419.943	2.40671e-18	3.44334e-20	-1.09674
		S100a10	ENSRNOG00000023226	Protein Coding	-1.34686	175.991	2.54288e-35	1.43614e-38	-0.841534	175.991	2.56522e-14	7.27584e-16	-1.0942
		Slc26a4	ENSRNOG00000007314	Protein Coding	-1.14389	49.0363	1.06806e-11	4.26631e-13	-1.04175	49.0363	6.88917e-10	4.63428e-11	-1.09282
		Gbp1	ENSRNOG00000023943	Protein Coding	-0.544694	3.22777	0.0290582	0.0120011	-1.63341	3.22777	6.92531e-13	2.53441e-14	-1.08905
		Myh8	ENSRNOG00000050042	Protein Coding	-1.31853	6.87106	1.14041e-08	8.14453e-10	-0.858049	6.87106	0.000290115	6.86985e-05	-1.08829
		Chrna5	ENSRNOG00000013610	Protein Coding	-1.41253	81.111	1.04277e-12	3.46393e-14	-0.758211	81.111	0.00021411	4.91205e-05	-1.08537
		Trhr2	ENSRNOG00000012789	Protein Coding	-1.31505	13.3364	2.23907e-09	1.36917e-10	-0.844373	13.3364	0.000180753	4.08237e-05	-1.07971
		Cftr	ENSRNOG00000008284	Protein Coding	-1.52026	44.6316	6.60989e-11	3.07468e-12	-0.635662	44.6316	0.00993436	0.00356879	-1.07796
		Krt7	ENSRNOG00000008057	Protein Coding	-1.10105	5.33139	2.74052e-08	2.15139e-09	-1.04997	5.33139	1.34068e-07	1.46923e-08	-1.07551
		Oxtr	ENSRNOG00000005806	Protein Coding	-1.03973	13.7957	1.79026e-06	2.18302e-07	-1.10982	13.7957	2.75936e-07	3.27051e-08	-1.07478
		Ntf3	ENSRNOG00000019716	Protein Coding	0.759647	103.137	2.56384e-08	1.99689e-09	1.38852	103.137	5.24055e-25	2.23618e-27	1.07408
		Tll2	ENSRNOG00000013519	Protein Coding	-1.02671	7.07782	3.54496e-09	2.28055e-10	-1.11923	7.07782	9.96874e-11	5.66497e-12	-1.07297
		AABR06041300.1	ENSRNOG00000042032	Pseudogene	-1.05253	8.8363	2.06009e-10	1.04126e-11	-1.08212	8.8363	6.78234e-11	3.71122e-12	-1.06732
		Ptgs2	ENSRNOG00000002525	Protein Coding	1.01968	530.302	1.1966e-16	2.13799e-18	1.11481	530.302	1.09754e-19	1.22867e-21	1.06725
		Ldb2	ENSRNOG00000003205	Protein Coding	-1.23706	525.825	1.06898e-15	2.21183e-17	-0.89263	525.825	1.10582e-08	9.55379e-10	-1.06484
		Unc13c	ENSRNOG00000007694	Protein Coding	0.762579	233.7	3.09895e-05	5.20566e-06	1.36197	233.7	1.69975e-14	4.60294e-16	1.06227
		Igfbp4	ENSRNOG00000010635	Protein Coding	-1.42322	454.133	2.50108e-24	1.42538e-26	-0.699505	454.133	1.20882e-06	1.64939e-07	-1.06136
		Plekha2	ENSRNOG00000038365	Protein Coding	0.670508	128.623	6.15779e-05	1.12584e-05	1.44837	128.623	3.43712e-19	4.19287e-21	1.05944
		Rfx3	ENSRNOG00000014486	Protein Coding	0.799826	364.253	5.21237e-09	3.46564e-10	1.31568	364.253	1.13296e-22	7.45071e-25	1.05775
		Parm1	ENSRNOG00000002579	Protein Coding	-1.18533	174.312	5.39947e-18	7.87313e-20	-0.924529	174.312	2.61576e-11	1.30657e-12	-1.05493
		Chrna3	ENSRNOG00000013829	Protein Coding	-1.20815	12.3621	1.83698e-08	1.37606e-09	-0.899211	12.3621	3.72657e-05	7.20245e-06	-1.05368
		Unc5d	ENSRNOG00000011858	Protein Coding	1.06073	541.316	2.1309e-14	5.42654e-16	1.04208	541.316	5.93828e-14	1.78864e-15	1.0514
		Lama3	ENSRNOG00000011300	Protein Coding	-1.27066	97.7252	1.16287e-20	1.17619e-22	-0.827895	97.7252	2.87962e-09	2.18718e-10	-1.04928
		Mst1r	ENSRNOG00000032618	Protein Coding	-1.0644	81.1871	9.92324e-13	3.28618e-14	-1.02705	81.1871	6.35184e-12	2.75301e-13	-1.04573
		Aldh3b2	ENSRNOG00000017872	Protein Coding	0.98614	116.275	2.36642e-18	3.28045e-20	1.1016	116.275	2.14281e-22	1.50599e-24	1.04387
		Allc	ENSRNOG00000008299	Protein Coding	0.890023	17.7149	4.15047e-11	1.8241e-12	1.19587	17.7149	2.94074e-18	4.25167e-20	1.04294
		Inhbb	ENSRNOG00000047726	Protein Coding	-1.33981	133.977	7.61648e-31	9.51033e-34	-0.741869	133.977	4.42617e-10	2.85968e-11	-1.04084
		Crabp1	ENSRNOG00000023633	Protein Coding	-1.3701	28.6804	1.5837e-23	1.01639e-25	-0.69939	28.6804	1.21589e-06	1.66025e-07	-1.03474
		Atp2a1	ENSRNOG00000047124	Protein Coding	0.882796	32.8662	7.06966e-11	3.29581e-12	1.1787	32.8662	4.53469e-18	6.80659e-20	1.03075
		Dcn	ENSRNOG00000004554	Protein Coding	-1.11242	175.941	9.97273e-09	7.025e-10	-0.935189	175.941	1.58678e-06	2.21369e-07	-1.02381
		Prr15	ENSRNOG00000009564	Protein Coding	-1.16367	8.70266	4.04913e-09	2.63816e-10	-0.88224	8.70266	1.22731e-05	2.12499e-06	-1.02295
		Fras1	ENSRNOG00000002053	Protein Coding	-0.959279	259.695	3.42837e-10	1.80598e-11	-1.08335	259.695	8.7067e-13	3.23879e-14	-1.02132
		Myh3	ENSRNOG00000046276	Protein Coding	-1.21804	20.3887	1.55235e-08	1.14213e-09	-0.823231	20.3887	0.00018213	4.11804e-05	-1.02064
		Itga8	ENSRNOG00000016538	Protein Coding	-0.700708	123.002	5.31836e-06	7.30978e-07	-1.33692	123.002	2.35716e-19	2.79262e-21	-1.01881
		Vangl2	ENSRNOG00000004889	Protein Coding	0.788442	117.91	8.46217e-07	9.47145e-08	1.24374	117.91	2.34084e-15	5.42906e-17	1.01609
		Chrm5	ENSRNOG00000006397	Protein Coding	-1.10375	75.3008	1.63291e-12	5.65905e-14	-0.925587	75.3008	4.16253e-09	3.28489e-10	-1.01467
		Mei4	ENSRNOG00000023794	Protein Coding	-1.16461	29.1173	2.03183e-30	3.12959e-33	-0.85769	29.1173	3.01826e-16	6.06077e-18	-1.01115
		Ddit4l2	ENSRNOG00000010047	Protein Coding	0.639384	63.5106	1.88864e-07	1.79875e-08	1.38157	63.5106	1.3408e-29	2.08659e-32	1.01048
		Efcab6	ENSRNOG00000011094	Protein Coding	-0.96545	100.953	1.27909e-15	2.69911e-17	-1.05361	100.953	2.13454e-18	3.02179e-20	-1.00953
		Itga11	ENSRNOG00000006723	Protein Coding	0.665687	58.3695	0.000162992	3.36244e-05	1.35204	58.3695	3.0655e-15	7.23285e-17	1.00886
		Kcnh8	ENSRNOG00000012711	Protein Coding	1.13246	28.3238	5.34913e-14	1.46108e-15	0.883219	28.3238	5.551e-09	4.52551e-10	1.00784
		Smad3	ENSRNOG00000008620	Protein Coding	0.492628	948.378	0.00119749	0.000314667	1.5149	948.378	5.53502e-26	1.91725e-28	1.00376
		Dgkh	ENSRNOG00000010065	Protein Coding	0.696419	323.173	2.8549e-05	4.73301e-06	1.307	323.173	4.97943e-16	1.02738e-17	1.00171
		Grhl3	ENSRNOG00000029427	Protein Coding	-0.80374	9.99494	1.51575e-06	1.81249e-07	-1.18948	9.99494	2.02647e-13	6.70405e-15	-0.996611
		AABR06044860.1	ENSRNOG00000049666	Protein Coding	0.540856	71.4971	0.000211059	4.51008e-05	1.44622	71.4971	1.89517e-24	9.22847e-27	0.993537
		Grin3a	ENSRNOG00000005723	Protein Coding	-1.03407	127.778	3.26504e-14	8.54943e-16	-0.949358	127.778	4.03295e-12	1.67635e-13	-0.991712
		Psma8	ENSRNOG00000030363	Protein Coding	1.23063	1.97372	8.52602e-09	5.92506e-10	0.752642	1.97372	0.000423964	0.000104895	0.991637
		Arhgap10	ENSRNOG00000013152	Protein Coding	0.775484	183.609	3.13629e-15	7.0046e-17	1.20729	183.609	2.19825e-34	7.72478e-38	0.991385
		Rsph10b	ENSRNOG00000001036	Protein Coding	0.784441	351.196	1.45871e-10	7.21976e-12	1.19057	351.196	5.53361e-23	3.50018e-25	0.987507
		Fam163b	ENSRNOG00000006591	Protein Coding	0.561374	883.042	1.09426e-05	1.62199e-06	1.40716	883.042	2.80962e-30	3.80822e-33	0.984266
		Slc30a8	ENSRNOG00000004747	Protein Coding	0.779834	2.78491	0.000655893	0.000159722	1.18758	2.78491	1.44974e-07	1.60258e-08	0.983705
		Prph	ENSRNOG00000015643	Protein Coding	-1.38432	48.8091	1.06218e-10	5.11539e-12	-0.578995	48.8091	0.010939	0.00398132	-0.981656
		Tac1	ENSRNOG00000007374	Protein Coding	-1.01552	79.0978	3.39036e-08	2.71027e-09	-0.944315	79.0978	2.77889e-07	3.29644e-08	-0.979919
		AABR06043321.1	ENSRNOG00000043366	Pseudogene	0.693761	107.049	4.51669e-11	2.00824e-12	1.26373	107.049	5.12204e-33	2.71113e-36	0.978747
		RGD1561849	ENSRNOG00000021663	Protein Coding	-1.1098	4201.33	2.10173e-34	1.51072e-37	-0.847063	4201.33	1.49575e-20	1.48674e-22	-0.97843
		LOC100362058	ENSRNOG00000043502	Protein Coding	0.759256	3.75555	2.39276e-05	3.87225e-06	1.19485	3.75555	1.09741e-10	6.25281e-12	0.977051
		Ctsk	ENSRNOG00000021155	Protein Coding	-1.20701	153.668	5.77403e-27	2.13447e-29	-0.739721	153.668	1.22018e-10	7.02584e-12	-0.973365
		Rasl10a	ENSRNOG00000046259	Protein Coding	0.617617	100.837	1.83941e-06	2.2524e-07	1.32684	100.837	1.5001e-25	5.79858e-28	0.972229
		Gipr	ENSRNOG00000015860	Protein Coding	-1.07957	232.741	2.73664e-17	4.46811e-19	-0.863025	232.741	2.16984e-11	1.07076e-12	-0.971298
		Stxbp6	ENSRNOG00000004198	Protein Coding	0.664686	542.507	1.18189e-08	8.48328e-10	1.27655	542.507	4.4177e-29	7.54026e-32	0.970617
		Zap70	ENSRNOG00000016995	Protein Coding	-1.19831	55.243	1.11709e-26	4.47363e-29	-0.737335	55.243	1.98106e-10	1.19739e-11	-0.967824
		Marveld2	ENSRNOG00000018340	Protein Coding	0.652715	27.4355	2.35469e-06	2.95107e-07	1.27663	27.4355	3.32574e-20	3.50605e-22	0.964672
		LOC687441	ENSRNOG00000016997	Protein Coding	-1.26845	5.78757	1.53104e-10	7.60924e-12	-0.660406	5.78757	0.00172979	0.000499485	-0.96443
		Ass1	ENSRNOG00000008837	Protein Coding	-1.02572	145.736	4.90427e-15	1.12302e-16	-0.896755	145.736	1.04127e-11	4.74634e-13	-0.961239
		Ovol2	ENSRNOG00000006850	Protein Coding	-1.02253	11.0785	7.20384e-06	1.02674e-06	-0.894801	11.0785	9.30682e-05	1.97957e-05	-0.958666
		Cst6	ENSRNOG00000020455	Protein Coding	1.40065	415.883	3.38127e-28	9.02737e-31	0.512483	415.883	0.000108302	2.33133e-05	0.956565
		Hcrtr2	ENSRNOG00000011251	Protein Coding	1.16771	43.2807	3.17459e-33	2.64179e-36	0.740757	43.2807	1.89463e-14	5.18564e-16	0.954233
		Fap	ENSRNOG00000005679	Protein Coding	-0.863996	9.80849	0.000406096	9.34081e-05	-1.04397	9.80849	1.34366e-05	2.34803e-06	-0.953984
		Adam12	ENSRNOG00000018384	Protein Coding	-1.06137	30.6658	1.74973e-22	1.35652e-24	-0.846442	30.6658	3.50272e-14	1.01635e-15	-0.953908
		Tnfaip8	ENSRNOG00000026136	Protein Coding	0.801456	213.838	2.42737e-14	6.2189e-16	1.10317	213.838	5.58981e-26	1.96429e-28	0.952315
		Man1a1	ENSRNOG00000000800	Protein Coding	-1.32569	532.413	2.5963e-40	3.99902e-44	-0.574834	532.413	1.91568e-08	1.7445e-09	-0.950262
		Lrrc63	ENSRNOG00000038291	Protein Coding	-0.931057	14.8697	7.87053e-14	2.20635e-15	-0.968008	14.8697	1.08891e-14	2.86441e-16	-0.949533
		Bdnf	ENSRNOG00000047466	Protein Coding	0.937987	524.723	3.14783e-17	5.20409e-19	0.958503	524.723	6.32739e-18	9.62449e-20	0.948245
		Anxa1	ENSRNOG00000017469	Protein Coding	-0.672436	30.4728	0.000234359	5.06933e-05	-1.22405	30.4728	3.19835e-12	1.30696e-13	-0.948243
		Epha7	ENSRNOG00000007030	Protein Coding	0.58552	1234.28	4.57815e-06	6.19368e-07	1.31084	1234.28	2.46735e-26	7.55564e-29	0.948181
		Pex5l	ENSRNOG00000011211	Protein Coding	-1.1145	1215.44	8.47009e-40	2.17438e-43	-0.779144	1215.44	4.84713e-20	5.25592e-22	-0.94682
		Smpdl3b	ENSRNOG00000042326	Protein Coding	0.596084	467.224	2.33204e-08	1.79121e-09	1.29397	467.224	5.54231e-35	1.39114e-38	0.945028
		Fsd2	ENSRNOG00000019278	Protein Coding	-0.772402	4.61578	0.00101403	0.000260921	-1.11765	4.61578	9.03805e-07	1.20008e-07	-0.945026
		Map3k15	ENSRNOG00000025290	Protein Coding	-0.907794	9.75962	1.01483e-07	9.08698e-09	-0.978119	9.75962	8.31463e-09	6.99564e-10	-0.942956
		Abcb1b	ENSRNOG00000022719	Protein Coding	1.06619	123.692	9.36645e-18	1.3946e-19	0.819111	123.692	6.35858e-11	3.45381e-12	0.94265
		Plcxd2	ENSRNOG00000042289	Protein Coding	1.25996	3033.56	2.01492e-27	6.82777e-30	0.625229	3033.56	1.54912e-07	1.7272e-08	0.942594
		Ckmt2	ENSRNOG00000045613	Protein Coding	0.832172	2.65398	4.67387e-05	8.26692e-06	1.05285	2.65398	3.23716e-07	3.88231e-08	0.942509
		Ppapdc1a	ENSRNOG00000020424	Protein Coding	0.923989	199.269	3.56811e-16	6.90649e-18	0.95894	199.269	2.80156e-17	4.7174e-19	0.941465
		LOC100911595	ENSRNOG00000046581	Protein Coding	-0.991125	12.413	2.5193e-08	1.95671e-09	-0.889638	12.413	6.96275e-07	9.01802e-08	-0.940382
		Rasl11b	ENSRNOG00000002097	Protein Coding	-1.22958	386.193	1.3143e-25	6.27562e-28	-0.651051	386.193	7.03972e-08	7.23056e-09	-0.940315
		Rasl10a	ENSRNOG00000008951	Protein Coding	0.610306	467.281	4.31708e-07	4.50614e-08	1.26757	467.281	3.94175e-27	1.06855e-29	0.938935
		Colq	ENSRNOG00000019615	Protein Coding	0.768162	8.03131	0.000100383	1.95849e-05	1.10806	8.03131	1.67843e-08	1.51244e-09	0.938112
		Sall4	ENSRNOG00000050035	Protein Coding	0.934314	11.2356	2.60137e-10	1.33561e-11	0.938436	11.2356	3.10974e-10	1.95607e-11	0.936375
		Trpv5	ENSRNOG00000015394	Protein Coding	-1.01092	14.1777	1.15745e-11	4.665e-13	-0.861779	14.1777	1.30399e-08	1.15016e-09	-0.936349
		Tcfl5	ENSRNOG00000023770	Protein Coding	-0.889943	14.1635	2.52797e-07	2.5024e-08	-0.97689	14.1635	1.21097e-08	1.05649e-09	-0.933417
		Agpat2	ENSRNOG00000019466	Protein Coding	-1.03619	8.79956	1.96296e-08	1.48253e-09	-0.829456	8.79956	1.0221e-05	1.73992e-06	-0.932824
		Cntnap3	ENSRNOG00000027309	Protein Coding	-0.736906	60.4356	4.28588e-05	7.47065e-06	-1.12689	60.4356	1.21741e-10	7.00376e-12	-0.931896
		Filip1	ENSRNOG00000011521	Protein Coding	0.672148	286.86	5.66456e-11	2.57969e-12	1.19037	286.86	9.81227e-32	8.37393e-35	0.931259
		Otop3	ENSRNOG00000031452	Protein Coding	0.996971	9.74984	1.94428e-10	9.76281e-12	0.859706	9.74984	4.69059e-08	4.62936e-09	0.928339
		Gfra2	ENSRNOG00000014010	Protein Coding	-0.987668	158.981	8.82639e-08	7.77639e-09	-0.859686	158.981	3.38243e-06	5.12119e-07	-0.923677
		Syt9	ENSRNOG00000019613	Protein Coding	-0.735333	34.1634	5.14541e-06	7.03508e-07	-1.1105	34.1634	1.51444e-12	5.89963e-14	-0.922917
		Pkib	ENSRNOG00000000811	Protein Coding	1.07638	68.8998	1.00415e-15	2.06737e-17	0.766349	68.8998	1.55694e-08	1.39359e-09	0.921363
		Lox	ENSRNOG00000014426	Protein Coding	0.553031	19.8658	0.00274278	0.000807187	1.28874	19.8658	6.48481e-13	2.36018e-14	0.920887
		LOC100910104	ENSRNOG00000037085	Protein Coding	0.977404	12.9917	2.00314e-13	6.01653e-15	0.854797	12.9917	1.74152e-10	1.03949e-11	0.9161
		Arhgap18	ENSRNOG00000011245	Protein Coding	-0.766362	98.0651	1.55034e-09	9.16179e-11	-1.06073	98.0651	1.72023e-17	2.78538e-19	-0.913548
		Serinc2	ENSRNOG00000012989	Protein Coding	0.967605	485.582	1.14085e-20	1.14806e-22	0.846779	485.582	5.00172e-16	1.03618e-17	0.907192
		Mycl	ENSRNOG00000014259	Protein Coding	0.826138	134.034	9.81507e-14	2.78674e-15	0.98772	134.034	4.77297e-19	6.08602e-21	0.906929
		Kctd8	ENSRNOG00000026472	Protein Coding	-1.12771	41.5527	1.05904e-13	3.04495e-15	-0.683039	41.5527	1.26698e-05	2.20069e-06	-0.905377
		Orai2	ENSRNOG00000001427	Protein Coding	0.881659	417.091	2.58663e-17	4.19661e-19	0.928783	417.091	4.63173e-19	5.81291e-21	0.905221
		Wbscr28	ENSRNOG00000001474	Protein Coding	-1.01307	30.972	3.48887e-16	6.71729e-18	-0.793345	30.972	4.18343e-10	2.69655e-11	-0.903207
		Fxyd7	ENSRNOG00000021067	Protein Coding	1.1094	622.753	1.31569e-17	2.00627e-19	0.693775	622.753	1.5378e-07	1.71149e-08	0.901585
		Ccdc71l	ENSRNOG00000039207	Protein Coding	0.643203	46.696	2.0015e-09	1.20848e-10	1.15473	46.696	1.59819e-26	4.81382e-29	0.898968
		R3hdml	ENSRNOG00000027432	Protein Coding	0.87936	13.4555	2.09037e-07	2.02307e-08	0.917961	13.4555	6.44957e-08	6.5467e-09	0.89866
		Zfpm2	ENSRNOG00000004109	Protein Coding	0.80681	317.411	4.68396e-16	9.23469e-18	0.984087	317.411	2.93866e-23	1.78425e-25	0.895448
		Wfikkn2	ENSRNOG00000002831	Protein Coding	-1.00234	86.607	2.07118e-07	2.00131e-08	-0.783871	86.607	5.79126e-05	1.16959e-05	-0.893103
		Spata18	ENSRNOG00000002120	Protein Coding	-0.694302	38.8069	0.00256131	0.000745499	-1.08976	38.8069	8.96711e-07	1.18931e-07	-0.892033
		Meis2	ENSRNOG00000004730	Protein Coding	-0.898253	439.252	1.16567e-10	5.67964e-12	-0.885435	439.252	1.91472e-10	1.15152e-11	-0.891844
		Ccdc108	ENSRNOG00000028656	Protein Coding	-0.541383	58.0337	0.00523497	0.00168577	-1.24039	58.0337	1.17932e-11	5.44075e-13	-0.890885
		Pde7b	ENSRNOG00000013436	Protein Coding	0.4512	102.396	0.000555459	0.000132555	1.32668	102.396	6.40619e-26	2.28333e-28	0.888939
		Adamts2	ENSRNOG00000003572	Protein Coding	-0.935452	104.636	1.19353e-06	1.39103e-07	-0.839473	104.636	1.33619e-05	2.33095e-06	-0.887463
		LOC100910964	ENSRNOG00000008996	Protein Coding	-0.975118	45.028	3.40177e-19	4.20921e-21	-0.796125	45.028	7.5555e-13	2.78401e-14	-0.885622
		RGD1562029	ENSRNOG00000022723	Protein Coding	-0.634147	22.8098	0.00545583	0.00176502	-1.13367	22.8098	1.90542e-07	2.17221e-08	-0.883909
		Col6a5	ENSRNOG00000010663	Protein Coding	-1.09036	24.8427	1.1406e-15	2.39515e-17	-0.677252	24.8427	1.70225e-06	2.39443e-07	-0.883807
		Ablim3	ENSRNOG00000019365	Protein Coding	0.589286	340.072	7.6325e-07	8.50364e-08	1.1763	340.072	3.75207e-24	1.92124e-26	0.882792
		Krt2	ENSRNOG00000009563	Protein Coding	0.887183	188.972	8.92348e-09	6.22174e-10	0.875747	188.972	1.22094e-08	1.06842e-09	0.881465
		Tle1	ENSRNOG00000005882	Protein Coding	0.625653	689.331	2.98205e-10	1.5525e-11	1.13134	689.331	4.55678e-31	5.49009e-34	0.878499
		Tnnt2	ENSRNOG00000033734	Protein Coding	-0.745804	12.9748	0.000996748	0.000255929	-1.00544	12.9748	5.16377e-06	8.18633e-07	-0.875621
		Lrtm2	ENSRNOG00000007508	Protein Coding	0.767181	663.844	2.36538e-14	6.04794e-16	0.9837	663.844	6.36718e-23	4.12332e-25	0.875441
		Il1rn	ENSRNOG00000005871	Protein Coding	0.660914	5.65057	0.000499217	0.000117698	1.0894	5.65057	1.03333e-08	8.86009e-10	0.875159
		Sntb1	ENSRNOG00000004821	Protein Coding	-1.04136	66.054	1.85803e-12	6.54417e-14	-0.707182	66.054	2.78346e-06	4.12489e-07	-0.874273
		Rreb1	ENSRNOG00000015701	Protein Coding	0.761561	740.654	3.86343e-12	1.43612e-13	0.986358	740.654	1.04062e-19	1.15973e-21	0.873959
		Kitlg	ENSRNOG00000005386	Protein Coding	0.636758	457.774	1.95995e-07	1.87673e-08	1.10648	457.774	1.92593e-20	1.96267e-22	0.871618
		Cbln2	ENSRNOG00000013654	Protein Coding	-1.12912	192.725	1.63422e-12	5.672e-14	-0.609319	192.725	0.000225019	5.17928e-05	-0.869218
		Pvrl4	ENSRNOG00000004029	Protein Coding	-0.999201	28.7496	1.57062e-11	6.45118e-13	-0.737687	28.7496	1.08931e-06	1.4732e-07	-0.868444
		Enox2	ENSRNOG00000030622	Protein Coding	1.07044	60.5049	2.54425e-16	4.781e-18	0.665186	60.5049	5.15449e-07	6.48796e-08	0.867815
		Il16	ENSRNOG00000011680	Protein Coding	1.17276	568.553	3.16297e-15	7.08042e-17	0.560676	568.553	0.000277176	6.53562e-05	0.86672
		Gzmm	ENSRNOG00000030530	Protein Coding	0.584189	127.027	2.7525e-06	3.51871e-07	1.14847	127.027	4.16437e-21	3.80479e-23	0.86633
		Kcnf1	ENSRNOG00000024310	Protein Coding	-0.834563	192.89	3.06846e-05	5.14062e-06	-0.894089	192.89	6.42685e-06	1.04372e-06	-0.864326
		Cyp2c11	ENSRNOG00000012896	Protein Coding	-0.781959	2.74288	0.00115945	0.000303658	-0.946681	2.74288	6.05796e-05	1.23045e-05	-0.86432
		Dbh	ENSRNOG00000006641	Protein Coding	0.674836	3.78692	0.000745893	0.000184779	1.05268	3.78692	1.54258e-07	1.71836e-08	0.863756
		Mroh7	ENSRNOG00000022624	Protein Coding	-1.09694	180.596	6.46537e-20	7.23648e-22	-0.626735	180.596	3.77661e-07	4.60788e-08	-0.861839
		Thbs2	ENSRNOG00000010529	Protein Coding	-1.14926	51.9855	2.40893e-09	1.4854e-10	-0.570367	51.9855	0.00474078	0.00153718	-0.859816
		Eml5	ENSRNOG00000004207	Protein Coding	0.702208	1262.76	6.44462e-11	2.98457e-12	1.01557	1262.76	8.54146e-22	6.64622e-24	0.858889
		Cck	ENSRNOG00000019321	Protein Coding	-0.896873	1824.74	4.77171e-18	6.85977e-20	-0.816921	1824.74	3.84078e-15	9.29346e-17	-0.856897
		AABR06088579.1	ENSRNOG00000022358	Protein Coding	-1.0684	12.0077	9.48461e-08	8.41962e-09	-0.643948	12.0077	0.00199898	0.000588554	-0.856173
		Opalin	ENSRNOG00000022386	Protein Coding	-0.760206	1920.68	5.88973e-09	3.95229e-10	-0.948579	1920.68	1.80769e-13	5.90766e-15	-0.854393
		Irf6	ENSRNOG00000005082	Protein Coding	-1.15117	45.5212	1.90213e-08	1.43072e-09	-0.555421	45.5212	0.0100249	0.00360533	-0.853294
		Vim	ENSRNOG00000018087	Protein Coding	-0.57624	969.741	0.00186589	0.000521438	-1.12843	969.741	1.80369e-10	1.08294e-11	-0.852337
		LOC302999	ENSRNOG00000020212	Protein Coding	-0.756188	67.2067	2.19163e-07	2.13458e-08	-0.946545	67.2067	4.57002e-11	2.40431e-12	-0.851367
		AABR06020205.1	ENSRNOG00000049685	Protein Coding	0.999792	26.7476	1.37648e-22	1.05301e-24	0.697398	26.7476	1.00616e-11	4.57116e-13	0.848595
		Cemip	ENSRNOG00000012442	Protein Coding	0.514432	269.632	0.000376427	8.58108e-05	1.18197	269.632	1.57161e-17	2.52467e-19	0.848202
		Gpc4	ENSRNOG00000002413	Protein Coding	0.44703	581.907	0.00247462	0.000717598	1.24603	581.907	4.09816e-19	5.02302e-21	0.846528
		Btnl3	ENSRNOG00000039396	Protein Coding	0.915675	3.27385	7.47098e-06	1.06865e-06	0.774331	3.27385	0.000167305	3.75765e-05	0.845003
		Duox2	ENSRNOG00000017395	Protein Coding	1.27017	5.57151	3.22753e-12	1.1898e-13	0.416308	5.57151	0.0258819	0.0105489	0.843241
		Zdhhc23	ENSRNOG00000027179	Protein Coding	-1.05032	812.21	6.7783e-35	4.5242e-38	-0.630496	812.21	3.23459e-13	1.1058e-14	-0.840409
		Mcam	ENSRNOG00000007726	Protein Coding	-0.73444	507.895	4.57028e-09	2.99883e-10	-0.945181	507.895	1.90243e-14	5.2336e-16	-0.839811
		Rgs10	ENSRNOG00000042592	Protein Coding	0.553307	938.421	3.62209e-10	1.92105e-11	1.12551	938.421	7.27579e-38	3.65251e-42	0.839408
		Cebpb	ENSRNOG00000049393	Protein Coding	0.415887	102.28	0.00066373	0.000161869	1.25766	102.28	1.54068e-26	4.56325e-29	0.836774
		Cplx3	ENSRNOG00000019317	Protein Coding	-1.08447	62.4663	3.10832e-07	3.15348e-08	-0.588208	62.4663	0.00789737	0.00273554	-0.836337
		Myom3	ENSRNOG00000032994	Protein Coding	-1.2097	16.8595	2.06009e-10	1.0429e-11	-0.462554	16.8595	0.0254535	0.0103398	-0.836127
		Hand2	ENSRNOG00000022069	Protein Coding	0.586995	0.866333	0.0203772	0.00794604	1.08317	0.866333	5.16381e-06	8.18899e-07	0.835084
		LOC100362176	ENSRNOG00000009803	Protein Coding	-0.737922	17.806	2.25143e-06	2.80548e-07	-0.930446	17.806	1.32676e-09	9.3979e-11	-0.834184
		Npr1	ENSRNOG00000014684	Protein Coding	-0.763701	271.375	3.83594e-10	2.04761e-11	-0.904541	271.375	6.89952e-14	2.09202e-15	-0.834121
		Krt27	ENSRNOG00000011628	Protein Coding	0.500161	47.8517	8.09664e-05	1.53935e-05	1.16452	47.8517	1.24685e-20	1.2143e-22	0.832339
		Capn6	ENSRNOG00000004882	Protein Coding	-1.00891	29.1399	9.50562e-13	3.11372e-14	-0.650318	29.1399	8.31864e-06	1.38226e-06	-0.829614
		Dusp5	ENSRNOG00000014061	Protein Coding	-0.642973	172.715	1.89014e-05	2.98413e-06	-1.01588	172.715	3.65514e-12	1.5138e-13	-0.829428
		Folr1	ENSRNOG00000019902	Protein Coding	-0.582633	24.1099	0.0197198	0.00764209	-1.07507	24.1099	5.33788e-06	8.50255e-07	-0.828853
		Cracr2a	ENSRNOG00000025874	Protein Coding	0.780913	11.3457	3.06648e-07	3.10631e-08	0.875869	11.3457	1.21761e-08	1.06479e-09	0.828391
		Rimbp2	ENSRNOG00000022893	Protein Coding	0.66058	4281.51	1.0947e-14	2.66412e-16	0.995908	4281.51	7.11944e-32	5.71842e-35	0.828244
		Lgr5	ENSRNOG00000004221	Protein Coding	-0.78504	31.8026	9.5281e-10	5.43498e-11	-0.864051	31.8026	1.35115e-11	6.32843e-13	-0.824545
		Slc30a3	ENSRNOG00000006204	Protein Coding	0.374058	2069.44	0.000620248	0.000150086	1.27406	2069.44	1.63543e-34	4.92598e-38	0.824057
		Plxnd1	ENSRNOG00000025209	Protein Coding	-1.25047	439.133	1.58498e-22	1.22066e-24	-0.394207	439.133	0.00400566	0.00127329	-0.822339
		Il27ra	ENSRNOG00000005747	Protein Coding	0.796562	12.2635	1.2949e-07	1.18473e-08	0.847697	12.2635	2.3596e-08	2.19614e-09	0.82213
		Mogat2	ENSRNOG00000027228	Protein Coding	-0.913713	15.4392	7.25503e-12	2.81604e-13	-0.729099	15.4392	1.00187e-07	1.06223e-08	-0.821406
		Arhgap28	ENSRNOG00000017065	Protein Coding	-0.738682	16.0863	3.06246e-05	5.12742e-06	-0.904045	16.0863	2.13335e-07	2.45892e-08	-0.821364
		RGD1311739	ENSRNOG00000021245	Protein Coding	-0.964752	441.636	3.26087e-29	6.69687e-32	-0.675384	441.636	9.06492e-15	2.33904e-16	-0.820068
		Col2a1	ENSRNOG00000022282	Protein Coding	-0.757043	19.9123	1.87604e-05	2.95994e-06	-0.882399	19.9123	4.32156e-07	5.33904e-08	-0.819721
		Dock10	ENSRNOG00000016165	Protein Coding	0.627497	2103.49	1.4022e-09	8.24315e-11	1.00946	2103.49	2.73439e-23	1.59232e-25	0.818481
		Meis1	ENSRNOG00000004606	Protein Coding	-0.781222	36.809	1.67161e-08	1.23931e-09	-0.854798	36.809	5.17517e-10	3.39036e-11	-0.81801
		Slc45a3	ENSRNOG00000007591	Protein Coding	-0.640205	50.0516	3.11123e-05	5.22984e-06	-0.995249	50.0516	2.60252e-11	1.29734e-12	-0.817727
		Ifnlr1	ENSRNOG00000033984	Protein Coding	-0.775083	6.0162	4.188e-05	7.27637e-06	-0.85775	6.0162	4.84964e-06	7.61556e-07	-0.816417
		Fam222a	ENSRNOG00000001198	Protein Coding	-0.855405	66.807	5.89104e-12	2.26241e-13	-0.776509	66.807	5.28693e-10	3.4742e-11	-0.815957
		Scube1	ENSRNOG00000010617	Protein Coding	-0.68218	162.583	3.41085e-09	2.18903e-10	-0.948763	162.583	5.87759e-17	1.03271e-18	-0.815472
		Cd55	ENSRNOG00000003927	Protein Coding	0.498875	58.3725	0.00256495	0.00074682	1.13195	58.3725	1.01688e-12	3.86946e-14	0.815414
		Kcnc4	ENSRNOG00000050924	Protein Coding	0.576937	1102.95	1.40095e-05	2.13915e-06	1.0531	1102.95	2.72944e-16	5.4534e-18	0.81502
		AABR06098660.1	ENSRNOG00000043145	Pseudogene	-0.604349	7.21665	0.000119662	2.37457e-05	-1.02516	7.21665	6.39875e-12	2.785e-13	-0.814756
		Ndnf	ENSRNOG00000006857	Protein Coding	-0.998961	106.614	5.80565e-14	1.60067e-15	-0.630088	106.614	3.72171e-06	5.69654e-07	-0.814525
		Ctrc	ENSRNOG00000013745	Protein Coding	-1.11823	15.4723	2.33311e-21	2.10827e-23	-0.510126	15.4723	7.24278e-05	1.50055e-05	-0.814177
		Gli1	ENSRNOG00000025120	Protein Coding	-0.482021	56.6794	0.0187926	0.00724225	-1.14283	56.6794	2.38993e-09	1.77685e-10	-0.812427
		Rorc	ENSRNOG00000046831	Protein Coding	-0.775591	2.4911	0.00131287	0.000349286	-0.848289	2.4911	0.000384017	9.39609e-05	-0.81194
		Mpped2	ENSRNOG00000004863	Protein Coding	0.636266	648.882	9.26489e-13	3.0301e-14	0.985365	648.882	5.31217e-29	9.33363e-32	0.810815
		Xkr8	ENSRNOG00000024312	Protein Coding	0.601688	232.639	1.97235e-08	1.49063e-09	1.01919	232.639	3.6234e-22	2.63751e-24	0.810439
		Dock5	ENSRNOG00000024703	Protein Coding	-0.644125	269.108	3.38814e-06	4.42281e-07	-0.973168	269.108	6.35844e-13	2.311e-14	-0.808647
		Adamts1	ENSRNOG00000001607	Protein Coding	-0.803694	95.7654	4.60447e-11	2.05909e-12	-0.8062	95.7654	3.87771e-11	2.00309e-12	-0.804947
		Fam19a2	ENSRNOG00000004180	Protein Coding	0.695839	116.336	1.06218e-10	5.11213e-12	0.913943	116.336	1.53289e-17	2.45478e-19	0.804891
		Fam179a	ENSRNOG00000026344	Protein Coding	-0.409883	37.5633	0.0282612	0.0116109	-1.19892	37.5633	2.75586e-12	1.10815e-13	-0.804402
		Sema5b	ENSRNOG00000002238	Protein Coding	-1.04576	177.119	2.16116e-25	1.04302e-27	-0.562988	177.119	5.52194e-08	5.53857e-09	-0.804375
		Dpf3	ENSRNOG00000008086	Protein Coding	0.925364	65.0016	4.23426e-17	7.13065e-19	0.680973	65.0016	9.05342e-10	6.19468e-11	0.803168
		Kcnk3	ENSRNOG00000009790	Protein Coding	-0.986591	43.4414	6.40543e-11	2.95984e-12	-0.617537	43.4414	7.12059e-05	1.47163e-05	-0.802064
		Rnf182	ENSRNOG00000018070	Protein Coding	1.00732	207.392	2.68666e-25	1.35181e-27	0.593175	207.392	1.78074e-09	1.29264e-10	0.800248
		Ano4	ENSRNOG00000006841	Protein Coding	-0.753203	607.058	4.68209e-21	4.42318e-23	-0.846043	607.058	3.65723e-26	1.17501e-28	-0.799623
		Slc17a4	ENSRNOG00000022505	Protein Coding	-1.18394	4.75142	1.01512e-11	4.04442e-13	-0.412308	4.75142	0.0387851	0.0167446	-0.798122
		Hhip	ENSRNOG00000018268	Protein Coding	-0.57951	94.9826	1.52134e-05	2.34016e-06	-1.0165	94.9826	4.20348e-15	1.03399e-16	-0.798007
		Igfbp6	ENSRNOG00000010977	Protein Coding	-0.772142	110.905	1.09766e-05	1.62767e-06	-0.822818	110.905	2.2609e-06	3.28353e-07	-0.79748
		Tgif1	ENSRNOG00000015906	Protein Coding	-0.853392	26.3602	2.87001e-15	6.33622e-17	-0.741442	26.3602	1.7611e-11	8.46957e-13	-0.797417
		Plekhh2	ENSRNOG00000005124	Protein Coding	0.688029	880.025	5.31955e-12	2.02655e-13	0.906687	880.025	3.82653e-20	4.129e-22	0.797358
		RGD1563354	ENSRNOG00000014424	Protein Coding	-1.04288	170.291	3.9762e-30	6.3286e-33	-0.551714	170.291	4.71583e-09	3.76651e-10	-0.797295
		AABR06066237.1	ENSRNOG00000046001	Pseudogene	-0.537264	50.0396	0.0153199	0.00572776	-1.05641	50.0396	4.36087e-07	5.39854e-08	-0.796838
		Htr1a	ENSRNOG00000010254	Protein Coding	0.716313	336.266	2.96118e-13	9.09167e-15	0.877183	336.266	2.55419e-19	3.0517e-21	0.796748
		Prkg1	ENSRNOG00000033641	Protein Coding	0.840589	58.5911	1.29937e-13	3.79597e-15	0.751018	58.5911	4.85803e-11	2.56803e-12	0.795804
		Aim1	ENSRNOG00000025998	Protein Coding	-0.5371	23.766	0.000642545	0.000156042	-1.05281	23.766	2.00327e-12	7.87431e-14	-0.794955
		Strip2	ENSRNOG00000028742	Protein Coding	-1.1378	413.699	5.46077e-10	2.96912e-11	-0.450375	413.699	0.0215262	0.0085478	-0.794087
		Lrrtm4	ENSRNOG00000021938	Protein Coding	0.493182	279.899	8.1037e-06	1.16831e-06	1.09337	279.899	2.01437e-24	9.91005e-27	0.793275
		Lppr1	ENSRNOG00000007575	Protein Coding	0.791419	165.031	8.53843e-17	1.50366e-18	0.792938	165.031	9.40774e-17	1.74742e-18	0.792179
		Mmp9	ENSRNOG00000017539	Protein Coding	-1.09179	48.2621	9.19244e-09	6.42343e-10	-0.491971	48.2621	0.0147853	0.00557104	-0.79188
		Ddr2	ENSRNOG00000002881	Protein Coding	0.713998	220.4	7.65707e-08	6.62037e-09	0.867466	220.4	3.97316e-11	2.06038e-12	0.790732
		Vip	ENSRNOG00000018808	Protein Coding	-1.08813	185.5	1.00368e-15	2.06126e-17	-0.492106	185.5	0.000517422	0.000130882	-0.790116
		Fezf2	ENSRNOG00000009206	Protein Coding	-0.988881	406.963	4.15651e-17	6.97837e-19	-0.589551	406.963	9.61826e-07	1.28674e-07	-0.789216
		Etv1	ENSRNOG00000006867	Protein Coding	-0.847432	1658.05	4.18942e-20	4.53852e-22	-0.730391	1658.05	3.64365e-15	8.77987e-17	-0.788911
		Grm1	ENSRNOG00000014290	Protein Coding	0.764423	1030.63	1.02075e-20	1.01148e-22	0.813027	1030.63	3.19693e-23	1.95796e-25	0.788725
		Fhl2	ENSRNOG00000016866	Protein Coding	-1.14001	173.059	5.91903e-36	2.73509e-39	-0.436346	173.059	4.58331e-06	7.14876e-07	-0.788178
		Prodh2	ENSRNOG00000020900	Protein Coding	-0.612295	10.0633	6.91042e-05	1.28544e-05	-0.961272	10.0633	8.35644e-11	4.64806e-12	-0.786784
		Tagln	ENSRNOG00000017628	Protein Coding	-0.767871	275.632	2.1237e-06	2.62777e-07	-0.80449	275.632	5.49617e-07	6.97229e-08	-0.78618
		Tm4sf19	ENSRNOG00000001757	Protein Coding	-0.640235	10.8868	0.00013263	2.65846e-05	-0.932083	10.8868	9.52487e-09	8.0904e-10	-0.786159
		Tdrd5	ENSRNOG00000004018	Protein Coding	0.863799	31.7708	1.16279e-23	7.4029e-26	0.707252	31.7708	3.80316e-16	7.71324e-18	0.785526
		Plekhh1	ENSRNOG00000010650	Protein Coding	-0.641332	1621.55	2.06835e-07	1.99751e-08	-0.929108	1621.55	1.58103e-14	4.26211e-16	-0.78522
		Myh7	ENSRNOG00000016983	Protein Coding	-0.933095	36.4678	5.33085e-15	1.22891e-16	-0.634891	36.4678	2.4503e-07	2.87714e-08	-0.783993
		Gjc2	ENSRNOG00000038328	Protein Coding	-0.67409	857.411	1.66279e-07	1.56231e-08	-0.893337	857.411	1.71083e-12	6.69903e-14	-0.783713
		P2ry2	ENSRNOG00000019283	Protein Coding	-0.674018	29.4332	2.5335e-06	3.19597e-07	-0.891372	29.4332	2.20862e-10	1.35045e-11	-0.782695
		Ryr1	ENSRNOG00000020557	Protein Coding	0.56601	217.752	7.53916e-06	1.07918e-06	0.995753	217.752	6.48633e-16	1.37411e-17	0.780882
		Sulf1	ENSRNOG00000009037	Protein Coding	-0.935525	54.2309	2.75498e-06	3.52347e-07	-0.62622	54.2309	0.00224606	0.000668971	-0.780872
		Sbk1	ENSRNOG00000019082	Protein Coding	-0.964258	247.899	2.60122e-29	5.20858e-32	-0.597019	247.899	9.57566e-12	4.32155e-13	-0.780639
		Sema3c	ENSRNOG00000006526	Protein Coding	0.997478	402.723	4.42141e-12	1.67077e-13	0.55974	402.723	0.000155794	3.47878e-05	0.778609
		Slc9a3	ENSRNOG00000015159	Protein Coding	-0.680574	241.401	3.83569e-06	5.07824e-07	-0.87587	241.401	1.42525e-09	1.01814e-10	-0.778222
		Egln3	ENSRNOG00000005053	Protein Coding	-0.852607	247.812	6.16263e-24	3.76523e-26	-0.702277	247.812	2.06707e-16	4.04698e-18	-0.777442
		Nfam1	ENSRNOG00000022975	Protein Coding	-0.99454	115.638	3.12644e-28	8.18651e-31	-0.557491	115.638	2.28393e-09	1.69116e-10	-0.776015
		Gpr21	ENSRNOG00000042269	Protein Coding	-0.674937	5.27012	0.000433715	0.000100429	-0.87674	5.27012	2.804e-06	4.15814e-07	-0.775838
		Adamts4	ENSRNOG00000003538	Protein Coding	-0.644368	381.197	7.56633e-07	8.41825e-08	-0.907209	381.197	1.18175e-12	4.5502e-14	-0.775789
		Txnip	ENSRNOG00000021201	Protein Coding	-0.666079	785.721	4.29284e-08	3.48682e-09	-0.883624	785.721	1.45281e-13	4.65308e-15	-0.774851
		Rasgrf2	ENSRNOG00000013818	Protein Coding	1.13113	1387.85	4.43183e-21	4.16401e-23	0.415161	1387.85	0.00101592	0.000277033	0.773144
		Npbwr1	ENSRNOG00000007640	Protein Coding	-1.02246	0.424563	9.67928e-06	1.41782e-06	-0.523343	0.424563	0.0284443	0.0117458	-0.7729
		Maats1	ENSRNOG00000002976	Protein Coding	-0.747604	47.7151	3.02584e-09	1.9264e-10	-0.797398	47.7151	2.13813e-10	1.30306e-11	-0.772501
		Flrt3	ENSRNOG00000004874	Protein Coding	0.998742	449.219	1.0606e-27	3.2128e-30	0.545933	449.219	4.93122e-09	3.97981e-10	0.772338
		Cdc42ep2	ENSRNOG00000020904	Protein Coding	-0.66646	352.328	2.00162e-10	1.00919e-11	-0.877274	352.328	2.01568e-17	3.32911e-19	-0.771867
		Filip1l	ENSRNOG00000001645	Protein Coding	-0.948832	81.1387	2.41473e-10	1.23111e-11	-0.593197	81.1387	0.000114446	2.47622e-05	-0.771014
		Ryr2	ENSRNOG00000017060	Protein Coding	0.929153	7322.93	5.77443e-23	4.15064e-25	0.612036	7322.93	1.55991e-10	9.20912e-12	0.770595
		Rai14	ENSRNOG00000028872	Protein Coding	-0.772797	100.576	1.72656e-09	1.03184e-10	-0.767069	100.576	2.11434e-09	1.5571e-10	-0.769933
		Tspan2	ENSRNOG00000023338	Protein Coding	-0.694361	1962.17	2.04241e-08	1.54672e-09	-0.844599	1962.17	4.82114e-12	2.04511e-13	-0.76948
		Hrh3	ENSRNOG00000008080	Protein Coding	-0.71479	1352.43	2.6176e-11	1.11144e-12	-0.822779	1352.43	1.00639e-14	2.61703e-16	-0.768785
		Stard10	ENSRNOG00000019491	Protein Coding	-1.00747	312.825	5.38304e-23	3.84167e-25	-0.529745	312.825	4.66034e-07	5.8184e-08	-0.768607
		Lyst	ENSRNOG00000012662	Protein Coding	0.619218	2468.55	8.17148e-09	5.65967e-10	0.913267	2468.55	4.24638e-18	6.30988e-20	0.766243
		Mepe	ENSRNOG00000002154	Protein Coding	0.469836	69.9689	3.1477e-05	5.29875e-06	1.06246	69.9689	1.05387e-21	8.51772e-24	0.76615
		Kcnj2	ENSRNOG00000004720	Protein Coding	0.52935	73.7887	5.19245e-07	5.56115e-08	1.00155	73.7887	1.04132e-21	8.31678e-24	0.765448
		Carns1	ENSRNOG00000018603	Protein Coding	-0.670617	550.845	4.39482e-06	5.91181e-07	-0.860053	550.845	2.05886e-09	1.50901e-10	-0.765335
		Cntnap5b	ENSRNOG00000032206	Protein Coding	0.644628	147.214	4.64484e-08	3.79419e-09	0.885911	147.214	2.84854e-14	8.15095e-16	0.765269
		Pbx3	ENSRNOG00000022162	Protein Coding	-0.909115	144.671	5.60873e-12	2.14823e-13	-0.620976	144.671	3.8124e-06	5.84301e-07	-0.765046
		Sema3b	ENSRNOG00000016512	Protein Coding	-0.732473	289.053	3.02141e-10	1.57609e-11	-0.797153	289.053	5.36341e-12	2.29399e-13	-0.764813
		Als2cr12	ENSRNOG00000024917	Protein Coding	-0.492079	21.0002	0.00729486	0.0024667	-1.03555	21.0002	1.98757e-09	1.45077e-10	-0.763813
		Fnbp1l	ENSRNOG00000013798	Protein Coding	-0.903876	206.892	4.54722e-11	2.02648e-12	-0.622733	206.892	8.03267e-06	1.33152e-06	-0.763305
		Grip2	ENSRNOG00000009726	Protein Coding	-0.747549	736.706	2.14346e-12	7.64855e-14	-0.776278	736.706	2.53623e-13	8.49231e-15	-0.761914
		Clstn2	ENSRNOG00000043085	Protein Coding	1.01737	1827.74	8.19848e-18	1.21228e-19	0.506264	1827.74	3.32643e-05	6.37064e-06	0.761816
		Hunk	ENSRNOG00000002092	Protein Coding	-1.08858	121.671	4.25953e-20	4.63634e-22	-0.434812	121.671	0.000521692	0.00013202	-0.761697
		Zcchc12	ENSRNOG00000013162	Protein Coding	0.601268	1984.13	3.64499e-06	4.79835e-07	0.921197	1984.13	3.6715e-13	1.26254e-14	0.761232
		Papln	ENSRNOG00000009448	Protein Coding	-0.438143	51.8611	0.0134694	0.00494529	-1.08425	51.8611	5.44709e-11	2.91222e-12	-0.761198
		Amotl1	ENSRNOG00000008990	Protein Coding	0.615515	158.447	5.65446e-08	4.72342e-09	0.901605	158.447	7.29259e-16	1.5559e-17	0.75856
		Egr2	ENSRNOG00000000640	Protein Coding	-0.961682	28.8042	1.109e-07	1.00042e-08	-0.555419	28.8042	0.003267	0.00101372	-0.75855
		Smpd2	ENSRNOG00000000306	Protein Coding	0.829502	588.418	8.94593e-16	1.81426e-17	0.68717	588.418	3.65376e-11	1.87824e-12	0.758336
		Igfbp2	ENSRNOG00000016957	Protein Coding	-0.753196	190.996	3.77508e-05	6.48723e-06	-0.763368	190.996	2.62882e-05	4.90133e-06	-0.758282
		Rab11fip1	ENSRNOG00000045531	Protein Coding	-0.856916	25.0022	1.99303e-05	3.16191e-06	-0.659462	25.0022	0.00126055	0.000351776	-0.758189
		Cebpd	ENSRNOG00000050869	Protein Coding	0.466959	117.427	1.42241e-05	2.17631e-06	1.04573	117.427	2.77863e-23	1.64598e-25	0.756346
		Cntn5	ENSRNOG00000007038	Protein Coding	0.533067	88.4106	5.42358e-06	7.47667e-07	0.97941	88.4106	1.86759e-17	3.06003e-19	0.756238
		Sh3tc2	ENSRNOG00000019305	Protein Coding	-0.702326	63.8455	7.00224e-09	4.76355e-10	-0.809855	63.8455	1.60743e-11	7.68209e-13	-0.756091
		Gprc5c	ENSRNOG00000003144	Protein Coding	-0.67281	35.0193	0.000193343	4.08938e-05	-0.838607	35.0193	2.21684e-06	3.20841e-07	-0.755708
		Sel1l3	ENSRNOG00000004932	Protein Coding	-0.716653	430.278	2.19623e-22	1.73651e-24	-0.794324	430.278	4.38071e-27	1.23152e-29	-0.755488
		Ankrd34b	ENSRNOG00000040166	Protein Coding	-0.81186	212.036	1.00081e-14	2.42534e-16	-0.697127	212.036	4.21104e-11	2.19853e-12	-0.754493
		Nrp2	ENSRNOG00000031232	Protein Coding	1.08146	764.759	1.52419e-19	1.82337e-21	0.424872	764.759	0.000700367	0.000182756	0.753167
		Mbp	ENSRNOG00000016516	Protein Coding	-0.709119	69183.1	4.83651e-07	5.12531e-08	-0.796274	69183.1	1.10754e-08	9.57418e-10	-0.752697
		Tmem98	ENSRNOG00000021316	Protein Coding	-0.707032	268.956	5.53271e-08	4.60698e-09	-0.79807	268.956	5.72936e-10	3.79081e-11	-0.752551
		Galnt6	ENSRNOG00000033059	Protein Coding	-0.663628	208.73	3.28252e-06	4.274e-07	-0.840859	208.73	2.04743e-09	1.49857e-10	-0.752243
		Plag1	ENSRNOG00000008846	Protein Coding	0.548967	188.633	3.6722e-09	2.37561e-10	0.955172	188.633	2.68315e-25	1.09104e-27	0.75207
		Slc7a14	ENSRNOG00000028097	Protein Coding	0.822701	1081.79	6.34418e-15	1.47228e-16	0.680831	1081.79	1.42065e-10	8.30137e-12	0.751766
		Camkk1	ENSRNOG00000018242	Protein Coding	0.704837	5409.92	1.04195e-20	1.03784e-22	0.798094	5409.92	3.73431e-26	1.22044e-28	0.751465
		Vash2	ENSRNOG00000003832	Protein Coding	-0.772026	47.5388	4.59944e-11	2.05448e-12	-0.726189	47.5388	7.38799e-10	4.99579e-11	-0.749107
		Cdh6	ENSRNOG00000013535	Protein Coding	-0.921049	145.146	3.82277e-18	5.41708e-20	-0.57674	145.146	1.13403e-07	1.2217e-08	-0.748894
		Auts2	ENSRNOG00000000885	Protein Coding	0.733996	446.562	1.29663e-09	7.57592e-11	0.762436	446.562	2.33879e-10	1.43591e-11	0.748216
		Calml4	ENSRNOG00000038202	Protein Coding	0.664519	71.3059	1.55346e-05	2.39355e-06	0.831576	71.3059	4.32733e-08	4.2274e-09	0.748048
		C4bpa	ENSRNOG00000004062	Protein Coding	-0.887533	2.81068	4.02131e-05	6.95786e-06	-0.607594	2.81068	0.00720959	0.00246726	-0.747563
		Tle3	ENSRNOG00000013013	Protein Coding	-0.745709	709.603	1.2786e-29	2.42892e-32	-0.749072	709.603	1.06768e-29	1.58763e-32	-0.747391
		AABR06034751.1	ENSRNOG00000047248	Protein Coding	-0.863033	17.4742	3.45972e-05	5.87426e-06	-0.630108	17.4742	0.0031941	0.000987734	-0.746571
		B3gat2	ENSRNOG00000046852	Protein Coding	0.770804	398.935	5.77403e-27	2.11655e-29	0.719633	398.935	1.7269e-23	9.96958e-26	0.745219
		Ninj2	ENSRNOG00000010282	Protein Coding	-0.680706	147.965	1.49239e-07	1.38764e-08	-0.80544	147.965	3.09053e-10	1.94244e-11	-0.743073
		Mtmr12	ENSRNOG00000022929	Protein Coding	0.613	686.792	3.58255e-14	9.47278e-16	0.872143	686.792	1.83174e-27	4.50578e-30	0.742571
		Dock11	ENSRNOG00000013321	Protein Coding	0.665117	312.312	1.84156e-12	6.47671e-14	0.818797	312.312	2.58577e-18	3.7125e-20	0.741957
		Clec1a	ENSRNOG00000008259	Protein Coding	0.683944	53.3569	2.65e-11	1.12656e-12	0.799934	53.3569	8.56176e-15	2.20491e-16	0.741939
		RGD1565512	ENSRNOG00000027392	Protein Coding	-0.511291	11.0834	0.0392728	0.0169314	-0.971794	11.0834	2.92278e-05	5.51689e-06	-0.741543
		Gabrr3	ENSRNOG00000001679	Protein Coding	0.548089	16.3453	2.49417e-05	4.06069e-06	0.934801	16.3453	1.14398e-12	4.39329e-14	0.741445
		Mmp19	ENSRNOG00000006778	Protein Coding	0.520206	45.1383	0.000127691	2.55159e-05	0.962096	45.1383	5.60047e-13	2.02427e-14	0.741151
		Lamp5	ENSRNOG00000005457	Protein Coding	1.06441	755.367	4.82704e-16	9.59114e-18	0.408151	755.367	0.00321314	0.000994268	0.73628
		Neurod1	ENSRNOG00000005609	Protein Coding	0.698644	335.825	5.08032e-14	1.37983e-15	0.773571	335.825	6.54383e-17	1.15634e-18	0.736107
		Zswim2	ENSRNOG00000032579	Protein Coding	0.802959	23.0435	1.30277e-09	7.61852e-11	0.66847	23.0435	5.15595e-07	6.49412e-08	0.735715
		Tmem163	ENSRNOG00000003769	Protein Coding	-0.859149	79.8142	1.61404e-09	9.58793e-11	-0.61164	79.8142	2.42443e-05	4.47886e-06	-0.735394
		Atp6ap1l	ENSRNOG00000040201	Protein Coding	-0.797231	37.8417	6.01268e-06	8.38447e-07	-0.672675	37.8417	0.000154019	3.43759e-05	-0.734953
		Angptl2	ENSRNOG00000016678	Protein Coding	-0.894511	25.3969	3.66274e-07	3.76297e-08	-0.574825	25.3969	0.00157852	0.000451684	-0.734668
		Enpp2	ENSRNOG00000004089	Protein Coding	-0.720973	1499.27	1.36886e-06	1.62138e-07	-0.747335	1499.27	4.54259e-07	5.66e-08	-0.734154
		Dpyd	ENSRNOG00000017105	Protein Coding	0.92509	179.637	5.47858e-36	2.25028e-39	0.542376	179.637	3.00013e-13	1.01661e-14	0.733733
		Car14	ENSRNOG00000023162	Protein Coding	-0.76969	188.757	8.50084e-09	5.90087e-10	-0.695453	188.757	2.01402e-07	2.3052e-08	-0.732571
		Ptchd1	ENSRNOG00000003675	Protein Coding	0.420448	60.967	0.000149766	3.05115e-05	1.04446	60.967	9.76932e-22	7.74876e-24	0.732454
		Sh3rf1	ENSRNOG00000010358	Protein Coding	-0.840332	650.57	9.46442e-26	4.47054e-28	-0.624287	650.57	1.43157e-14	3.83046e-16	-0.73231
		Sema3a	ENSRNOG00000023337	Protein Coding	-0.904806	18.2991	5.09915e-05	9.08196e-06	-0.559173	18.2991	0.0163407	0.0062467	-0.731989
		Kcng1	ENSRNOG00000012144	Protein Coding	0.846579	942.127	3.95196e-12	1.47511e-13	0.616231	942.127	5.87085e-07	7.49771e-08	0.731405
		Chrna4	ENSRNOG00000011202	Protein Coding	-0.735248	211.19	4.40706e-05	7.72712e-06	-0.726948	211.19	4.95461e-05	9.85698e-06	-0.731098
		C1qtnf9	ENSRNOG00000013793	Protein Coding	-0.615291	59.9687	5.07023e-05	9.02264e-06	-0.845332	59.9687	1.21336e-08	1.05926e-09	-0.730312
		Nkx6-2	ENSRNOG00000017748	Protein Coding	-0.613239	248.063	3.77759e-06	4.99424e-07	-0.845982	248.063	7.41593e-11	4.07653e-12	-0.72961
		Fign	ENSRNOG00000004679	Protein Coding	-0.622327	21.1731	0.000113104	2.22932e-05	-0.836856	21.1731	1.08666e-07	1.16341e-08	-0.729591
		Grb14	ENSRNOG00000031396	Protein Coding	-0.763449	431.571	2.60546e-26	1.1103e-28	-0.695554	431.571	7.51285e-22	5.75746e-24	-0.729501
		Kif26a	ENSRNOG00000013661	Protein Coding	-0.75247	138.953	2.32281e-09	1.42872e-10	-0.706015	138.953	2.08656e-08	1.92316e-09	-0.729242
		Kremen1	ENSRNOG00000009947	Protein Coding	-0.877711	95.0291	1.49996e-14	3.73508e-16	-0.578581	95.0291	7.49285e-07	9.76854e-08	-0.728146
		Hmcn2	ENSRNOG00000008820	Protein Coding	-0.723751	5.87774	0.000187641	3.94607e-05	-0.729402	5.87774	0.000172301	3.8785e-05	-0.726577
		Slc9a5	ENSRNOG00000028844	Protein Coding	0.649685	526.231	6.54918e-07	7.19243e-08	0.80196	526.231	4.77881e-10	3.09951e-11	0.725822
		Sfmbt2	ENSRNOG00000029235	Protein Coding	0.847214	9.74706	1.98961e-07	1.9082e-08	0.600719	9.74706	0.000265775	6.22544e-05	0.723967
		RGD1563956	ENSRNOG00000025014	Protein Coding	-0.980958	15.0274	3.89127e-12	1.44846e-13	-0.466898	15.0274	0.00217702	0.000645893	-0.723928
		Tmem88b	ENSRNOG00000036869	Protein Coding	-0.576184	466.432	4.45545e-05	7.8234e-06	-0.870984	466.432	2.28509e-10	1.40065e-11	-0.723584
		Nek10	ENSRNOG00000005883	Protein Coding	0.664386	57.6348	2.32813e-10	1.18456e-11	0.781625	57.6348	1.02118e-13	3.19887e-15	0.723005
		Nmu	ENSRNOG00000002164	Protein Coding	-0.623731	3.66718	0.00124138	0.00032741	-0.822102	3.66718	1.18331e-05	2.03931e-06	-0.722917
		AABR06023529.1	ENSRNOG00000033635	Protein Coding	0.897176	2.70937	1.40631e-05	2.15095e-06	0.547158	2.70937	0.00950378	0.00338835	0.722167
		Lgi1	ENSRNOG00000014758	Protein Coding	0.761194	1968.14	3.58024e-22	2.9411e-24	0.682614	1968.14	5.46513e-18	8.28549e-20	0.721904
		Cgnl1	ENSRNOG00000017439	Protein Coding	-0.835067	268.933	2.52932e-09	1.57392e-10	-0.608144	268.933	1.81514e-05	3.27309e-06	-0.721606
		Efhd2	ENSRNOG00000013783	Protein Coding	-0.919746	1932.4	1.59988e-27	5.17495e-30	-0.521608	1932.4	1.56586e-09	1.1288e-10	-0.720677
		Olfm1	ENSRNOG00000009862	Protein Coding	0.647231	13933.3	1.8173e-22	1.41823e-24	0.79356	13933.3	7.15718e-33	4.31155e-36	0.720396
		Pde8a	ENSRNOG00000019005	Protein Coding	-0.612724	327.687	2.33474e-07	2.28835e-08	-0.827596	327.687	1.14754e-12	4.41273e-14	-0.72016
		Ucp2	ENSRNOG00000017854	Protein Coding	1.01294	1290.18	3.23212e-12	1.19315e-13	0.426934	1290.18	0.00535638	0.00176449	0.719935
		Nrap	ENSRNOG00000016714	Protein Coding	-0.650951	15.9573	8.62705e-06	1.25085e-06	-0.788809	15.9573	4.6169e-08	4.54969e-09	-0.71988
		Myo7a	ENSRNOG00000013641	Protein Coding	-0.465442	44.5339	0.00222367	0.000635931	-0.973773	44.5339	1.46202e-11	6.92846e-13	-0.719608
		Lamc3	ENSRNOG00000009769	Protein Coding	-0.531571	78.8428	0.00133092	0.000354921	-0.906631	78.8428	1.2252e-08	1.07389e-09	-0.719101
		Nr4a1	ENSRNOG00000007607	Protein Coding	-1.07693	539.568	5.11169e-25	2.62447e-27	-0.359919	539.568	0.00112662	0.000310443	-0.718426
		Stk32c	ENSRNOG00000006962	Protein Coding	0.419903	1110.95	3.44005e-05	5.83909e-06	1.01666	1110.95	1.66894e-25	6.70257e-28	0.718283
		Lpar1	ENSRNOG00000013656	Protein Coding	-0.644545	1019.8	1.56892e-07	1.46605e-08	-0.791856	1019.8	6.29151e-11	3.41106e-12	-0.7182
		Mag	ENSRNOG00000021023	Protein Coding	-0.609397	4002.67	4.9465e-06	6.73518e-07	-0.826836	4002.67	2.53211e-10	1.56477e-11	-0.718117
		LOC100909434	ENSRNOG00000023789	Protein Coding	-0.516055	5.30312	0.0238612	0.00955697	-0.917109	5.30312	2.02987e-05	3.69595e-06	-0.716582
		Bhlhe22	ENSRNOG00000021745	Protein Coding	0.566414	2429.25	8.24004e-06	1.19093e-06	0.866079	2429.25	2.81075e-12	1.13446e-13	0.716246
		Dchs2	ENSRNOG00000049111	Protein Coding	-0.606482	16.5673	0.00236062	0.000680783	-0.824875	16.5673	2.08818e-05	3.8105e-06	-0.715678
		Tf	ENSRNOG00000030625	Protein Coding	-0.612678	11872	6.7148e-06	9.49801e-07	-0.816537	11872	9.4037e-10	6.45797e-11	-0.714607
		Deptor	ENSRNOG00000004328	Protein Coding	0.727376	120.013	5.05186e-14	1.3695e-15	0.700558	120.013	5.16953e-13	1.83736e-14	0.713967
		Plau	ENSRNOG00000010516	Protein Coding	0.579531	18.5671	3.06994e-06	3.96412e-07	0.84812	18.5671	1.40411e-11	6.61877e-13	0.713825
		Tmsb10	ENSRNOG00000042499	Protein Coding	-0.933686	1285.75	7.61056e-20	8.67456e-22	-0.493928	1285.75	2.70613e-06	3.9967e-07	-0.713807
		Khdrbs2	ENSRNOG00000012284	Protein Coding	0.427977	112.424	4.42552e-05	7.76176e-06	0.998327	112.424	1.68461e-22	1.15859e-24	0.713152
		Tyms	ENSRNOG00000037225	Protein Coding	0.521122	78.9688	6.99042e-07	7.72007e-08	0.901452	78.9688	4.342e-18	6.47377e-20	0.711287
		Ftcd	ENSRNOG00000001261	Protein Coding	-0.891733	14.1477	3.15003e-07	3.20227e-08	-0.53068	14.1477	0.00373582	0.0011787	-0.711207
		Dusp10	ENSRNOG00000004003	Protein Coding	-0.643004	69.161	3.13482e-10	1.64008e-11	-0.778778	69.161	1.43602e-14	3.84957e-16	-0.710891
		Myo1d	ENSRNOG00000003276	Protein Coding	-0.582418	657.947	3.6012e-06	4.73147e-07	-0.839205	657.947	8.82028e-12	3.9275e-13	-0.710812
		Bmp3	ENSRNOG00000002381	Protein Coding	0.79105	183.337	1.2018e-10	5.88037e-12	0.630512	183.337	3.46045e-07	4.18312e-08	0.710781
		Sgk2	ENSRNOG00000033573	Protein Coding	-0.619018	32.7883	0.000105304	2.0637e-05	-0.801602	32.7883	2.98227e-07	3.55717e-08	-0.71031
		Slc35f1	ENSRNOG00000000412	Protein Coding	-0.918711	894.744	9.00322e-20	1.04931e-21	-0.49965	894.744	1.45112e-06	2.0084e-07	-0.709181
		Masp1	ENSRNOG00000001827	Protein Coding	-0.737461	425.276	3.13172e-22	2.55657e-24	-0.678716	425.276	7.21117e-19	9.37597e-21	-0.708088
		Atp10b	ENSRNOG00000003781	Protein Coding	-0.574021	22.7955	0.000176446	3.67714e-05	-0.840283	22.7955	1.57931e-08	1.41995e-09	-0.707152
		Bcas1	ENSRNOG00000012906	Protein Coding	-0.678727	3689.98	7.45152e-08	6.42735e-09	-0.73425	3689.98	4.28218e-09	3.39006e-10	-0.706488
		Prima1	ENSRNOG00000008915	Protein Coding	-0.638364	243.778	1.61241e-06	1.9425e-07	-0.771564	243.778	4.07122e-09	3.2067e-10	-0.704964
		Tanc1	ENSRNOG00000025394	Protein Coding	0.741983	2279.76	4.63473e-11	2.07501e-12	0.666954	2279.76	3.43284e-09	2.65562e-10	0.704468
		Tmem91	ENSRNOG00000021302	Protein Coding	-0.852586	127.576	1.13409e-08	8.09354e-10	-0.55429	127.576	0.000288117	6.81529e-05	-0.703438
		Erbb3	ENSRNOG00000004964	Protein Coding	-0.583758	462.846	1.18698e-06	1.38278e-07	-0.822097	462.846	2.93262e-12	1.18512e-13	-0.702927
		Cdh1	ENSRNOG00000020151	Protein Coding	-0.660229	46.036	0.00388665	0.0011997	-0.745427	46.036	0.000947197	0.000256342	-0.702828
		Drd2	ENSRNOG00000008428	Protein Coding	-0.622546	44.4538	0.000853113	0.000214176	-0.783056	44.4538	1.80491e-05	3.25373e-06	-0.702801
		Mfrp	ENSRNOG00000039107	Protein Coding	-0.789751	52.5959	0.00106015	0.000274331	-0.615796	52.5959	0.0123682	0.00456418	-0.702773
		Hapln2	ENSRNOG00000018870	Protein Coding	-0.634027	1364.86	1.45462e-06	1.73365e-07	-0.767476	1364.86	3.27327e-09	2.52726e-10	-0.700752
		Msx1	ENSRNOG00000006876	Protein Coding	-0.801617	111.705	1.73214e-06	2.10326e-07	-0.597779	111.705	0.000449034	0.000111898	-0.699698
		Tsku	ENSRNOG00000027784	Protein Coding	-0.510342	25.0486	0.00126902	0.000335743	-0.887155	25.0486	4.78572e-09	3.83434e-10	-0.698749
		Enc1	ENSRNOG00000016541	Protein Coding	0.634962	12818.1	2.13008e-13	6.41966e-15	0.762209	12818.1	6.3822e-19	8.23407e-21	0.698586
		Cyp2s1	ENSRNOG00000020743	Protein Coding	-0.818413	44.6081	6.64328e-19	8.69762e-21	-0.578072	44.6081	1.32112e-09	9.34668e-11	-0.698242
		Wnt4	ENSRNOG00000013166	Protein Coding	0.621711	380.394	9.12359e-10	5.19019e-11	0.774658	380.394	1.27412e-14	3.37718e-16	0.698184
		Btg3	ENSRNOG00000001555	Protein Coding	0.472869	308.502	3.20147e-07	3.26114e-08	0.922238	308.502	2.04028e-24	1.01399e-26	0.697554
		Ppp1r14a	ENSRNOG00000020676	Protein Coding	-0.609587	355.73	4.86215e-07	5.15747e-08	-0.784871	355.73	4.51928e-11	2.37534e-12	-0.697229
		Spatc1l	ENSRNOG00000001262	Protein Coding	-0.792456	4.00057	3.84132e-05	6.61684e-06	-0.601736	4.00057	0.00259077	0.000784645	-0.697096
		AABR06033829.1	ENSRNOG00000025751	Protein Coding	0.538382	7.64717	0.00157129	0.000428299	0.854088	7.64717	5.11124e-07	6.42754e-08	0.696235
		AABR06009118.1	ENSRNOG00000050803	Protein Coding	-0.552569	22.3176	0.000192134	4.05734e-05	-0.838604	22.3176	5.16585e-09	4.18299e-10	-0.695587
		Ptgds	ENSRNOG00000015550	Protein Coding	-0.689094	2890.28	4.4865e-07	4.70603e-08	-0.700205	2890.28	2.43845e-07	2.86077e-08	-0.694649
		Rgs4	ENSRNOG00000002773	Protein Coding	-0.918329	1114.67	2.50367e-06	3.15578e-07	-0.469931	1114.67	0.0222792	0.00888373	-0.69413
		Insc	ENSRNOG00000024712	Protein Coding	-0.587191	120.438	7.96564e-06	1.14595e-06	-0.801013	120.438	4.95859e-10	3.22358e-11	-0.694102
		Mylip	ENSRNOG00000017579	Protein Coding	-0.914386	366.538	1.11874e-39	3.44634e-43	-0.473059	366.538	3.00282e-11	1.51799e-12	-0.693722
		Myrf	ENSRNOG00000028274	Protein Coding	-0.601654	2371.79	2.76339e-07	2.7624e-08	-0.785726	2371.79	8.95013e-12	4.0033e-13	-0.69369
		LOC100302465	ENSRNOG00000027542	Protein Coding	-0.681184	49.9507	6.46434e-08	5.4962e-09	-0.704161	49.9507	2.08481e-08	1.9184e-09	-0.692672
		Ermn	ENSRNOG00000021472	Protein Coding	-0.572591	2465.19	1.23775e-05	1.86389e-06	-0.812643	2465.19	2.16369e-10	1.31972e-11	-0.692617
		Mal	ENSRNOG00000015445	Protein Coding	-0.640844	3498.33	3.23611e-06	4.2036e-07	-0.744202	3498.33	4.32215e-08	4.22017e-09	-0.692523
		Nrn1	ENSRNOG00000050767	Protein Coding	0.775665	1936.18	1.0021e-26	3.96168e-29	0.607842	1936.18	9.08964e-17	1.67465e-18	0.691753
		Slc8a2	ENSRNOG00000001492	Protein Coding	0.50007	5028.26	5.82954e-09	3.90292e-10	0.882719	5028.26	6.71929e-26	2.42866e-28	0.691394
		Mobp	ENSRNOG00000018700	Protein Coding	-0.630994	10757.9	1.3985e-05	2.13397e-06	-0.751586	10757.9	1.48122e-07	1.64034e-08	-0.69129
		Rasgef1c	ENSRNOG00000003005	Protein Coding	-0.631391	49.4214	0.000903816	0.000228541	-0.750955	49.4214	5.86188e-05	1.18503e-05	-0.691173
		Tbc1d8b	ENSRNOG00000012105	Protein Coding	0.857813	164.465	1.49031e-18	2.01732e-20	0.523956	164.465	1.31695e-07	1.43992e-08	0.690885
		AABR06071562.1	ENSRNOG00000022784	Pseudogene	-0.603673	150.731	2.0653e-09	1.25337e-10	-0.77698	150.731	5.13426e-15	1.28357e-16	-0.690326
		Apod	ENSRNOG00000048273	Protein Coding	-0.584105	1984.29	6.50867e-06	9.17971e-07	-0.795932	1984.29	3.53489e-10	2.25544e-11	-0.690019
		Lcp1	ENSRNOG00000010319	Protein Coding	-0.798558	464.887	4.78347e-19	6.11533e-21	-0.580901	464.887	1.6149e-10	9.56617e-12	-0.689729
		Kcnk5	ENSRNOG00000047005	Protein Coding	0.624249	37.3573	2.8578e-09	1.80474e-10	0.750141	37.3573	1.30175e-12	5.0384e-14	0.687195
		Cilp	ENSRNOG00000029911	Protein Coding	-0.773274	12.1905	0.000378269	8.63861e-05	-0.60053	12.1905	0.00702186	0.00239209	-0.686902
		Ldlrap1	ENSRNOG00000000151	Protein Coding	-0.586165	478.273	3.96552e-06	5.2712e-07	-0.785644	478.273	2.86133e-10	1.78258e-11	-0.685904
		Anxa2	ENSRNOG00000010362	Protein Coding	-0.629857	99.2598	1.40399e-05	2.14451e-06	-0.741189	99.2598	2.1695e-07	2.51366e-08	-0.685523
		Cldn11	ENSRNOG00000010263	Protein Coding	-0.563009	3125.09	8.22507e-05	1.56756e-05	-0.805876	3125.09	7.5546e-09	6.32584e-10	-0.684443
		Rassf5	ENSRNOG00000005342	Protein Coding	-0.678365	247.451	6.2178e-07	6.79977e-08	-0.689784	247.451	3.46105e-07	4.18558e-08	-0.684075
		Cdkn1c	ENSRNOG00000020559	Protein Coding	-0.748973	57.3738	0.00019995	4.246e-05	-0.619097	57.3738	0.00241708	0.000726945	-0.684035
		Bmper	ENSRNOG00000015357	Protein Coding	-0.615868	57.0649	0.000109632	2.15357e-05	-0.752199	57.0649	1.55569e-06	2.16485e-07	-0.684034
		Vav3	ENSRNOG00000020485	Protein Coding	0.365653	459.275	0.00252006	0.000732326	1.00207	459.275	2.08315e-18	2.93859e-20	0.683864
		Tmem44	ENSRNOG00000001726	Protein Coding	-1.13106	222.81	7.64743e-29	1.64908e-31	-0.236441	222.81	0.0364778	0.0156093	-0.683749
		Rab40b	ENSRNOG00000036661	Protein Coding	0.353004	819.15	1.8405e-05	2.89725e-06	1.0137	819.15	6.33262e-37	9.53708e-41	0.683351
		Fshb	ENSRNOG00000004898	Protein Coding	0.73102	1.66351	0.00221129	0.000632267	0.635369	1.66351	0.00862479	0.00302214	0.683194
		Lrrc10b	ENSRNOG00000030180	Protein Coding	0.456374	580.026	0.00590577	0.00193362	0.90996	580.026	7.84872e-09	6.58395e-10	0.683167
		Ankrd27	ENSRNOG00000012882	Protein Coding	0.589169	451.606	1.27693e-16	2.28808e-18	0.77693	451.606	7.97866e-28	1.88251e-30	0.68305
		Phldb1	ENSRNOG00000026985	Protein Coding	-0.609553	2630.61	3.47488e-10	1.83227e-11	-0.756426	2630.61	3.19922e-15	7.61014e-17	-0.68299
		Dph1	ENSRNOG00000003116	Protein Coding	0.607305	373.378	7.29685e-12	2.83602e-13	0.758482	373.378	6.63372e-18	1.0157e-19	0.682894
		Depdc7	ENSRNOG00000012262	Protein Coding	-0.693853	72.9865	1.04621e-09	6.00001e-11	-0.671402	72.9865	3.71747e-09	2.8982e-10	-0.682628
		AABR06086262.1	ENSRNOG00000045788	Protein Coding	0.920505	130.471	7.60065e-24	4.76089e-26	0.444557	130.471	2.00987e-06	2.87556e-07	0.682531
		Gjd2	ENSRNOG00000008337	Protein Coding	0.998619	132.024	7.68628e-15	1.81137e-16	0.365966	132.024	0.00713168	0.00243737	0.682293
		Fgf11	ENSRNOG00000014882	Protein Coding	-0.600879	93.7366	3.08937e-06	3.99396e-07	-0.762301	93.7366	1.79007e-09	1.30032e-10	-0.68159
		Cdr2	ENSRNOG00000017260	Protein Coding	-0.74686	172.375	1.63034e-07	1.52847e-08	-0.615636	172.375	1.78637e-05	3.21673e-06	-0.681248
		Homer2	ENSRNOG00000019297	Protein Coding	-0.869665	207.061	9.77397e-19	1.30975e-20	-0.491788	207.061	1.21997e-06	1.66705e-07	-0.680727
		Cyb5rl	ENSRNOG00000009148	Protein Coding	-0.952379	19.9706	6.1069e-10	3.34238e-11	-0.408768	19.9706	0.0142079	0.00532652	-0.680574
		Cchcr1	ENSRNOG00000050233	Protein Coding	-0.819738	99.8579	1.09916e-09	6.32056e-11	-0.54136	99.8579	8.24218e-05	1.73385e-05	-0.680549
		Clec9a	ENSRNOG00000037069	Protein Coding	0.658287	16.2844	1.46916e-07	1.36453e-08	0.701825	16.2844	2.77447e-08	2.61847e-09	0.680056
		Mboat1	ENSRNOG00000027125	Protein Coding	-0.722463	18.0919	6.91618e-09	4.6979e-10	-0.637439	18.0919	4.81674e-07	6.02818e-08	-0.679951
		Crlf1	ENSRNOG00000020030	Protein Coding	0.495268	568.727	2.46626e-07	2.43625e-08	0.864417	568.727	2.78026e-20	2.91704e-22	0.679843
		Dyrk3	ENSRNOG00000004870	Protein Coding	0.490144	81.7864	3.41288e-08	2.73003e-09	0.866454	81.7864	1.38307e-22	9.30375e-25	0.678299
		Cdh12	ENSRNOG00000026392	Protein Coding	0.758728	101.762	1.08185e-13	3.11607e-15	0.596882	101.762	6.90683e-09	5.73142e-10	0.677805
		Pdcl2	ENSRNOG00000002169	Protein Coding	0.782822	17.0211	3.58255e-14	9.45568e-16	0.572247	17.0211	3.52865e-08	3.39225e-09	0.677534
		Tmem164	ENSRNOG00000012787	Protein Coding	0.447602	513.279	0.000138524	2.78798e-05	0.906262	513.279	1.19677e-15	2.64947e-17	0.676932
		Jph1	ENSRNOG00000006110	Protein Coding	0.324435	246.657	0.00113373	0.000296108	1.02783	246.657	3.4331e-27	8.78956e-30	0.676135
		Gsn	ENSRNOG00000018991	Protein Coding	-0.500927	2783.22	3.81434e-05	6.5601e-06	-0.850958	2783.22	5.28495e-13	1.8943e-14	-0.675942
		Galnt12	ENSRNOG00000008099	Protein Coding	0.531095	13.8285	3.24035e-05	5.47517e-06	0.820111	13.8285	2.45544e-10	1.51246e-11	0.675603
		Kif26b	ENSRNOG00000028624	Protein Coding	0.538238	263.067	4.66515e-07	4.92695e-08	0.811288	263.067	1.04566e-14	2.74538e-16	0.674763
		Grik1	ENSRNOG00000001575	Protein Coding	-0.694886	230.821	4.31771e-19	5.40905e-21	-0.651973	230.821	8.44608e-17	1.52991e-18	-0.673429
		Erc2	ENSRNOG00000015148	Protein Coding	0.898118	603.506	2.617e-25	1.30333e-27	0.447482	603.506	4.46487e-07	5.54298e-08	0.6728
		Gas2l3	ENSRNOG00000025198	Protein Coding	0.522951	8.8278	0.000462905	0.000108091	0.822449	8.8278	4.85256e-08	4.80384e-09	0.6727
		Alk	ENSRNOG00000008683	Protein Coding	-0.537278	160.64	6.34672e-17	1.09488e-18	-0.807501	160.64	1.26388e-36	2.53791e-40	-0.672389
		Plekha7	ENSRNOG00000024602	Protein Coding	-0.759934	36.5644	4.89215e-12	1.8587e-13	-0.584156	36.5644	2.12741e-07	2.45101e-08	-0.672045
		Bpifb4	ENSRNOG00000034174	Protein Coding	-0.696018	32.0195	2.79849e-05	4.63086e-06	-0.647867	32.0195	0.000101026	2.16201e-05	-0.671943
		Dnajb13	ENSRNOG00000017975	Protein Coding	0.35905	251.258	0.0032459	0.000977086	0.983151	251.258	1.80705e-17	2.94826e-19	0.671101
		Kcnk10	ENSRNOG00000003813	Protein Coding	0.742124	74.2249	5.29769e-13	1.66462e-14	0.599657	74.2249	7.22721e-09	6.01542e-10	0.670891
		Mir3065	ENSRNOG00000035465	miRNA	-0.498733	7.58073	0.0106551	0.0037802	-0.841773	7.58073	5.47552e-06	8.75478e-07	-0.670253
		Ccdc109b	ENSRNOG00000009433	Protein Coding	0.903881	15.937	6.90393e-16	1.38951e-17	0.436157	15.937	9.71356e-05	2.07193e-05	0.670019
		Pkdcc	ENSRNOG00000004205	Protein Coding	-0.823684	86.9319	3.45174e-14	9.07374e-16	-0.515791	86.9319	3.96771e-06	6.10693e-07	-0.669737
		Coro6	ENSRNOG00000014496	Protein Coding	-0.797411	248.485	9.03558e-08	7.96998e-09	-0.540761	248.485	0.000382501	9.34727e-05	-0.669086
		Heph	ENSRNOG00000012294	Protein Coding	-0.717402	81.6198	5.98245e-07	6.50861e-08	-0.619497	81.6198	1.81563e-05	3.27487e-06	-0.668449
		Pllp	ENSRNOG00000016558	Protein Coding	-0.579501	959.429	5.53006e-08	4.59963e-09	-0.756919	959.429	5.38159e-13	1.93705e-14	-0.66821
		Ano3	ENSRNOG00000004731	Protein Coding	0.4617	1093.82	4.01205e-05	6.93771e-06	0.872536	1093.82	9.91082e-16	2.15929e-17	0.667118
		Kcns2	ENSRNOG00000011369	Protein Coding	0.383183	189.992	0.000106988	2.09999e-05	0.949997	189.992	3.24463e-23	2.00346e-25	0.66659
		Gjc3	ENSRNOG00000001329	Protein Coding	-0.544537	186.527	8.70894e-06	1.26406e-06	-0.786174	186.527	4.95326e-11	2.62583e-12	-0.665356
		Cdh18	ENSRNOG00000010535	Protein Coding	-0.698828	203.385	8.50873e-19	1.1271e-20	-0.631363	203.385	2.18194e-15	5.03863e-17	-0.665096
		Timp2	ENSRNOG00000003148	Protein Coding	-0.564752	1960.36	2.85354e-07	2.8657e-08	-0.763847	1960.36	1.56719e-12	6.11299e-14	-0.6643
		Scml4	ENSRNOG00000026110	Protein Coding	0.834311	106.845	4.32838e-19	5.44465e-21	0.492939	106.845	2.13818e-07	2.46855e-08	0.663625
		Mroh5	ENSRNOG00000032827	Protein Coding	-0.657262	73.3981	4.45001e-06	6.00204e-07	-0.668408	73.3981	2.76261e-06	4.09118e-07	-0.662835
		Cxcr1	ENSRNOG00000048239	Protein Coding	-0.880404	30.6407	2.80135e-08	2.20345e-09	-0.444375	30.6407	0.00814036	0.00282951	-0.66239
		Mki67	ENSRNOG00000028137	Protein Coding	0.702329	142.441	1.01191e-10	4.8577e-12	0.622181	142.441	1.15521e-08	1.00327e-09	0.662255
		Ccdc33	ENSRNOG00000008219	Protein Coding	0.927483	28.9423	2.59392e-10	1.33046e-11	0.3969	28.9423	0.00961038	0.00343214	0.662192
		Rragd	ENSRNOG00000007331	Protein Coding	0.525291	415.507	8.01532e-10	4.50623e-11	0.797721	415.507	2.74007e-21	2.37968e-23	0.661506
		Il1rapl2	ENSRNOG00000033509	Protein Coding	-0.507466	8.21711	0.00164523	0.000451746	-0.810056	8.21711	1.46958e-07	1.62524e-08	-0.658761
		Antxr1	ENSRNOG00000008678	Protein Coding	-0.701303	202.35	4.37718e-15	9.9558e-17	-0.614747	202.35	9.09588e-12	4.07762e-13	-0.658025
		Stac2	ENSRNOG00000004805	Protein Coding	-0.668912	517.73	1.56214e-05	2.40773e-06	-0.645375	517.73	2.86805e-05	5.40496e-06	-0.657143
		Gpr62	ENSRNOG00000022567	Protein Coding	-0.576098	90.4233	1.66155e-06	2.00901e-07	-0.738141	90.4233	4.35915e-10	2.81419e-11	-0.657119
		Hmcn1	ENSRNOG00000028627	Protein Coding	-0.320337	150.517	0.0415621	0.0180806	-0.99344	150.517	4.75279e-12	2.01135e-13	-0.656889
		TRBC2	ENSRNOG00000014312	Protein Coding	-0.599577	2.69491	0.0120781	0.0043638	-0.712559	2.69491	0.00238382	0.000716344	-0.656068
		Chst8	ENSRNOG00000022919	Protein Coding	-0.654698	253.16	3.66038e-09	2.36421e-10	-0.657397	253.16	2.78478e-09	2.11024e-10	-0.656048
		Ascl1	ENSRNOG00000004294	Protein Coding	-0.843722	66.8253	2.35621e-11	9.94407e-13	-0.467744	66.8253	0.000369279	8.9817e-05	-0.655733
		2016-09-04	ENSRNOG00000007367	Protein Coding	-0.609605	2800.08	8.38547e-10	4.71863e-11	-0.700975	2800.08	1.01832e-12	3.88003e-14	-0.65529
		Maml2	ENSRNOG00000005879	Protein Coding	0.584269	214.531	7.41576e-09	5.07913e-10	0.725538	214.531	4.35649e-13	1.51996e-14	0.654904
		Sox5	ENSRNOG00000027869	Protein Coding	-0.406915	92.5927	1.02516e-05	1.51166e-06	-0.902039	92.5927	1.33603e-24	6.1704e-27	-0.654477
		Zfp503	ENSRNOG00000014237	Protein Coding	-0.805782	91.5466	5.98327e-23	4.33147e-25	-0.502242	91.5466	2.85802e-09	2.16934e-10	-0.654012
		Stard5	ENSRNOG00000025052	Protein Coding	-0.431761	87.813	8.33087e-05	1.59243e-05	-0.875724	87.813	8.1193e-17	1.46327e-18	-0.653743
		Cdc42ep1	ENSRNOG00000008517	Protein Coding	-0.56488	369.383	8.9565e-07	1.00661e-07	-0.740911	369.383	5.38622e-11	2.87427e-12	-0.652896
		Cecr2	ENSRNOG00000011566	Protein Coding	0.684485	263.997	3.30267e-16	6.32487e-18	0.620349	263.997	1.8687e-13	6.14456e-15	0.652417
		Creb5	ENSRNOG00000008622	Protein Coding	-0.507032	77.8366	0.000172269	3.57859e-05	-0.79608	77.8366	1.17958e-09	8.27243e-11	-0.651556
		Tiam2	ENSRNOG00000016728	Protein Coding	0.482429	664.98	9.26153e-10	5.27342e-11	0.82065	664.98	3.19368e-26	1.01005e-28	0.65154
		Ren	ENSRNOG00000002937	Protein Coding	-0.374051	8.06071	0.0248747	0.010028	-0.92859	8.06071	8.11403e-10	5.51526e-11	-0.65132
		Mctp1	ENSRNOG00000013282	Protein Coding	0.70023	226.683	1.6537e-16	3.0396e-18	0.601763	226.683	2.0206e-12	7.95254e-14	0.650997
		Gjb1	ENSRNOG00000003746	Protein Coding	-0.554715	286.788	1.18115e-05	1.76897e-06	-0.747045	286.788	1.71792e-09	1.24273e-10	-0.65088
		Rbpjl	ENSRNOG00000026295	Protein Coding	-0.545889	77.5974	8.69878e-08	7.6461e-09	-0.755775	77.5974	4.26801e-14	1.26198e-15	-0.650832
		Cacna1d	ENSRNOG00000013147	Protein Coding	0.544449	1351.69	2.7186e-11	1.16131e-12	0.756983	1351.69	5.84703e-21	5.54763e-23	0.650716
		Kazn	ENSRNOG00000014322	Protein Coding	-0.735687	387.283	1.72666e-28	4.07796e-31	-0.563191	387.283	5.55935e-17	9.72165e-19	-0.649439
		Abi3bp	ENSRNOG00000001627	Protein Coding	-0.581247	21.7418	0.00686463	0.00229937	-0.716562	21.7418	0.000665745	0.000172653	-0.648904
		Chgb	ENSRNOG00000021269	Protein Coding	0.860083	8813.79	2.0596e-23	1.35354e-25	0.436811	8813.79	8.26901e-07	1.08718e-07	0.648447
		Rnf152	ENSRNOG00000014859	Protein Coding	-0.896086	81.971	9.29781e-07	1.04927e-07	-0.400714	81.971	0.0407605	0.0177407	-0.6484
		Pls1	ENSRNOG00000009945	Protein Coding	-0.521974	228.414	8.67834e-06	1.25918e-06	-0.773754	228.414	1.42419e-11	6.7206e-13	-0.647864
		Fa2h	ENSRNOG00000018950	Protein Coding	-0.528296	516.626	6.24224e-05	1.14288e-05	-0.766849	516.626	2.5311e-09	1.89197e-10	-0.647573
		Tmem63a	ENSRNOG00000003310	Protein Coding	-0.503021	297.488	6.95782e-05	1.29461e-05	-0.791794	297.488	1.14994e-10	6.58676e-12	-0.647407
		RGD1562037	ENSRNOG00000027938	Protein Coding	-0.670712	639.046	5.68274e-08	4.74996e-09	-0.623494	639.046	4.2998e-07	5.30999e-08	-0.647103
		Pah	ENSRNOG00000004302	Protein Coding	-0.752535	28.612	3.12194e-06	4.03927e-07	-0.541576	28.612	0.00107789	0.000295554	-0.647055
		Evi2a	ENSRNOG00000022764	Protein Coding	-0.554452	802.135	2.06576e-06	2.55078e-07	-0.738125	802.135	1.19391e-10	6.85062e-12	-0.646289
		Fkbp1b	ENSRNOG00000047143	Protein Coding	-0.730518	213.245	2.91499e-24	1.6912e-26	-0.55846	213.245	2.1897e-14	6.1338e-16	-0.644489
		Myh1	ENSRNOG00000049695	Protein Coding	-0.413469	12.0967	0.00556184	0.00180274	-0.871905	12.0967	3.51245e-10	2.23584e-11	-0.642687
		S1pr5	ENSRNOG00000020901	Protein Coding	-0.553274	753.463	1.75875e-05	2.7505e-06	-0.731804	753.463	6.77787e-09	5.60744e-10	-0.642539
		Kcnn4	ENSRNOG00000019440	Protein Coding	-0.679978	8.02481	0.000115572	2.2845e-05	-0.604956	8.02481	0.000740464	0.000194409	-0.642467
		Sgk3	ENSRNOG00000049052	Protein Coding	-0.572324	149.629	5.25447e-08	4.34343e-09	-0.711287	149.629	7.09363e-12	3.11592e-13	-0.641805
		Eepd1	ENSRNOG00000006931	Protein Coding	0.815276	294.481	2.61222e-15	5.70003e-17	0.467213	294.481	9.32556e-06	1.5669e-06	0.641244
		Pdlim1	ENSRNOG00000016166	Protein Coding	-0.694019	56.0528	3.63441e-09	2.34556e-10	-0.588448	56.0528	7.34066e-07	9.55171e-08	-0.641233
		Gabrg3	ENSRNOG00000014862	Protein Coding	-0.4642	30.9514	3.09895e-05	5.20715e-06	-0.817937	30.9514	2.05465e-14	5.72456e-16	-0.641069
		Synpr	ENSRNOG00000008203	Protein Coding	0.346825	1007.42	3.63862e-05	6.22098e-06	0.934881	1007.42	5.35455e-31	6.72007e-34	0.640853
		Fblim1	ENSRNOG00000011774	Protein Coding	-0.783731	3.80608	0.000370838	8.43843e-05	-0.495884	3.80608	0.0333112	0.0140887	-0.639808
		Nr4a2	ENSRNOG00000005600	Protein Coding	-0.790358	479.494	2.779e-11	1.19281e-12	-0.489197	479.494	5.5842e-05	1.12301e-05	-0.639777
		Cacng5	ENSRNOG00000003288	Protein Coding	-0.441565	54.1137	0.028643	0.0117913	-0.836375	54.1137	1.05756e-05	1.80294e-06	-0.63897
		Epha3	ENSRNOG00000030285	Protein Coding	0.574815	107.959	1.29672e-10	6.37142e-12	0.703051	107.959	3.63538e-15	8.7417e-17	0.638933
		Cdkn1a	ENSRNOG00000000521	Protein Coding	-0.642	68.8791	6.20843e-06	8.69569e-07	-0.634635	68.8791	7.50438e-06	1.23528e-06	-0.638317
		Pvalb	ENSRNOG00000006471	Protein Coding	-0.700179	655.641	8.08011e-18	1.19063e-19	-0.576413	655.641	2.27181e-12	9.04388e-14	-0.638296
		Mpdz	ENSRNOG00000007894	Protein Coding	0.664405	1813.24	5.91253e-28	1.6696e-30	0.611017	1813.24	9.27865e-24	5.12375e-26	0.637711
		LOC685203	ENSRNOG00000038738	Protein Coding	-0.61245	89.2163	6.355e-09	4.29586e-10	-0.662927	89.2163	2.61491e-10	1.61726e-11	-0.637688
		Klhl40	ENSRNOG00000019390	Protein Coding	0.672842	17.7959	2.19535e-11	9.19876e-13	0.601958	17.7959	3.18966e-09	2.45469e-10	0.6374
		Plekhg6	ENSRNOG00000019528	Protein Coding	-0.421748	22.6074	0.00123205	0.000324507	-0.852864	22.6074	4.61072e-12	1.93734e-13	-0.637306
		Adamtsl4	ENSRNOG00000049385	Protein Coding	-0.729879	68.9273	8.35531e-05	1.59796e-05	-0.542791	68.9273	0.00425366	0.00136258	-0.636335
		Enpp1	ENSRNOG00000013994	Protein Coding	-0.460799	62.5518	1.75121e-05	2.73332e-06	-0.811653	62.5518	4.3964e-15	1.08586e-16	-0.636226
		Ugt8	ENSRNOG00000009345	Protein Coding	-0.5259	1233.03	3.1176e-05	5.24215e-06	-0.745782	1233.03	1.46921e-09	1.05249e-10	-0.635841
		Ttc9	ENSRNOG00000007254	Protein Coding	-1.03385	429.66	3.17459e-33	2.77086e-36	-0.237576	429.66	0.0112003	0.00409103	-0.635711
		Kcnt1	ENSRNOG00000017283	Protein Coding	-0.675935	576.516	2.50598e-06	3.15998e-07	-0.595429	576.516	3.4935e-05	6.71166e-06	-0.635682
		Prdm8	ENSRNOG00000002004	Protein Coding	0.834092	650.01	1.17906e-12	3.953e-14	0.436043	650.01	0.000319069	7.64036e-05	0.635068
		Pde1b	ENSRNOG00000036828	Protein Coding	0.316111	1794.48	0.0038109	0.0011724	0.95363	1794.48	1.40366e-20	1.38816e-22	0.63487
		Birc7	ENSRNOG00000043311	Protein Coding	-0.61811	41.5655	2.59837e-06	3.29382e-07	-0.650896	41.5655	6.61779e-07	8.54133e-08	-0.634503
		Gprc5a	ENSRNOG00000008412	Protein Coding	-0.542633	4.69191	0.0186354	0.0071654	-0.725608	4.69191	0.00117006	0.000323586	-0.63412
		Ppp1r3b	ENSRNOG00000011474	Protein Coding	-0.638917	17.975	0.0013535	0.000361986	-0.629315	17.975	0.00160755	0.000460798	-0.634116
		Ifitm3	ENSRNOG00000015078	Protein Coding	-0.573552	66.7744	7.86623e-05	1.4911e-05	-0.693963	66.7744	1.21901e-06	1.66512e-07	-0.633758
		Csrp1	ENSRNOG00000008937	Protein Coding	-0.616432	4751.67	7.53022e-12	2.93832e-13	-0.650037	4751.67	4.11153e-13	1.42418e-14	-0.633235
		Cacna1c	ENSRNOG00000007090	Protein Coding	0.895131	923.278	7.93018e-23	5.86305e-25	0.370217	923.278	9.12803e-05	1.93833e-05	0.632674
		Lrrc1	ENSRNOG00000005970	Protein Coding	-0.575015	133.842	1.49196e-07	1.38648e-08	-0.689828	133.842	1.7511e-10	1.04697e-11	-0.632421
		Fzd1	ENSRNOG00000016242	Protein Coding	-0.564145	246.369	1.3796e-12	4.69618e-14	-0.700231	246.369	6.82489e-19	8.83947e-21	-0.632188
		Gstm2	ENSRNOG00000019094	Protein Coding	-0.433671	15.1316	0.0207134	0.00809945	-0.829033	15.1316	2.49666e-06	3.65081e-07	-0.631352
		Pkia	ENSRNOG00000012095	Protein Coding	0.393394	1035.09	3.174e-07	3.22827e-08	0.869169	1035.09	4.35386e-31	4.37134e-34	0.631281
		Tekt1	ENSRNOG00000014973	Protein Coding	-0.460728	56.4168	0.00148339	0.000401294	-0.801757	56.4168	8.09102e-09	6.79938e-10	-0.631243
		Foxp1	ENSRNOG00000009184	Protein Coding	-0.65511	279.423	2.51496e-23	1.67862e-25	-0.605956	279.423	6.58807e-20	7.20984e-22	-0.630533
		Cnp	ENSRNOG00000017496	Protein Coding	-0.557765	6230.79	1.0529e-06	1.20551e-07	-0.702508	6230.79	4.08487e-10	2.62892e-11	-0.630136
		Ppap2c	ENSRNOG00000000177	Protein Coding	-0.57567	102.41	5.18846e-06	7.10726e-07	-0.683167	102.41	4.2776e-08	4.17238e-09	-0.629419
		Rhbdl3	ENSRNOG00000005515	Protein Coding	-0.391991	731.529	2.92787e-05	4.866e-06	-0.866567	731.529	6.4505e-22	4.8573e-24	-0.629279
		AABR06054684.1	ENSRNOG00000048780	Protein Coding	-0.403763	12.1039	0.0479252	0.0212744	-0.854526	12.1039	5.85543e-06	9.42635e-07	-0.629144
		AABR06015851.1	ENSRNOG00000041989	miRNA	-0.506853	185.183	4.25213e-06	5.69149e-07	-0.751043	185.183	3.04083e-12	1.23801e-13	-0.628948
		Ccdc74a	ENSRNOG00000001876	Protein Coding	-0.575056	25.5453	2.77973e-09	1.74687e-10	-0.681887	25.5453	1.25587e-12	4.85452e-14	-0.628471
		Car2	ENSRNOG00000009629	Protein Coding	-0.597444	2940.94	7.93399e-13	2.55817e-14	-0.657975	2940.94	2.12156e-15	4.88852e-17	-0.62771
		RGD1305347	ENSRNOG00000020259	Protein Coding	-0.620882	11.673	6.99631e-05	1.30501e-05	-0.633887	11.673	5.0514e-05	1.00622e-05	-0.627384
		Fhod3	ENSRNOG00000027230	Protein Coding	-0.651642	280.508	5.55083e-05	1.00061e-05	-0.603002	280.508	0.00019403	4.40659e-05	-0.627322
		Nipal4	ENSRNOG00000006255	Protein Coding	-0.577011	185.736	1.64497e-05	2.55229e-06	-0.676687	185.736	2.96273e-07	3.53088e-08	-0.626849
		Rcan3	ENSRNOG00000018576	Protein Coding	-0.643458	34.8713	2.05684e-12	7.30776e-14	-0.609792	34.8713	4.78402e-11	2.5265e-12	-0.626625
		Btbd3	ENSRNOG00000008088	Protein Coding	0.382717	1789.96	2.01838e-06	2.48399e-07	0.867191	1789.96	1.03503e-28	1.87054e-31	0.624954
		Cdh13	ENSRNOG00000014371	Protein Coding	0.379733	1296.17	5.29052e-05	9.46627e-06	0.867155	1296.17	7.51482e-22	5.80965e-24	0.623444
		Hdac11	ENSRNOG00000006824	Protein Coding	-0.684817	1899.32	5.85703e-27	2.22529e-29	-0.561478	1899.32	2.14049e-18	3.04096e-20	-0.623147
		Lzts3	ENSRNOG00000021231	Protein Coding	0.39019	3213.33	5.76779e-07	6.26026e-08	0.85503	3213.33	1.42764e-29	2.2934e-32	0.62261
		Lrp12	ENSRNOG00000004152	Protein Coding	0.429207	1002.46	2.95402e-09	1.87764e-10	0.814974	1002.46	1.40222e-30	1.83021e-33	0.622091
		Aif1l	ENSRNOG00000009951	Protein Coding	-0.543906	154.626	1.04272e-06	1.19225e-07	-0.699804	154.626	1.6663e-10	9.89574e-12	-0.621855
		Rgs3	ENSRNOG00000024501	Protein Coding	-0.637263	307.104	2.0486e-08	1.55246e-09	-0.606152	307.104	9.18894e-08	9.64562e-09	-0.621708
		Ankrd44	ENSRNOG00000021384	Protein Coding	-0.549583	262.341	4.50161e-11	1.99692e-12	-0.69329	262.341	4.38873e-17	7.53487e-19	-0.621436
		Sult5a1	ENSRNOG00000015695	Protein Coding	-0.630243	77.3987	3.32294e-10	1.74703e-11	-0.611934	77.3987	1.18118e-09	8.28963e-11	-0.621089
		Tbx19	ENSRNOG00000002979	Protein Coding	-0.59031	21.5077	1.51477e-06	1.81054e-07	-0.650472	21.5077	1.02907e-07	1.09727e-08	-0.620391
		Irak3	ENSRNOG00000004226	Protein Coding	-0.538499	101.676	5.16708e-08	4.26058e-09	-0.698989	101.676	7.04611e-13	2.59277e-14	-0.618744
		Cd9	ENSRNOG00000019556	Protein Coding	-0.567874	953.101	2.62324e-07	2.61017e-08	-0.669555	953.101	7.87994e-10	5.34823e-11	-0.618715
		Gp1bb	ENSRNOG00000046981	Protein Coding	0.419382	344.144	1.04912e-05	1.55022e-06	0.817113	344.144	9.7723e-19	1.30003e-20	0.618247
		Fam46a	ENSRNOG00000010240	Protein Coding	-0.809152	33.7664	8.78205e-07	9.86103e-08	-0.426459	33.7664	0.0142947	0.00536122	-0.617805
		Myo1e	ENSRNOG00000011886	Protein Coding	-0.573916	287.537	2.67156e-11	1.13847e-12	-0.661289	287.537	1.04001e-14	2.72533e-16	-0.617603
		XAF1	ENSRNOG00000037371	Protein Coding	-0.762737	42.1228	1.90261e-07	1.81303e-08	-0.471744	42.1228	0.00190489	0.000556072	-0.61724
		Adm	ENSRNOG00000027030	Protein Coding	-0.774641	13.9984	3.28802e-07	3.35605e-08	-0.459673	13.9984	0.00416511	0.00133129	-0.617157
		Sox10	ENSRNOG00000011305	Protein Coding	-0.532975	1033.51	6.50285e-07	7.1282e-08	-0.700947	1033.51	2.75949e-11	1.38806e-12	-0.616961
		Chst3	ENSRNOG00000000572	Protein Coding	-0.563481	19.5507	0.0002907	6.44326e-05	-0.670136	19.5507	1.23642e-05	2.14139e-06	-0.616809
		Fam43b	ENSRNOG00000043113	Protein Coding	-0.752894	114.369	9.32066e-27	3.61444e-29	-0.480662	114.369	3.67069e-11	1.88878e-12	-0.616778
		Unc5b	ENSRNOG00000000567	Protein Coding	-0.483419	498.175	4.31345e-06	5.78463e-07	-0.749054	498.175	2.80732e-13	9.48457e-15	-0.616236
		Ccdc13	ENSRNOG00000025643	Protein Coding	0.494004	129.277	1.59173e-07	1.48819e-08	0.737419	129.277	2.55778e-15	5.98355e-17	0.615712
		LOC685727	ENSRNOG00000042773	Protein Coding	-0.443068	17.5269	0.00897086	0.00311311	-0.788194	17.5269	9.52244e-07	1.27109e-07	-0.615631
		Fam47e	ENSRNOG00000031635	Protein Coding	-0.553144	15.5159	0.00582517	0.00190364	-0.677557	15.5159	0.000569243	0.000145597	-0.615351
		Nkd1	ENSRNOG00000014293	Protein Coding	-0.504308	391.957	1.43117e-06	1.70178e-07	-0.726195	391.957	1.30919e-12	5.07376e-14	-0.615251
		Plcb4	ENSRNOG00000033119	Protein Coding	-0.712377	205.769	1.32392e-10	6.51865e-12	-0.518039	205.769	4.14292e-06	6.40572e-07	-0.615208
		Lama1	ENSRNOG00000017237	Protein Coding	-0.593383	46.6603	0.00166972	0.000459329	-0.636141	46.6603	0.000676476	0.000175945	-0.614762
		Mir27b	ENSRNOG00000035576	miRNA	0.608926	16.2702	5.2871e-08	4.37583e-09	0.619652	16.2702	4.36843e-08	4.2767e-09	0.614289
		Chrnb4	ENSRNOG00000014427	Protein Coding	-0.518058	8.41362	0.00650016	0.00215994	-0.709794	8.41362	0.000120455	2.62163e-05	-0.613926
		Qdpr	ENSRNOG00000003253	Protein Coding	-0.533238	4734.09	1.86914e-07	1.7773e-08	-0.693605	4734.09	5.5281e-12	2.36998e-13	-0.613421
		Myt1	ENSRNOG00000017346	Protein Coding	0.762507	324.69	4.0002e-24	2.38503e-26	0.464003	324.69	1.36683e-09	9.71602e-11	0.613255
		4930452B06Rik	ENSRNOG00000007206	Protein Coding	-0.519121	341.828	5.203e-06	7.12985e-07	-0.703621	341.828	2.93014e-10	1.83428e-11	-0.611371
		Hs3st1	ENSRNOG00000010598	Protein Coding	-0.619404	262.251	2.01099e-11	8.3529e-13	-0.601552	262.251	7.43383e-11	4.09383e-12	-0.610478
		Hspg2	ENSRNOG00000021437	Protein Coding	-0.687091	156.507	5.08378e-05	9.05198e-06	-0.533476	156.507	0.00196605	0.000576787	-0.610283
		Cacna2d2	ENSRNOG00000015835	Protein Coding	-0.699466	317.462	1.61423e-08	1.19262e-09	-0.520221	317.462	3.29443e-05	6.30441e-06	-0.609843
		Gal3st1	ENSRNOG00000042041	Protein Coding	-0.541201	122.044	1.22584e-07	1.11538e-08	-0.676537	122.044	2.02806e-11	9.88575e-13	-0.608869
		Chst9	ENSRNOG00000015867	Protein Coding	0.816919	168.342	2.0262e-09	1.22652e-10	0.399463	168.342	0.00497197	0.00162388	0.608191
		Slc6a9	ENSRNOG00000019484	Protein Coding	-0.468842	1404.8	1.06687e-06	1.22315e-07	-0.74721	1404.8	1.5266e-15	3.41032e-17	-0.608026
		Npas2	ENSRNOG00000013408	Protein Coding	-0.747943	829.591	9.50129e-09	6.66364e-10	-0.46729	829.591	0.000463254	0.00011586	-0.607617
		AABR06060224.1	ENSRNOG00000028626	Protein Coding	-0.623607	92.8819	2.72336e-10	1.40664e-11	-0.591177	92.8819	2.47997e-09	1.85126e-10	-0.607392
		Eln	ENSRNOG00000001469	Protein Coding	-0.643914	100.323	4.33576e-05	7.57539e-06	-0.569551	100.323	0.00032237	7.7275e-05	-0.606732
		Cybb	ENSRNOG00000003622	Protein Coding	-0.402997	18.2184	0.044317	0.0194565	-0.809946	18.2184	1.40022e-05	2.4539e-06	-0.606472
		Garnl3	ENSRNOG00000022237	Protein Coding	-0.76305	444.253	2.06708e-07	1.99523e-08	-0.449448	444.253	0.00310504	0.000957387	-0.606249
		Fstl1	ENSRNOG00000002746	Protein Coding	-0.681719	179.217	3.10621e-12	1.14029e-13	-0.530069	179.217	8.65874e-08	9.0543e-09	-0.605894
		Nid2	ENSRNOG00000000341	Protein Coding	-0.67463	61.7702	7.8494e-10	4.39683e-11	-0.537101	61.7702	1.42212e-06	1.96756e-07	-0.605866
		Ahcyl2	ENSRNOG00000039300	Protein Coding	0.44074	2140.99	4.93143e-10	2.67118e-11	0.768189	2140.99	2.25631e-28	4.3042e-31	0.604464
		Syt7	ENSRNOG00000026432	Protein Coding	0.440903	2153.28	1.30604e-07	1.19627e-08	0.767611	2153.28	4.01454e-21	3.64775e-23	0.604257
		Thbs1	ENSRNOG00000045829	Protein Coding	-0.609323	18.0686	0.00232547	0.000668509	-0.599138	18.0686	0.00278697	0.000850922	-0.60423
		Igsf3	ENSRNOG00000023851	Protein Coding	0.485193	324.177	2.1184e-05	3.38257e-06	0.722922	324.177	9.0637e-11	5.1097e-12	0.604057
		Cxxc4	ENSRNOG00000045764	Protein Coding	-0.643332	319.054	2.26986e-17	3.61276e-19	-0.563656	319.054	1.71168e-13	5.56811e-15	-0.603494
		Tmem132e	ENSRNOG00000007455	Protein Coding	0.512132	251.854	2.27868e-09	1.39924e-10	0.694806	251.854	2.53536e-16	5.02745e-18	0.603469
		Mog	ENSRNOG00000000775	Protein Coding	-0.527798	1629.45	2.95685e-05	4.92328e-06	-0.677778	1629.45	4.55116e-08	4.47119e-09	-0.602788
		Akap12	ENSRNOG00000019549	Protein Coding	-0.613602	636.79	8.52602e-09	5.92711e-10	-0.591767	636.79	2.56615e-08	2.40383e-09	-0.602684
		Rasl12	ENSRNOG00000032339	Protein Coding	-0.590367	75.8742	1.37856e-08	1.00293e-09	-0.613853	75.8742	3.27565e-09	2.53073e-10	-0.60211
		Ppil6	ENSRNOG00000043186	Protein Coding	0.596183	233.536	1.46569e-15	3.12298e-17	0.606558	233.536	5.87512e-16	1.23578e-17	0.601371
		Pgbd5	ENSRNOG00000026791	Protein Coding	0.492194	1656.16	1.4457e-15	3.07296e-17	0.71024	1656.16	4.55678e-31	5.14783e-34	0.601217
		Prr18	ENSRNOG00000024149	Protein Coding	-0.490755	256.843	7.74388e-06	1.11047e-06	-0.709841	256.843	3.60072e-11	1.84917e-12	-0.600298
		Kif24	ENSRNOG00000012735	Protein Coding	-0.486733	44.2768	0.000112224	2.20796e-05	-0.713628	44.2768	5.88561e-09	4.81899e-10	-0.60018
		Fndc3b	ENSRNOG00000024089	Protein Coding	0.507502	224.272	1.26313e-06	1.47928e-07	0.692326	224.272	1.95645e-11	9.49745e-13	0.599914
		Paqr5	ENSRNOG00000014164	Protein Coding	-0.785626	56.0841	1.52996e-06	1.83263e-07	-0.413499	56.0841	0.016535	0.00633179	-0.599562
		Arc	ENSRNOG00000043465	Protein Coding	-0.947721	1190.91	4.83552e-18	6.97633e-20	-0.250144	1190.91	0.0375267	0.0161203	-0.598932
		Rarres1	ENSRNOG00000037853	Protein Coding	-0.664815	45.047	1.12826e-14	2.75157e-16	-0.531934	45.047	1.66642e-09	1.20381e-10	-0.598375
		Gab1	ENSRNOG00000017879	Protein Coding	-0.502357	787.86	1.62636e-07	1.52284e-08	-0.693794	787.86	1.69921e-13	5.5105e-15	-0.598076
		Scg2	ENSRNOG00000015055	Protein Coding	0.613502	5157.61	2.19535e-11	9.20881e-13	0.581567	5157.61	2.12807e-10	1.29479e-11	0.597535
		LOC100909722	ENSRNOG00000050844	Protein Coding	-0.628643	0.380614	0.00725547	0.00245077	-0.566378	0.380614	0.0156587	0.00594824	-0.59751
		Gpr37	ENSRNOG00000002524	Protein Coding	-0.494031	1935.36	5.29048e-07	5.69059e-08	-0.700834	1935.36	3.93386e-13	1.35671e-14	-0.597432
		Kctd6	ENSRNOG00000007817	Protein Coding	0.865068	374.331	6.92561e-26	3.16465e-28	0.32865	374.331	0.000122482	2.66976e-05	0.596859
		Slc13a5	ENSRNOG00000014870	Protein Coding	-0.438154	182.803	7.20908e-05	1.3495e-05	-0.754808	182.803	1.58633e-12	6.19561e-14	-0.596481
		Neb	ENSRNOG00000006783	Protein Coding	0.687679	35.5159	6.30051e-09	4.24735e-10	0.504067	35.5159	2.54434e-05	4.72848e-06	0.595873
		Mchr1	ENSRNOG00000018895	Protein Coding	-0.440914	209.381	9.12519e-07	1.02777e-07	-0.747898	209.381	1.00975e-17	1.60181e-19	-0.594406
		Stat5b	ENSRNOG00000019075	Protein Coding	-0.71222	203.384	1.09613e-20	1.09743e-22	-0.474287	203.384	1.32112e-09	9.35129e-11	-0.593253
		Layn	ENSRNOG00000011228	Protein Coding	-0.68093	56.6477	5.23699e-19	6.74891e-21	-0.503851	56.6477	1.699e-10	1.01159e-11	-0.59239
		Tec	ENSRNOG00000002278	Protein Coding	-0.64688	73.7572	2.12854e-08	1.61741e-09	-0.537857	73.7572	4.00489e-06	6.17214e-07	-0.592368
		Ccdc88c	ENSRNOG00000004482	Protein Coding	-0.472479	356.702	1.22337e-06	1.42895e-07	-0.712198	356.702	7.09626e-14	2.1588e-15	-0.592338
		Ttyh2	ENSRNOG00000024578	Protein Coding	-0.475918	592.85	2.54731e-05	4.16421e-06	-0.707553	592.85	1.33212e-10	7.7306e-12	-0.591736
		LOC100910486	ENSRNOG00000019733	Protein Coding	-0.571325	13.9737	0.000118431	2.34709e-05	-0.612111	13.9737	3.5104e-05	6.74941e-06	-0.591718
		Btg2	ENSRNOG00000003300	Protein Coding	0.35706	186.896	0.000695179	0.000171073	0.822991	186.896	4.49572e-16	9.23066e-18	0.590025
		Carhsp1	ENSRNOG00000002610	Protein Coding	-0.543318	663.277	5.883e-08	4.94151e-09	-0.63656	663.277	1.27966e-10	7.38118e-12	-0.589939
		Tmem200a	ENSRNOG00000047783	Protein Coding	-0.726108	135.451	1.29287e-17	1.95819e-19	-0.453432	135.451	2.14062e-07	2.47267e-08	-0.58977
		Crhbp	ENSRNOG00000017890	Protein Coding	-0.571862	152.144	1.12326e-09	6.48755e-11	-0.606963	152.144	8.42275e-11	4.69763e-12	-0.589413
		Rps6ka1	ENSRNOG00000042411	Protein Coding	-0.48666	258.525	1.05688e-09	6.0666e-11	-0.691454	258.525	1.11373e-18	1.48721e-20	-0.589057
		Tc2n	ENSRNOG00000004754	Protein Coding	0.448185	42.2601	0.00939403	0.00327973	0.726743	42.2601	1.2734e-05	2.21311e-06	0.587464
		Prr5l	ENSRNOG00000004666	Protein Coding	-0.417365	110.003	0.00161882	0.000443583	-0.75695	110.003	2.39822e-09	1.78731e-10	-0.587158
		Sphkap	ENSRNOG00000016388	Protein Coding	0.376291	1530.1	1.74722e-06	2.12515e-07	0.79663	1530.1	1.50943e-25	5.91042e-28	0.586461
		Fhdc1	ENSRNOG00000024594	Protein Coding	0.416738	314.086	1.47871e-06	1.76364e-07	0.754537	314.086	4.65317e-19	5.86318e-21	0.585638
		Upk2	ENSRNOG00000043324	Protein Coding	0.38213	24.3028	0.00424047	0.00132285	0.787153	24.3028	1.86155e-09	1.35504e-10	0.584642
		Gabra4	ENSRNOG00000002336	Protein Coding	0.33516	856.829	3.61985e-06	4.76142e-07	0.831778	856.829	2.56213e-32	1.67207e-35	0.583469
		Ctgf	ENSRNOG00000015036	Protein Coding	-0.673802	272.756	4.31708e-07	4.50541e-08	-0.49305	272.756	0.000273312	6.42804e-05	-0.583426
		Cntn2	ENSRNOG00000009033	Protein Coding	-0.436514	2146.94	8.52405e-05	1.63461e-05	-0.729908	2146.94	1.23502e-11	5.7287e-13	-0.583211
		LOC102552895	ENSRNOG00000046561	Protein Coding	-0.568636	113.229	2.39925e-07	2.36143e-08	-0.595088	113.229	5.6027e-08	5.62767e-09	-0.581862
		Ehd3	ENSRNOG00000007744	Protein Coding	0.546956	1722.87	8.79219e-20	1.0202e-21	0.616084	1722.87	1.05532e-24	4.76803e-27	0.58152
		Btbd11	ENSRNOG00000005758	Protein Coding	-0.567875	160.625	2.14553e-09	1.30646e-10	-0.595004	160.625	2.98302e-10	1.87188e-11	-0.581439
		Paqr6	ENSRNOG00000026059	Protein Coding	-0.542628	296.005	2.58791e-11	1.09751e-12	-0.620048	296.005	1.70518e-14	4.63103e-16	-0.581338
		Ovca2	ENSRNOG00000003111	Protein Coding	0.488679	328.017	2.38824e-10	1.21637e-11	0.673299	328.017	1.19365e-18	1.61191e-20	0.580989
		AABR06041255.1	ENSRNOG00000050618	Protein Coding	-0.624143	9.03597	0.00356355	0.00108807	-0.53717	9.03597	0.013793	0.00515159	-0.580656
		Emp1	ENSRNOG00000008676	Protein Coding	-0.623166	52.5069	6.40079e-07	7.00317e-08	-0.537796	52.5069	2.06767e-05	3.76997e-06	-0.580481
		Myzap	ENSRNOG00000017202	Protein Coding	-0.459178	28.6606	1.80054e-05	2.82754e-06	-0.701726	28.6606	1.4424e-11	6.82822e-13	-0.580452
		Rrad	ENSRNOG00000011901	Protein Coding	-0.561387	34.3228	1.29935e-06	1.52437e-07	-0.599177	34.3228	2.19325e-07	2.54448e-08	-0.580282
		AABR06033340.1	ENSRNOG00000047438	Protein Coding	0.64927	24.6719	7.50319e-10	4.17978e-11	0.509696	24.6719	1.69127e-06	2.37643e-07	0.579483
		Pcdh8	ENSRNOG00000013101	Protein Coding	0.48602	1304.87	1.58919e-08	1.17331e-09	0.672934	1304.87	1.75517e-15	3.99142e-17	0.579477
		Arap2	ENSRNOG00000002209	Protein Coding	-0.644923	1452.78	1.04579e-13	2.98537e-15	-0.511557	1452.78	4.92482e-09	3.97051e-10	-0.57824
		Foxo1	ENSRNOG00000013397	Protein Coding	0.637132	342.347	1.74475e-14	4.37151e-16	0.517785	342.347	6.2616e-10	4.17126e-11	0.577459
		Snx33	ENSRNOG00000017382	Protein Coding	-0.518844	313.507	1.28841e-07	1.17814e-08	-0.635875	313.507	5.37536e-11	2.86578e-12	-0.577359
		Map3k14	ENSRNOG00000003278	Protein Coding	0.50991	195.362	1.80726e-12	6.3375e-14	0.644362	195.362	4.63173e-19	5.79884e-21	0.577136
		AABR06098126.1	ENSRNOG00000047330	Protein Coding	-0.560902	6.25691	0.000184229	3.86471e-05	-0.59304	6.25691	7.86542e-05	1.64692e-05	-0.576971
		Tspan1	ENSRNOG00000023320	Protein Coding	-0.639972	26.858	1.60304e-05	2.47818e-06	-0.513669	26.858	0.000682491	0.000177681	-0.57682
		Pdgfc	ENSRNOG00000010695	Protein Coding	-0.589475	49.9388	1.63149e-13	4.8165e-15	-0.563948	49.9388	3.21482e-12	1.3153e-13	-0.576712
		LOC100365958	ENSRNOG00000029651	Protein Coding	-0.705757	68.68	9.44521e-11	4.50996e-12	-0.447162	68.68	6.95732e-05	1.43337e-05	-0.57646
		St8sia1	ENSRNOG00000014018	Protein Coding	-0.582875	73.1014	9.10276e-14	2.57982e-15	-0.568807	73.1014	5.50381e-13	1.9838e-14	-0.575841
		Gucy1a3	ENSRNOG00000012302	Protein Coding	-0.704276	343.26	6.82405e-10	3.77342e-11	-0.446835	343.26	0.000129233	2.8299e-05	-0.575555
		Itih3	ENSRNOG00000017689	Protein Coding	-0.462939	4206.53	8.57284e-05	1.64627e-05	-0.688067	4206.53	2.07464e-09	1.52161e-10	-0.575503
		Cplx2	ENSRNOG00000000105	Protein Coding	0.665248	4048.24	4.25419e-23	2.97053e-25	0.485484	4048.24	9.4254e-13	3.54872e-14	0.575366
		Ralgps2	ENSRNOG00000004736	Protein Coding	0.763034	176.08	6.92561e-26	3.13562e-28	0.387593	176.08	1.65447e-07	1.85879e-08	0.575314
		Bhlhe40	ENSRNOG00000007152	Protein Coding	-0.925458	906.461	8.1735e-26	3.8188e-28	-0.223198	906.461	0.0206597	0.00815704	-0.574328
		RGD1564053	ENSRNOG00000005375	Protein Coding	0.602867	250.425	4.79315e-13	1.50117e-14	0.545108	250.425	7.42641e-11	4.08602e-12	0.573987
		Tmeff2	ENSRNOG00000016623	Protein Coding	0.662603	1468.89	6.05532e-30	1.02596e-32	0.485351	1468.89	1.43091e-16	2.70809e-18	0.573977
		Gltp	ENSRNOG00000001192	Protein Coding	-0.513162	600.739	2.96439e-09	1.88575e-10	-0.634732	600.739	1.07707e-13	3.39019e-15	-0.573947
		Wdr16	ENSRNOG00000037718	Protein Coding	-0.404971	67.8249	0.00117605	0.00030855	-0.742057	67.8249	5.22248e-10	3.42659e-11	-0.573514
		Jam3	ENSRNOG00000009149	Protein Coding	-0.548213	635.521	3.77196e-09	2.44402e-10	-0.598165	635.521	9.0637e-11	5.10546e-12	-0.573189
		Polm	ENSRNOG00000013647	Protein Coding	0.456024	165.309	5.56169e-10	3.0297e-11	0.690106	165.309	3.64298e-21	3.29185e-23	0.573065
		Dctd	ENSRNOG00000013215	Protein Coding	0.481874	169.343	3.02243e-10	1.57817e-11	0.664157	169.343	2.65318e-18	3.8226e-20	0.573016
		Rgs14	ENSRNOG00000015616	Protein Coding	-0.733738	1816.15	9.02021e-10	5.12212e-11	-0.4117	1816.15	0.000859626	0.000230111	-0.572719
		Astn2	ENSRNOG00000010313	Protein Coding	-0.777822	210.325	3.53001e-20	3.71542e-22	-0.367259	210.325	3.09004e-05	5.86983e-06	-0.572541
		Il3ra	ENSRNOG00000001325	Protein Coding	-0.705693	162.249	1.10448e-19	1.29859e-21	-0.438718	162.249	4.24013e-08	4.1337e-09	-0.572205
		Mas1	ENSRNOG00000014971	Protein Coding	0.838883	751.044	2.78645e-10	1.44208e-11	0.305492	751.044	0.0328448	0.0138651	0.572187
		LOC691960	ENSRNOG00000018204	Protein Coding	0.278219	74.6107	0.049521	0.0220902	0.865225	74.6107	4.25626e-11	2.22642e-12	0.571722
		Slc2a13	ENSRNOG00000015741	Protein Coding	0.462581	529.273	1.41017e-08	1.02956e-09	0.679479	529.273	2.43825e-17	4.06376e-19	0.57103
		Aebp1	ENSRNOG00000013720	Protein Coding	-0.421926	510.707	0.0198014	0.00768846	-0.718223	510.707	3.00651e-05	5.69153e-06	-0.570074
		Adpgk	ENSRNOG00000026178	Protein Coding	-0.497316	945.517	3.42652e-06	4.47732e-07	-0.642383	945.517	1.02329e-09	7.08906e-11	-0.569849
		Gab2	ENSRNOG00000011882	Protein Coding	-0.519387	251.201	2.2913e-10	1.16465e-11	-0.619711	251.201	2.24428e-14	6.30923e-16	-0.569549
		Sgsm2	ENSRNOG00000027194	Protein Coding	0.509662	2558.52	1.5539e-14	3.87736e-16	0.629388	2558.52	1.16284e-21	9.57362e-24	0.569525
		Htr4	ENSRNOG00000019134	Protein Coding	0.606595	78.6539	5.94248e-08	4.99758e-09	0.532054	78.6539	2.19948e-06	3.17997e-07	0.569325
		Mkl1	ENSRNOG00000018803	Protein Coding	0.544328	984.392	7.16913e-14	1.99868e-15	0.593914	984.392	2.5503e-16	5.06987e-18	0.569121
		Plxna4a	ENSRNOG00000013072	Protein Coding	0.564959	1428.78	3.36497e-08	2.68824e-09	0.573139	1428.78	1.77857e-08	1.60804e-09	0.569049
		Sntb2	ENSRNOG00000020344	Protein Coding	0.40022	40.8784	0.00189108	0.000529058	0.736605	40.8784	4.73905e-09	3.79219e-10	0.568413
		Thbd	ENSRNOG00000004687	Protein Coding	-0.778337	58.5679	1.80939e-09	1.08413e-10	-0.3576	58.5679	0.00943127	0.00335539	-0.567969
		Pcdhb22	ENSRNOG00000020028	Protein Coding	0.346253	77.778	0.000175065	3.64418e-05	0.789087	77.778	3.13076e-18	4.55784e-20	0.56767
		Map2k1	ENSRNOG00000010176	Protein Coding	0.551693	3589.83	2.01665e-18	2.75416e-20	0.583461	3589.83	1.76129e-20	1.76837e-22	0.567577
		Olig2	ENSRNOG00000028658	Protein Coding	-0.484595	528.58	2.85175e-09	1.79945e-10	-0.650388	528.58	5.5732e-16	1.16388e-17	-0.567492
		Fam155b	ENSRNOG00000038066	Protein Coding	0.665627	151.279	1.36277e-17	2.08506e-19	0.468816	151.279	2.93622e-09	2.23607e-10	0.567221
		Ephb6	ENSRNOG00000014367	Protein Coding	-0.553851	1224.41	2.34583e-17	3.75776e-19	-0.578524	1224.41	7.78754e-19	1.01645e-20	-0.566188
		Trps1	ENSRNOG00000024998	Protein Coding	0.791406	326.258	2.13507e-21	1.90739e-23	0.338178	326.258	8.9866e-05	1.90514e-05	0.564792
		Ogfrl1	ENSRNOG00000014142	Protein Coding	0.590722	451.325	3.49005e-15	7.8843e-17	0.538262	451.325	9.26147e-13	3.4777e-14	0.564492
		Pde1c	ENSRNOG00000012337	Protein Coding	-0.418146	57.1864	0.000372724	8.48901e-05	-0.70937	57.1864	3.67723e-10	2.35365e-11	-0.563758
		Hivep1	ENSRNOG00000014460	Protein Coding	-0.643658	351.758	5.17266e-08	4.26784e-09	-0.483247	351.758	5.3393e-05	1.06759e-05	-0.563453
		Col11a1	ENSRNOG00000023148	Protein Coding	0.491685	244.937	2.70446e-05	4.46139e-06	0.634867	244.937	3.5874e-08	3.45413e-09	0.563276
		Slc25a13	ENSRNOG00000009957	Protein Coding	-0.460014	92.6238	4.00292e-06	5.32708e-07	-0.665641	92.6238	8.95013e-12	3.99962e-13	-0.562828
		Inpp5d	ENSRNOG00000017020	Protein Coding	-0.650114	342.035	1.67186e-12	5.82839e-14	-0.474796	342.035	3.68705e-07	4.48666e-08	-0.562455
		Hsd17b14	ENSRNOG00000020949	Protein Coding	-0.502896	29.1205	1.91315e-07	1.82504e-08	-0.621359	29.1205	7.64905e-11	4.22003e-12	-0.562128
		Ebf4	ENSRNOG00000007408	Protein Coding	-0.628883	131.406	9.58796e-11	4.58304e-12	-0.494744	131.406	4.96304e-07	6.22622e-08	-0.561814
		Nt5e	ENSRNOG00000011071	Protein Coding	-0.726719	206.323	6.69481e-10	3.69509e-11	-0.396017	206.323	0.0011849	0.000328108	-0.561368
		Fah	ENSRNOG00000013223	Protein Coding	-0.534711	571.105	8.4731e-12	3.33234e-13	-0.587981	571.105	4.30251e-14	1.27434e-15	-0.561346
		Ptrf	ENSRNOG00000019778	Protein Coding	-0.563375	129.324	0.00022321	4.8064e-05	-0.557281	129.324	0.000254221	5.92162e-05	-0.560328
		Ephb3	ENSRNOG00000031801	Protein Coding	-0.728523	264.592	5.63658e-20	6.25097e-22	-0.389386	264.592	2.23289e-06	3.23612e-07	-0.558955
		Lrrc32	ENSRNOG00000015310	Protein Coding	-0.777972	33.8133	4.54034e-07	4.7711e-08	-0.338042	33.8133	0.0433429	0.0190583	-0.558007
		Pxylp1	ENSRNOG00000012480	Protein Coding	0.397132	314.832	8.88631e-09	6.19126e-10	0.718604	314.832	4.62684e-26	1.57944e-28	0.557868
		Camk2b	ENSRNOG00000004005	Protein Coding	0.45415	18312.8	7.18145e-09	4.89284e-10	0.660219	18312.8	9.50404e-18	1.49813e-19	0.557184
		Chn2	ENSRNOG00000009411	Protein Coding	-0.491956	231.598	7.33397e-05	1.37477e-05	-0.621624	231.598	3.31876e-07	3.99517e-08	-0.55679
		Neto2	ENSRNOG00000016245	Protein Coding	-0.738569	219.887	5.47702e-31	6.18649e-34	-0.374548	219.887	1.38128e-08	1.22595e-09	-0.556558
		Slc4a2	ENSRNOG00000014347	Protein Coding	-0.690077	575.43	3.54662e-08	2.84793e-09	-0.421803	575.43	0.00104895	0.000286617	-0.55594
		Rhog	ENSRNOG00000020393	Protein Coding	-0.491998	527.121	2.53923e-07	2.51746e-08	-0.614466	527.121	6.43201e-11	3.50338e-12	-0.553232
		Prkce	ENSRNOG00000015603	Protein Coding	0.632363	3482.67	3.21872e-13	9.89894e-15	0.473414	3482.67	6.71526e-08	6.85348e-09	0.552889
		Lxn	ENSRNOG00000013572	Protein Coding	-0.684973	293.245	2.324e-24	1.30059e-26	-0.420727	293.245	1.08949e-09	7.59141e-11	-0.55285
		Rgs9	ENSRNOG00000003800	Protein Coding	0.417023	133.493	0.0147793	0.00549985	0.688003	133.493	2.63406e-05	4.91242e-06	0.552513
		Rnf43	ENSRNOG00000007606	Protein Coding	-0.460226	143.86	1.02182e-05	1.50568e-06	-0.644539	143.86	2.65789e-10	1.6465e-11	-0.552382
		Rcn1	ENSRNOG00000013452	Protein Coding	0.455739	613.405	3.44426e-13	1.06279e-14	0.648943	613.405	1.58359e-25	6.28032e-28	0.552341
		Asphd2	ENSRNOG00000000660	Protein Coding	0.50764	1117.58	1.5577e-16	2.83117e-18	0.595743	1117.58	2.54596e-22	1.80211e-24	0.551692
		Pkd1l3	ENSRNOG00000033737	Protein Coding	0.459543	63.0438	1.78996e-12	6.26768e-14	0.643681	63.0438	3.09184e-22	2.21954e-24	0.551612
		Gbp2	ENSRNOG00000031743	Protein Coding	-0.45896	69.7332	0.000458814	0.000107089	-0.643725	69.7332	4.49293e-07	5.59361e-08	-0.551342
		Efcc1	ENSRNOG00000009787	Protein Coding	-0.552566	35.5116	6.38292e-05	1.17421e-05	-0.54938	35.5116	7.05981e-05	1.45662e-05	-0.550973
		Elmo1	ENSRNOG00000018726	Protein Coding	-0.494643	848.365	2.8967e-09	1.83377e-10	-0.606284	848.365	1.75136e-13	5.71476e-15	-0.550463
		Thsd7a	ENSRNOG00000030151	Protein Coding	0.794421	314.647	3.94025e-18	5.60378e-20	0.30636	314.647	0.00142002	0.00040184	0.550391
		Sstr4	ENSRNOG00000004641	Protein Coding	-0.757337	293.555	4.47254e-19	5.67191e-21	-0.342858	293.555	0.000109724	2.36579e-05	-0.550098
		LOC100360726	ENSRNOG00000045728	Protein Coding	-0.432646	90.4173	2.53376e-05	4.13295e-06	-0.667442	90.4173	2.37622e-11	1.17737e-12	-0.550044
		Slc44a5	ENSRNOG00000042332	Protein Coding	0.573717	41.3089	6.64119e-06	9.38366e-07	0.5261	41.3089	3.92064e-05	7.63167e-06	0.549909
		Zfp423	ENSRNOG00000014658	Protein Coding	0.524891	430.989	3.2258e-07	3.28758e-08	0.574016	430.989	1.7811e-08	1.61122e-09	0.549454
		Rbms1	ENSRNOG00000008482	Protein Coding	-0.621895	90.6059	1.85483e-09	1.11326e-10	-0.475355	90.6059	6.06229e-06	9.79948e-07	-0.548625
		Slfn3	ENSRNOG00000048673	Protein Coding	-0.539798	36.5764	0.0032992	0.000994825	-0.557041	36.5764	0.00233179	0.000698131	-0.54842
		Cp	ENSRNOG00000011913	Protein Coding	-0.538806	160.648	0.000170548	3.53496e-05	-0.557403	160.648	9.04419e-05	1.91917e-05	-0.548105
		Rnd1	ENSRNOG00000013621	Protein Coding	-0.698908	184.649	1.87705e-08	1.4109e-09	-0.396406	184.649	0.00210029	0.000621232	-0.547657
		Gdpd5	ENSRNOG00000036859	Protein Coding	-0.620504	238.014	1.68982e-17	2.62014e-19	-0.474654	238.014	1.44164e-10	8.43852e-12	-0.547579
		Cobll1	ENSRNOG00000027016	Protein Coding	-0.504645	242.998	2.42794e-07	2.39466e-08	-0.589878	242.998	1.04321e-09	7.24798e-11	-0.547262
		Tspo	ENSRNOG00000010549	Protein Coding	-0.436606	33.9125	0.00127728	0.000338256	-0.6568	33.9125	5.40721e-07	6.84349e-08	-0.546703
		Sfrp2	ENSRNOG00000009465	Protein Coding	-0.39016	55.9064	0.0297913	0.0123405	-0.702978	55.9064	3.34853e-05	6.41969e-06	-0.546569
		Vstm2b	ENSRNOG00000017456	Protein Coding	-0.646015	267.756	1.11034e-06	1.27812e-07	-0.44692	267.756	0.000973386	0.000264114	-0.546468
		Ephb2	ENSRNOG00000012531	Protein Coding	0.407245	203.73	2.50359e-09	1.55406e-10	0.682704	203.73	6.74101e-24	3.65476e-26	0.544974
		Arhgap20	ENSRNOG00000025624	Protein Coding	0.317415	927.004	7.38127e-05	1.38591e-05	0.76971	927.004	1.47044e-23	8.41515e-26	0.543562
		Ppfibp2	ENSRNOG00000019667	Protein Coding	-0.51461	297.727	3.87077e-10	2.06883e-11	-0.572312	297.727	2.51952e-12	1.00932e-13	-0.543461
		Il1r1	ENSRNOG00000014504	Protein Coding	-0.694551	28.3597	2.58951e-05	4.24517e-06	-0.391752	28.3597	0.0250514	0.0101501	-0.543152
		Pcdhb21	ENSRNOG00000033479	Protein Coding	0.401274	40.7933	0.00293545	0.000871577	0.684387	40.7933	1.94287e-07	2.21986e-08	0.542831
		Kcnj6	ENSRNOG00000001658	Protein Coding	0.535054	394.39	1.20466e-06	1.40524e-07	0.54769	394.39	5.77992e-07	7.36707e-08	0.541372
		Trpv6	ENSRNOG00000014714	Protein Coding	-0.52965	340.701	1.15934e-15	2.44048e-17	-0.550489	340.701	8.96555e-17	1.64728e-18	-0.54007
		Ndrg1	ENSRNOG00000007393	Protein Coding	-0.484718	1991.33	9.61943e-08	8.56399e-09	-0.594968	1991.33	3.15215e-11	1.60294e-12	-0.539843
		Rgs3	ENSRNOG00000045849	Protein Coding	-0.513618	23.9192	2.26147e-06	2.82146e-07	-0.565617	23.9192	1.76564e-07	1.9961e-08	-0.539617
		Ubash3b	ENSRNOG00000008187	Protein Coding	0.562773	283.341	5.52553e-13	1.73905e-14	0.516248	283.341	4.35655e-11	2.28107e-12	0.539511
		Syt2	ENSRNOG00000004756	Protein Coding	-0.527353	130.175	0.00207748	0.000587927	-0.550411	130.175	0.0012145	0.000337525	-0.538882
		AABR06024301.1	ENSRNOG00000030212	Protein Coding	0.537477	34.8018	5.73468e-08	4.79632e-09	0.540184	34.8018	6.044e-08	6.09254e-09	0.538831
		Sik1	ENSRNOG00000001189	Protein Coding	-0.598876	61.3115	2.95877e-06	3.80841e-07	-0.477955	61.3115	0.000241536	5.59826e-05	-0.538415
		Kcnk1	ENSRNOG00000019937	Protein Coding	0.280169	464.561	0.00160444	0.000438901	0.796494	464.561	3.35609e-21	2.98206e-23	0.538331
		Mir222	ENSRNOG00000035581	miRNA	0.575145	3.85142	0.00499114	0.00159489	0.501325	3.85142	0.0162032	0.0061852	0.538235
		Col9a3	ENSRNOG00000009531	Protein Coding	-0.595454	305.214	8.77056e-07	9.84363e-08	-0.480453	305.214	8.33545e-05	1.75496e-05	-0.537953
		Itpr3	ENSRNOG00000026651	Protein Coding	-0.556214	131.174	5.58768e-05	1.00754e-05	-0.518805	131.174	0.000174886	3.93932e-05	-0.53751
		Gna14	ENSRNOG00000014840	Protein Coding	-0.511734	163.383	1.12326e-09	6.488e-11	-0.562554	163.383	1.68119e-11	8.06837e-13	-0.537144
		Twist1	ENSRNOG00000011101	Protein Coding	0.375248	58.6239	0.01354	0.00497708	0.698438	58.6239	1.5769e-06	2.19832e-07	0.536843
		Trpm6	ENSRNOG00000013053	Protein Coding	-0.568086	15.0095	0.00148124	0.000400634	-0.505429	15.0095	0.00534001	0.00175775	-0.536757
		Kank1	ENSRNOG00000016023	Protein Coding	-0.494661	796.376	2.4021e-08	1.85365e-09	-0.578649	796.376	4.05446e-11	2.10865e-12	-0.536655
		Tmem108	ENSRNOG00000010911	Protein Coding	0.671447	215.196	4.67476e-17	7.92047e-19	0.400851	215.196	8.90877e-07	1.18113e-07	0.536149
		Akr1c19	ENSRNOG00000038319	Protein Coding	-0.503399	70.2193	0.000261509	5.72509e-05	-0.568558	70.2193	3.0283e-05	5.73888e-06	-0.535978
		Igsf9b	ENSRNOG00000009253	Protein Coding	-0.625829	143.592	1.66939e-05	2.59447e-06	-0.445462	143.592	0.00276302	0.000842777	-0.535645
		AABR06066170.1	ENSRNOG00000042445	Protein Coding	-0.345444	31.1448	0.02966	0.0122816	-0.725282	31.1448	9.75067e-07	1.30645e-07	-0.535363
		Relt	ENSRNOG00000025075	Protein Coding	-0.484291	93.8639	3.96564e-11	1.73269e-12	-0.586158	93.8639	8.28311e-16	1.77555e-17	-0.535224
		Slc13a3	ENSRNOG00000019118	Protein Coding	-0.59304	203.508	5.51738e-05	9.93168e-06	-0.476787	203.508	0.00137798	0.000388421	-0.534914
		Bgn	ENSRNOG00000017440	Protein Coding	-0.644904	247.552	1.01412e-08	7.16446e-10	-0.424123	247.552	0.000230192	5.31222e-05	-0.534513
		Slc35f3	ENSRNOG00000049456	Protein Coding	0.540266	273.664	5.62143e-21	5.39717e-23	0.525425	273.664	1.16014e-19	1.30457e-21	0.532845
		Ptchd2	ENSRNOG00000026447	Protein Coding	0.411392	361.433	3.97023e-07	4.10839e-08	0.653608	361.433	2.22602e-16	4.38053e-18	0.5325
		Mir23b	ENSRNOG00000035467	miRNA	0.594899	16.3558	1.0275e-06	1.17274e-07	0.46976	16.3558	0.000138347	3.05308e-05	0.53233
		Slc1a5	ENSRNOG00000015948	Protein Coding	-0.402159	54.4991	0.000505182	0.000119208	-0.662301	54.4991	2.8844e-09	2.19371e-10	-0.53223
		Asap2	ENSRNOG00000006056	Protein Coding	-0.757779	664.247	1.73738e-21	1.51643e-23	-0.306366	664.247	0.000241536	5.5982e-05	-0.532073
		Lmo2	ENSRNOG00000009401	Protein Coding	0.625299	297.297	1.72695e-15	3.70624e-17	0.438763	297.297	3.61156e-08	3.48114e-09	0.532031
		Shf	ENSRNOG00000028685	Protein Coding	0.34466	327.782	2.18098e-06	2.7076e-07	0.719296	327.782	4.23421e-24	2.21063e-26	0.531978
		Ccne1	ENSRNOG00000014786	Protein Coding	0.465898	173.652	3.12199e-15	6.95664e-17	0.597904	173.652	8.01e-24	4.38298e-26	0.531901
		Gcnt1	ENSRNOG00000050534	Protein Coding	0.507881	120.445	1.37749e-05	2.09626e-06	0.55485	120.445	1.72866e-06	2.43678e-07	0.531366
		Olig1	ENSRNOG00000028648	Protein Coding	-0.467841	1908.92	1.4133e-08	1.03257e-09	-0.594846	1908.92	2.53623e-13	8.4882e-15	-0.531344
		Mir221	ENSRNOG00000035631	miRNA	0.351842	14.0328	0.00803618	0.00275106	0.709745	14.0328	6.7407e-08	6.88283e-09	0.530794
		Sox8	ENSRNOG00000018841	Protein Coding	-0.528821	479.266	9.65125e-12	3.82542e-13	-0.532202	479.266	6.79158e-12	2.9662e-13	-0.530511
		Pdzd3	ENSRNOG00000008526	Protein Coding	0.456402	81.9221	0.00050338	0.000118757	0.604123	81.9221	2.77114e-06	4.10524e-07	0.530263
		Mir3546	ENSRNOG00000035583	miRNA	-0.562188	13.611	2.55353e-05	4.177e-06	-0.498026	13.611	0.000252617	5.88298e-05	-0.530107
		Trpv3	ENSRNOG00000019606	Protein Coding	-0.401567	59.3808	0.000456738	0.000106428	-0.656422	59.3808	2.94148e-09	2.24155e-10	-0.528995
		Osbpl10	ENSRNOG00000011435	Protein Coding	-0.673103	98.6666	4.09139e-07	4.24746e-08	-0.383033	98.6666	0.00577307	0.00191827	-0.528068
		Ptprn2	ENSRNOG00000005003	Protein Coding	-0.614477	3222.33	1.40376e-21	1.21082e-23	-0.44108	3222.33	1.38312e-11	6.49901e-13	-0.527779
		Tgfbr2	ENSRNOG00000013265	Protein Coding	-0.552511	160.68	1.93928e-07	1.85494e-08	-0.500504	160.68	2.56701e-06	3.76933e-07	-0.526508
		Rap1gap2	ENSRNOG00000002652	Protein Coding	0.460546	2826.87	2.98846e-07	3.01654e-08	0.592026	2826.87	2.20051e-11	1.087e-12	0.526286
		Rasgrp3	ENSRNOG00000032703	Protein Coding	-0.41623	417.758	5.52847e-07	5.97212e-08	-0.635875	417.758	4.95638e-15	1.23661e-16	-0.526052
		Ntn4	ENSRNOG00000005573	Protein Coding	-0.511767	92.0788	1.10879e-07	9.99661e-09	-0.53997	92.0788	1.89992e-08	1.72824e-09	-0.525868
		Bst2	ENSRNOG00000023370	Protein Coding	-0.5463	85.9014	2.07581e-05	3.30711e-06	-0.505243	85.9014	8.57588e-05	1.81118e-05	-0.525772
		Map3k4	ENSRNOG00000017419	Protein Coding	0.402896	742.274	3.99277e-10	2.13814e-11	0.647755	742.274	1.73089e-24	8.34162e-27	0.525325
		Gpr123	ENSRNOG00000033646	Protein Coding	-0.503493	354.836	9.11669e-06	1.32989e-06	-0.546556	354.836	1.15323e-06	1.56659e-07	-0.525024
		Dgat2	ENSRNOG00000016573	Protein Coding	0.390523	1013.48	4.34451e-12	1.63279e-13	0.659339	1013.48	3.58838e-32	2.70209e-35	0.524931
		AABR06024304.1	ENSRNOG00000050288	Protein Coding	0.485511	6.66564	0.00080775	0.00020164	0.563216	6.66564	0.000122039	2.6595e-05	0.524363
		Kcnn2	ENSRNOG00000016675	Protein Coding	-0.609453	337.028	6.99671e-26	3.23306e-28	-0.438653	337.028	1.11248e-13	3.51837e-15	-0.524053
		Myh6	ENSRNOG00000025757	Protein Coding	-0.474634	289.048	1.74361e-06	2.11898e-07	-0.573263	289.048	4.77518e-09	3.8235e-10	-0.523948
		Tnfaip3	ENSRNOG00000049517	Protein Coding	-0.513834	80.0862	1.97183e-14	4.97084e-16	-0.533313	80.0862	2.9962e-15	7.05431e-17	-0.523574
		Arhgef28	ENSRNOG00000016544	Protein Coding	-0.564806	796.84	7.49419e-22	6.34872e-24	-0.479414	796.84	6.34265e-16	1.34049e-17	-0.52211
		Itpr1	ENSRNOG00000007104	Protein Coding	-0.731679	7028.05	1.57552e-24	8.65534e-27	-0.311552	7028.05	2.72479e-05	5.09941e-06	-0.521616
		Cited2	ENSRNOG00000012193	Protein Coding	0.59556	484.054	2.36561e-21	2.14978e-23	0.44572	484.054	2.31426e-12	9.22453e-14	0.52064
		Rph3al	ENSRNOG00000006454	Protein Coding	-0.578588	71.8893	1.47394e-12	5.04758e-14	-0.462326	71.8893	2.95472e-08	2.80343e-09	-0.520457
		Fbxo32	ENSRNOG00000006738	Protein Coding	-0.465152	82.2022	1.53142e-05	2.35645e-06	-0.575375	82.2022	5.61899e-08	5.64719e-09	-0.520263
		Atp10a	ENSRNOG00000022581	Protein Coding	-0.549661	230.344	3.78373e-09	2.45359e-10	-0.490342	230.344	1.6056e-07	1.79905e-08	-0.520001
		Zfp462	ENSRNOG00000032048	Protein Coding	-0.402918	531.715	8.02543e-09	5.54203e-10	-0.637051	531.715	1.0717e-20	1.03296e-22	-0.519984
		Kif1c	ENSRNOG00000031364	Protein Coding	-0.566053	4583.44	8.21096e-11	3.88268e-12	-0.473329	4583.44	6.42115e-08	6.50818e-09	-0.519691
		Tyro3	ENSRNOG00000005531	Protein Coding	-0.642302	2789.87	1.67149e-23	1.08131e-25	-0.396973	2789.87	1.37326e-09	9.77552e-11	-0.519638
		Tex15	ENSRNOG00000007748	Protein Coding	0.59021	92.7392	5.05355e-05	8.98519e-06	0.448891	92.7392	0.00245513	0.000739806	0.51955
		Ntng2	ENSRNOG00000013694	Protein Coding	0.508319	473.781	5.53271e-08	4.61035e-09	0.530715	473.781	1.15502e-08	1.00253e-09	0.519517
		Pvrl2	ENSRNOG00000018730	Protein Coding	-0.47258	117.513	5.57583e-12	2.13277e-13	-0.565549	117.513	1.12598e-16	2.11404e-18	-0.519065
		Emp2	ENSRNOG00000002664	Protein Coding	-0.573169	52.6838	6.43729e-06	9.06582e-07	-0.462657	52.6838	0.000341023	8.22769e-05	-0.517913
		Dfnb31	ENSRNOG00000001700	Protein Coding	-0.551064	674.2	1.23967e-09	7.22402e-11	-0.483026	674.2	1.08666e-07	1.16411e-08	-0.517045
		Camkk2	ENSRNOG00000001309	Protein Coding	0.547392	741.58	1.93472e-16	3.576e-18	0.486606	741.58	3.50207e-13	1.20252e-14	0.516999
		Tmprss5	ENSRNOG00000008058	Protein Coding	-0.332413	74.922	0.0168513	0.00639723	-0.700846	74.922	8.05181e-08	8.35497e-09	-0.51663
		Synj2	ENSRNOG00000017114	Protein Coding	-0.66116	973.561	6.17626e-32	5.7079e-35	-0.371361	973.561	9.02995e-11	5.07255e-12	-0.51626
		Hyi	ENSRNOG00000037518	Protein Coding	-0.659091	55.0873	7.06795e-20	7.98351e-22	-0.37294	55.0873	9.89361e-07	1.32809e-07	-0.516016
		Fam83d	ENSRNOG00000015794	Protein Coding	-0.426215	131.254	0.00186538	0.000521199	-0.605699	131.254	5.1999e-06	8.25667e-07	-0.515957
		Flna	ENSRNOG00000037239	Protein Coding	-0.483722	688.354	4.75014e-05	8.41401e-06	-0.545757	688.354	3.34985e-06	5.06345e-07	-0.51474
		Ttc18	ENSRNOG00000007046	Protein Coding	0.651441	416.311	8.13938e-32	7.94005e-35	0.376483	416.311	2.11845e-11	1.04115e-12	0.513962
		Galnt15	ENSRNOG00000019718	Protein Coding	-0.5815	20.7421	0.000609352	0.000147231	-0.4455	20.7421	0.0107504	0.00390403	-0.5135
		Fam84a	ENSRNOG00000004084	Protein Coding	0.190698	1177.53	0.0159231	0.00599007	0.834396	1177.53	3.30369e-30	4.64374e-33	0.512547
		Rps6ka2	ENSRNOG00000013194	Protein Coding	0.314861	1059.38	0.00151325	0.000410148	0.709718	1059.38	6.13866e-14	1.85516e-15	0.512289
		Dusp26	ENSRNOG00000011518	Protein Coding	-0.347973	647.971	0.000398416	9.1437e-05	-0.674309	647.971	8.9803e-13	3.34958e-14	-0.511141
		Dusp1	ENSRNOG00000003977	Protein Coding	-0.719046	257.909	5.76512e-10	3.14348e-11	-0.302546	257.909	0.0143245	0.00537385	-0.510796
		MGC125239	ENSRNOG00000050949	Protein Coding	0.655214	494.838	6.38238e-24	3.96503e-26	0.365485	494.838	3.67822e-08	3.5545e-09	0.510349
		Kcnh2	ENSRNOG00000009872	Protein Coding	-0.601749	453.14	9.40182e-28	2.79974e-30	-0.418933	453.14	8.31338e-14	2.55828e-15	-0.510341
		Ehd1	ENSRNOG00000043503	Protein Coding	0.474291	1423.79	2.56212e-17	4.13055e-19	0.54562	1423.79	1.60685e-22	1.09704e-24	0.509955
		Sytl5	ENSRNOG00000003585	Protein Coding	0.71476	168.576	9.12724e-12	3.60366e-13	0.303874	168.576	0.0058359	0.00194266	0.509317
		Plxnb3	ENSRNOG00000037291	Protein Coding	-0.407936	1211.52	6.22217e-06	8.71814e-07	-0.610525	1211.52	4.36084e-12	1.82796e-13	-0.50923
		Siah3	ENSRNOG00000043061	Protein Coding	-0.446973	20.0767	0.000811812	0.000202893	-0.571422	20.0767	1.25046e-05	2.16884e-06	-0.509197
		Bcam	ENSRNOG00000029399	Protein Coding	-0.555881	190.752	1.28678e-05	1.94236e-06	-0.460866	190.752	0.000340358	8.20993e-05	-0.508374
		Syne3	ENSRNOG00000005287	Protein Coding	-0.354177	38.4295	0.00256211	0.000745861	-0.662207	38.4295	3.1372e-09	2.40645e-10	-0.508192
		Matn4	ENSRNOG00000014021	Protein Coding	-0.531434	41.8332	4.19391e-08	3.40215e-09	-0.484818	41.8332	7.40649e-07	9.64851e-08	-0.508126
		Efnb1	ENSRNOG00000006877	Protein Coding	-0.499642	167.991	6.41188e-10	3.52576e-11	-0.516596	167.991	1.52393e-10	8.97373e-12	-0.508119
		Lmln	ENSRNOG00000001781	Protein Coding	0.368965	228.947	9.37238e-08	8.30074e-09	0.646331	228.947	2.41105e-21	2.04552e-23	0.507648
		Cdh5	ENSRNOG00000013324	Protein Coding	-0.508252	102.668	0.000802137	0.000199989	-0.506747	102.668	0.000807908	0.000213779	-0.507499
		RGD1561931	ENSRNOG00000021589	Protein Coding	0.558512	311.811	5.97028e-11	2.73424e-12	0.455976	311.811	1.11723e-07	1.2008e-08	0.507244
		Endod1	ENSRNOG00000024757	Protein Coding	-0.464767	422.199	6.5064e-07	7.13877e-08	-0.548747	422.199	2.74207e-09	2.0717e-10	-0.506757
		Ahnak	ENSRNOG00000050145	Protein Coding	-0.477145	672.99	0.00347675	0.00105782	-0.536189	672.99	0.000871814	0.00023384	-0.506667
		Kcne3	ENSRNOG00000017054	Protein Coding	0.428984	8.47668	0.0109403	0.00389766	0.584001	8.47668	0.000475029	0.000119115	0.506492
		Btg1	ENSRNOG00000004284	Protein Coding	0.335218	569.619	1.34617e-06	1.59036e-07	0.677644	569.619	1.09945e-23	6.12647e-26	0.506431
		Tprn	ENSRNOG00000010896	Protein Coding	-0.439494	400.259	8.99594e-06	1.31065e-06	-0.573293	400.259	3.6388e-09	2.82774e-10	-0.506393
		Heyl	ENSRNOG00000015318	Protein Coding	-0.413978	313.405	0.000622534	0.000150767	-0.596802	313.405	3.84425e-07	4.69532e-08	-0.50539
		St6gal1	ENSRNOG00000001823	Protein Coding	-0.237374	365.16	0.0119409	0.00430869	-0.770772	365.16	1.13797e-18	1.5253e-20	-0.504073
		Gp1bb	ENSRNOG00000029912	Protein Coding	0.361971	6448.39	4.91627e-09	3.25614e-10	0.64525	6448.39	1.44982e-26	4.1486e-29	0.503611
		Gpnmb	ENSRNOG00000008816	Protein Coding	-0.410249	216.348	0.00130876	0.000347734	-0.59695	216.348	1.41416e-06	1.95441e-07	-0.503599
		Ikzf3	ENSRNOG00000007200	Protein Coding	-0.582238	13.844	0.00043305	0.000100253	-0.423871	13.844	0.0137531	0.00513532	-0.503055
		Syn2	ENSRNOG00000008157	Protein Coding	0.750397	5273.19	5.45019e-27	1.95879e-29	0.253232	5273.19	0.00056108	0.000143199	0.501814
		Anxa11	ENSRNOG00000010984	Protein Coding	0.618198	2876.3	7.96998e-21	7.81571e-23	0.3853	2876.3	1.02026e-08	8.73261e-10	0.501749
		Tox2	ENSRNOG00000008146	Protein Coding	-0.517246	216.826	1.32967e-05	2.01529e-06	-0.486204	216.826	4.19288e-05	8.21947e-06	-0.501725
		Tagln2	ENSRNOG00000008301	Protein Coding	-0.532823	226.762	7.82352e-06	1.12269e-06	-0.469946	226.762	8.58024e-05	1.81296e-05	-0.501384
		Negr1	ENSRNOG00000021410	Protein Coding	0.485589	230.744	7.29477e-07	8.07492e-08	0.517103	230.744	1.13401e-07	1.22111e-08	0.501346
		Kcnab3	ENSRNOG00000008480	Protein Coding	-0.560817	154.714	2.50797e-09	1.55806e-10	-0.44173	154.714	3.47931e-06	5.29232e-07	-0.501273
		LOC100909521	ENSRNOG00000001416	Protein Coding	-0.555548	353.787	7.04337e-14	1.95639e-15	-0.446962	353.787	2.557e-09	1.91518e-10	-0.501255
		Cds1	ENSRNOG00000002142	Protein Coding	-0.689662	1585.3	4.13471e-20	4.45802e-22	-0.312799	1585.3	5.99147e-05	1.21566e-05	-0.50123
		RGD1563705	ENSRNOG00000034052	Protein Coding	-0.552595	2.6872	0.00788544	0.0026915	-0.446868	2.6872	0.0391313	0.0169196	-0.499732
		Cdh3	ENSRNOG00000020129	Protein Coding	-0.450376	15.6773	0.0145411	0.00539924	-0.548688	15.6773	0.00239801	0.000720847	-0.499532
		Nrp1	ENSRNOG00000010744	Protein Coding	0.644821	1049.1	9.35884e-15	2.24397e-16	0.354194	1049.1	3.38307e-05	6.48761e-06	0.499507
		Efnb2	ENSRNOG00000014648	Protein Coding	-0.516978	118.558	0.000531707	0.000126204	-0.479933	118.558	0.00135497	0.000380713	-0.498456
		Sla	ENSRNOG00000005797	Protein Coding	-0.532343	22.5896	6.78859e-05	1.25789e-05	-0.464048	22.5896	0.000637553	0.000164701	-0.498195
		Sema3d	ENSRNOG00000007202	Protein Coding	-0.496005	84.5277	1.08485e-07	9.76402e-09	-0.499916	84.5277	8.60706e-08	8.99161e-09	-0.49796
		Slain1	ENSRNOG00000024125	Protein Coding	-0.447425	606.031	3.96488e-06	5.26833e-07	-0.547602	606.031	9.8995e-09	8.43843e-10	-0.497513
		Mn1	ENSRNOG00000027489	Protein Coding	-0.510906	236.447	6.04018e-13	1.91343e-14	-0.483761	236.447	1.147e-11	5.26859e-13	-0.497334
		Arhgef10	ENSRNOG00000012561	Protein Coding	-0.44711	700.016	1.10979e-06	1.27692e-07	-0.547318	700.016	1.43646e-09	1.02687e-10	-0.497214
		Tgfa	ENSRNOG00000016182	Protein Coding	-0.407274	420.851	0.00014901	3.03115e-05	-0.587073	420.851	2.00919e-08	1.83974e-09	-0.497174
		Ar	ENSRNOG00000005639	Protein Coding	-0.438686	110.107	3.62027e-05	6.18404e-06	-0.555373	110.107	1.03809e-07	1.1074e-08	-0.49703
		Flnc	ENSRNOG00000007281	Protein Coding	-0.392277	360.867	7.58815e-05	1.42981e-05	-0.600018	360.867	4.94156e-10	3.21003e-11	-0.496148
		Akap7	ENSRNOG00000013202	Protein Coding	0.310202	415.492	7.0021e-06	9.94394e-07	0.68009	415.492	3.98808e-24	2.06211e-26	0.495146
		Mcm3	ENSRNOG00000012543	Protein Coding	-0.488398	25.7061	2.02776e-06	2.4997e-07	-0.501308	25.7061	1.18502e-06	1.61333e-07	-0.494853
		Ripply2	ENSRNOG00000010004	Protein Coding	0.577051	42.027	2.08977e-14	5.30033e-16	0.410901	42.027	7.55083e-08	7.8043e-09	0.493976
		Ldlrad4	ENSRNOG00000016879	Protein Coding	-0.616551	88.7997	6.24793e-17	1.07463e-18	-0.371152	88.7997	1.30691e-06	1.79372e-07	-0.493852
		Vwa3a	ENSRNOG00000025110	Protein Coding	-0.534636	438.578	1.32332e-07	1.21414e-08	-0.452933	438.578	8.61236e-06	1.43496e-06	-0.493784
		Cyth3	ENSRNOG00000001065	Protein Coding	0.501603	589.369	5.00803e-22	4.16543e-24	0.48458	589.369	1.81664e-20	1.83306e-22	0.493092
		Dusp14	ENSRNOG00000030091	Protein Coding	0.380507	57.4048	1.08879e-05	1.6122e-06	0.60374	57.4048	2.59142e-12	1.03943e-13	0.492123
		Chl1	ENSRNOG00000045771	Protein Coding	0.476064	1864.72	5.25349e-08	4.33992e-09	0.507651	1864.72	4.88576e-09	3.92436e-10	0.491858
		Dnm3	ENSRNOG00000026490	Protein Coding	-0.487164	555.754	9.83971e-09	6.91346e-10	-0.495573	555.754	4.61533e-09	3.67929e-10	-0.491369
		Etnk2	ENSRNOG00000028368	Protein Coding	-0.458818	48.3335	6.97309e-09	4.74014e-10	-0.52385	48.3335	3.25079e-11	1.65477e-12	-0.491334
		Elovl1	ENSRNOG00000028448	Protein Coding	-0.44045	573.493	1.62636e-07	1.52307e-08	-0.542205	573.493	6.21061e-11	3.36408e-12	-0.491328
		Igsf21	ENSRNOG00000049959	Protein Coding	-0.476893	161.084	1.60661e-05	2.48535e-06	-0.505533	161.084	4.07172e-06	6.28132e-07	-0.491213
		Kctd16	ENSRNOG00000021008	Protein Coding	0.389914	152.365	2.16132e-05	3.46109e-06	0.591653	152.365	5.42812e-11	2.89936e-12	0.490784
		Bag3	ENSRNOG00000020298	Protein Coding	-0.481687	242.663	3.79155e-11	1.65078e-12	-0.499087	242.663	6.95786e-12	3.0493e-13	-0.490387
		Fmn1	ENSRNOG00000049500	Protein Coding	0.390825	47.301	0.000311656	6.95255e-05	0.589618	47.301	3.75478e-08	3.63226e-09	0.490222
		LOC680875	ENSRNOG00000023828	Protein Coding	-0.36429	110.658	0.00335793	0.00101495	-0.615743	110.658	2.3423e-07	2.74094e-08	-0.490016
		5S_rRNA	ENSRNOG00000044512	rRNA	-0.357642	16.1855	0.0161852	0.006106	-0.622274	16.1855	9.8311e-06	1.66171e-06	-0.489958
		Cryab	ENSRNOG00000010524	Protein Coding	-0.503558	969.532	0.00151716	0.000411538	-0.476206	969.532	0.00274734	0.000837443	-0.489882
		Ctse	ENSRNOG00000006963	Protein Coding	-0.380755	36.3236	0.0011568	0.000302786	-0.596746	36.3236	1.32041e-07	1.44436e-08	-0.48875
		Tnks1bp1	ENSRNOG00000009195	Protein Coding	0.532456	1963.11	3.89615e-23	2.64051e-25	0.443828	1963.11	2.43453e-16	4.80307e-18	0.488142
		Fnbp1	ENSRNOG00000008258	Protein Coding	-0.365509	1251.4	3.04168e-05	5.0835e-06	-0.610395	1251.4	7.03881e-13	2.58302e-14	-0.487952
		LOC102547811	ENSRNOG00000046212	Protein Coding	-0.499648	9.65288	0.000182597	3.82313e-05	-0.476176	9.65288	0.000442358	0.000110012	-0.487912
		Rab26	ENSRNOG00000042086	Protein Coding	-0.538327	946.995	5.85958e-08	4.91282e-09	-0.436766	946.995	1.21933e-05	2.1075e-06	-0.487546
		Asns	ENSRNOG00000007546	Protein Coding	0.546362	1114.18	2.86707e-12	1.04129e-13	0.428419	1114.18	5.5937e-08	5.61336e-09	0.48739
		Ece2	ENSRNOG00000001715	Protein Coding	0.566535	603.632	1.04588e-13	2.99635e-15	0.40669	603.632	1.36084e-07	1.49679e-08	0.486613
		Cnksr3	ENSRNOG00000018052	Protein Coding	-0.429955	181.548	9.75161e-07	1.10899e-07	-0.541634	181.548	3.8264e-10	2.45297e-11	-0.485794
		Arhgap23	ENSRNOG00000022771	Protein Coding	-0.411377	2039.68	1.08879e-07	9.80512e-09	-0.560085	2039.68	1.80796e-13	5.91763e-15	-0.485731
		Rcan2	ENSRNOG00000010350	Protein Coding	-0.591917	1998.07	1.61859e-11	6.66484e-13	-0.379296	1998.07	2.27826e-05	4.18596e-06	-0.485607
		Ano6	ENSRNOG00000006995	Protein Coding	0.436874	420.007	1.57186e-10	7.82017e-12	0.533555	420.007	3.68523e-15	8.89857e-17	0.485214
		Klf4	ENSRNOG00000016299	Protein Coding	-0.545727	68.2343	6.46955e-05	1.19247e-05	-0.424538	68.2343	0.00232935	0.000697051	-0.485133
		Pik3ap1	ENSRNOG00000013309	Protein Coding	-0.467123	81.1126	1.30155e-05	1.96665e-06	-0.502741	81.1126	2.32509e-06	3.38376e-07	-0.484932
		Stom	ENSRNOG00000019147	Protein Coding	-0.530826	68.4652	2.99562e-05	4.99398e-06	-0.438789	68.4652	0.000669216	0.000173687	-0.484807
		Cdh7	ENSRNOG00000032490	Protein Coding	-0.547299	49.2416	0.000481592	0.000113012	-0.421996	49.2416	0.00866275	0.00303805	-0.484647
		Npepl1	ENSRNOG00000028384	Protein Coding	-0.483848	135.461	3.07886e-12	1.12709e-13	-0.484253	135.461	3.70897e-12	1.53796e-13	-0.484051
		Plch2	ENSRNOG00000014226	Protein Coding	-0.230816	1203.1	0.0273746	0.0111905	-0.736255	1203.1	2.04596e-14	5.69006e-16	-0.483535
		AABR06000901.1	ENSRNOG00000046617	Protein Coding	0.447629	18.9073	0.000139144	2.80402e-05	0.518806	18.9073	1.10771e-05	1.89679e-06	0.483217
		Cyb5r2	ENSRNOG00000019751	Protein Coding	-0.374067	86.2918	5.93232e-05	1.07974e-05	-0.592345	86.2918	5.80371e-11	3.12328e-12	-0.483206
		Napa	ENSRNOG00000001494	Protein Coding	0.462437	4017.38	7.12804e-12	2.76309e-13	0.501938	4017.38	7.39593e-14	2.26111e-15	0.482188
		Adamts5	ENSRNOG00000001606	Protein Coding	-0.556274	24.3289	1.14017e-05	1.70115e-06	-0.407217	24.3289	0.00190115	0.000554789	-0.481745
		Trpc4	ENSRNOG00000011133	Protein Coding	-0.467125	594.804	4.37345e-07	4.57397e-08	-0.495997	594.804	6.52197e-08	6.62674e-09	-0.481561
		Rassf9	ENSRNOG00000038574	Protein Coding	-0.480728	30.4545	0.000650276	0.00015802	-0.482128	30.4545	0.000636814	0.000164446	-0.481428
		LOC691995	ENSRNOG00000007731	Protein Coding	-0.463563	601.043	0.00248236	0.000720096	-0.499033	601.043	0.00100261	0.00027295	-0.481298
		Tagln3	ENSRNOG00000002151	Protein Coding	0.509194	3716.35	9.97975e-21	9.83782e-23	0.452652	3716.35	1.46217e-16	2.78195e-18	0.480923
		Vamp5	ENSRNOG00000012659	Protein Coding	-0.516731	29.7718	0.000167173	3.45556e-05	-0.444901	29.7718	0.00143039	0.000404917	-0.480816
		Rims3	ENSRNOG00000011171	Protein Coding	-0.548537	163.088	0.000136459	2.74082e-05	-0.412843	163.088	0.00498621	0.00162928	-0.48069
		Dhodh	ENSRNOG00000015063	Protein Coding	0.533858	154.644	5.93873e-19	7.74471e-21	0.427235	154.644	2.11675e-12	8.36285e-14	0.480546
		Il1rap	ENSRNOG00000001928	Protein Coding	0.374668	512.525	2.18044e-07	2.11809e-08	0.584738	512.525	1.6739e-16	3.2352e-18	0.479703
		Klf5	ENSRNOG00000008785	Protein Coding	-0.557593	52.4808	0.00235128	0.000677848	-0.401544	52.4808	0.0345074	0.0146604	-0.479568
		Phf20l1	ENSRNOG00000046527	Protein Coding	0.421531	688.133	1.84512e-13	5.504e-15	0.536695	688.133	4.17068e-21	3.8315e-23	0.479113
		Pola2	ENSRNOG00000020906	Protein Coding	-0.454751	29.3824	0.000145796	2.95679e-05	-0.502674	29.3824	2.40609e-05	4.44143e-06	-0.478713
		Ptpre	ENSRNOG00000015717	Protein Coding	0.639692	625.417	4.08973e-18	5.83737e-20	0.317104	625.417	2.99859e-05	5.67354e-06	0.478398
		Snx22	ENSRNOG00000022852	Protein Coding	-0.423357	59.333	4.45281e-05	7.81647e-06	-0.533065	59.333	1.75888e-07	1.98669e-08	-0.478211
		Bmp7	ENSRNOG00000007108	Protein Coding	-0.607349	76.7568	4.54208e-05	7.99884e-06	-0.34882	76.7568	0.0261684	0.0106881	-0.478085
		Clic4	ENSRNOG00000018109	Protein Coding	-0.439273	1486.23	1.11203e-05	1.65517e-06	-0.516291	1486.23	1.6056e-07	1.79826e-08	-0.477782
		Rasgrp2	ENSRNOG00000021098	Protein Coding	-0.55476	147.618	9.02669e-06	1.31575e-06	-0.400374	147.618	0.00173392	0.000500765	-0.477567
		Nid1	ENSRNOG00000002461	Protein Coding	-0.491197	75.5623	0.00669664	0.00223451	-0.463658	75.5623	0.0108723	0.00395432	-0.477428
		Hcn1	ENSRNOG00000011522	Protein Coding	-0.454695	549.779	2.5193e-08	1.95703e-09	-0.500126	549.779	6.41794e-10	4.28829e-11	-0.47741
		Ivns1abp	ENSRNOG00000002618	Protein Coding	-0.504583	1248.75	1.37246e-17	2.10692e-19	-0.44796	1248.75	4.73779e-14	1.40564e-15	-0.476271
		Eml2	ENSRNOG00000030127	Protein Coding	-0.465501	2463.25	4.0002e-24	2.40295e-26	-0.487034	2463.25	3.73431e-26	1.23727e-28	-0.476268
		Far2	ENSRNOG00000001851	Protein Coding	-0.600795	229.934	1.70785e-16	3.14791e-18	-0.351619	229.934	2.90024e-06	4.31978e-07	-0.476207
		Plekhb1	ENSRNOG00000018627	Protein Coding	-0.447332	5109.69	3.56503e-06	4.67845e-07	-0.504183	5109.69	1.2466e-07	1.35487e-08	-0.475758
		Sdcbp2	ENSRNOG00000009528	Protein Coding	0.408339	16.8422	0.000841501	0.000211056	0.54288	16.8422	9.11873e-06	1.53032e-06	0.475609
		Ptprt	ENSRNOG00000032656	Protein Coding	-0.426155	611.492	3.93394e-05	6.79254e-06	-0.524254	611.492	2.6564e-07	3.13647e-08	-0.475205
		Mtus1	ENSRNOG00000010748	Protein Coding	-0.497102	678.106	4.77784e-11	2.14398e-12	-0.453009	678.106	2.22124e-09	1.64028e-10	-0.475056
		Slc5a11	ENSRNOG00000013407	Protein Coding	-0.321172	128.434	0.00493979	0.00157673	-0.62853	128.434	7.14359e-09	5.94223e-10	-0.474851
		Itgb5	ENSRNOG00000001795	Processed Transcript	-0.435029	408.952	2.24896e-09	1.37637e-10	-0.514531	408.952	9.19407e-13	3.44317e-14	-0.47478
		Spata6	ENSRNOG00000007568	Protein Coding	-0.445808	90.3874	1.68758e-08	1.25288e-09	-0.503603	90.3874	1.48364e-10	8.7067e-12	-0.474706
		Ovol1	ENSRNOG00000020669	Protein Coding	-0.484795	54.4773	9.64178e-07	1.09468e-07	-0.462293	54.4773	3.35127e-06	5.06897e-07	-0.473544
		Fas	ENSRNOG00000019142	Protein Coding	-0.449633	10.9385	0.00277008	0.000816645	-0.496432	10.9385	0.000906904	0.000244436	-0.473032
		Med15	ENSRNOG00000001877	Protein Coding	0.44201	1198.72	5.48335e-22	4.61708e-24	0.503911	1198.72	6.25781e-28	1.35083e-30	0.47296
		Rspo3	ENSRNOG00000011568	Protein Coding	0.569677	103.478	2.03827e-08	1.54233e-09	0.375982	103.478	0.000285241	6.74153e-05	0.47283
		Col4a2	ENSRNOG00000023972	Protein Coding	0.558921	1008.62	2.94089e-09	1.86476e-10	0.385457	1008.62	5.54198e-05	1.11396e-05	0.472189
		Slfn5	ENSRNOG00000021719	Protein Coding	-0.54346	96.3125	0.00017636	3.67443e-05	-0.400432	96.3125	0.00712166	0.00243359	-0.471946
		Gpr157	ENSRNOG00000017528	Protein Coding	-0.450247	54.118	1.44382e-06	1.7198e-07	-0.492526	54.118	1.22255e-07	1.32504e-08	-0.471387
		Epha4	ENSRNOG00000013213	Protein Coding	0.555525	4977.8	8.17148e-09	5.65716e-10	0.387098	4977.8	7.50281e-05	1.56106e-05	0.471311
		Grik2	ENSRNOG00000000368	Protein Coding	0.549917	664.173	2.9314e-24	1.71576e-26	0.392211	664.173	8.56433e-13	3.18153e-14	0.471064
		Rem1	ENSRNOG00000007567	Protein Coding	-0.547254	19.0912	0.00126929	0.00033599	-0.394846	19.0912	0.0254363	0.0103303	-0.47105
		Topaz1	ENSRNOG00000025601	Protein Coding	0.340778	8.92799	0.00772954	0.00262995	0.599453	8.92799	3.33114e-06	5.02994e-07	0.470116
		Igsf1	ENSRNOG00000007600	Protein Coding	-0.346157	1144.05	0.00177655	0.000492639	-0.59359	1144.05	2.45349e-08	2.28968e-09	-0.469873
		Otud7b	ENSRNOG00000042068	Protein Coding	-0.389191	1458.08	9.59342e-05	1.86431e-05	-0.550525	1458.08	1.57047e-08	1.40964e-09	-0.469858
		Lppr4	ENSRNOG00000016872	Protein Coding	0.460033	5348.13	2.27743e-08	1.74575e-09	0.479573	5348.13	4.41641e-09	3.51185e-10	0.469803
		Smoc1	ENSRNOG00000005998	Protein Coding	-0.474427	90.4408	2.65695e-06	3.37762e-07	-0.465052	90.4408	4.18447e-06	6.47416e-07	-0.469739
		RGD1563323	ENSRNOG00000026579	Protein Coding	0.406097	51.9006	2.46798e-05	4.01425e-06	0.532847	51.9006	2.74905e-08	2.58897e-09	0.469472
		Lama5	ENSRNOG00000006479	Protein Coding	-0.518443	147.595	0.000316993	7.08949e-05	-0.420406	147.595	0.00408008	0.00130022	-0.469424
		Ptprm	ENSRNOG00000011700	Protein Coding	-0.475967	530.339	2.67764e-12	9.65089e-14	-0.462458	530.339	1.14364e-11	5.24745e-13	-0.469213
		Creb3l2	ENSRNOG00000012826	Protein Coding	-0.377536	171.643	3.04168e-05	5.08482e-06	-0.560225	171.643	2.17869e-10	1.32997e-11	-0.46888
		Nkx2-2	ENSRNOG00000012728	Protein Coding	-0.35039	52.6992	0.000370736	8.43422e-05	-0.586953	52.6992	6.22541e-10	4.14357e-11	-0.468672
		Ppfia2	ENSRNOG00000004353	Protein Coding	0.371901	1886.73	4.77427e-09	3.15229e-10	0.564752	1886.73	1.28563e-19	1.4586e-21	0.468327
		Tenc1	ENSRNOG00000010588	Protein Coding	-0.449086	592.041	1.89954e-05	3.00287e-06	-0.485211	592.041	3.05565e-06	4.57887e-07	-0.467148
		Prickle1	ENSRNOG00000022772	Protein Coding	0.368116	1485.36	1.9557e-12	6.91829e-14	0.566146	1485.36	6.92094e-28	1.59821e-30	0.467131
		Usp54	ENSRNOG00000027012	Protein Coding	-0.405797	3215.34	1.76869e-05	2.76877e-06	-0.528202	3215.34	1.21097e-08	1.05656e-09	-0.466999
		B3gnt7	ENSRNOG00000018267	Protein Coding	-0.494548	83.4699	1.07665e-11	4.30772e-13	-0.439344	83.4699	2.59046e-09	1.94545e-10	-0.466946
		Phf20l1	ENSRNOG00000005486	Protein Coding	0.384515	367.73	2.34781e-09	1.44651e-10	0.546509	367.73	9.18907e-18	1.43925e-19	0.465512
		Zfp609	ENSRNOG00000015977	Protein Coding	0.39024	1170.14	1.97719e-10	9.95854e-12	0.540703	1170.14	4.09816e-19	5.04041e-21	0.465471
		Sparc	ENSRNOG00000012840	Protein Coding	-0.411079	6555.74	1.51904e-06	1.81798e-07	-0.519384	6555.74	6.51593e-10	4.36358e-11	-0.465231
		AABR06076168.1	ENSRNOG00000046663	Protein Coding	-0.45291	5.57684	0.00791726	0.00270358	-0.477221	5.57684	0.0053087	0.00174718	-0.465065
		Flrt2	ENSRNOG00000003732	Protein Coding	-0.604806	258.341	3.9488e-16	7.70419e-18	-0.324546	258.341	2.47805e-05	4.59409e-06	-0.464676
		Galnt14	ENSRNOG00000007951	Protein Coding	0.604866	309.447	1.02078e-08	7.22202e-10	0.323467	309.447	0.00317102	0.00097964	0.464166
		Pla2g4e	ENSRNOG00000024904	Protein Coding	-0.539457	48.7982	8.3921e-05	1.60672e-05	-0.38815	48.7982	0.00612183	0.00205167	-0.463804
		Arhgap24	ENSRNOG00000002095	Protein Coding	-0.465806	77.3015	6.19314e-14	1.71069e-15	-0.45866	77.3015	2.80606e-13	9.46621e-15	-0.462233
		Ptprr	ENSRNOG00000004483	Protein Coding	0.470632	280.077	8.32813e-17	1.45807e-18	0.452589	280.077	1.80668e-15	4.11764e-17	0.46161
		RGD1559575	ENSRNOG00000032396	Protein Coding	-0.384924	9.99714	0.0354506	0.0150361	-0.537829	9.99714	0.00230753	0.000689941	-0.461377
		Hebp2	ENSRNOG00000011409	Protein Coding	0.680581	76.1168	7.70303e-12	3.01366e-13	0.24131	76.1168	0.0228849	0.00915394	0.460945
		Gna12	ENSRNOG00000001235	Protein Coding	-0.433809	5190.04	1.96744e-07	1.88491e-08	-0.487794	5190.04	3.3573e-09	2.5955e-10	-0.460802
		Phlda3	ENSRNOG00000009068	Protein Coding	-0.401413	119.938	5.02036e-06	6.85122e-07	-0.519604	119.938	1.93644e-09	1.4115e-10	-0.460508
		LOC681458	ENSRNOG00000013279	Protein Coding	-0.365493	7.76028	0.0343336	0.0145041	-0.554883	7.76028	0.000767289	0.000202068	-0.460188
		Hcn4	ENSRNOG00000009450	Protein Coding	-0.482887	25.0261	0.00332681	0.00100435	-0.437278	25.0261	0.00869496	0.0030524	-0.460082
		Sstr1	ENSRNOG00000048145	Protein Coding	-0.413208	380.602	0.00493229	0.00157361	-0.506032	380.602	0.000438754	0.000109006	-0.45962
		Aldh3b1	ENSRNOG00000017512	Protein Coding	0.393889	314.175	9.93629e-09	6.98913e-10	0.525349	314.175	1.15084e-14	3.03886e-16	0.459619
		Fam131c	ENSRNOG00000023008	Protein Coding	-0.406412	6.24161	0.0145499	0.00540476	-0.511291	6.24161	0.00169644	0.000488748	-0.458852
		Sdk1	ENSRNOG00000001103	Protein Coding	-0.202677	145.136	0.00905867	0.00314591	-0.714776	145.136	1.41383e-23	8.02022e-26	-0.458727
		Kirrel3	ENSRNOG00000009772	Protein Coding	0.497548	1099.78	6.83137e-08	5.83983e-09	0.41931	1099.78	5.84294e-06	9.40091e-07	0.458429
		LOC100911395	ENSRNOG00000008011	Protein Coding	-0.468978	30.6282	3.02276e-07	3.05737e-08	-0.447327	30.6282	1.35758e-06	1.87076e-07	-0.458153
		Amotl2	ENSRNOG00000008487	Protein Coding	-0.421209	578.542	2.08057e-10	1.0554e-11	-0.494705	578.542	5.12438e-14	1.53063e-15	-0.457957
		Mir568	ENSRNOG00000036329	miRNA	0.415251	81.5403	1.18005e-05	1.7655e-06	0.499524	81.5403	1.15457e-07	1.24731e-08	0.457388
		Plekhg3	ENSRNOG00000006570	Protein Coding	-0.448729	1718.94	4.90021e-05	8.6899e-06	-0.465806	1718.94	2.14161e-05	3.91769e-06	-0.457267
		Bcl3	ENSRNOG00000043416	Protein Coding	-0.489234	8.67571	0.012395	0.00449419	-0.425103	8.67571	0.0338145	0.0143321	-0.457169
		Sptb	ENSRNOG00000006911	Protein Coding	0.427643	2612	9.98222e-12	3.97198e-13	0.486639	2612	6.24867e-15	1.57158e-16	0.457141
		Tmbim1	ENSRNOG00000014797	Protein Coding	-0.39713	460.891	2.67684e-07	2.67175e-08	-0.516289	460.891	1.10194e-11	5.03396e-13	-0.45671
		Rbms2	ENSRNOG00000003076	Protein Coding	-0.459507	223.988	1.33417e-10	6.576e-12	-0.453305	223.988	2.4678e-10	1.52131e-11	-0.456406
		Ank1	ENSRNOG00000018241	Protein Coding	-0.56815	584.439	6.05034e-12	2.3267e-13	-0.344175	584.439	4.78354e-05	9.49024e-06	-0.456162
		Cav1	ENSRNOG00000006694	Protein Coding	-0.507606	395.451	1.66745e-09	9.93947e-11	-0.404042	395.451	1.97299e-06	2.81982e-07	-0.455824
		Zfp385b	ENSRNOG00000019065	Protein Coding	-0.439651	485.349	2.21302e-16	4.12449e-18	-0.471863	485.349	1.20805e-18	1.63741e-20	-0.455757
		Gabrb3	ENSRNOG00000014938	Protein Coding	0.397617	1373.81	5.74489e-08	4.80781e-09	0.513543	1373.81	1.13448e-12	4.34543e-14	0.45558
		Lbh	ENSRNOG00000039902	Protein Coding	-0.512424	365.216	2.6519e-12	9.54448e-14	-0.398686	365.216	7.56028e-08	7.81836e-09	-0.455555
		Limd2	ENSRNOG00000025448	Protein Coding	0.337736	1056.59	2.89159e-08	2.28037e-09	0.573204	1056.59	6.6943e-22	5.0745e-24	0.45547
		Erich3	ENSRNOG00000009533	Protein Coding	0.459758	175.346	6.06363e-11	2.78011e-12	0.450388	175.346	1.68664e-10	1.0025e-11	0.455073
		Osbpl3	ENSRNOG00000010011	Protein Coding	-0.512062	80.8956	6.90181e-09	4.6846e-10	-0.396587	80.8956	1.04847e-05	1.78639e-06	-0.454324
		Pld1	ENSRNOG00000028156	Protein Coding	-0.404154	324.887	1.97171e-12	6.98504e-14	-0.503812	324.887	9.34195e-19	1.23809e-20	-0.453983
		Atg4c	ENSRNOG00000008767	Protein Coding	0.455714	580.968	3.7181e-16	7.235e-18	0.452132	580.968	7.72446e-16	1.65192e-17	0.453923
		Tcn2	ENSRNOG00000004280	Protein Coding	-0.478945	435.395	4.05424e-11	1.77348e-12	-0.428821	435.395	3.88535e-09	3.04275e-10	-0.453883
		Mast4	ENSRNOG00000027002	Protein Coding	-0.356732	43.5524	0.00149545	0.000404787	-0.550648	43.5524	3.89406e-07	4.76006e-08	-0.45369
		Hspb1	ENSRNOG00000023546	Protein Coding	-0.343799	67.767	0.0412742	0.0179341	-0.563397	67.767	0.000423964	0.000104906	-0.453598
		Cdk14	ENSRNOG00000007151	Protein Coding	0.727015	3216.21	5.33659e-43	2.73994e-47	0.180105	3216.21	0.00122518	0.000341045	0.45356
		Npy5r	ENSRNOG00000014172	Protein Coding	0.670573	96.2954	3.99454e-23	2.7277e-25	0.236532	96.2954	0.000766629	0.000201817	0.453552
		Gpr137b	ENSRNOG00000002480	Protein Coding	-0.393534	109.945	1.04488e-05	1.54288e-06	-0.513336	109.945	4.92168e-09	3.9581e-10	-0.453435
		Slc8a3	ENSRNOG00000029871	Protein Coding	-0.585776	178.546	4.59321e-08	3.74965e-09	-0.320858	178.546	0.0041095	0.00131166	-0.453317
		Nap1l5	ENSRNOG00000007808	Protein Coding	-0.531812	2225.08	3.30128e-11	1.42546e-12	-0.373788	2225.08	4.2289e-06	6.54928e-07	-0.4528
		Stra6	ENSRNOG00000008312	Protein Coding	-0.384662	89.6617	0.012366	0.00447925	-0.520302	89.6617	0.000485826	0.000122115	-0.452482
		Csf2rb	ENSRNOG00000000187	Protein Coding	-0.336377	30.3539	0.0176166	0.00672301	-0.568251	30.3539	2.46792e-05	4.56788e-06	-0.452314
		Zfp385d	ENSRNOG00000014661	Protein Coding	-0.472604	66.6237	5.38161e-08	4.45958e-09	-0.431188	66.6237	8.63246e-07	1.14103e-07	-0.451896
		Arhgap25	ENSRNOG00000009347	Protein Coding	-0.539513	183.789	4.1212e-11	1.80701e-12	-0.362894	183.789	1.41714e-05	2.4871e-06	-0.451203
		Atp11a	ENSRNOG00000017154	Protein Coding	-0.375707	1308.45	5.75712e-05	1.04194e-05	-0.526303	1308.45	7.9169e-09	6.64511e-10	-0.451005
		Pmp22	ENSRNOG00000003338	Protein Coding	-0.546258	578.319	1.88225e-12	6.63913e-14	-0.355412	578.319	7.04585e-06	1.15379e-06	-0.450835
		Ypel4	ENSRNOG00000007428	Protein Coding	0.368396	633.285	1.27881e-08	9.25769e-10	0.532063	633.285	7.35285e-17	1.31037e-18	0.45023
		Dip2a	ENSRNOG00000043212	Protein Coding	-0.378379	1317.09	1.67161e-08	1.23911e-09	-0.521698	1317.09	2.40265e-15	5.59652e-17	-0.450039
		Tjap1	ENSRNOG00000018980	Protein Coding	-0.411471	695.296	2.18087e-07	2.11962e-08	-0.487528	695.296	5.06518e-10	3.3056e-11	-0.4495
		Syde1	ENSRNOG00000007307	Protein Coding	-0.471074	82.8087	1.16414e-07	1.05375e-08	-0.427886	82.8087	1.76811e-06	2.50038e-07	-0.44948
		Greb1	ENSRNOG00000024651	Protein Coding	-0.423813	39.4438	8.17349e-05	1.55606e-05	-0.474722	39.4438	8.95282e-06	1.49888e-06	-0.449268
		Elavl4	ENSRNOG00000023601	Protein Coding	-0.490303	357.565	6.20611e-07	6.7838e-08	-0.407885	357.565	3.82736e-05	7.42607e-06	-0.449094
		LOC102553814	ENSRNOG00000042321	Protein Coding	-0.45937	47.9962	5.8193e-08	4.87605e-09	-0.438813	47.9962	2.74925e-07	3.25714e-08	-0.449091
		Slc24a1	ENSRNOG00000026904	Protein Coding	-0.433307	9.26124	0.0116461	0.00418858	-0.464088	9.26124	0.00684111	0.00232467	-0.448698
		Adcy7	ENSRNOG00000014776	Protein Coding	-0.367003	77.2183	1.20691e-05	1.81312e-06	-0.53038	77.2183	9.81148e-11	5.56083e-12	-0.448692
		Slx1b	ENSRNOG00000019369	Protein Coding	0.372303	592.552	2.44876e-14	6.2863e-16	0.524649	592.552	4.25182e-27	1.17395e-29	0.448476
		Car8	ENSRNOG00000005669	Protein Coding	-0.42192	77.7186	3.02896e-06	3.90654e-07	-0.474948	77.7186	1.21288e-07	1.31335e-08	-0.448434
		Mrc2	ENSRNOG00000006548	Protein Coding	-0.41642	225.432	0.000476507	0.000111683	-0.478591	225.432	4.64141e-05	9.16631e-06	-0.447505
		Fat3	ENSRNOG00000011585	Protein Coding	-0.398369	429.691	1.68554e-08	1.2505e-09	-0.495816	429.691	1.13867e-12	4.36717e-14	-0.447093
		Sorbs3	ENSRNOG00000008829	Protein Coding	-0.405744	761.485	6.15203e-08	5.19907e-09	-0.488343	761.485	4.12516e-11	2.15163e-12	-0.447044
		Gpihbp1	ENSRNOG00000007475	Protein Coding	0.426284	3.52613	0.027539	0.0112746	0.46777	3.52613	0.0163181	0.00623232	0.447027
		Grem2	ENSRNOG00000003616	Protein Coding	-0.486203	177.052	0.000586653	0.000140903	-0.407559	177.052	0.00447565	0.00144313	-0.446881
		Cadm2	ENSRNOG00000030840	Protein Coding	0.28465	723.876	0.00567857	0.00184843	0.608894	723.876	4.63988e-10	3.00474e-11	0.446772
		Ntrk3	ENSRNOG00000018674	Protein Coding	0.474618	805.535	1.00428e-13	2.86172e-15	0.418838	805.535	6.32132e-11	3.43039e-12	0.446728
		Clec11a	ENSRNOG00000019138	Protein Coding	-0.607566	220.796	9.13722e-19	1.21504e-20	-0.285038	220.796	7.41539e-05	1.54109e-05	-0.446302
		Lin7c	ENSRNOG00000045698	Protein Coding	0.339244	1348.19	6.8679e-08	5.8781e-09	0.553146	1348.19	2.42212e-19	2.88174e-21	0.446195
		Fgfr2	ENSRNOG00000016374	Protein Coding	-0.344629	1854.84	4.89059e-06	6.65654e-07	-0.547557	1854.84	9.16078e-14	2.83745e-15	-0.446093
		Erc1	ENSRNOG00000009264	Protein Coding	0.663377	674.775	2.92954e-14	7.59571e-16	0.228662	674.775	0.0144031	0.00541127	0.446019
		Nxph1	ENSRNOG00000008939	Protein Coding	-0.365448	463.762	6.12558e-07	6.6832e-08	-0.526322	463.762	2.31785e-13	7.71455e-15	-0.445885
		Tmem43	ENSRNOG00000007519	Protein Coding	0.33984	440.117	2.54143e-10	1.30223e-11	0.551265	440.117	3.50451e-25	1.47214e-27	0.445553
		Mmrn2	ENSRNOG00000010662	Protein Coding	-0.532662	113.179	2.93404e-05	4.8778e-06	-0.357811	113.179	0.00660242	0.00223262	-0.445237
		Pkp1	ENSRNOG00000010076	Protein Coding	-0.336436	52.8925	0.00216827	0.000617741	-0.553318	52.8925	1.56931e-07	1.75365e-08	-0.444877
		Sri	ENSRNOG00000049780	Protein Coding	0.390017	783.035	8.62578e-18	1.2799e-19	0.499641	783.035	3.83205e-28	7.88725e-31	0.444829
		Abca8	ENSRNOG00000004040	Protein Coding	0.477547	301.482	3.6116e-07	3.70487e-08	0.411155	301.482	1.27936e-05	2.2241e-06	0.444351
		Fam149a	ENSRNOG00000021693	Protein Coding	-0.350612	126.357	2.56959e-05	4.20723e-06	-0.53764	126.357	3.44405e-11	1.76006e-12	-0.444126
		Pcp4l1	ENSRNOG00000003209	Protein Coding	-0.628458	216.78	2.55037e-08	1.98509e-09	-0.259724	216.78	0.032251	0.0135642	-0.444091
		Bsn	ENSRNOG00000030714	Protein Coding	0.657755	9450.47	3.67355e-20	3.88585e-22	0.229292	9450.47	0.00246753	0.000744222	0.443524
		Galnt9	ENSRNOG00000037476	Protein Coding	-0.62637	2024.75	3.95428e-20	4.22288e-22	-0.260615	2024.75	0.000254301	5.92517e-05	-0.443493
		LOC502894	ENSRNOG00000021565	Protein Coding	0.542566	581.767	1.68964e-12	5.89905e-14	0.344284	581.767	1.10458e-05	1.89032e-06	0.443425
		Smad9	ENSRNOG00000000091	Protein Coding	-0.489344	33.7079	4.21481e-06	5.63288e-07	-0.396759	33.7079	0.00026737	6.27353e-05	-0.443051
		Dab2ip	ENSRNOG00000019237	Protein Coding	-0.534867	1515.62	5.51623e-18	8.0717e-20	-0.350697	1515.62	2.61065e-08	2.44814e-09	-0.442782
		Micall2	ENSRNOG00000022533	Protein Coding	-0.335806	34.7974	0.000354088	8.03184e-05	-0.549394	34.7974	1.38054e-09	9.84814e-11	-0.4426
		Cdk18	ENSRNOG00000008137	Protein Coding	-0.40246	237.395	1.51307e-05	2.32589e-06	-0.48167	237.395	1.49959e-07	1.6622e-08	-0.442065
		Tsr1	ENSRNOG00000002980	Protein Coding	0.417137	692.937	1.42888e-20	1.46725e-22	0.466811	692.937	3.45572e-25	1.42254e-27	0.441974
		Abtb2	ENSRNOG00000008510	Protein Coding	-0.379708	106.703	1.38693e-09	8.14625e-11	-0.503205	106.703	4.4413e-16	9.09664e-18	-0.441456
		Fes	ENSRNOG00000011683	Protein Coding	-0.444158	48.9812	2.40852e-05	3.89899e-06	-0.438434	48.9812	3.18371e-05	6.06216e-06	-0.441296
		Id1	ENSRNOG00000021750	Protein Coding	-0.559256	164.832	1.75576e-09	1.0502e-10	-0.321536	164.832	0.000843856	0.000225071	-0.440396
		Pogk	ENSRNOG00000032058	Protein Coding	-0.426049	613.53	7.4005e-10	4.11878e-11	-0.454274	613.53	4.07447e-11	2.1211e-12	-0.440161
		Clip4	ENSRNOG00000008806	Protein Coding	0.438495	304.77	1.11231e-10	5.39678e-12	0.441737	304.77	8.30326e-11	4.61014e-12	0.440116
		P2rx7	ENSRNOG00000001296	Protein Coding	-0.380652	198.813	1.71426e-10	8.54623e-12	-0.499078	198.813	2.52094e-17	4.21421e-19	-0.439865
		Sh3bp5	ENSRNOG00000019475	Protein Coding	0.352891	1194.73	4.68636e-09	3.08703e-10	0.526758	1194.73	5.62345e-19	7.22692e-21	0.439824
		RGD1306926	ENSRNOG00000036699	Protein Coding	0.367536	173.22	2.31143e-07	2.26076e-08	0.50962	173.22	4.83601e-13	1.70911e-14	0.438578
		Tmem159	ENSRNOG00000048250	Protein Coding	-0.356631	83.476	1.38816e-05	2.11606e-06	-0.519938	83.476	8.89671e-11	4.99323e-12	-0.438285
		Kat2b	ENSRNOG00000011871	Protein Coding	-0.346167	259.576	3.09645e-05	5.19864e-06	-0.529816	259.576	5.83471e-11	3.14289e-12	-0.437991
		Fgd3	ENSRNOG00000016225	Protein Coding	-0.279478	124.711	3.03981e-05	5.07701e-06	-0.596279	124.711	1.36916e-20	1.34717e-22	-0.437878
		Csgalnact1	ENSRNOG00000013024	Protein Coding	0.33417	455.555	1.18466e-06	1.37948e-07	0.54155	455.555	9.58873e-16	2.07948e-17	0.43786
		Syngr2	ENSRNOG00000050547	Protein Coding	-0.404849	234.269	8.4396e-08	7.38362e-09	-0.470322	234.269	3.28911e-10	2.07652e-11	-0.437585
		Sox6	ENSRNOG00000020514	Protein Coding	-0.398164	110.396	1.24998e-05	1.88296e-06	-0.476077	110.396	1.23263e-07	1.33782e-08	-0.437121
		Slc12a2	ENSRNOG00000015971	Protein Coding	-0.390085	2178.25	2.60609e-05	4.27501e-06	-0.483928	2178.25	1.09912e-07	1.17968e-08	-0.437006
		Asic1	ENSRNOG00000018789	Protein Coding	-0.581045	608.749	1.62311e-09	9.65013e-11	-0.292833	608.749	0.00360103	0.00113201	-0.436939
		Gimap5	ENSRNOG00000008416	Protein Coding	-0.525278	12.0778	0.00047285	0.000110729	-0.348188	12.0778	0.0288181	0.0119294	-0.436733
		Ifi47	ENSRNOG00000002470	Protein Coding	-0.367513	38.2259	0.00641069	0.00212658	-0.505844	38.2259	0.000112399	2.42911e-05	-0.436679
		Samd4a	ENSRNOG00000010489	Protein Coding	-0.408032	104.455	3.76199e-05	6.46282e-06	-0.464841	104.455	2.0957e-06	3.01244e-07	-0.436436
		Pnkd	ENSRNOG00000014806	Protein Coding	-0.474638	3041.77	3.12644e-28	8.10603e-31	-0.398071	3041.77	3.82653e-20	4.13004e-22	-0.436354
		Kcna6	ENSRNOG00000047736	Protein Coding	-0.354855	1801.5	0.000153541	3.1391e-05	-0.517274	1801.5	1.45347e-08	1.2948e-09	-0.436064
		Nhsl1	ENSRNOG00000011386	Protein Coding	0.536253	647.477	2.08332e-14	5.27328e-16	0.335492	647.477	2.69645e-06	3.98106e-07	0.435872
		Ap3b1	ENSRNOG00000010624	Protein Coding	0.351334	602.045	1.05571e-13	3.02994e-15	0.519313	602.045	2.89634e-28	5.81595e-31	0.435323
		Ctsz	ENSRNOG00000050697	Protein Coding	-0.4211	235.164	1.80037e-06	2.1977e-07	-0.449516	235.164	2.86729e-07	3.41139e-08	-0.435308
		Pitpnm3	ENSRNOG00000008323	Protein Coding	-0.452312	344.286	0.000948091	0.000241896	-0.418044	344.286	0.00233439	0.000699028	-0.435178
		Stard13	ENSRNOG00000001090	Protein Coding	-0.352937	224.187	8.80178e-07	9.88771e-08	-0.516467	224.187	2.01445e-13	6.65417e-15	-0.434702
		Usp35	ENSRNOG00000024961	Protein Coding	-0.452377	254.171	7.59519e-09	5.21762e-10	-0.416347	254.171	1.1314e-07	1.21773e-08	-0.434362
		Kcnh1	ENSRNOG00000003841	Protein Coding	0.568512	658.182	9.92324e-13	3.28613e-14	0.299916	658.182	0.000266336	6.24258e-05	0.434214
		Spint1	ENSRNOG00000012811	Protein Coding	-0.506055	165.971	7.22764e-11	3.3843e-12	-0.361619	165.971	5.03391e-06	7.95014e-07	-0.433837
		Padi2	ENSRNOG00000007574	Protein Coding	-0.397966	905.458	5.2076e-06	7.14149e-07	-0.469688	905.458	5.01348e-08	4.97738e-09	-0.433827
		Tbc1d16	ENSRNOG00000049758	Protein Coding	0.298284	409.24	0.000219004	4.69724e-05	0.569314	409.24	3.2174e-13	1.09831e-14	0.433799
		Gins2	ENSRNOG00000017575	Protein Coding	0.31786	691.066	3.43365e-06	4.48841e-07	0.549566	691.066	1.85267e-16	3.60862e-18	0.433713
		Lrrn1	ENSRNOG00000006802	Protein Coding	0.262985	1208.44	7.77704e-05	1.471e-05	0.603148	1208.44	4.25327e-21	3.92872e-23	0.433066
		Ptp4a3	ENSRNOG00000007628	Protein Coding	-0.448217	735.122	3.10363e-07	3.14714e-08	-0.417	735.122	1.90472e-06	2.71262e-07	-0.432609
		Kcnt2	ENSRNOG00000013312	Protein Coding	0.529779	445.547	1.31569e-17	1.99982e-19	0.335257	445.547	1.10155e-07	1.18283e-08	0.432518
		Prcp	ENSRNOG00000010630	Protein Coding	0.26881	206.201	0.000491206	0.000115557	0.595898	206.201	1.40709e-15	3.12922e-17	0.432354
		RGD1310852	ENSRNOG00000006370	Protein Coding	0.477491	209.739	1.14342e-14	2.79441e-16	0.386146	209.739	6.42902e-10	4.29893e-11	0.431819
		Atp1a1	ENSRNOG00000030019	Protein Coding	0.287639	8914.78	7.37994e-07	8.18815e-08	0.575241	8914.78	1.72806e-24	8.24126e-27	0.43144
		Tfeb	ENSRNOG00000014666	Protein Coding	-0.449572	185.367	1.80923e-08	1.35342e-09	-0.412611	185.367	2.60722e-07	3.07448e-08	-0.431091
		Pik3cb	ENSRNOG00000016384	Protein Coding	0.324705	319.117	1.04345e-08	7.38778e-10	0.537385	319.117	8.96157e-22	7.0181e-24	0.431045
		Tnfrsf11a	ENSRNOG00000015615	Protein Coding	-0.432456	126.35	4.33576e-05	7.57449e-06	-0.429502	126.35	4.71116e-05	9.33245e-06	-0.430979
		Gabra2	ENSRNOG00000002349	Protein Coding	0.603818	1751.29	3.79619e-18	5.35993e-20	0.2572	1751.29	0.000389148	9.54701e-05	0.430509
		Ncdn	ENSRNOG00000011751	Protein Coding	0.336986	34033.3	9.68077e-07	1.09994e-07	0.523172	34033.3	6.65482e-15	1.69043e-16	0.430079
		Lama4	ENSRNOG00000000599	Protein Coding	-0.432798	178.346	0.000142878	2.89247e-05	-0.427284	178.346	0.00016837	3.78664e-05	-0.430041
		Rffl	ENSRNOG00000007596	Protein Coding	-0.338572	825.115	0.000673078	0.000164736	-0.520983	825.115	6.62675e-08	6.75317e-09	-0.429777
		Pde4b	ENSRNOG00000005905	Protein Coding	-0.337631	630.714	1.37043e-08	9.96317e-10	-0.519136	630.714	4.69783e-19	5.94304e-21	-0.428383
		Chst7	ENSRNOG00000004258	Protein Coding	0.519544	154.497	2.57322e-09	1.60488e-10	0.337121	154.497	0.000151193	3.36237e-05	0.428333
		B3gat1	ENSRNOG00000007142	Protein Coding	0.408317	3967.67	1.32331e-08	9.60022e-10	0.447514	3967.67	3.28911e-10	2.07716e-11	0.427916
		Gstt3	ENSRNOG00000001242	Protein Coding	-0.404364	724.131	1.66794e-07	1.56935e-08	-0.450733	724.131	3.8918e-09	3.0517e-10	-0.427548
		Csnk1g1	ENSRNOG00000016620	Protein Coding	0.589709	70.0451	4.27096e-12	1.60295e-13	0.265314	70.0451	0.00273687	0.000833909	0.427511
		Hn1l	ENSRNOG00000024661	Protein Coding	-0.370439	205.774	0.000209684	4.47855e-05	-0.483764	205.774	7.76613e-07	1.0156e-07	-0.427101
		Ghdc	ENSRNOG00000018906	Protein Coding	-0.503462	130.573	1.67057e-15	3.57666e-17	-0.350477	130.573	7.03972e-08	7.22938e-09	-0.426969
		Psrc1	ENSRNOG00000020013	Protein Coding	-0.512786	80.731	1.26214e-12	4.25746e-14	-0.340975	80.731	5.01094e-06	7.89626e-07	-0.42688
		Etl4	ENSRNOG00000008666	Protein Coding	-0.431982	854.586	1.33248e-06	1.57008e-07	-0.421434	854.586	2.20324e-06	3.18651e-07	-0.426708
		Mcur1	ENSRNOG00000017988	Protein Coding	0.545481	109.011	6.60309e-21	6.37357e-23	0.307832	109.011	2.04012e-07	2.34122e-08	0.426657
		Gpr63	ENSRNOG00000007675	Protein Coding	0.493965	135.107	1.8622e-07	1.76975e-08	0.357512	135.107	0.000204938	4.68208e-05	0.425739
		Eml1	ENSRNOG00000043143	Protein Coding	-0.35032	657.194	6.51072e-05	1.20173e-05	-0.500548	657.194	5.00853e-09	4.04555e-10	-0.425434
		Npc1	ENSRNOG00000012016	Protein Coding	-0.361977	1290.42	6.96997e-05	1.29759e-05	-0.488879	1290.42	4.02989e-08	3.91053e-09	-0.425428
		Sacs	ENSRNOG00000014509	Protein Coding	0.549316	2933.33	1.23539e-26	5.01084e-29	0.301375	2933.33	9.96578e-09	8.50493e-10	0.425345
		Pdzrn4	ENSRNOG00000022844	Protein Coding	-0.344648	48.3377	2.16132e-05	3.46076e-06	-0.505417	48.3377	1.74652e-10	1.04335e-11	-0.425032
		Fcna	ENSRNOG00000017063	Protein Coding	-0.491731	25.1909	7.51435e-05	1.41359e-05	-0.357925	25.1909	0.00554807	0.00183738	-0.424828
		Fmnl1	ENSRNOG00000003207	Protein Coding	0.445631	2161.42	2.93303e-19	3.59909e-21	0.403811	2161.42	5.88449e-16	1.2407e-17	0.424721
		Foxo6	ENSRNOG00000032639	Protein Coding	0.634894	323.937	1.98632e-12	7.04703e-14	0.214262	323.937	0.0275832	0.011349	0.424578
		Proser2	ENSRNOG00000045553	Protein Coding	-0.580235	34.2235	2.63034e-09	1.64489e-10	-0.268901	34.2235	0.0108852	0.00395953	-0.424568
		Arhgef25	ENSRNOG00000005034	Protein Coding	0.392984	2723.71	2.82805e-06	3.62563e-07	0.456072	2723.71	3.71846e-08	3.59525e-09	0.424528
		Msn	ENSRNOG00000030118	Protein Coding	-0.419341	547.335	7.75781e-09	5.34527e-10	-0.428568	547.335	3.11286e-09	2.38152e-10	-0.423954
		Stat5a	ENSRNOG00000019496	Protein Coding	-0.38654	64.9575	0.000295241	6.5545e-05	-0.460405	64.9575	1.24487e-05	2.15789e-06	-0.423473
		Tle2	ENSRNOG00000005874	Protein Coding	-0.287327	231.54	0.0163427	0.0061731	-0.559471	231.54	7.37917e-07	9.60552e-08	-0.423399
		Shb	ENSRNOG00000011503	Protein Coding	-0.509609	83.2412	8.15023e-08	7.08861e-09	-0.336662	83.2412	0.000597273	0.000153486	-0.423136
		Dyrk2	ENSRNOG00000007821	Protein Coding	-0.376539	610.855	9.06727e-07	1.01999e-07	-0.467606	610.855	5.99851e-10	3.97793e-11	-0.422073
		Chst11	ENSRNOG00000008885	Protein Coding	0.65545	328.88	4.50223e-23	3.18996e-25	0.188563	328.88	0.0078175	0.00270591	0.422007
		Bmp4	ENSRNOG00000009694	Protein Coding	-0.443932	94.0409	2.46672e-05	4.01094e-06	-0.399804	94.0409	0.000160735	3.59879e-05	-0.421868
		Gpr158	ENSRNOG00000024832	Protein Coding	0.533607	2719.04	3.10533e-17	5.11789e-19	0.310073	2719.04	1.61038e-06	2.25146e-07	0.42184
		Mylk	ENSRNOG00000002215	Protein Coding	-0.526059	337.657	1.11231e-10	5.39611e-12	-0.31621	337.657	0.00016411	3.67765e-05	-0.421134
		Itfg3	ENSRNOG00000028241	Protein Coding	-0.374779	329.057	9.08421e-08	8.01753e-09	-0.467038	329.057	1.51674e-11	7.20301e-13	-0.420908
		Ak5	ENSRNOG00000046947	Protein Coding	0.474993	3589.96	1.88547e-17	2.95255e-19	0.366604	3589.96	8.0689e-11	4.47192e-12	0.420799
		Ncf1	ENSRNOG00000001480	Protein Coding	-0.337184	123.034	0.00274209	0.000806844	-0.504076	123.034	3.65014e-06	5.57049e-07	-0.42063
		Baz1b	ENSRNOG00000001453	Protein Coding	0.347004	3550.18	5.50734e-12	2.10374e-13	0.493704	3550.18	2.92858e-23	1.74951e-25	0.420354
		Ppp2r1b	ENSRNOG00000010922	Protein Coding	-0.503131	282.147	1.6537e-16	3.0281e-18	-0.337546	282.147	6.58881e-08	6.7112e-09	-0.420339
		Mdga1	ENSRNOG00000000536	Protein Coding	-0.410964	301.057	2.67399e-05	4.40563e-06	-0.429186	301.057	9.96936e-06	1.68959e-06	-0.420075
		Steap4	ENSRNOG00000008602	Protein Coding	-0.437761	8.29288	0.00482349	0.00153395	-0.400194	8.29288	0.0116763	0.00428599	-0.418978
		Ptpn13	ENSRNOG00000002061	Protein Coding	-0.381527	322.837	4.58182e-06	6.201e-07	-0.455521	322.837	2.95332e-08	2.80061e-09	-0.418524
		Plat	ENSRNOG00000019018	Protein Coding	-0.276455	792.44	0.000342149	7.73117e-05	-0.559944	792.44	3.96897e-14	1.16359e-15	-0.418199
		Ivns1abp	ENSRNOG00000048902	Protein Coding	-0.397634	423.049	6.10357e-11	2.80782e-12	-0.438645	423.049	4.29476e-13	1.49411e-14	-0.418139
		Cd44	ENSRNOG00000006094	Protein Coding	-0.453069	150.258	0.000161619	3.32831e-05	-0.38206	150.258	0.00167808	0.000483121	-0.417564
		P4ha3	ENSRNOG00000017118	Protein Coding	-0.417528	26.714	0.00813843	0.00279081	-0.41676	26.714	0.00852114	0.00298026	-0.417144
		Pdzd7	ENSRNOG00000032946	Protein Coding	-0.456155	159.477	3.18398e-07	3.24169e-08	-0.378085	159.477	2.7405e-05	5.13293e-06	-0.41712
		Lap3	ENSRNOG00000003289	Protein Coding	-0.35221	1181.47	5.70813e-07	6.17792e-08	-0.481657	1181.47	3.30424e-12	1.35852e-13	-0.416934
		Fam129b	ENSRNOG00000015845	Protein Coding	-0.416199	629.091	3.60704e-10	1.91121e-11	-0.417408	629.091	2.91046e-10	1.8205e-11	-0.416803
		Fgfbp3	ENSRNOG00000022796	Protein Coding	0.277302	167.147	0.000121335	2.40962e-05	0.555837	167.147	3.18677e-15	7.55097e-17	0.41657
		Ldhd	ENSRNOG00000019036	Protein Coding	-0.403867	104.606	1.94647e-07	1.86283e-08	-0.429036	104.606	2.99591e-08	2.84852e-09	-0.416452
		Dock1	ENSRNOG00000018683	Protein Coding	-0.383341	783.829	1.36555e-10	6.73765e-12	-0.449114	783.829	3.3662e-14	9.7336e-16	-0.416228
		Nbea	ENSRNOG00000014747	Protein Coding	0.315556	2648.99	5.00513e-06	6.82786e-07	0.51656	2648.99	1.69975e-14	4.60775e-16	0.416058
		Tmem25	ENSRNOG00000014218	Protein Coding	0.550594	819.49	9.77344e-29	2.20789e-31	0.280457	819.49	2.99327e-08	2.84318e-09	0.415525
		Nrm	ENSRNOG00000000818	Protein Coding	-0.465479	23.7081	7.20682e-06	1.02754e-06	-0.365559	23.7081	0.000643625	0.000166399	-0.415519
		Gins3	ENSRNOG00000011863	Protein Coding	0.286309	52.15	0.000139068	2.80178e-05	0.544655	52.15	3.90801e-13	1.34583e-14	0.415482
		Gpr183	ENSRNOG00000025094	Protein Coding	-0.390745	31.9643	0.0053821	0.00173868	-0.439097	31.9643	0.00159978	0.000458251	-0.414921
		Cbr1	ENSRNOG00000049693	Protein Coding	-0.365646	7.93256	0.0149018	0.00555	-0.46362	7.93256	0.00161896	0.000464621	-0.414633
		Slc11a1	ENSRNOG00000014956	Protein Coding	-0.364757	39.5712	5.41537e-05	9.72859e-06	-0.464321	39.5712	1.84326e-07	2.09125e-08	-0.414539
		Kcna4	ENSRNOG00000004918	Protein Coding	0.276781	372.851	0.000756906	0.000187934	0.5516	372.851	3.29683e-12	1.35382e-13	0.414191
		Ccdc30	ENSRNOG00000008560	Protein Coding	0.347122	631.74	1.34368e-08	9.75487e-10	0.4798	631.74	1.74193e-15	3.95257e-17	0.413461
		Cuedc1	ENSRNOG00000010257	Protein Coding	-0.462749	284.815	4.55604e-13	1.41989e-14	-0.363817	284.815	1.98449e-08	1.81414e-09	-0.413283
		Fgf14	ENSRNOG00000009288	Protein Coding	0.550415	511.231	6.42717e-30	1.12196e-32	0.27475	511.231	2.80859e-08	2.6549e-09	0.412583
		Traip	ENSRNOG00000030101	Protein Coding	0.336536	121.378	0.00162244	0.000444656	0.486903	121.378	2.99828e-06	4.48688e-07	0.411719
		Mafb	ENSRNOG00000016037	Protein Coding	-0.462682	32.4296	1.97065e-06	2.42019e-07	-0.360645	32.4296	0.000316588	7.57776e-05	-0.411664
		Vwa1	ENSRNOG00000018338	Protein Coding	-0.412531	326.663	2.68047e-08	2.09874e-09	-0.410517	326.663	2.93081e-08	2.77779e-09	-0.411524
		Cd82	ENSRNOG00000000047	Protein Coding	-0.235956	798.147	0.00362271	0.00110818	-0.587023	798.147	1.72547e-14	4.69479e-16	-0.411489
		Prkcb	ENSRNOG00000012061	Protein Coding	-0.531013	3989.3	3.72943e-21	3.42747e-23	-0.291944	3989.3	4.12487e-07	5.07119e-08	-0.411478
		Cacna1g	ENSRNOG00000002981	Protein Coding	-0.387471	1166.68	0.000102469	2.00025e-05	-0.43508	1166.68	9.97549e-06	1.69113e-06	-0.411275
		Arhgap30	ENSRNOG00000004192	Protein Coding	-0.450957	56.7678	1.15119e-06	1.33164e-07	-0.371048	56.7678	8.41495e-05	1.77255e-05	-0.411002
		Map4k4	ENSRNOG00000014013	Protein Coding	-0.383984	3238.17	1.15667e-06	1.33916e-07	-0.436927	3238.17	2.14385e-08	1.98241e-09	-0.410456
		Ptpn21	ENSRNOG00000003982	Protein Coding	-0.405875	86.2264	2.26496e-05	3.64566e-06	-0.414958	86.2264	1.41294e-05	2.47902e-06	-0.410417
		Cercam	ENSRNOG00000026604	Protein Coding	-0.37182	145.808	2.73231e-06	3.49027e-07	-0.448948	145.808	1.01068e-08	8.64052e-10	-0.410384
		LOC691920	ENSRNOG00000010050	Protein Coding	-0.34153	493.148	8.26924e-06	1.19557e-06	-0.478362	493.148	1.77547e-10	1.0651e-11	-0.409946
		Prelp	ENSRNOG00000003120	Protein Coding	-0.425319	222.654	0.000493412	0.000116152	-0.39332	222.654	0.0013306	0.000372927	-0.40932
		Pou3f3	ENSRNOG00000038909	Protein Coding	-0.582713	329.822	3.32287e-19	4.09452e-21	-0.234759	329.822	0.000643455	0.000166323	-0.408736
		Itgb2	ENSRNOG00000001224	Protein Coding	-0.34282	184.929	8.15378e-05	1.55147e-05	-0.47463	184.929	2.46437e-08	2.30106e-09	-0.408725
		Hspa12b	ENSRNOG00000021244	Protein Coding	-0.503159	149.184	5.70345e-06	7.91226e-07	-0.314107	149.184	0.00639502	0.00215254	-0.408633
		Chadl	ENSRNOG00000024631	Protein Coding	-0.350777	200.505	1.58181e-06	1.90041e-07	-0.466437	200.505	8.51272e-11	4.75208e-12	-0.408607
		Baz1a	ENSRNOG00000006828	Protein Coding	-0.40498	64.5238	3.9305e-05	6.78458e-06	-0.412064	64.5238	2.83973e-05	5.34445e-06	-0.408522
		AB041806	ENSRNOG00000037091	Protein Coding	-0.535825	30.4292	6.1192e-07	6.67309e-08	-0.281163	30.4292	0.0148381	0.00559781	-0.408494
		Utrn	ENSRNOG00000011058	Protein Coding	-0.470174	952.682	8.7345e-05	1.6799e-05	-0.346278	952.682	0.00473661	0.00153536	-0.408226
		AABR06045381.1	ENSRNOG00000048695	Protein Coding	-0.416914	120.075	2.23318e-09	1.36442e-10	-0.399238	120.075	1.21596e-08	1.06213e-09	-0.408076
		Plekho1	ENSRNOG00000021170	Protein Coding	-0.513196	379.097	2.46886e-16	4.62667e-18	-0.302948	379.097	2.56091e-06	3.75859e-07	-0.408072
		Pcdhgb6	ENSRNOG00000039455	Protein Coding	0.381157	141.497	1.79311e-07	1.69856e-08	0.434001	141.497	2.57986e-09	1.93619e-10	0.407579
		Pla1a	ENSRNOG00000027252	Protein Coding	-0.426886	59.8675	1.1002e-05	1.63417e-06	-0.387521	59.8675	7.62157e-05	1.59204e-05	-0.407203
		Uaca	ENSRNOG00000012868	Protein Coding	-0.413629	211.018	2.49746e-05	4.06732e-06	-0.398877	211.018	4.70465e-05	9.31719e-06	-0.406253
		Wscd1	ENSRNOG00000007869	Protein Coding	-0.317265	2675.18	9.61007e-05	1.86803e-05	-0.495127	2675.18	3.75281e-10	2.40391e-11	-0.406196
		Lgi2	ENSRNOG00000003887	Protein Coding	-0.468105	149.573	1.32955e-05	2.01443e-06	-0.343674	149.573	0.00176779	0.000511877	-0.40589
		Mblac2	ENSRNOG00000016252	Protein Coding	0.407261	222.856	2.77053e-13	8.44943e-15	0.404401	222.856	5.5609e-13	2.00717e-14	0.405831
		Chrm4	ENSRNOG00000017556	Protein Coding	-0.518248	376.805	1.96573e-10	9.88064e-12	-0.29341	376.805	0.000490529	0.00012342	-0.405829
		Robo2	ENSRNOG00000029598	Protein Coding	0.323317	1585.36	2.16821e-08	1.6509e-09	0.487856	1585.36	7.21505e-18	1.11196e-19	0.405587
		Was	ENSRNOG00000031058	Protein Coding	-0.461742	24.3801	1.55789e-06	1.87007e-07	-0.349236	24.3801	0.000461069	0.000115221	-0.405489
		Acvr1	ENSRNOG00000005033	Protein Coding	0.419667	577.102	4.90381e-19	6.29436e-21	0.390804	577.102	1.6371e-16	3.14763e-18	0.405235
		Elfn1	ENSRNOG00000022767	Protein Coding	-0.44125	414.091	3.08498e-09	1.9688e-10	-0.369159	414.091	8.37865e-07	1.10453e-07	-0.405204
		Snx8	ENSRNOG00000001258	Protein Coding	-0.429179	230.944	1.94082e-17	3.04919e-19	-0.378137	230.944	1.51935e-13	4.90433e-15	-0.403658
		Coro7	ENSRNOG00000004146	Protein Coding	0.391759	1324.69	7.92391e-08	6.87957e-09	0.414949	1324.69	1.02207e-08	8.75326e-10	0.403354
		Oxsr1	ENSRNOG00000013136	Protein Coding	-0.363049	1465.57	9.31379e-06	1.36046e-06	-0.441443	1465.57	4.40155e-08	4.31316e-09	-0.402246
		Fn1	ENSRNOG00000014288	Protein Coding	-0.375013	1127	0.00887656	0.00307492	-0.429148	1127	0.00235579	0.000706738	-0.40208
		Mcm4	ENSRNOG00000001833	Protein Coding	0.556864	360.596	2.14846e-17	3.4085e-19	0.246279	360.596	0.000305173	7.27544e-05	0.401571
		Map4	ENSRNOG00000020748	Protein Coding	-0.441075	9953.71	5.75561e-12	2.20744e-13	-0.36156	9953.71	2.00141e-08	1.83161e-09	-0.401318
		Iglon5	ENSRNOG00000017918	Protein Coding	0.33368	174.408	9.13983e-07	1.03003e-07	0.468955	174.408	3.40513e-12	1.40513e-13	0.401317
		Gjc1	ENSRNOG00000048838	Protein Coding	-0.46308	45.4442	4.58534e-05	8.08915e-06	-0.338045	45.4442	0.00398844	0.00126681	-0.400562
		Litaf	ENSRNOG00000002520	Protein Coding	-0.335015	474.531	0.000609243	0.000147142	-0.466098	474.531	9.72034e-07	1.3019e-07	-0.400556
		Grm3	ENSRNOG00000005519	Protein Coding	-0.35159	944.313	1.628e-05	2.52429e-06	-0.449479	944.313	1.98454e-08	1.81517e-09	-0.400534
		Gtse1	ENSRNOG00000016148	Protein Coding	-0.419545	39.1782	1.02322e-05	1.50827e-06	-0.381148	39.1782	7.56109e-05	1.57596e-05	-0.400347
		Hn1	ENSRNOG00000003661	Protein Coding	0.416401	1164.01	1.37261e-11	5.57445e-13	0.38354	1164.01	5.03543e-10	3.28112e-11	0.39997
		Dlx1	ENSRNOG00000001520	Protein Coding	-0.318755	371.071	6.51809e-06	9.19634e-07	-0.480477	371.071	3.46548e-12	1.43351e-13	-0.399616
		Rin3	ENSRNOG00000007062	Protein Coding	-0.34189	76.2408	0.00141131	0.000379475	-0.457193	76.2408	1.22117e-05	2.11245e-06	-0.399542
		AABR06065588.2	ENSRNOG00000050347	Protein Coding	-0.583637	19.7359	2.8643e-10	1.48531e-11	-0.215239	19.7359	0.0411169	0.0179226	-0.399438
		Six5	ENSRNOG00000015349	Protein Coding	-0.481179	35.6764	5.48558e-05	9.86598e-06	-0.317631	35.6764	0.0109356	0.00397954	-0.399405
		Hecw1	ENSRNOG00000016046	Protein Coding	0.479187	404.684	3.21344e-10	1.68451e-11	0.318952	404.684	3.8915e-05	7.55834e-06	0.39907
		Ttc8	ENSRNOG00000004542	Protein Coding	0.285895	161.834	1.4545e-07	1.34922e-08	0.51166	161.834	3.11443e-21	2.75171e-23	0.398777
		LOC100911156	ENSRNOG00000000582	Protein Coding	0.147442	223.737	0.0180583	0.00691939	0.647763	223.737	2.62951e-28	5.14814e-31	0.397602
		Acvr2a	ENSRNOG00000005334	Protein Coding	0.422202	395.07	4.35002e-07	4.54276e-08	0.372458	395.07	8.77152e-06	1.46456e-06	0.39733
		Slc6a8	ENSRNOG00000032701	Protein Coding	-0.356597	2363.95	2.63459e-07	2.62282e-08	-0.437242	2363.95	1.53087e-10	9.02227e-12	-0.39692
		RGD1311756	ENSRNOG00000004442	Protein Coding	-0.354411	90.4801	9.08483e-08	8.02317e-09	-0.438249	90.4801	2.59685e-11	1.29321e-12	-0.39633
		Farp1	ENSRNOG00000011203	Protein Coding	-0.426952	971.325	2.27046e-08	1.73691e-09	-0.365485	971.325	1.8546e-06	2.63574e-07	-0.396218
		F11r	ENSRNOG00000004414	Protein Coding	-0.421891	104.375	7.91887e-06	1.13801e-06	-0.37013	104.375	0.000102492	2.19595e-05	-0.39601
		Fmnl3	ENSRNOG00000021503	Protein Coding	-0.396079	245.45	2.52997e-08	1.96791e-09	-0.395888	245.45	2.47231e-08	2.30973e-09	-0.395984
		Trim47	ENSRNOG00000008215	Protein Coding	-0.421714	72.9175	4.33461e-05	7.56671e-06	-0.370084	72.9175	0.000388131	9.51818e-05	-0.395899
		Pgm2l1	ENSRNOG00000017079	Protein Coding	0.620882	3548.96	2.42868e-28	5.86065e-31	0.169974	3548.96	0.00471834	0.00152872	0.395428
		Tln1	ENSRNOG00000016630	Protein Coding	-0.342543	1164.8	3.0192e-07	3.05222e-08	-0.448034	1164.8	9.89379e-12	4.48561e-13	-0.395289
		Fgd5	ENSRNOG00000010213	Protein Coding	-0.465029	70.6238	0.000509567	0.000120347	-0.325168	70.6238	0.0191045	0.00747685	-0.395098
		Eml3	ENSRNOG00000019873	Protein Coding	-0.359675	328.933	6.33441e-08	5.37923e-09	-0.430455	328.933	5.98174e-11	3.2281e-12	-0.395065
		Akap17b	ENSRNOG00000009746	Protein Coding	0.341946	322.211	1.29829e-10	6.38579e-12	0.447931	322.211	2.80156e-17	4.72553e-19	0.394939
		Bend4	ENSRNOG00000032019	Protein Coding	-0.474859	36.2423	1.4545e-07	1.34943e-08	-0.31473	36.2423	0.000854593	0.000228492	-0.394795
		Cd63	ENSRNOG00000007650	Protein Coding	-0.360926	894.811	1.25752e-08	9.07127e-10	-0.426798	894.811	1.0205e-11	4.64655e-13	-0.393862
		Ntn3	ENSRNOG00000006970	Protein Coding	-0.324983	160.473	0.000182906	3.83054e-05	-0.46164	160.473	5.19885e-08	5.19102e-09	-0.393311
		Fam227a	ENSRNOG00000021795	Protein Coding	0.420142	316.08	7.10166e-07	7.85751e-08	0.366426	316.08	1.65004e-05	2.94391e-06	0.393284
		Clic1	ENSRNOG00000029682	Protein Coding	-0.404444	125.846	5.03106e-07	5.36247e-08	-0.381865	125.846	2.28286e-06	3.31885e-07	-0.393154
		Srgn	ENSRNOG00000000394	Protein Coding	-0.427812	151.418	9.95877e-06	1.46388e-06	-0.356176	151.418	0.000277422	6.54433e-05	-0.391994
		Eif4e3	ENSRNOG00000010301	Protein Coding	0.440685	280.966	2.00071e-15	4.30404e-17	0.343196	280.966	9.91137e-10	6.82153e-11	0.39194
		Rtn4rl1	ENSRNOG00000003121	Protein Coding	0.46137	2083.31	1.54103e-12	5.30898e-14	0.322436	2083.31	1.08382e-06	1.46522e-07	0.391903
		Ext1	ENSRNOG00000024886	Protein Coding	-0.497007	300.01	1.26031e-27	4.01188e-30	-0.286518	300.01	1.28249e-09	9.05463e-11	-0.391763
		Psmb9	ENSRNOG00000000459	Protein Coding	-0.356598	45.9479	0.00318225	0.000955639	-0.424751	45.9479	0.000365202	8.8752e-05	-0.390675
		Klf3	ENSRNOG00000002163	Protein Coding	0.409155	678.987	2.77479e-14	7.15174e-16	0.371875	678.987	5.99126e-12	2.58659e-13	0.390515
		Gpatch4	ENSRNOG00000018969	Protein Coding	-0.3923	487.155	0.00794832	0.00271623	-0.388601	487.155	0.00854833	0.00299106	-0.390451
		Nacad	ENSRNOG00000007674	Protein Coding	-0.322536	1068.92	2.61835e-05	4.30185e-06	-0.457782	1068.92	1.00837e-09	6.97049e-11	-0.390159
		Tbl1x	ENSRNOG00000003686	Protein Coding	-0.403375	1004.7	2.23618e-25	1.09071e-27	-0.376935	1004.7	4.39803e-22	3.22345e-24	-0.390155
		Rilpl1	ENSRNOG00000001055	Protein Coding	0.34218	822.016	8.06997e-20	9.28107e-22	0.437869	822.016	4.28942e-31	4.09132e-34	0.390025
		Tcf7l2	ENSRNOG00000049232	Protein Coding	-0.505388	117.803	5.22233e-05	9.32549e-06	-0.273231	117.803	0.0394808	0.0170885	-0.389309
		Lrrk1	ENSRNOG00000012730	Protein Coding	-0.334529	143.088	1.65267e-05	2.56764e-06	-0.443588	143.088	6.04133e-09	4.95559e-10	-0.389059
		Rgma	ENSRNOG00000012874	Protein Coding	-0.393274	858.306	1.3617e-09	7.99108e-11	-0.384205	858.306	2.98591e-09	2.2799e-10	-0.38874
		Abi3	ENSRNOG00000005575	Protein Coding	-0.356245	80.3803	6.29233e-06	8.81967e-07	-0.421155	80.3803	7.21056e-08	7.42051e-09	-0.3887
		Myo1c	ENSRNOG00000004072	Protein Coding	-0.400904	274.516	3.9298e-06	5.21569e-07	-0.376243	274.516	1.49503e-05	2.63957e-06	-0.388574
		Fgr	ENSRNOG00000009912	Protein Coding	-0.29617	40.9884	0.0100383	0.00353198	-0.480965	40.9884	1.25425e-05	2.17604e-06	-0.388567
		Cap1	ENSRNOG00000013492	Protein Coding	0.336914	4410.89	5.68771e-11	2.59315e-12	0.439929	4410.89	4.53483e-18	6.82956e-20	0.388422
		Ndn	ENSRNOG00000010146	Protein Coding	0.467265	2167.85	6.3225e-08	5.36586e-09	0.309142	2167.85	0.00045402	0.000113277	0.388203
		Arhgdib	ENSRNOG00000005809	Protein Coding	-0.409944	161.704	8.67347e-08	7.61902e-09	-0.366462	161.704	1.9834e-06	2.8367e-07	-0.388203
		Vezf1	ENSRNOG00000009819	Protein Coding	-0.359013	245.811	2.11834e-07	2.05233e-08	-0.416659	245.811	1.23154e-09	8.66155e-11	-0.387836
		Bend5	ENSRNOG00000008025	Protein Coding	-0.498709	119.778	9.99453e-09	7.04548e-10	-0.276838	119.778	0.00234643	0.000703341	-0.387774
		Ptprd	ENSRNOG00000005711	Protein Coding	-0.341681	1891.26	4.62044e-07	4.87024e-08	-0.432417	1891.26	9.07229e-11	5.11911e-12	-0.387049
		AABR06090303.1	ENSRNOG00000017974	Pseudogene	0.249661	1629.35	7.7949e-05	1.47478e-05	0.523973	1629.35	7.59225e-18	1.1739e-19	0.386817
		Sema4g	ENSRNOG00000014650	Protein Coding	-0.25561	328.002	0.000157306	3.2306e-05	-0.517528	328.002	1.63371e-15	3.6824e-17	-0.386569
		AABR06001371.1	ENSRNOG00000048497	Protein Coding	0.340178	39.41	7.49291e-05	1.40861e-05	0.432861	39.41	4.99156e-07	6.2645e-08	0.386519
		Rsph6a	ENSRNOG00000014788	Protein Coding	-0.412326	17.6988	0.000666564	0.000162697	-0.360487	17.6988	0.00367913	0.00115915	-0.386406
		Pacs2	ENSRNOG00000014744	Protein Coding	-0.298092	2468.72	0.00012665	2.52885e-05	-0.474404	2468.72	3.23771e-10	2.04145e-11	-0.386248
		Mzf1	ENSRNOG00000027550	Protein Coding	0.312791	817.672	1.5692e-05	2.42023e-06	0.45951	817.672	8.70494e-11	4.88124e-12	0.386151
		AABR06065499.1	ENSRNOG00000028417	Pseudogene	0.36573	715.824	9.90174e-05	1.92982e-05	0.406393	715.824	1.22117e-05	2.11165e-06	0.386062
		Ltbp3	ENSRNOG00000020813	Protein Coding	-0.352674	449.947	5.51037e-07	5.94691e-08	-0.41914	449.947	1.74302e-09	1.26269e-10	-0.385907
		RGD1305733	ENSRNOG00000003198	Protein Coding	0.393981	2612.72	1.42772e-14	3.5112e-16	0.377416	2612.72	1.82041e-13	5.96751e-15	0.385698
		Ankrd45	ENSRNOG00000002890	Protein Coding	0.202166	288.875	0.000972467	0.000249246	0.568899	288.875	4.42992e-22	3.26907e-24	0.385533
		Letm2	ENSRNOG00000026180	Protein Coding	-0.317926	191.773	2.55549e-06	3.22896e-07	-0.452775	191.773	8.46974e-12	3.76291e-13	-0.385351
		Pcdhgb8	ENSRNOG00000027220	Protein Coding	0.329273	155.099	3.55795e-05	6.06678e-06	0.441248	155.099	2.01651e-08	1.84846e-09	0.385261
		Prkcq	ENSRNOG00000019057	Protein Coding	-0.338998	152.932	1.70234e-05	2.65092e-06	-0.431237	152.932	2.7149e-08	2.55407e-09	-0.385118
		Lonrf3	ENSRNOG00000013092	Protein Coding	0.337094	294.856	5.69707e-05	1.02961e-05	0.432652	294.856	1.54585e-07	1.72278e-08	0.384873
		Arnt2	ENSRNOG00000013017	Protein Coding	-0.382522	3456.84	2.10008e-05	3.34808e-06	-0.387165	3456.84	1.45161e-05	2.55417e-06	-0.384844
		Tek	ENSRNOG00000008587	Protein Coding	-0.452979	270.945	1.15836e-05	1.73008e-06	-0.314384	270.945	0.00302761	0.000931757	-0.383682
		Sts	ENSRNOG00000032487	Protein Coding	-0.421629	328.108	3.0224e-12	1.10331e-13	-0.345628	328.108	1.55923e-08	1.39642e-09	-0.383628
		Pcdhb19	ENSRNOG00000039469	Protein Coding	0.226717	161.323	0.000219441	4.71059e-05	0.539872	161.323	2.26247e-19	2.66908e-21	0.383295
		Usp27x	ENSRNOG00000002844	Protein Coding	0.345826	200.917	7.49966e-11	3.52708e-12	0.420569	200.917	2.75966e-15	6.48354e-17	0.383197
		Tmc6	ENSRNOG00000045950	Protein Coding	-0.317657	106.013	7.87311e-06	1.13062e-06	-0.448356	106.013	1.25444e-10	7.22941e-12	-0.383006
		Mitf	ENSRNOG00000008658	Protein Coding	-0.375804	54.9079	7.96012e-05	1.50971e-05	-0.390121	54.9079	4.19253e-05	8.21668e-06	-0.382962
		Steap3	ENSRNOG00000049471	Protein Coding	0.312217	160.303	3.79897e-06	5.02641e-07	0.452561	160.303	1.33466e-11	6.24449e-13	0.382389
		Rdm1	ENSRNOG00000020751	Protein Coding	-0.389256	57.288	5.4407e-06	7.50307e-07	-0.374659	57.288	1.37373e-05	2.40472e-06	-0.381957
		Plekhg2	ENSRNOG00000030266	Protein Coding	-0.398234	118.539	0.00158554	0.000432828	-0.365477	118.539	0.0040157	0.00127728	-0.381856
		Prkd1	ENSRNOG00000004165	Protein Coding	-0.363781	160.929	1.38866e-07	1.27979e-08	-0.398826	160.929	6.55161e-09	5.41034e-10	-0.381304
		Alox12	ENSRNOG00000027037	Protein Coding	-0.376922	27.2084	0.000671635	0.000164154	-0.385518	27.2084	0.000531363	0.000134841	-0.38122
		Vat1	ENSRNOG00000020684	Protein Coding	-0.381014	551.241	2.93212e-06	3.76959e-07	-0.381219	551.241	2.6222e-06	3.85959e-07	-0.381117
		Nbeal2	ENSRNOG00000027880	Protein Coding	-0.358102	214.247	1.39953e-05	2.13627e-06	-0.402494	214.247	8.18827e-07	1.07492e-07	-0.380298
		Plk3	ENSRNOG00000018484	Protein Coding	-0.361362	94.9741	1.76842e-05	2.76745e-06	-0.398098	94.9741	1.95741e-06	2.79265e-07	-0.37973
		Fchsd2	ENSRNOG00000019319	Protein Coding	-0.385386	598.547	8.48154e-16	1.71573e-17	-0.373284	598.547	8.38724e-15	2.15576e-16	-0.379335
		AABR06096074.1	ENSRNOG00000045604	Pseudogene	-0.42158	24.9388	6.03853e-05	1.10248e-05	-0.336388	24.9388	0.0019277	0.0005636	-0.378984
		Aldh2	ENSRNOG00000001344	Protein Coding	-0.372998	1029.68	6.30047e-09	4.24409e-10	-0.384518	1029.68	1.76007e-09	1.27676e-10	-0.378758
		Gpsm2	ENSRNOG00000012149	Protein Coding	0.346563	188.537	1.40262e-11	5.71074e-13	0.410798	188.537	1.49959e-15	3.34246e-17	0.37868
		Atp2b3	ENSRNOG00000017798	Protein Coding	0.440398	2833.87	3.94654e-08	3.18933e-09	0.316321	2833.87	9.89004e-05	2.11355e-05	0.378359
		Fam83h	ENSRNOG00000030264	Protein Coding	-0.283645	88.3656	0.00812473	0.00278486	-0.472602	88.3656	4.0985e-06	6.32675e-07	-0.378124
		Foxn3	ENSRNOG00000004709	Protein Coding	-0.301581	534.674	0.00264056	0.00077209	-0.454088	534.674	2.80407e-06	4.16044e-07	-0.377834
		Cers2	ENSRNOG00000021138	Protein Coding	-0.342952	685.672	5.93305e-07	6.45182e-08	-0.412005	685.672	1.2429e-09	8.76019e-11	-0.377479
		Ncald	ENSRNOG00000042978	Protein Coding	0.327752	5524.78	1.05412e-08	7.46875e-10	0.425241	5524.78	4.82037e-14	1.43256e-15	0.376496
		Podxl2	ENSRNOG00000016255	Protein Coding	-0.39468	1068.81	5.10249e-11	2.308e-12	-0.358176	1068.81	2.74796e-09	2.07752e-10	-0.376428
		Ddr1	ENSRNOG00000000830	Protein Coding	-0.269269	1470.52	0.00183316	0.000510879	-0.483143	1470.52	5.54878e-09	4.52092e-10	-0.376206
		Arid1b	ENSRNOG00000017030	Protein Coding	0.41599	1617.63	6.33088e-16	1.26767e-17	0.334752	1617.63	1.11685e-10	6.36917e-12	0.375371
		LOC100302372	ENSRNOG00000049537	lincRNA	0.36801	18.7867	0.0115757	0.00415851	0.382306	18.7867	0.00906362	0.00319957	0.375158
		Pkp4	ENSRNOG00000005504	Protein Coding	-0.354251	6069.07	3.12607e-06	4.04622e-07	-0.396011	6069.07	1.35108e-07	1.48469e-08	-0.375131
		St3gal1	ENSRNOG00000008209	Protein Coding	-0.494582	65.3818	1.76695e-05	2.76424e-06	-0.255117	65.3818	0.0386594	0.0166826	-0.37485
		Rtp4	ENSRNOG00000028895	Protein Coding	-0.385367	49.7843	0.00138083	0.000370216	-0.364263	49.7843	0.00270484	0.000822315	-0.374815
		5330417C22Rik	ENSRNOG00000020272	Protein Coding	0.375388	435.048	4.63082e-09	3.04331e-10	0.373653	435.048	5.16748e-09	4.1869e-10	0.37452
		Blmh	ENSRNOG00000003563	Protein Coding	0.373301	553.25	3.42158e-21	3.12698e-23	0.375595	553.25	3.53266e-21	3.17107e-23	0.374448
		Midn	ENSRNOG00000015434	Protein Coding	-0.432387	437.563	3.26696e-20	3.40501e-22	-0.31609	437.563	4.02159e-11	2.08751e-12	-0.374238
		Bag2	ENSRNOG00000012709	Protein Coding	0.261707	150.427	1.42784e-05	2.18608e-06	0.486169	150.427	3.19923e-16	6.44022e-18	0.373938
		Matn2	ENSRNOG00000006060	Protein Coding	0.412753	899.081	6.00023e-06	8.36403e-07	0.333525	899.081	0.0002921	6.92419e-05	0.373139
		Fzd6	ENSRNOG00000004660	Protein Coding	0.406369	79.1866	0.000228897	4.93826e-05	0.339251	79.1866	0.00243771	0.000734005	0.37281
		Ghr	ENSRNOG00000015654	Protein Coding	0.474316	192.451	1.72144e-13	5.0997e-15	0.271251	192.451	3.92064e-05	7.63264e-06	0.372783
		Triobp	ENSRNOG00000010373	Protein Coding	-0.358444	177.191	1.51963e-08	1.11649e-09	-0.38582	177.191	1.00751e-09	6.95947e-11	-0.372132
		Ctnna1	ENSRNOG00000005796	Protein Coding	-0.365222	1295.99	1.14929e-12	3.83549e-14	-0.378703	1295.99	1.47059e-13	4.71741e-15	-0.371962
		Nfx1	ENSRNOG00000009015	Protein Coding	0.283192	898.069	2.73445e-11	1.17089e-12	0.460704	898.069	6.8506e-28	1.54758e-30	0.371948
		Stmn4	ENSRNOG00000009186	Protein Coding	-0.369561	2482.11	4.19153e-11	1.8443e-12	-0.374087	2482.11	2.08973e-11	1.02493e-12	-0.371824
		Adam17	ENSRNOG00000007503	Protein Coding	-0.377278	340.795	2.58754e-16	4.88892e-18	-0.365745	340.795	3.20821e-15	7.65011e-17	-0.371511
		Lrmp	ENSRNOG00000029308	Protein Coding	-0.336885	151.363	3.49316e-06	4.57516e-07	-0.405887	151.363	1.57674e-08	1.41606e-09	-0.371386
		Edc3	ENSRNOG00000019579	Protein Coding	0.275965	183.255	2.26778e-09	1.39138e-10	0.46619	183.255	6.54536e-24	3.51583e-26	0.371077
		Dlg3	ENSRNOG00000002767	Protein Coding	0.236199	2293.2	3.74325e-06	4.945e-07	0.504982	2293.2	1.66925e-24	7.877e-27	0.37059
		Pdlim4	ENSRNOG00000050794	Protein Coding	-0.425947	353.144	3.50464e-10	1.84976e-11	-0.314958	353.144	4.86155e-06	7.64377e-07	-0.370452
		2310067B10Rik	ENSRNOG00000004032	Protein Coding	-0.35297	1462.43	4.46997e-14	1.20258e-15	-0.387824	1462.43	8.7491e-17	1.60312e-18	-0.370397
		Ablim1	ENSRNOG00000013687	Protein Coding	0.402336	354.222	4.11771e-11	1.80336e-12	0.338172	354.222	3.61156e-08	3.48284e-09	0.370254
		Foxo4	ENSRNOG00000033316	Protein Coding	-0.401267	552.042	6.2727e-08	5.31553e-09	-0.339239	552.042	5.32937e-06	8.48366e-07	-0.370253
		Ptprb	ENSRNOG00000004840	Protein Coding	-0.366243	340.62	0.00637702	0.00211345	-0.374214	340.62	0.00517152	0.00169866	-0.370229
		Susd4	ENSRNOG00000003562	Protein Coding	0.459152	1453.56	8.82652e-34	6.79765e-37	0.280408	1453.56	2.81289e-13	9.5175e-15	0.36978
		Pip4k2a	ENSRNOG00000016670	Protein Coding	-0.320277	1111.81	1.32157e-05	2.00099e-06	-0.419028	1111.81	6.21318e-09	5.10903e-10	-0.369653
		Dbndd2	ENSRNOG00000014571	Protein Coding	-0.339994	1330.17	1.73865e-06	2.11205e-07	-0.399023	1330.17	1.30793e-08	1.15429e-09	-0.369509
		Nkain2	ENSRNOG00000029608	Protein Coding	0.307253	139.975	1.38954e-08	1.01164e-09	0.431742	139.975	1.63371e-15	3.67733e-17	0.369497
		Zmynd10	ENSRNOG00000021602	Protein Coding	-0.237435	169.121	0.0213016	0.00836914	-0.501556	169.121	2.15591e-07	2.49358e-08	-0.369495
		Cmtm5	ENSRNOG00000016828	Protein Coding	-0.366139	889.545	2.30951e-11	9.7114e-13	-0.372088	889.545	1.01196e-11	4.60261e-13	-0.369114
		Hip1r	ENSRNOG00000001091	Protein Coding	-0.321153	1219.97	1.55504e-09	9.19754e-11	-0.416941	1219.97	1.87543e-15	4.28975e-17	-0.369047
		Cd37	ENSRNOG00000020699	Protein Coding	-0.346313	81.7334	2.18853e-05	3.50803e-06	-0.391263	81.7334	1.36885e-06	1.88698e-07	-0.368788
		Grm7	ENSRNOG00000005662	Protein Coding	0.470652	487.705	1.47951e-17	2.28645e-19	0.266561	487.705	2.3835e-06	3.47115e-07	0.368606
		Abr	ENSRNOG00000022216	Protein Coding	0.281894	9357.88	4.50879e-11	2.00242e-12	0.455227	9357.88	2.89867e-27	7.27577e-30	0.36856
		Xpr1	ENSRNOG00000000042	Protein Coding	0.363469	533.836	1.85467e-07	1.76164e-08	0.373231	533.836	7.61236e-08	7.87987e-09	0.36835
		Ninj1	ENSRNOG00000016587	Protein Coding	-0.396095	200.549	4.15726e-08	3.37029e-09	-0.34054	200.549	2.89832e-06	4.31548e-07	-0.368318
		Diaph2	ENSRNOG00000024800	Protein Coding	0.22183	68.9042	0.0244521	0.00983255	0.514427	68.9042	4.41199e-08	4.32783e-09	0.368128
		Hyal1	ENSRNOG00000015858	Protein Coding	-0.304949	139.096	0.0028733	0.000851354	-0.431196	139.096	1.41147e-05	2.47575e-06	-0.368073
		Uap1l1	ENSRNOG00000012960	Protein Coding	-0.389447	264.931	6.36349e-10	3.48969e-11	-0.346571	264.931	4.6153e-08	4.5458e-09	-0.368009
		Cpne9	ENSRNOG00000023077	Protein Coding	0.37371	194.866	0.0018994	0.00053168	0.361472	194.866	0.00270891	0.000823825	0.367591
		Gjb6	ENSRNOG00000022116	Protein Coding	-0.321545	622.029	0.00736729	0.00249384	-0.412639	622.029	0.000423185	0.00010467	-0.367092
		Stim2	ENSRNOG00000002956	Protein Coding	0.383963	1464.29	1.384e-07	1.27478e-08	0.35017	1464.29	1.55242e-06	2.15952e-07	0.367067
		Tie1	ENSRNOG00000020173	Protein Coding	-0.422922	260.287	0.000556007	0.000132758	-0.310655	260.287	0.0136317	0.00508042	-0.366789
		Slc29a3	ENSRNOG00000000568	Protein Coding	-0.329931	271.055	2.58569e-05	4.23758e-06	-0.403626	271.055	1.73904e-07	1.95904e-08	-0.366778
		Rara	ENSRNOG00000009972	Protein Coding	-0.538985	158.372	3.56585e-18	5.01639e-20	-0.194325	158.372	0.00375729	0.00118725	-0.366655
		Etv6	ENSRNOG00000005984	Protein Coding	-0.308698	41.2674	0.00138403	0.000371286	-0.424239	41.2674	6.68232e-06	1.0889e-06	-0.366468
		Atp7b	ENSRNOG00000012878	Protein Coding	-0.31064	98.524	0.000409985	9.43868e-05	-0.42229	98.524	9.00776e-07	1.19516e-07	-0.366465
		Cenpb	ENSRNOG00000021246	Protein Coding	-0.365719	1095.05	1.19094e-09	6.90948e-11	-0.367166	1095.05	9.02344e-10	6.16964e-11	-0.366443
		Ctdsp1	ENSRNOG00000015295	Protein Coding	-0.372971	630.159	3.66284e-09	2.36767e-10	-0.358559	630.159	1.3794e-08	1.22359e-09	-0.365765
		Dmxl2	ENSRNOG00000009170	Protein Coding	0.484613	3172.39	4.12463e-14	1.09697e-15	0.246417	3172.39	0.000201259	4.58491e-05	0.365515
		Slc22a15	ENSRNOG00000033051	Protein Coding	-0.312173	308.872	7.4052e-08	6.37979e-09	-0.418452	308.872	2.43257e-13	8.12077e-15	-0.365312
		Degs2	ENSRNOG00000011716	Protein Coding	-0.454726	52.7578	3.57126e-05	6.09298e-06	-0.275475	52.7578	0.0174981	0.00676558	-0.3651
		Tcp11l2	ENSRNOG00000007587	Protein Coding	0.214979	336.557	0.000270419	5.93542e-05	0.514852	336.557	1.84675e-19	2.15083e-21	0.364916
		Casp8	ENSRNOG00000012331	Protein Coding	-0.304261	21.6038	0.0175842	0.00670705	-0.42531	21.6038	0.000614134	0.000158127	-0.364785
		RGD1307782	ENSRNOG00000046700	Protein Coding	-0.43785	33.501	1.18625e-07	1.0768e-08	-0.29052	33.501	0.000811259	0.000214992	-0.364185
		Armcx4	ENSRNOG00000043128	Protein Coding	0.448489	1112.33	1.79938e-26	7.48317e-29	0.279626	1112.33	6.90639e-11	3.78603e-12	0.364057
		Src	ENSRNOG00000009495	Protein Coding	0.417042	1280.06	1.0526e-22	7.94433e-25	0.311046	1280.06	5.11217e-13	1.81184e-14	0.364044
		Sall1	ENSRNOG00000013907	Protein Coding	-0.314094	658.628	4.41814e-06	5.94771e-07	-0.413818	658.628	7.35389e-10	4.96905e-11	-0.363956
		Zfp483	ENSRNOG00000014975	Protein Coding	0.261182	1054.55	3.46944e-05	5.89255e-06	0.466413	1054.55	2.56613e-14	7.29133e-16	0.363798
		Sh3d19	ENSRNOG00000011752	Protein Coding	-0.31187	157.158	0.000138201	2.78005e-05	-0.415248	157.158	2.22512e-07	2.58703e-08	-0.363559
		Akna	ENSRNOG00000008005	Protein Coding	-0.291044	202.77	0.000190371	4.01568e-05	-0.435777	202.77	9.62629e-09	8.19104e-10	-0.36341
		Sorcs1	ENSRNOG00000011313	Protein Coding	-0.347833	431.001	1.33763e-05	2.02873e-06	-0.378318	431.001	1.7624e-06	2.48965e-07	-0.363075
		Igfbp7	ENSRNOG00000002050	Protein Coding	-0.382216	894.628	1.44216e-13	4.22792e-15	-0.343687	894.628	3.75788e-11	1.93896e-12	-0.362951
		LOC362863	ENSRNOG00000026807	Protein Coding	-0.418272	28.452	3.97023e-07	4.10946e-08	-0.307041	28.452	0.000352014	8.52114e-05	-0.362656
		Igf2r	ENSRNOG00000014997	Protein Coding	0.394665	1229.43	2.36555e-13	7.15361e-15	0.330619	1229.43	1.07336e-09	7.47364e-11	0.362642
		Ralgapa2	ENSRNOG00000036964	Protein Coding	0.384117	258.284	2.18196e-07	2.12292e-08	0.340976	258.284	4.59473e-06	7.16888e-07	0.362546
		Mtmr10	ENSRNOG00000016090	Protein Coding	-0.321891	559.003	2.26689e-07	2.2137e-08	-0.400362	559.003	6.79057e-11	3.71913e-12	-0.361126
		Ptpdc1	ENSRNOG00000026564	Protein Coding	-0.506157	282.384	2.50108e-24	1.41723e-26	-0.215979	282.384	3.79073e-05	7.3474e-06	-0.361068
		Sema6a	ENSRNOG00000004033	Protein Coding	-0.249466	312.785	0.000854402	0.000214686	-0.472333	312.785	4.57714e-11	2.41035e-12	-0.3609
		Mvp	ENSRNOG00000020182	Protein Coding	-0.3638	256.765	2.85391e-07	2.86753e-08	-0.357932	256.765	4.33807e-07	5.36814e-08	-0.360866
		Epb41l2	ENSRNOG00000012346	Protein Coding	-0.371681	1322.25	1.89432e-10	9.50226e-12	-0.350001	1322.25	2.01805e-09	1.47504e-10	-0.360841
		Myh14	ENSRNOG00000020014	Protein Coding	-0.286157	1061.31	0.000224888	4.84714e-05	-0.435179	1061.31	7.799e-09	6.53832e-10	-0.360668
		Hdac5	ENSRNOG00000020905	Protein Coding	-0.401951	1517.93	5.28822e-18	7.68376e-20	-0.319171	1517.93	1.1058e-11	5.05713e-13	-0.360561
		Ctsc	ENSRNOG00000016496	Protein Coding	-0.402765	83.6351	0.000755756	0.000187571	-0.318229	83.6351	0.00934423	0.00332042	-0.360497
		Ednrb	ENSRNOG00000010997	Protein Coding	-0.343348	508.771	2.70531e-05	4.46418e-06	-0.37714	508.771	3.20094e-06	4.81588e-07	-0.360244
		Sez6	ENSRNOG00000009350	Protein Coding	-0.485356	4255.13	3.67355e-20	3.90422e-22	-0.23494	4255.13	1.62527e-05	2.89645e-06	-0.360148
		Cbx8	ENSRNOG00000048113	Protein Coding	0.344026	82.2428	9.52286e-08	8.45846e-09	0.375194	82.2428	7.24119e-09	6.03433e-10	0.35961
		Hipk2	ENSRNOG00000007034	Protein Coding	-0.260374	1407.38	0.023572	0.00942542	-0.457918	1407.38	2.66392e-05	4.97612e-06	-0.359146
		Kif13a	ENSRNOG00000001455	Protein Coding	-0.298323	753.478	1.98388e-05	3.14638e-06	-0.419864	753.478	8.14729e-10	5.54195e-11	-0.359093
		Fam135b	ENSRNOG00000005159	Protein Coding	0.352154	272.032	5.1879e-06	7.10293e-07	0.366027	272.032	1.98048e-06	2.83153e-07	0.359091
		Otub2	ENSRNOG00000009117	Protein Coding	0.269473	256.768	3.24859e-06	4.22315e-07	0.448003	256.768	3.95101e-15	9.59984e-17	0.358738
		Napepld	ENSRNOG00000011363	Protein Coding	0.393402	167.662	7.02389e-08	6.02243e-09	0.324	167.662	1.07122e-05	1.82732e-06	0.358701
		Synm	ENSRNOG00000014030	Protein Coding	0.561086	767.172	1.4525e-20	1.49896e-22	0.155466	767.172	0.0173047	0.00668124	0.358276
		Tesk2	ENSRNOG00000017282	Protein Coding	-0.360817	107.22	9.86566e-07	1.12297e-07	-0.354879	107.22	1.5957e-06	2.22773e-07	-0.357848
		Bach1	ENSRNOG00000001582	Protein Coding	-0.324704	55.9625	0.000193851	4.10256e-05	-0.389296	55.9625	6.27872e-06	1.01714e-06	-0.357
		Ptpn3	ENSRNOG00000011425	Protein Coding	0.377728	856.932	2.8549e-05	4.73155e-06	0.335767	856.932	0.000209838	4.80246e-05	0.356748
		Gabrg2	ENSRNOG00000003241	Protein Coding	0.26495	1262.79	6.16016e-06	8.62492e-07	0.44848	1262.79	4.02524e-15	9.88123e-17	0.356715
		Sod3	ENSRNOG00000003869	Protein Coding	-0.49319	338.832	1.25743e-11	5.0873e-13	-0.218949	338.832	0.00446409	0.00143895	-0.35607
		Adamts15	ENSRNOG00000009892	Protein Coding	-0.39968	87.7634	0.00604706	0.00198857	-0.312414	87.7634	0.0372308	0.0159764	-0.356047
		Ptpn11	ENSRNOG00000030124	Protein Coding	-0.357159	7314.11	7.10362e-05	1.32721e-05	-0.354897	7314.11	7.27315e-05	1.50757e-05	-0.356028
		Abca2	ENSRNOG00000014268	Protein Coding	-0.246896	8006.63	0.000756966	0.000187988	-0.464991	8006.63	3.89127e-11	2.01324e-12	-0.355944
		Ttll5	ENSRNOG00000009318	Protein Coding	-0.322647	346.67	2.57302e-07	2.55757e-08	-0.389088	346.67	3.30686e-10	2.09501e-11	-0.355868
		Neurl1	ENSRNOG00000020339	Protein Coding	0.355395	876.268	6.68425e-07	7.35449e-08	0.355985	876.268	5.73209e-07	7.30036e-08	0.35569
		Arse	ENSRNOG00000028350	Protein Coding	-0.336829	308.972	4.45231e-08	3.62549e-09	-0.374256	308.972	9.35665e-10	6.42095e-11	-0.355542
		Galm	ENSRNOG00000007023	Protein Coding	-0.356569	264.704	4.80533e-14	1.29572e-15	-0.354466	264.704	9.73351e-14	3.0295e-15	-0.355517
		Mir186	ENSRNOG00000035617	miRNA	0.349886	59.7343	9.89462e-06	1.45191e-06	0.359931	59.7343	6.02871e-06	9.73915e-07	0.354908
		Pik3c2b	ENSRNOG00000029938	Protein Coding	-0.259172	556.481	0.00489455	0.00156057	-0.450309	556.481	3.2553e-07	3.9057e-08	-0.354741
		Renbp	ENSRNOG00000037267	Protein Coding	-0.365714	144.523	1.87398e-08	1.40763e-09	-0.34363	144.523	1.49657e-07	1.65809e-08	-0.354672
		Zdhhc9	ENSRNOG00000004581	Protein Coding	-0.290452	855.073	0.000149507	3.0451e-05	-0.418618	855.073	2.05411e-08	1.88602e-09	-0.354535
		Lyc2	ENSRNOG00000005825	Protein Coding	-0.356724	414.896	0.00010289	2.01004e-05	-0.352255	414.896	0.000120455	2.62195e-05	-0.354489
		Ddah1	ENSRNOG00000014613	Protein Coding	-0.40202	474.508	3.01474e-06	3.88509e-07	-0.30549	474.508	0.000475029	0.000119104	-0.353755
		Prrt2	ENSRNOG00000029366	Protein Coding	0.359473	2718.41	4.57052e-16	8.98757e-18	0.347518	2718.41	4.52995e-15	1.12112e-16	0.353496
		Kcnv1	ENSRNOG00000004117	Protein Coding	0.380385	384.657	1.82038e-05	2.86278e-06	0.325988	384.657	0.00026473	6.19696e-05	0.353186
		Inha	ENSRNOG00000020097	Protein Coding	-0.422089	138.664	0.000146365	2.97133e-05	-0.283365	138.664	0.014038	0.00525368	-0.352727
		Cldn5	ENSRNOG00000045811	Protein Coding	-0.446957	459.181	2.29726e-06	2.86966e-07	-0.258309	459.181	0.00877632	0.00308537	-0.352633
		F2r	ENSRNOG00000048043	Protein Coding	-0.42191	76.2398	2.70653e-06	3.45177e-07	-0.283342	76.2398	0.00237799	0.000714352	-0.352626
		Reck	ENSRNOG00000014863	Protein Coding	-0.352694	393.792	1.10223e-05	1.63832e-06	-0.352206	393.792	1.04372e-05	1.77778e-06	-0.35245
		Emilin2	ENSRNOG00000014837	Protein Coding	-0.394386	63.1613	0.00294494	0.000875151	-0.309557	63.1613	0.0233304	0.00935794	-0.351971
		Arhgap27	ENSRNOG00000028569	Protein Coding	-0.417068	95.7146	2.22956e-06	2.77364e-07	-0.286551	95.7146	0.00164148	0.00047143	-0.351809
		Med12l	ENSRNOG00000010680	Protein Coding	0.355141	129.484	6.87426e-05	1.277e-05	0.348097	129.484	9.74863e-05	2.08039e-05	0.351619
		Arhgef26	ENSRNOG00000014549	Protein Coding	-0.352308	453.686	3.28738e-08	2.61951e-09	-0.35089	453.686	3.49078e-08	3.35294e-09	-0.351599
		Fxyd5	ENSRNOG00000021062	Protein Coding	-0.325393	103.91	0.00045151	0.000105083	-0.376957	103.91	3.90788e-05	7.60193e-06	-0.351175
		Emx2	ENSRNOG00000009482	Protein Coding	0.261282	253.635	3.04168e-05	5.08199e-06	0.440996	253.635	7.04062e-13	2.58722e-14	0.351139
		Paqr7	ENSRNOG00000022054	Protein Coding	-0.259627	341.298	2.94116e-05	4.89263e-06	-0.442642	341.298	2.07993e-13	6.89132e-15	-0.351135
		Kirrel	ENSRNOG00000016408	Protein Coding	-0.30899	65.6913	0.00216437	0.000616296	-0.392244	65.6913	7.17859e-05	1.48509e-05	-0.350617
		Npc2	ENSRNOG00000012062	Protein Coding	-0.347221	1554.64	2.83291e-06	3.63332e-07	-0.353938	1554.64	1.57242e-06	2.1905e-07	-0.35058
		Unc79	ENSRNOG00000008728	Protein Coding	0.328393	1223.04	1.45198e-09	8.54322e-11	0.372691	1223.04	4.67559e-12	1.97172e-13	0.350542
		Spef1	ENSRNOG00000021247	Protein Coding	-0.318836	190.162	1.15742e-08	8.29569e-10	-0.382227	190.162	5.61814e-12	2.41704e-13	-0.350532
		Nkd2	ENSRNOG00000016103	Protein Coding	-0.369654	96.0247	0.00279996	0.000826462	-0.331154	96.0247	0.00815557	0.00283685	-0.350404
		Fgd2	ENSRNOG00000000528	Protein Coding	-0.337083	78.8484	0.000124084	2.47124e-05	-0.36325	78.8484	3.27331e-05	6.25577e-06	-0.350167
		Pqlc3	ENSRNOG00000005126	Protein Coding	-0.293597	52.77	0.00437699	0.0013715	-0.40608	52.77	5.10543e-05	1.01801e-05	-0.349839
		Slc12a4	ENSRNOG00000019651	Protein Coding	-0.349858	401.779	0.000155425	3.18452e-05	-0.349766	401.779	0.00014814	3.28852e-05	-0.349812
		Nr4a3	ENSRNOG00000005964	Protein Coding	0.513819	1203.77	7.36592e-12	2.86665e-13	0.185678	1203.77	0.0209836	0.0083081	0.349748
		Lims2	ENSRNOG00000016021	Protein Coding	-0.383135	159.364	2.63728e-07	2.6282e-08	-0.316222	159.364	2.71835e-05	5.086e-06	-0.349679
		Pdgfra	ENSRNOG00000002244	Protein Coding	-0.285027	1163.58	5.04969e-06	6.89437e-07	-0.414296	1163.58	1.19322e-11	5.51085e-13	-0.349662
		LOC684828	ENSRNOG00000048264	Protein Coding	-0.278609	106.335	0.00021555	4.61711e-05	-0.420307	106.335	1.00126e-08	8.54989e-10	-0.349458
		Arpc1b	ENSRNOG00000000991	Protein Coding	-0.338737	241.092	3.62701e-05	6.19741e-06	-0.359678	241.092	1.00411e-05	1.70426e-06	-0.349208
		Myo1f	ENSRNOG00000008409	Protein Coding	-0.350162	87.9001	2.42792e-06	3.05407e-07	-0.348131	87.9001	2.99486e-06	4.48026e-07	-0.349146
		Gpd1	ENSRNOG00000019213	Protein Coding	-0.374361	2136.63	0.0188514	0.00726877	-0.323897	2136.63	0.0456655	0.0202217	-0.349129
		Ttc26	ENSRNOG00000027617	Protein Coding	0.309503	181.042	4.54487e-09	2.97982e-10	0.388062	181.042	1.98905e-13	6.56027e-15	0.348783
		Sh3bgrl3	ENSRNOG00000015967	Protein Coding	0.244283	1206.84	6.35248e-05	1.16763e-05	0.453054	1206.84	1.89463e-14	5.20262e-16	0.348669
		Ahi1	ENSRNOG00000013969	Protein Coding	0.295469	1346.26	3.38814e-06	4.4237e-07	0.40121	1346.26	1.32166e-10	7.65659e-12	0.34834
		Tubb4a	ENSRNOG00000047505	Protein Coding	-0.193811	15211.7	0.0479971	0.0213137	-0.502369	15211.7	2.56532e-08	2.40177e-09	-0.34809
		Frmd8	ENSRNOG00000020881	Protein Coding	-0.306671	310.574	1.2256e-05	1.84372e-06	-0.389059	310.574	1.71851e-08	1.55115e-09	-0.347865
		Cdc14b	ENSRNOG00000018999	Protein Coding	-0.382353	83.7859	2.01867e-07	1.94021e-08	-0.313346	83.7859	2.86555e-05	5.39736e-06	-0.34785
		Polr3g	ENSRNOG00000016260	Protein Coding	0.43125	101.462	5.89944e-17	1.01166e-18	0.264277	101.462	4.94385e-07	6.19967e-08	0.347764
		Lppr5	ENSRNOG00000016878	Protein Coding	0.176563	501.105	0.000866276	0.000217848	0.518429	501.105	1.56705e-24	7.31607e-27	0.347496
		Parp3	ENSRNOG00000012865	Protein Coding	-0.351931	70.9232	0.000157692	3.24014e-05	-0.342487	70.9232	0.000254301	5.92731e-05	-0.347209
		Parp8	ENSRNOG00000010824	Protein Coding	-0.285151	390.408	2.72271e-06	3.47521e-07	-0.409204	390.408	6.51608e-12	2.83933e-13	-0.347178
		Pcsk6	ENSRNOG00000011526	Protein Coding	-0.378103	434.076	2.22614e-06	2.76824e-07	-0.315726	434.076	8.79876e-05	1.86399e-05	-0.346915
		Cnn2	ENSRNOG00000043044	Protein Coding	-0.448362	41.5531	9.10094e-08	8.05099e-09	-0.244925	41.5531	0.00631026	0.00212053	-0.346643
		Plekhg1	ENSRNOG00000016011	Protein Coding	-0.29601	414.958	0.00132976	0.000354406	-0.396835	414.958	1.00789e-05	1.71321e-06	-0.346422
		Ets1	ENSRNOG00000008941	Protein Coding	-0.386785	290.527	2.95402e-09	1.87483e-10	-0.305357	290.527	3.70019e-06	5.65989e-07	-0.346071
		Frmd5	ENSRNOG00000016189	Protein Coding	-0.323175	490.273	8.6344e-05	1.65887e-05	-0.368289	490.273	5.90385e-06	9.5167e-07	-0.345732
		Rarg	ENSRNOG00000012499	Protein Coding	-0.408788	130.229	1.35562e-07	1.24655e-08	-0.282288	130.229	0.000398268	9.80876e-05	-0.345538
		Tlr3	ENSRNOG00000021726	Protein Coding	-0.328015	87.0714	0.000836028	0.000209597	-0.36202	87.0714	0.000203057	4.63199e-05	-0.345018
		Plxna2	ENSRNOG00000007324	Protein Coding	0.338331	2359.31	1.31476e-12	4.45521e-14	0.351581	2359.31	1.48321e-13	4.78024e-15	0.344956
		Elk1	ENSRNOG00000010171	Protein Coding	0.236542	657.092	1.83234e-05	2.88347e-06	0.453063	657.092	3.12675e-17	5.30543e-19	0.344803
		Lypd6b	ENSRNOG00000004614	Protein Coding	-0.395767	82.5809	4.96529e-07	5.27707e-08	-0.293569	82.5809	0.000282043	6.66172e-05	-0.344668
		Rnaset2	ENSRNOG00000013190	Protein Coding	-0.357378	349.431	1.54299e-07	1.44103e-08	-0.331358	349.431	1.19509e-06	1.62825e-07	-0.344368
		Tef	ENSRNOG00000019383	Protein Coding	0.241107	4680.37	9.4497e-10	5.38541e-11	0.447591	4680.37	4.55678e-31	5.32061e-34	0.344349
		AABR06025587.1	ENSRNOG00000031760	Protein Coding	0.25216	63.881	0.0126803	0.00461328	0.43578	63.881	8.50393e-06	1.41573e-06	0.34397
		Pla2g16	ENSRNOG00000021206	Protein Coding	-0.355542	597.15	6.42263e-11	2.97109e-12	-0.332391	597.15	1.12023e-09	7.83375e-11	-0.343966
		Lhfp	ENSRNOG00000014153	Protein Coding	-0.443909	555.413	4.2017e-08	3.41063e-09	-0.243349	555.413	0.0038905	0.00123199	-0.343629
		Reep3	ENSRNOG00000000645	Protein Coding	-0.291761	502.484	8.20139e-06	1.1845e-06	-0.395226	502.484	7.33087e-10	4.94613e-11	-0.343494
		Hmha1	ENSRNOG00000013220	Protein Coding	-0.309264	158.62	5.65231e-06	7.82681e-07	-0.377698	158.62	2.04415e-08	1.87586e-09	-0.343481
		Mapk14	ENSRNOG00000000513	Protein Coding	0.275472	1348.17	9.59414e-15	2.31024e-16	0.410545	1348.17	4.55678e-31	5.20537e-34	0.343009
		Sipa1	ENSRNOG00000020726	Protein Coding	-0.344897	319.141	2.15102e-06	2.6671e-07	-0.340515	319.141	2.76261e-06	4.09121e-07	-0.342706
		Kcnj3	ENSRNOG00000005369	Protein Coding	0.188232	1339.71	0.00571683	0.00186209	0.496683	1339.71	1.01604e-14	2.65742e-16	0.342457
		Acy1	ENSRNOG00000011189	Protein Coding	-0.313816	339.675	9.44348e-07	1.06668e-07	-0.371061	339.675	4.59171e-09	3.65815e-10	-0.342439
		Lgals9	ENSRNOG00000012681	Protein Coding	-0.428671	195.823	6.35955e-06	8.92695e-07	-0.256198	195.823	0.00970714	0.00347206	-0.342435
		Cdk2	ENSRNOG00000006469	Protein Coding	-0.343855	63.9292	1.38164e-05	2.10469e-06	-0.340367	63.9292	1.84302e-05	3.33168e-06	-0.342111
		Aatk	ENSRNOG00000004392	Protein Coding	-0.248013	4355.35	0.000550021	0.000131116	-0.435893	4355.35	2.88796e-10	1.80306e-11	-0.341953
		Noc4l	ENSRNOG00000037478	Protein Coding	0.350458	445.226	1.53068e-11	6.27141e-13	0.333291	445.226	1.61626e-10	9.58233e-12	0.341875
		Mmp16	ENSRNOG00000005708	Protein Coding	0.314692	340.957	2.23088e-09	1.36187e-10	0.368709	340.957	2.08348e-12	8.21048e-14	0.3417
		Jag1	ENSRNOG00000007443	Protein Coding	-0.219145	98.3233	0.0432713	0.0189279	-0.464095	98.3233	4.2289e-06	6.54819e-07	-0.34162
		Zfp664	ENSRNOG00000021705	Protein Coding	-0.325995	122.03	0.000456738	0.00010644	-0.357113	122.03	0.000108768	2.34231e-05	-0.341554
		Ppp1r9a	ENSRNOG00000008869	Protein Coding	0.260578	1158.09	9.87479e-05	1.92355e-05	0.421668	1158.09	9.18315e-11	5.18626e-12	0.341123
		Lima1	ENSRNOG00000019393	Protein Coding	-0.356939	275.042	2.92338e-07	2.94485e-08	-0.325199	275.042	3.25328e-06	4.90115e-07	-0.341069
		Spi1	ENSRNOG00000012172	Protein Coding	-0.333277	67.4581	0.000273954	6.02426e-05	-0.348142	67.4581	0.00014216	3.14651e-05	-0.340709
		Lipe	ENSRNOG00000020546	Protein Coding	-0.303786	197.277	2.14335e-05	3.42948e-06	-0.377429	197.277	8.48981e-08	8.86486e-09	-0.340607
		Pbxip1	ENSRNOG00000020673	Protein Coding	-0.365553	1043.25	8.87404e-10	5.02089e-11	-0.315625	1043.25	1.3544e-07	1.48902e-08	-0.340589
		Golim4	ENSRNOG00000024213	Protein Coding	-0.329364	393.306	2.62297e-08	2.04833e-09	-0.351643	393.306	2.39822e-09	1.78783e-10	-0.340504
		Ptk2b	ENSRNOG00000027839	Protein Coding	0.378935	12370.9	5.95934e-06	8.29953e-07	0.30201	12370.9	0.000354059	8.5813e-05	0.340473
		Arap3	ENSRNOG00000027025	Protein Coding	-0.43188	185.728	2.27645e-08	1.74267e-09	-0.248795	185.728	0.00197669	0.000580503	-0.340338
		Cntrob	ENSRNOG00000008270	Protein Coding	-0.300583	57.454	0.00021955	4.71407e-05	-0.379903	57.454	2.18254e-06	3.15219e-07	-0.340243
		Clvs2	ENSRNOG00000012122	Protein Coding	0.369783	212.53	6.03048e-08	5.08087e-09	0.310544	212.53	6.24929e-06	1.01206e-06	0.340164
		Wdfy4	ENSRNOG00000029662	Protein Coding	-0.259403	50.0713	0.0192839	0.00745396	-0.419937	50.0713	7.29914e-05	1.51332e-05	-0.33967
		Gls2	ENSRNOG00000031612	Protein Coding	-0.418033	577.796	3.60327e-09	2.32185e-10	-0.260969	577.796	0.000331777	7.98796e-05	-0.339501
		Tes	ENSRNOG00000032978	Protein Coding	-0.265753	168.243	1.15258e-07	1.04269e-08	-0.4123	168.243	4.52994e-17	7.82278e-19	-0.339027
		Wipi1	ENSRNOG00000003827	Protein Coding	-0.330626	585.309	1.85651e-11	7.68263e-13	-0.345396	585.309	2.14783e-12	8.51799e-14	-0.338011
		Gpr17	ENSRNOG00000025745	Protein Coding	-0.291041	200.199	0.000259583	5.67814e-05	-0.384751	200.199	8.30027e-07	1.09295e-07	-0.337896
		Nde1	ENSRNOG00000000028	Protein Coding	-0.347465	41.0986	0.000607925	0.000146761	-0.32825	41.0986	0.00136096	0.000382735	-0.337857
		Pex11g	ENSRNOG00000028100	Protein Coding	-0.265694	37.7859	0.00337875	0.00102297	-0.409719	37.7859	2.89548e-06	4.30834e-07	-0.337707
		Smad7	ENSRNOG00000018359	Protein Coding	-0.364011	387.644	1.22526e-08	8.81341e-10	-0.311124	387.644	1.31539e-06	1.80735e-07	-0.337568
		Mrap2	ENSRNOG00000010545	Protein Coding	0.449432	209.347	4.1068e-12	1.53713e-13	0.225049	209.347	0.000813429	0.000215608	0.33724
			ENSRNOG00000049614	Protein Coding	-0.29193	200.968	7.42533e-05	1.39456e-05	-0.382395	200.968	1.26193e-07	1.3728e-08	-0.337162
		Prps2	ENSRNOG00000004160	Protein Coding	0.248572	206.443	0.000139161	2.80508e-05	0.425055	206.443	2.8781e-11	1.45205e-12	0.336814
		Pclo	ENSRNOG00000005726	Protein Coding	0.484911	3954.91	2.83917e-13	8.7025e-15	0.188583	3954.91	0.00742248	0.00255278	0.336747
		Tmem255b	ENSRNOG00000026336	Protein Coding	-0.351714	40.0188	2.79653e-05	4.62332e-06	-0.321716	40.0188	0.000160735	3.59798e-05	-0.336715
		Epha10	ENSRNOG00000037340	Protein Coding	-0.488065	434.258	8.53858e-14	2.41116e-15	-0.185067	434.258	0.00819649	0.00285355	-0.336566
		Orc1	ENSRNOG00000008841	Protein Coding	0.338155	40.35	2.8091e-06	3.59569e-07	0.333481	40.35	4.99521e-06	7.86895e-07	0.335818
		St3gal6	ENSRNOG00000001653	Protein Coding	-0.355139	186.391	5.08586e-07	5.42871e-08	-0.314481	186.391	1.00576e-05	1.70758e-06	-0.33481
		Lamb2	ENSRNOG00000047768	Protein Coding	-0.387236	798.492	0.000303719	6.76145e-05	-0.282373	798.492	0.0102321	0.00369423	-0.334804
		Fryl	ENSRNOG00000002248	Protein Coding	-0.250659	1000.47	0.000331909	7.464e-05	-0.418607	1000.47	5.69925e-10	3.76516e-11	-0.334633
		Prx	ENSRNOG00000018369	Protein Coding	-0.34462	23.8564	0.0287913	0.0118686	-0.324597	23.8564	0.0423163	0.0185304	-0.334608
		Mthfs	ENSRNOG00000013229	Protein Coding	-0.334528	104.296	2.36761e-07	2.32664e-08	-0.334288	104.296	2.70026e-07	3.19232e-08	-0.334408
		Kif5a	ENSRNOG00000005299	Protein Coding	-0.376253	23874.7	2.82614e-06	3.62173e-07	-0.292456	23874.7	0.000320133	7.66905e-05	-0.334354
		Xdh	ENSRNOG00000007081	Protein Coding	-0.397298	169.299	8.90723e-05	1.71541e-05	-0.269434	169.299	0.0102398	0.00369856	-0.333366
		Samhd1	ENSRNOG00000006418	Protein Coding	0.31207	100.646	7.10541e-08	6.10043e-09	0.35429	100.646	1.16101e-09	8.13641e-11	0.33318
		Spred3	ENSRNOG00000020570	Protein Coding	-0.324576	129.606	5.65231e-06	7.82516e-07	-0.341377	129.606	1.71903e-06	2.42235e-07	-0.332976
		Gatm	ENSRNOG00000000168	Protein Coding	-0.278753	2612.08	1.86682e-08	1.40037e-09	-0.387071	2612.08	1.87543e-15	4.29315e-17	-0.332912
		Hey2	ENSRNOG00000013364	Protein Coding	-0.346642	95.3466	7.52719e-07	8.36311e-08	-0.319173	95.3466	6.35882e-06	1.03139e-06	-0.332907
		Myl12a	ENSRNOG00000015278	Protein Coding	-0.368063	279.768	4.72637e-10	2.55525e-11	-0.297313	279.768	6.69912e-07	8.65303e-08	-0.332688
		Cacna1a	ENSRNOG00000046731	Protein Coding	0.394181	3152.8	2.51601e-08	1.95189e-09	0.269506	3152.8	0.000180754	4.08331e-05	0.331844
		Fermt3	ENSRNOG00000021161	Protein Coding	-0.322388	90.1769	1.3646e-05	2.07524e-06	-0.341246	90.1769	4.00489e-06	6.17219e-07	-0.331817
		Tnfrsf11b	ENSRNOG00000008336	Protein Coding	-0.364186	140.692	0.00811093	0.00277888	-0.299147	140.692	0.0335653	0.0142181	-0.331667
		Nuak2	ENSRNOG00000000034	Protein Coding	-0.372098	82.0712	2.58655e-06	3.27352e-07	-0.290973	82.0712	0.000327561	7.87002e-05	-0.331535
		Tns3	ENSRNOG00000025695	Protein Coding	-0.339963	2017.57	1.64047e-06	1.98015e-07	-0.322813	2017.57	5.05032e-06	7.97859e-07	-0.331388
		Arap1	ENSRNOG00000019555	Protein Coding	-0.33783	550.399	5.44709e-09	3.63848e-10	-0.324568	550.399	2.08393e-08	1.91654e-09	-0.331199
		Rela	ENSRNOG00000030888	Protein Coding	-0.345777	372.482	2.31628e-12	8.30088e-14	-0.315988	372.482	1.97298e-10	1.18953e-11	-0.330883
		Cables1	ENSRNOG00000012795	Protein Coding	-0.206639	326.584	0.0421808	0.018393	-0.453864	326.584	1.59546e-06	2.22659e-07	-0.330252
		Cdc25b	ENSRNOG00000021248	Protein Coding	-0.321441	353.89	2.13103e-06	2.63794e-07	-0.339056	353.89	4.9163e-07	6.16018e-08	-0.330249
		Ppp1r18	ENSRNOG00000000816	Protein Coding	-0.385789	160.982	2.95402e-09	1.87723e-10	-0.274363	160.982	3.76562e-05	7.28738e-06	-0.330076
		Cadm4	ENSRNOG00000024243	Protein Coding	-0.355511	2005.54	1.51416e-11	6.18817e-13	-0.304038	2005.54	9.3274e-09	7.90394e-10	-0.329774
		Nol7	ENSRNOG00000017904	Protein Coding	0.293217	781.115	1.26339e-13	3.67788e-15	0.365577	781.115	1.90915e-20	1.93598e-22	0.329397
		Prtfdc1	ENSRNOG00000024874	Protein Coding	-0.232133	488.699	4.2132e-05	7.32664e-06	-0.425977	488.699	7.58095e-15	1.9371e-16	-0.329055
		Kif13b	ENSRNOG00000013089	Protein Coding	-0.250786	625.617	0.00257363	0.000749744	-0.406806	625.617	3.77883e-07	4.61351e-08	-0.328796
		Laptm5	ENSRNOG00000011054	Protein Coding	-0.337509	523.939	1.07584e-06	1.23454e-07	-0.320009	523.939	3.69773e-06	5.65241e-07	-0.328759
		Ttll9	ENSRNOG00000008596	Protein Coding	-0.188585	136.714	0.0487955	0.0217434	-0.468035	136.714	1.09223e-07	1.17174e-08	-0.32831
		Serpinh1	ENSRNOG00000016831	Protein Coding	-0.356098	546.452	0.000139352	2.81036e-05	-0.300298	546.452	0.00147856	0.000420038	-0.328198
		Galntl6	ENSRNOG00000038976	Protein Coding	-0.451129	78.1892	5.92098e-08	4.97645e-09	-0.204768	78.1892	0.0226655	0.00905595	-0.327949
		Jak3	ENSRNOG00000018669	Protein Coding	-0.410181	139.388	2.43815e-09	1.50592e-10	-0.245523	139.388	0.000592832	0.000152196	-0.327852
		Bfsp1	ENSRNOG00000005707	Protein Coding	-0.377078	13.0453	0.00337977	0.00102346	-0.278567	13.0453	0.0401514	0.0174191	-0.327822
		Inca1	ENSRNOG00000037418	Protein Coding	0.385834	22.9689	0.000123228	2.45103e-05	0.26945	22.9689	0.00940199	0.00334309	0.327642
		Slc18b1	ENSRNOG00000016371	Protein Coding	0.218684	224.601	1.02e-05	1.50248e-06	0.436018	224.601	4.15586e-19	5.13224e-21	0.327351
		Vrk1	ENSRNOG00000005274	Protein Coding	0.235462	171.739	0.000236819	5.1271e-05	0.418976	171.739	2.47098e-11	1.22557e-12	0.327219
		Angpt4	ENSRNOG00000005008	Protein Coding	-0.304281	13.0435	0.01653	0.00625094	-0.35015	13.0435	0.0055142	0.00182423	-0.327215
		RGD1565536	ENSRNOG00000028910	Protein Coding	-0.317323	97.8865	4.6474e-05	8.20818e-06	-0.336202	97.8865	1.51361e-05	2.67959e-06	-0.326763
		Slc20a2	ENSRNOG00000019490	Protein Coding	-0.286913	816.991	2.40297e-07	2.36633e-08	-0.366553	816.991	2.14831e-11	1.05798e-12	-0.326733
		Xbp1	ENSRNOG00000010298	Protein Coding	0.200976	1421.77	0.000184229	3.86486e-05	0.452427	1421.77	1.91316e-18	2.65396e-20	0.326701
		Mapk1	ENSRNOG00000001849	Protein Coding	0.40252	6052.99	1.87977e-14	4.7291e-16	0.250624	6052.99	2.9028e-06	4.32506e-07	0.326572
		Gabbr2	ENSRNOG00000008431	Protein Coding	0.437656	4905.4	6.35861e-20	7.08435e-22	0.214996	4905.4	1.3379e-05	2.33528e-06	0.326326
		Acacb	ENSRNOG00000000658	Protein Coding	-0.32375	210.049	1.68164e-06	2.03503e-07	-0.328681	210.049	1.12283e-06	1.52361e-07	-0.326215
		Rassf3	ENSRNOG00000005388	Protein Coding	-0.391441	156.304	1.34382e-05	2.0388e-06	-0.26092	156.304	0.00504302	0.00165113	-0.326181
		Mafk	ENSRNOG00000001277	Protein Coding	-0.342998	181.849	4.93817e-11	2.22607e-12	-0.308896	181.849	4.83402e-09	3.87547e-10	-0.325947
		Pde10a	ENSRNOG00000011310	Protein Coding	0.32215	679.734	1.30681e-05	1.97662e-06	0.328961	679.734	7.56047e-06	1.24755e-06	0.325555
		Mcm7	ENSRNOG00000001349	Protein Coding	-0.337992	249.088	1.53104e-10	7.60787e-12	-0.312536	249.088	4.1802e-09	3.30093e-10	-0.325264
		Zfp395	ENSRNOG00000014191	Protein Coding	-0.288413	97.3129	0.000653404	0.000158948	-0.362039	97.3129	1.34037e-05	2.34026e-06	-0.325226
		Blnk	ENSRNOG00000013967	Protein Coding	-0.307326	157.027	5.04969e-06	6.89643e-07	-0.34182	157.027	3.29409e-07	3.96382e-08	-0.324573
		Rgs7	ENSRNOG00000021984	Protein Coding	0.306477	1056.85	3.95937e-12	1.47991e-13	0.340861	1056.85	1.00639e-14	2.61213e-16	0.323669
		Pim3	ENSRNOG00000029698	Protein Coding	-0.228572	432.422	0.000643279	0.000156254	-0.4187	432.422	7.95682e-11	4.40182e-12	-0.323636
		Nod1	ENSRNOG00000010629	Protein Coding	-0.311238	108.301	9.72908e-05	1.89288e-05	-0.335673	108.301	2.43441e-05	4.49974e-06	-0.323455
		Cdh20	ENSRNOG00000014556	Protein Coding	-0.351173	243.332	2.05955e-05	3.27803e-06	-0.29496	243.332	0.000401758	9.90277e-05	-0.323067
		Timp3	ENSRNOG00000004303	Protein Coding	-0.413687	694.587	1.33778e-06	1.57701e-07	-0.231237	694.587	0.00963283	0.00344064	-0.322462
		Zfp385a	ENSRNOG00000036833	Protein Coding	-0.320382	788.535	3.53245e-06	4.63214e-07	-0.324143	788.535	2.41847e-06	3.52694e-07	-0.322263
		Slc32a1	ENSRNOG00000015393	Protein Coding	-0.286701	1014.54	0.000121934	2.42278e-05	-0.35771	1014.54	1.04557e-06	1.40984e-07	-0.322205
		Adarb1	ENSRNOG00000001227	Protein Coding	0.336326	2715.54	4.52288e-07	4.74651e-08	0.307944	2715.54	3.79298e-06	5.81133e-07	0.322135
		Efna1	ENSRNOG00000020573	Protein Coding	-0.36886	91.7805	2.37516e-05	3.83767e-06	-0.274948	91.7805	0.00217165	0.000644191	-0.321904
		Cand2	ENSRNOG00000010473	Protein Coding	-0.334979	150.942	1.16611e-10	5.68775e-12	-0.308443	150.942	4.49822e-09	3.57915e-10	-0.321711
		Hck	ENSRNOG00000009331	Protein Coding	-0.302646	46.9536	0.002336	0.000672962	-0.340623	46.9536	0.000563592	0.000143982	-0.321635
		Abcb1a	ENSRNOG00000008012	Protein Coding	-0.377733	591.454	0.00135186	0.000361476	-0.265396	591.454	0.0295671	0.0122899	-0.321565
		Shc3	ENSRNOG00000014366	Protein Coding	-0.260675	383.113	0.0166675	0.00631373	-0.382187	383.113	0.00026766	6.28287e-05	-0.321431
		Rap1gds1	ENSRNOG00000015987	Protein Coding	-0.359562	2879.21	2.15026e-12	7.68383e-14	-0.28314	2879.21	4.19348e-08	4.0798e-09	-0.321351
		Tmem204	ENSRNOG00000016494	Protein Coding	-0.375472	113.369	2.09891e-05	3.34498e-06	-0.267074	113.369	0.00333007	0.00103597	-0.321273
		Jade3	ENSRNOG00000039837	Protein Coding	0.223686	61.9225	0.00157898	0.0004308	0.418467	61.9225	2.10354e-09	1.54757e-10	0.321077
		Emilin1	ENSRNOG00000008246	Protein Coding	-0.310912	127.488	0.00134193	0.000358407	-0.331201	127.488	0.000591159	0.000151737	-0.321056
		Nckap1l	ENSRNOG00000036829	Protein Coding	-0.315648	279.914	5.77993e-06	8.03023e-07	-0.325294	279.914	2.72466e-06	4.03034e-07	-0.320471
		Osbp2	ENSRNOG00000019645	Protein Coding	0.343275	1232.62	7.50938e-13	2.41355e-14	0.296048	1232.62	7.62849e-10	5.16991e-11	0.319662
		Srebf1	ENSRNOG00000003463	Protein Coding	-0.326833	1563.34	5.0544e-08	4.16248e-09	-0.310946	1563.34	2.02794e-07	2.3242e-08	-0.318889
		Rftn2	ENSRNOG00000015594	Protein Coding	-0.268918	264.365	6.50782e-06	9.17517e-07	-0.368612	264.365	3.08871e-10	1.93975e-11	-0.318765
		C1ql1	ENSRNOG00000002963	Protein Coding	-0.215616	180.101	0.00092763	0.000235706	-0.421852	180.101	1.32506e-11	6.17961e-13	-0.318734
		Cmya5	ENSRNOG00000023803	Protein Coding	-0.292347	132.768	5.4085e-06	7.4505e-07	-0.34475	132.768	6.42117e-08	6.51142e-09	-0.318548
		Lnx1	ENSRNOG00000002272	Protein Coding	0.348851	357.979	1.99505e-22	1.56719e-24	0.287726	357.979	2.37789e-15	5.52692e-17	0.318289
		Rad52	ENSRNOG00000009742	Protein Coding	0.301805	249.208	1.92236e-07	1.83481e-08	0.334697	249.208	7.05979e-09	5.86898e-10	0.318251
		Porcn	ENSRNOG00000004819	Protein Coding	0.312098	1036.51	1.15044e-10	5.59952e-12	0.324	1036.51	2.01396e-11	9.80692e-13	0.318049
		RGD1310951	ENSRNOG00000016780	Protein Coding	-0.333489	124	0.000487754	0.00011462	-0.302424	124	0.00172832	0.000498887	-0.317956
		Cspg4	ENSRNOG00000017208	Protein Coding	-0.219308	554.47	0.000950584	0.000242745	-0.416513	554.47	5.95244e-11	3.2093e-12	-0.31791
		Tspan33	ENSRNOG00000007900	Protein Coding	0.318213	676.867	6.19555e-14	1.71454e-15	0.317592	676.867	8.47209e-14	2.61138e-15	0.317902
		Sash1	ENSRNOG00000013160	Protein Coding	-0.26409	785.313	3.69494e-06	4.87549e-07	-0.37169	785.313	2.99527e-11	1.51267e-12	-0.31789
		Rgag4	ENSRNOG00000045779	Processed Pseudogene	0.408396	392.906	3.06408e-14	7.96027e-16	0.227191	392.906	3.87623e-05	7.5248e-06	0.317793
		Csdc2	ENSRNOG00000005332	Protein Coding	-0.393382	943.528	2.33216e-16	4.35851e-18	-0.241944	943.528	8.31791e-07	1.09569e-07	-0.317663
		Klhl26	ENSRNOG00000020088	Protein Coding	0.358673	1106.35	2.00059e-09	1.20691e-10	0.276554	1106.35	4.53598e-06	7.07038e-07	0.317614
		Itga9	ENSRNOG00000043167	Protein Coding	-0.251472	52.822	0.00302857	0.000904202	-0.383551	52.822	2.98455e-06	4.46184e-07	-0.317511
		Raly	ENSRNOG00000017405	Protein Coding	-0.288259	809.41	2.38191e-12	8.5483e-14	-0.346694	809.41	2.14343e-17	3.55087e-19	-0.317477
		Plekho2	ENSRNOG00000029242	Protein Coding	-0.234166	164.586	0.0172919	0.00658135	-0.400447	164.586	1.88985e-05	3.42393e-06	-0.317306
		Drp2	ENSRNOG00000026704	Protein Coding	-0.391834	445.411	6.52256e-15	1.51703e-16	-0.242026	445.411	2.80407e-06	4.16106e-07	-0.31693
		Gnb4	ENSRNOG00000011070	Protein Coding	-0.283556	79.6459	0.000481592	0.000113023	-0.350277	79.6459	1.21207e-05	2.09252e-06	-0.316917
		Ppp1r13b	ENSRNOG00000012653	Protein Coding	0.369584	1678.81	3.53813e-27	1.25343e-29	0.264233	1678.81	2.49543e-14	7.06539e-16	0.316908
		Trit1	ENSRNOG00000014274	Protein Coding	0.344483	399.314	3.26525e-17	5.44852e-19	0.28841	399.314	3.02753e-12	1.23107e-13	0.316446
		RGD1304694	ENSRNOG00000031269	Protein Coding	-0.260877	1386.57	2.02049e-05	3.20963e-06	-0.371605	1386.57	5.13304e-10	3.36018e-11	-0.316241
		RGD1562084	ENSRNOG00000015201	Protein Coding	0.300337	139.053	9.47631e-07	1.07282e-07	0.329355	139.053	7.84822e-08	8.13189e-09	0.314846
		Abat	ENSRNOG00000002636	Protein Coding	-0.336379	1572.97	4.00883e-09	2.60985e-10	-0.293253	1572.97	3.12098e-07	3.73515e-08	-0.314816
		Thrb	ENSRNOG00000006649	Protein Coding	-0.347467	734.629	2.27276e-06	2.83672e-07	-0.281059	734.629	0.000152204	3.39173e-05	-0.314263
		Gls	ENSRNOG00000013595	Protein Coding	0.380344	1947.45	4.05248e-21	3.77676e-23	0.24753	1947.45	1.60803e-09	1.16082e-10	0.313937
		Pcdh10	ENSRNOG00000031974	Protein Coding	-0.268579	899.489	4.3444e-06	5.83729e-07	-0.357003	899.489	5.00966e-10	3.2593e-11	-0.312791
		Il11ra1	ENSRNOG00000015068	Protein Coding	-0.410611	336.535	1.74639e-10	8.73328e-12	-0.214955	336.535	0.00137179	0.000386538	-0.312783
		Card9	ENSRNOG00000018794	Protein Coding	-0.242245	76.396	0.000682804	0.000167502	-0.383189	76.396	2.99615e-08	2.85026e-09	-0.312717
		Thsd1	ENSRNOG00000012108	Protein Coding	-0.32466	132.842	0.000528964	0.000125474	-0.300696	132.842	0.0014351	0.000406397	-0.312678
		Kctd15	ENSRNOG00000021137	Protein Coding	-0.351281	360.414	1.8823e-13	5.62457e-15	-0.273056	360.414	1.86433e-08	1.69025e-09	-0.312168
		LOC100909983	ENSRNOG00000045651	Protein Coding	0.259176	499.875	3.96262e-07	4.0914e-08	0.36485	499.875	4.78754e-13	1.68717e-14	0.312013
		Nmnat2	ENSRNOG00000027697	Protein Coding	0.319025	671.763	2.48278e-09	1.53738e-10	0.303842	671.763	1.36239e-08	1.20714e-09	0.311434
		Zcchc24	ENSRNOG00000040205	Protein Coding	-0.300211	2100.92	5.05258e-05	8.98086e-06	-0.32225	2100.92	1.10753e-05	1.89592e-06	-0.311231
		Jup	ENSRNOG00000015380	Protein Coding	-0.26915	766.18	2.61713e-08	2.04176e-09	-0.352932	766.18	1.34291e-13	4.28761e-15	-0.311041
		Gltpd2	ENSRNOG00000026488	Protein Coding	-0.296094	20.2065	0.000896608	0.000226442	-0.325217	20.2065	0.000271808	6.38993e-05	-0.310656
		Ggta1	ENSRNOG00000019179	Protein Coding	-0.353858	111.626	2.64195e-06	3.35449e-07	-0.266533	111.626	0.000555863	0.000141756	-0.310196
		Cipc	ENSRNOG00000011111	Protein Coding	0.292777	1457.48	2.72446e-22	2.19613e-24	0.327171	1457.48	3.55719e-27	9.28584e-30	0.309974
		Rundc3b	ENSRNOG00000008463	Protein Coding	0.338105	578.71	4.92994e-17	8.42875e-19	0.280156	578.71	6.32836e-12	2.73848e-13	0.30913
		Ptprf	ENSRNOG00000019977	Protein Coding	-0.29846	1640.92	4.97002e-08	4.08789e-09	-0.319146	1640.92	4.23636e-09	3.34991e-10	-0.308803
		Sorcs2	ENSRNOG00000007033	Protein Coding	-0.253781	1123.8	2.38791e-06	2.99638e-07	-0.363301	1123.8	5.4373e-12	2.32832e-13	-0.308541
		RGD1311723	ENSRNOG00000010999	Protein Coding	0.246744	932.288	0.000538569	0.000128109	0.369635	932.288	9.76419e-08	1.0323e-08	0.30819
		Rassf2	ENSRNOG00000021261	Protein Coding	-0.269078	573.913	4.66407e-05	8.2448e-06	-0.346995	573.913	8.93706e-08	9.36776e-09	-0.308037
		Fchsd1	ENSRNOG00000039415	Protein Coding	-0.243713	96.0295	0.00364448	0.00111597	-0.372316	96.0295	4.35427e-06	6.7653e-07	-0.308014
		Gfra1	ENSRNOG00000017438	Protein Coding	-0.291258	534.417	0.00430367	0.00134499	-0.324547	534.417	0.00127808	0.000357374	-0.307903
		Krt26	ENSRNOG00000033617	Protein Coding	0.246913	71.6558	0.000348398	7.88489e-05	0.368143	71.6558	7.96246e-08	8.25425e-09	0.307528
		Ptpn6	ENSRNOG00000014294	Protein Coding	-0.298923	120.889	4.60861e-05	8.13729e-06	-0.316022	120.889	1.55926e-05	2.76784e-06	-0.307473
		Olfml1	ENSRNOG00000036790	Protein Coding	-0.338427	767.021	1.27325e-08	9.20438e-10	-0.275468	767.021	4.29702e-06	6.66339e-07	-0.306948
		Anxa3	ENSRNOG00000002045	Protein Coding	-0.316346	829.58	3.7514e-06	4.9577e-07	-0.297518	829.58	1.34082e-05	2.34172e-06	-0.306932
		Afap1l2	ENSRNOG00000017164	Protein Coding	-0.317693	136.628	1.40528e-05	2.14865e-06	-0.296139	136.628	5.70062e-05	1.14928e-05	-0.306916
		Dpy19l3	ENSRNOG00000021573	Protein Coding	0.282835	892.837	2.90478e-05	4.82017e-06	0.330563	892.837	7.38093e-07	9.61151e-08	0.306699
		PTPRK	ENSRNOG00000015605	Protein Coding	0.330197	143.959	6.50239e-05	1.19986e-05	0.282701	143.959	0.000724863	0.000189658	0.306449
		Tmem176b	ENSRNOG00000008465	Protein Coding	-0.328789	1041.76	2.80968e-08	2.21145e-09	-0.284106	1041.76	1.75563e-06	2.47921e-07	-0.306447
		Ralgds	ENSRNOG00000010219	Protein Coding	-0.246611	1114.9	3.67848e-06	4.84905e-07	-0.36609	1114.9	2.11958e-12	8.38467e-14	-0.30635
		Pink1	ENSRNOG00000015385	Protein Coding	-0.28832	1265.78	1.61853e-12	5.60091e-14	-0.324025	1265.78	1.54133e-15	3.45096e-17	-0.306172
		Megf10	ENSRNOG00000013674	Protein Coding	-0.228531	392.592	0.00881969	0.00305114	-0.38351	392.592	4.33749e-06	6.73487e-07	-0.30602
		Stx4	ENSRNOG00000019302	Protein Coding	-0.334398	501.526	9.28742e-15	2.22208e-16	-0.276798	501.526	2.38618e-10	1.4674e-11	-0.305598
		Pde1a	ENSRNOG00000006154	Protein Coding	-0.295987	758.008	0.00144074	0.00038835	-0.315197	758.008	0.000620255	0.000159859	-0.305592
		Fth1	ENSRNOG00000022619	Protein Coding	-0.302121	18219.2	0.000283686	6.25726e-05	-0.30902	18219.2	0.000187019	4.23796e-05	-0.30557
		Fam161b	ENSRNOG00000011112	Protein Coding	0.192244	225.205	0.0014624	0.000394864	0.418659	225.205	7.66099e-13	2.83057e-14	0.305452
		Tll1	ENSRNOG00000033528	Protein Coding	0.358546	83.2169	6.03067e-05	1.10074e-05	0.252254	83.2169	0.00611866	0.00205	0.3054
		Coro1a	ENSRNOG00000019430	Protein Coding	0.384341	1345.17	6.08216e-11	2.79485e-12	0.226042	1345.17	0.000176944	3.99013e-05	0.305191
		Pm20d2	ENSRNOG00000007755	Protein Coding	0.251102	62.1569	0.00367772	0.00112803	0.35892	62.1569	2.48945e-05	4.61773e-06	0.305011
		Mettl7a	ENSRNOG00000001376	Protein Coding	-0.309984	985.031	0.000417418	9.63982e-05	-0.299942	985.031	0.000632026	0.000163051	-0.304963
		AABR06030841.1	ENSRNOG00000049597	Protein Coding	-0.240769	37.536	0.0155962	0.00584948	-0.368909	37.536	0.00011728	2.54579e-05	-0.304839
		Sec24d	ENSRNOG00000014872	Protein Coding	0.321004	133.654	9.64178e-07	1.09501e-07	0.287899	133.654	1.29438e-05	2.25346e-06	0.304451
		Hr	ENSRNOG00000011427	Protein Coding	-0.300747	447.9	0.011858	0.00427452	-0.307355	447.9	0.00984398	0.00352688	-0.304051
		Rasa2	ENSRNOG00000011909	Protein Coding	0.320523	228.928	2.05073e-10	1.035e-11	0.287576	228.928	1.52505e-08	1.36351e-09	0.30405
		Adipor2	ENSRNOG00000007990	Protein Coding	-0.251833	762.858	0.00168788	0.000465017	-0.356183	762.858	4.79997e-06	7.52044e-07	-0.304008
		B3galnt1	ENSRNOG00000012019	Protein Coding	0.28752	500.189	3.6869e-11	1.60144e-12	0.320308	500.189	1.65204e-13	5.34922e-15	0.303914
		Runx1t1	ENSRNOG00000005673	Protein Coding	-0.200043	281.187	0.00449886	0.00141477	-0.407305	281.187	1.16101e-09	8.13435e-11	-0.303674
		Itgb1	ENSRNOG00000010966	Protein Coding	-0.274971	1163.81	3.7405e-06	4.93944e-07	-0.332305	1163.81	1.42978e-08	1.27116e-09	-0.303638
		Nedd4	ENSRNOG00000006683	Protein Coding	0.188396	8178.85	1.40322e-07	1.29681e-08	0.418769	8178.85	3.91097e-33	1.57067e-36	0.303582
		Ankrd13a	ENSRNOG00000001204	Protein Coding	-0.288168	848.242	1.40965e-08	1.02845e-09	-0.318293	848.242	2.75317e-10	1.70968e-11	-0.30323
		Ctsh	ENSRNOG00000014064	Protein Coding	-0.301876	632.722	6.55528e-06	9.25217e-07	-0.3041	632.722	5.0988e-06	8.06798e-07	-0.302988
		Prr5	ENSRNOG00000012475	Protein Coding	-0.246189	117.743	0.0115478	0.00414729	-0.359069	117.743	0.000136531	3.0082e-05	-0.302629
		Piezo1	ENSRNOG00000013913	Protein Coding	-0.269711	148.766	0.0160058	0.00602753	-0.33528	148.766	0.00220588	0.000655564	-0.302495
		Frmpd1	ENSRNOG00000012546	Protein Coding	-0.400088	223.53	5.20453e-14	1.41891e-15	-0.204748	223.53	0.000241099	5.5857e-05	-0.302418
		Grhl2	ENSRNOG00000007000	Protein Coding	0.297548	9.95555	0.0423094	0.01846	0.307254	9.95555	0.0383657	0.0165344	0.302401
		Derl1	ENSRNOG00000005551	Protein Coding	0.278159	1265.59	2.58723e-12	9.29847e-14	0.326574	1265.59	1.52031e-16	2.90781e-18	0.302367
		Rrbp1	ENSRNOG00000005958	Protein Coding	-0.281408	1193.35	2.88159e-07	2.89979e-08	-0.322731	1193.35	2.77372e-09	2.09839e-10	-0.30207
		Ftl1	ENSRNOG00000020843	Protein Coding	-0.285895	1398.34	9.91404e-12	3.93976e-13	-0.31642	1398.34	3.71045e-14	1.08035e-15	-0.301158
		P2ry12	ENSRNOG00000013902	Protein Coding	-0.341929	236.438	2.03759e-07	1.96468e-08	-0.26014	236.438	0.000102465	2.19488e-05	-0.301034
		Fkbp5	ENSRNOG00000022523	Protein Coding	0.415572	1229.92	2.18716e-08	1.66645e-09	0.186155	1229.92	0.0178891	0.00693382	0.300864
		Hepacam	ENSRNOG00000009219	Protein Coding	-0.272558	604.372	1.77987e-05	2.78901e-06	-0.328979	604.372	1.48023e-07	1.63851e-08	-0.300769
		Eml4	ENSRNOG00000030294	Protein Coding	0.277825	1032.28	2.5779e-15	5.6119e-17	0.322846	1032.28	3.54318e-20	3.77086e-22	0.300336
		Ehbp1	ENSRNOG00000008917	Protein Coding	0.355376	705.248	7.58677e-28	2.22029e-30	0.244607	705.248	1.20512e-13	3.82346e-15	0.299992
		Caskin2	ENSRNOG00000004310	Protein Coding	-0.275086	720.15	2.56808e-06	3.24751e-07	-0.324418	720.15	1.97759e-08	1.80683e-09	-0.299752
		Zfp217	ENSRNOG00000021787	Protein Coding	-0.293753	49.976	0.00414082	0.00128751	-0.305737	49.976	0.00288147	0.000882524	-0.299745
		RGD1311892	ENSRNOG00000025948	Protein Coding	-0.31078	30.2495	0.000963797	0.000246727	-0.288612	30.2495	0.00259979	0.000787767	-0.299696
		Cc2d2a	ENSRNOG00000005106	Protein Coding	0.31088	916.288	2.72431e-07	2.72193e-08	0.287685	916.288	1.97299e-06	2.81952e-07	0.299282
		Tnfrsf1b	ENSRNOG00000016575	Protein Coding	-0.312654	56.0616	0.00106512	0.000275837	-0.284333	56.0616	0.00336525	0.0010486	-0.298493
		Fhod1	ENSRNOG00000016241	Protein Coding	-0.2811	123.322	0.00251576	0.00073069	-0.315668	123.322	0.000611812	0.000157499	-0.298384
		Afmid	ENSRNOG00000050205	Protein Coding	-0.274929	111.267	1.59568e-05	2.46435e-06	-0.321752	111.267	3.59737e-07	4.36307e-08	-0.298341
		Mbtps2	ENSRNOG00000007644	Protein Coding	0.320639	174.142	5.17723e-08	4.27426e-09	0.275655	174.142	3.44413e-06	5.23047e-07	0.298147
		Cc2d1b	ENSRNOG00000008634	Protein Coding	-0.284813	550.732	6.07359e-11	2.78779e-12	-0.311307	550.732	7.62215e-13	2.81239e-14	-0.29806
		Heg1	ENSRNOG00000001793	Protein Coding	0.394207	536.419	4.3918e-06	5.90549e-07	0.201209	536.419	0.0264486	0.0108138	0.297708
		Trim9	ENSRNOG00000007031	Protein Coding	0.271683	2726.57	1.33926e-09	7.84565e-11	0.323517	2726.57	3.09071e-13	1.05041e-14	0.2976
		Map3k9	ENSRNOG00000007271	Protein Coding	-0.246609	375.451	0.0085511	0.00294329	-0.347791	375.451	0.000127556	2.79125e-05	-0.2972
		Ppp1r16b	ENSRNOG00000015614	Protein Coding	-0.302674	1488.83	0.000636843	0.000154396	-0.29141	1488.83	0.000997534	0.000271317	-0.297042
		Frmd6	ENSRNOG00000007329	Protein Coding	-0.348333	174.704	4.46432e-06	6.02364e-07	-0.2449	174.704	0.0017146	0.000494409	-0.296617
		Mex3c	ENSRNOG00000015777	Protein Coding	0.231921	477.218	9.60469e-07	1.08883e-07	0.361148	477.218	9.33773e-15	2.41881e-16	0.296535
		Ankrd6	ENSRNOG00000007110	Protein Coding	0.25012	1117.99	1.53401e-07	1.43028e-08	0.342041	1117.99	3.23576e-13	1.10783e-14	0.29608
		Dnajb2	ENSRNOG00000019506	Protein Coding	-0.250876	2026.89	2.95343e-06	3.80002e-07	-0.340889	2026.89	9.39811e-11	5.3171e-12	-0.295883
		Ankrd40	ENSRNOG00000002935	Protein Coding	-0.293422	1859.53	4.06574e-07	4.21458e-08	-0.29776	1859.53	2.33914e-07	2.73369e-08	-0.295591
		Nkain4	ENSRNOG00000031834	Protein Coding	-0.359822	362.618	2.43815e-09	1.50579e-10	-0.231308	362.618	0.000188417	4.27155e-05	-0.295565
		Ccnd1	ENSRNOG00000020918	Protein Coding	-0.275384	450.014	0.000279284	6.1472e-05	-0.315163	450.014	2.52883e-05	4.69332e-06	-0.295274
		Tax1bp3	ENSRNOG00000019357	Protein Coding	-0.347988	112.395	4.97498e-07	5.29438e-08	-0.242061	112.395	0.000707222	0.000184723	-0.295024
		St3gal4	ENSRNOG00000009850	Protein Coding	-0.272011	804.192	0.000174083	3.62074e-05	-0.317972	804.192	8.48608e-06	1.41222e-06	-0.294991
		Fam151a	ENSRNOG00000007799	Protein Coding	-0.311079	163.772	0.00232073	0.000667016	-0.278808	163.772	0.00695769	0.00236848	-0.294944
		Rgs8	ENSRNOG00000002369	Protein Coding	0.305001	1079.85	0.000377424	8.61269e-05	0.284565	1079.85	0.000929981	0.00025131	0.294783
		Asic2	ENSRNOG00000007019	Protein Coding	-0.250449	471.284	1.64514e-05	2.55425e-06	-0.338922	471.284	2.78478e-09	2.11095e-10	-0.294685
		Tmem119	ENSRNOG00000000700	Protein Coding	-0.312208	422.068	6.415e-06	9.02783e-07	-0.276805	422.068	6.8772e-05	1.41445e-05	-0.294507
		Shprh	ENSRNOG00000014450	Protein Coding	0.27202	846.711	1.4989e-14	3.72473e-16	0.316826	846.711	3.41345e-19	4.14686e-21	0.294423
		Prkag2	ENSRNOG00000009085	Protein Coding	0.369143	1432.34	1.08153e-24	5.77499e-27	0.219487	1432.34	2.28393e-09	1.6901e-10	0.294315
		Sybu	ENSRNOG00000004200	Protein Coding	0.280523	1178.14	4.87897e-20	5.36068e-22	0.307708	1178.14	1.30303e-23	7.3263e-26	0.294116
		Trub1	ENSRNOG00000017321	Protein Coding	0.287716	180.402	2.14896e-08	1.63403e-09	0.300515	180.402	5.61658e-09	4.5818e-10	0.294115
		Acot11	ENSRNOG00000007837	Protein Coding	-0.289443	139.375	0.000921222	0.000233888	-0.298741	139.375	0.000606956	0.000156188	-0.294092
		Reln	ENSRNOG00000021441	Protein Coding	-0.314189	1389.44	0.00125897	0.000332724	-0.273152	1389.44	0.00550329	0.00181979	-0.29367
		Osbpl1a	ENSRNOG00000046857	Protein Coding	-0.265846	2265.03	2.961e-06	3.81325e-07	-0.320977	2265.03	1.03948e-08	8.92842e-10	-0.293412
		Ppp3r1	ENSRNOG00000043210	Protein Coding	0.196959	12032.7	0.00143632	0.000387012	0.389772	12032.7	4.2191e-11	2.20486e-12	0.293366
		Neurl1b	ENSRNOG00000027606	Protein Coding	-0.259264	188.426	0.00171099	0.000472615	-0.327174	188.426	5.40946e-05	1.08379e-05	-0.293219
		Rgl1	ENSRNOG00000002347	Protein Coding	0.365641	1463.86	4.11067e-23	2.84921e-25	0.220471	1463.86	4.88576e-09	3.92676e-10	0.293056
		Psat1	ENSRNOG00000013971	Protein Coding	-0.298988	1533.75	3.13933e-06	4.06822e-07	-0.286493	1533.75	7.51669e-06	1.23807e-06	-0.29274
		Colgalt2	ENSRNOG00000028207	Protein Coding	-0.23434	104.458	0.000657707	0.000160231	-0.351107	104.458	1.55186e-07	1.73182e-08	-0.292724
		Zfp575	ENSRNOG00000024065	Protein Coding	0.191873	131.926	0.0209608	0.00821665	0.393413	131.926	6.73426e-07	8.70518e-08	0.292643
		Appl2	ENSRNOG00000008174	Protein Coding	-0.286746	807.443	7.96911e-10	4.47206e-11	-0.2984	807.443	1.39882e-10	8.15361e-12	-0.292573
		Prkra	ENSRNOG00000011195	Protein Coding	-0.307761	290.098	1.62608e-13	4.79216e-15	-0.275968	290.098	6.4771e-11	3.53119e-12	-0.291865
		Xkr4	ENSRNOG00000027276	Protein Coding	0.342165	331.151	4.48159e-07	4.69857e-08	0.241331	331.151	0.000480252	0.000120521	0.291748
		Lzts2	ENSRNOG00000014969	Protein Coding	-0.30128	575.032	2.8531e-08	2.24709e-09	-0.282193	575.032	2.07831e-07	2.38818e-08	-0.291737
		Comt	ENSRNOG00000001889	Protein Coding	0.265699	785.742	4.12062e-13	1.27996e-14	0.317638	785.742	3.7358e-18	5.49492e-20	0.291668
		Rps6ka6	ENSRNOG00000002592	Protein Coding	0.389715	87.1413	2.17525e-06	2.69938e-07	0.192967	87.1413	0.0265432	0.0108571	0.291341
		Acadm	ENSRNOG00000009845	Protein Coding	-0.304252	354.261	9.55462e-09	6.70594e-10	-0.27818	354.261	1.76151e-07	1.99054e-08	-0.291216
		Frmd4b	ENSRNOG00000007764	Protein Coding	0.193453	299.517	0.0258378	0.0104628	0.388531	299.517	2.18388e-06	3.15522e-07	0.290992
		Ptprk	ENSRNOG00000047605	Protein Coding	0.289687	658.976	2.78903e-09	1.75558e-10	0.291949	658.976	2.03191e-09	1.48619e-10	0.290818
		Wdr82	ENSRNOG00000048441	Protein Coding	0.238601	522.945	3.45234e-11	1.49424e-12	0.34301	522.945	1.09638e-21	8.91635e-24	0.290805
		Fyb	ENSRNOG00000013886	Protein Coding	-0.263122	42.5751	0.00724274	0.00244462	-0.318115	42.5751	0.00100551	0.000273804	-0.290618
		Tnc	ENSRNOG00000049585	Protein Coding	-0.299565	108.129	0.00152402	0.000414162	-0.281632	108.129	0.00311345	0.000960136	-0.290599
		Crmp1	ENSRNOG00000004781	Protein Coding	0.340594	2657.32	1.91213e-13	5.72353e-15	0.240234	2657.32	3.08436e-07	3.68668e-08	0.290414
		Cttnbp2nl	ENSRNOG00000014479	Protein Coding	-0.317612	511.467	8.70604e-13	2.83392e-14	-0.263119	511.467	4.73905e-09	3.79084e-10	-0.290365
		Pltp	ENSRNOG00000016488	Protein Coding	-0.328156	1424.03	6.355e-09	4.29714e-10	-0.25205	1424.03	9.97706e-06	1.69189e-06	-0.290103
		Zbtb2	ENSRNOG00000019544	Protein Coding	0.150204	163.027	0.00767867	0.00261028	0.429749	163.027	1.90141e-15	4.36217e-17	0.289976
		Dgkd	ENSRNOG00000023238	Protein Coding	0.250245	1970.33	9.15542e-12	3.61949e-13	0.32968	1970.33	1.19439e-19	1.34909e-21	0.289962
		RGD1565635	ENSRNOG00000016417	Protein Coding	0.339596	49.3239	4.00834e-05	6.92924e-06	0.238206	49.3239	0.00518681	0.0017042	0.288901
		S100a16	ENSRNOG00000012053	Protein Coding	-0.313105	1064.92	3.32226e-14	8.7163e-16	-0.263663	1064.92	2.40929e-10	1.48282e-11	-0.288384
		Madd	ENSRNOG00000012568	Protein Coding	0.386181	3122.15	5.48335e-22	4.60574e-24	0.190106	3122.15	4.11754e-06	6.36027e-07	0.288143
		Itga6	ENSRNOG00000001518	Protein Coding	-0.286714	586.408	5.34716e-07	5.76253e-08	-0.288204	586.408	4.33113e-07	5.35303e-08	-0.287459
		Tsta3	ENSRNOG00000009020	Protein Coding	-0.421326	347.321	2.74636e-18	3.82125e-20	-0.152952	347.321	0.00319763	0.000988984	-0.287139
		Rapgef3	ENSRNOG00000007199	Protein Coding	-0.252366	1059.17	2.62939e-05	4.32539e-06	-0.321295	1059.17	5.11144e-08	5.09091e-09	-0.286831
		Elmod1	ENSRNOG00000009054	Protein Coding	0.1001	3609.9	0.0382028	0.0164054	0.473378	3609.9	3.88176e-27	1.0328e-29	0.286739
		Wwtr1	ENSRNOG00000016617	Protein Coding	-0.290387	79.8663	0.00438765	0.00137552	-0.282946	79.8663	0.00581384	0.00193473	-0.286667
		Sfxn1	ENSRNOG00000018279	Protein Coding	0.405363	966.481	2.12865e-27	7.32247e-30	0.166246	966.481	1.77392e-05	3.19253e-06	0.285804
		Grin2d	ENSRNOG00000021063	Protein Coding	-0.181762	159.438	0.0181322	0.00695145	-0.389841	159.438	6.87464e-08	7.03339e-09	-0.285801
		Pdcd4	ENSRNOG00000014779	Protein Coding	0.287087	1103.88	9.736e-12	3.86401e-13	0.284343	1103.88	1.58686e-11	7.54396e-13	0.285715
		Dusp15	ENSRNOG00000008534	Protein Coding	-0.19622	592.255	0.00458403	0.00144556	-0.375187	592.255	1.29444e-08	1.14006e-09	-0.285703
		RGD1566359	ENSRNOG00000047934	Protein Coding	0.171282	1931.02	2.79795e-05	4.62786e-06	0.399623	1931.02	3.68564e-24	1.86873e-26	0.285453
		Smurf1	ENSRNOG00000000999	Protein Coding	-0.305148	697.874	5.26022e-19	6.80585e-21	-0.265487	697.874	1.95041e-14	5.39497e-16	-0.285317
		LOC690422	ENSRNOG00000005153	Protein Coding	-0.243142	137.686	0.000853113	0.000214231	-0.327183	137.686	4.46391e-06	6.95134e-07	-0.285162
		Nacc2	ENSRNOG00000018231	Protein Coding	-0.249082	1770.46	1.11256e-06	1.28181e-07	-0.321187	1770.46	1.699e-10	1.01326e-11	-0.285135
		Mir2985	ENSRNOG00000047006	miRNA	0.216393	68.7909	0.0212854	0.00835919	0.353859	68.7909	9.9313e-05	2.12287e-05	0.285126
		Sash3	ENSRNOG00000004409	Protein Coding	-0.291802	46.2384	0.000463098	0.00010816	-0.278357	46.2384	0.000973386	0.000264097	-0.28508
		Lmo7	ENSRNOG00000009702	Protein Coding	0.229547	1632.63	0.000401238	9.21859e-05	0.340374	1632.63	6.88268e-08	7.04852e-09	0.284961
		Cpox	ENSRNOG00000001654	Protein Coding	-0.314438	469.328	5.64087e-08	4.70917e-09	-0.255043	469.328	1.28509e-05	2.23601e-06	-0.28474
		Scfd2	ENSRNOG00000026828	Protein Coding	0.315693	293.498	4.88995e-09	3.2362e-10	0.253654	293.498	3.25677e-06	4.90804e-07	0.284674
		Usp1	ENSRNOG00000007890	Protein Coding	0.121321	335.905	0.0179984	0.00688941	0.44741	335.905	1.27872e-20	1.25176e-22	0.284365
		Mcm2	ENSRNOG00000016316	Protein Coding	-0.241409	83.2352	0.000352354	7.98707e-05	-0.326578	83.2352	8.43856e-07	1.11455e-07	-0.283994
		Nos1ap	ENSRNOG00000002985	Protein Coding	-0.334082	1124.67	1.28203e-07	1.17033e-08	-0.233893	1124.67	0.000284038	6.71169e-05	-0.283988
		Lrrc57	ENSRNOG00000009143	Protein Coding	0.281056	254.259	4.87653e-11	2.19578e-12	0.286617	254.259	2.73575e-11	1.37337e-12	0.283836
		Ezh1	ENSRNOG00000020336	Protein Coding	0.32087	1740.51	1.27592e-22	9.69537e-25	0.246032	1740.51	1.226e-13	3.90204e-15	0.283451
		Fam131b	ENSRNOG00000017149	Protein Coding	0.295552	2426.9	9.87936e-15	2.38399e-16	0.270046	2426.9	1.87099e-12	7.34495e-14	0.282799
		Bmp2k	ENSRNOG00000002040	Protein Coding	-0.254347	414.687	0.000141217	2.8545e-05	-0.310865	414.687	2.29002e-06	3.33042e-07	-0.282606
		Napg	ENSRNOG00000018914	Protein Coding	0.39354	3033.41	2.88426e-14	7.46351e-16	0.171629	3033.41	0.00153455	0.000437717	0.282585
		Zfp277	ENSRNOG00000045854	Protein Coding	0.256053	185.048	9.95603e-09	7.00812e-10	0.308889	185.048	5.57333e-12	2.39217e-13	0.282471
		Zc3h12a	ENSRNOG00000009131	Protein Coding	-0.273881	32.8954	0.00182825	0.000509231	-0.291022	32.8954	0.00096839	0.000262613	-0.282452
		Cers4	ENSRNOG00000001072	Protein Coding	-0.31847	686.566	3.75456e-10	1.99412e-11	-0.245312	686.566	1.87619e-06	2.66924e-07	-0.281891
		Rab2a	ENSRNOG00000005963	Protein Coding	0.308575	2169	1.14441e-08	8.18482e-10	0.255167	2169	2.63937e-06	3.88618e-07	0.281871
		Atp6v0a4	ENSRNOG00000013428	Protein Coding	0.273856	118.042	3.73572e-07	3.84371e-08	0.289438	118.042	9.39314e-08	9.88761e-09	0.281647
		Selplg	ENSRNOG00000000699	Protein Coding	-0.294802	689.692	2.68661e-07	2.68289e-08	-0.267749	689.692	3.14376e-06	4.72511e-07	-0.281276
		Il17ra	ENSRNOG00000011153	Protein Coding	-0.332157	329.771	6.84095e-10	3.78628e-11	-0.230226	329.771	2.86766e-05	5.40277e-06	-0.281191
		Ptbp2	ENSRNOG00000010827	Protein Coding	0.293055	975.545	5.49568e-20	6.0665e-22	0.268332	975.545	9.29714e-17	1.72221e-18	0.280694
		Fkbp14	ENSRNOG00000009886	Protein Coding	-0.25138	115.317	0.000323098	7.24098e-05	-0.309338	115.317	7.27996e-06	1.19505e-06	-0.280359
		Cyp7b1	ENSRNOG00000009730	Protein Coding	0.269342	692.761	1.58404e-06	1.9039e-07	0.290603	692.761	1.86226e-07	2.11468e-08	0.279973
		Tspan7	ENSRNOG00000003229	Protein Coding	0.267143	13211.6	9.73309e-22	8.34536e-24	0.291424	13211.6	1.45743e-25	5.56047e-28	0.279284
		Plscr3	ENSRNOG00000027914	Protein Coding	-0.286843	178.264	2.3205e-06	2.90346e-07	-0.271484	178.264	8.67047e-06	1.44508e-06	-0.279163
		Cyth4	ENSRNOG00000007679	Protein Coding	-0.297365	228.883	1.00817e-06	1.14964e-07	-0.260377	228.883	2.18642e-05	4.00514e-06	-0.278871
		Itpa	ENSRNOG00000021233	Protein Coding	0.291021	1095.07	4.536e-07	4.7626e-08	0.266566	1095.07	3.8647e-06	5.93092e-07	0.278793
		Sf3b3	ENSRNOG00000017724	Protein Coding	0.23281	989.983	1.66453e-09	9.91351e-11	0.32458	989.983	1.86759e-17	3.06577e-19	0.278695
		RGD1305014	ENSRNOG00000020597	Protein Coding	0.343824	138.771	2.45665e-11	1.04058e-12	0.21297	138.771	5.41178e-05	1.08453e-05	0.278397
		Trpm2	ENSRNOG00000001216	Protein Coding	-0.208581	393.352	0.00213433	0.000606648	-0.347641	393.352	1.06813e-07	1.14052e-08	-0.278111
		Sh3tc1	ENSRNOG00000007993	Protein Coding	-0.297426	59.5533	0.00037665	8.58913e-05	-0.258539	59.5533	0.00245552	0.000740106	-0.277983
		Sdcbp	ENSRNOG00000009683	Protein Coding	0.265374	4678.73	9.0949e-14	2.57293e-15	0.290282	4678.73	2.75627e-16	5.52084e-18	0.277828
		Prr14l	ENSRNOG00000048891	Protein Coding	0.321013	701.452	1.27798e-08	9.24515e-10	0.234385	701.452	4.13771e-05	8.09567e-06	0.277699
		Trim34	ENSRNOG00000042686	Protein Coding	-0.297567	48.5151	0.00116149	0.000304372	-0.257624	48.5151	0.00598883	0.00199988	-0.277596
		Leprel4	ENSRNOG00000015787	Protein Coding	-0.249304	140.519	1.03198e-06	1.17838e-07	-0.305068	140.519	1.72467e-09	1.24848e-10	-0.277186
		Map9	ENSRNOG00000012982	Protein Coding	0.278507	771.201	2.02776e-06	2.49968e-07	0.275317	771.201	2.48991e-06	3.63862e-07	0.276912
		Notch1	ENSRNOG00000019322	Protein Coding	-0.29661	877.662	0.000112893	2.2246e-05	-0.256883	877.662	0.000906019	0.000244107	-0.276747
		Naaa	ENSRNOG00000002273	Protein Coding	-0.243063	165.784	0.000155425	3.18478e-05	-0.310173	165.784	9.44286e-07	1.25952e-07	-0.276618
		MGC112715	ENSRNOG00000000569	Protein Coding	-0.324042	470.401	6.67394e-12	2.57678e-13	-0.228139	470.401	2.17712e-06	3.14218e-07	-0.27609
		Spats2l	ENSRNOG00000016012	Protein Coding	0.157031	325.834	0.0203759	0.00794446	0.395045	325.834	5.53693e-10	3.6496e-11	0.276038
		Gadd45b	ENSRNOG00000019822	Protein Coding	-0.227889	182.148	0.00147074	0.000397526	-0.322934	182.148	3.66335e-06	5.59434e-07	-0.275412
		Mthfd1l	ENSRNOG00000019582	Protein Coding	0.258133	429.467	8.70417e-08	7.65978e-09	0.291806	429.467	1.24175e-09	8.74584e-11	0.27497
		2016-09-09	ENSRNOG00000002807	Protein Coding	-0.2148	784.334	0.00103398	0.000266656	-0.334045	784.334	1.34068e-07	1.46911e-08	-0.274422
		Fam171b	ENSRNOG00000004783	Protein Coding	0.238523	1993.75	3.54779e-07	3.63031e-08	0.309186	1993.75	2.10826e-11	1.03508e-12	0.273854
		Naga	ENSRNOG00000008064	Protein Coding	-0.247802	421.22	1.20402e-10	5.89742e-12	-0.299767	421.22	4.92106e-15	1.22285e-16	-0.273785
		Map3k11	ENSRNOG00000020773	Protein Coding	-0.270701	411.026	1.12699e-06	1.30017e-07	-0.276811	411.026	5.92938e-07	7.5814e-08	-0.273756
		Matk	ENSRNOG00000020431	Protein Coding	0.330701	2787.07	7.66234e-09	5.26769e-10	0.216202	2787.07	0.000214692	4.92648e-05	0.273452
		Acaa2	ENSRNOG00000013766	Protein Coding	-0.277296	336.813	1.17552e-06	1.36402e-07	-0.268775	336.813	2.5257e-06	3.69795e-07	-0.273035
		Serac1	ENSRNOG00000017889	Protein Coding	0.339307	282.945	4.04247e-19	5.04349e-21	0.206331	282.945	1.08905e-07	1.16778e-08	0.272819
		Tmc7	ENSRNOG00000016679	Protein Coding	-0.189707	165.459	0.0134963	0.00495656	-0.355848	165.459	1.0375e-06	1.39739e-07	-0.272778
		Pradc1	ENSRNOG00000050483	Protein Coding	-0.408858	161.974	4.34697e-12	1.63671e-13	-0.135644	161.974	0.0378442	0.0162662	-0.272251
		Mvk	ENSRNOG00000049604	Protein Coding	-0.237844	294.366	1.17633e-06	1.36629e-07	-0.306307	294.366	2.29675e-10	1.40895e-11	-0.272075
		Smg7	ENSRNOG00000027962	Protein Coding	0.210916	1656.24	8.03274e-09	5.55532e-10	0.331517	1656.24	2.70538e-20	2.8249e-22	0.271217
		Mink1	ENSRNOG00000033508	Protein Coding	0.295119	8938.28	1.27108e-13	3.7068e-15	0.247314	8938.28	6.63668e-10	4.45444e-11	0.271217
		Fyco1	ENSRNOG00000006336	Protein Coding	-0.313765	441.564	2.47662e-05	4.02959e-06	-0.228327	441.564	0.00271106	0.000824655	-0.271046
		Slc2a1	ENSRNOG00000007284	Protein Coding	-0.304251	1649.51	6.47247e-05	1.19334e-05	-0.237642	1649.51	0.00213462	0.000631919	-0.270946
		Cd81	ENSRNOG00000020451	Protein Coding	-0.28103	7775.05	4.1437e-16	8.10572e-18	-0.260223	7775.05	5.91278e-14	1.77502e-15	-0.270626
		Maf	ENSRNOG00000012428	Protein Coding	-0.250073	118.548	0.000144941	2.93648e-05	-0.291042	118.548	8.20169e-06	1.36118e-06	-0.270557
		Stk36	ENSRNOG00000016913	Protein Coding	-0.193066	104.728	0.0280855	0.0115272	-0.347523	104.728	2.961e-05	5.59349e-06	-0.270294
		Slc7a6	ENSRNOG00000019943	Protein Coding	0.225348	666.622	5.08592e-08	4.19105e-09	0.314764	666.622	1.37037e-14	3.65295e-16	0.270056
		Cep152	ENSRNOG00000008260	Protein Coding	0.271956	124.485	3.47567e-05	5.90669e-06	0.26663	124.485	5.35213e-05	1.07069e-05	0.269293
		Scrt1	ENSRNOG00000025594	Protein Coding	-0.322087	613.397	1.09766e-05	1.62824e-06	-0.215788	613.397	0.00422638	0.00135299	-0.268937
		Dmtn	ENSRNOG00000012273	Protein Coding	0.208475	3844.96	1.80278e-07	1.70958e-08	0.329262	3844.96	3.54386e-17	6.03097e-19	0.268868
		Cdc7	ENSRNOG00000002105	Protein Coding	0.179344	130.301	0.0125915	0.00457645	0.357772	130.301	2.18203e-07	2.53037e-08	0.268558
		Lrrc61	ENSRNOG00000008234	Protein Coding	-0.269543	239.313	1.10134e-10	5.32095e-12	-0.267477	239.313	2.03185e-10	1.23115e-11	-0.26851
		Ctnnd1	ENSRNOG00000030790	Protein Coding	-0.233581	1115.98	5.25233e-06	7.21093e-07	-0.303289	1115.98	1.80153e-09	1.30955e-10	-0.268435
		Tjp2	ENSRNOG00000015030	Protein Coding	-0.248408	734.74	0.000233169	5.0388e-05	-0.288167	734.74	1.50029e-05	2.65111e-06	-0.268288
		Nqo1	ENSRNOG00000012772	Protein Coding	-0.216289	163.753	0.000146896	2.98287e-05	-0.318379	163.753	1.07649e-08	9.26798e-10	-0.267334
		Hip1	ENSRNOG00000001448	Protein Coding	-0.247456	964.655	0.00244795	0.000708984	-0.287196	964.655	0.000354844	8.60213e-05	-0.267326
		Cbl	ENSRNOG00000008444	Protein Coding	0.329072	338.065	2.8699e-05	4.76083e-06	0.204549	338.065	0.0122203	0.00450469	0.266811
		Syt4	ENSRNOG00000017333	Protein Coding	0.306593	2910.65	9.04559e-11	4.30521e-12	0.226968	2910.65	2.07865e-06	2.98231e-07	0.266781
		Gna15	ENSRNOG00000005378	Protein Coding	-0.275766	85.2654	6.17854e-05	1.13026e-05	-0.25573	85.2654	0.000243306	5.6466e-05	-0.265748
		Mmaa	ENSRNOG00000011618	Protein Coding	0.19897	211.324	0.000521377	0.000123404	0.332331	211.324	3.17689e-09	2.44e-10	0.265651
		Pcbp4	ENSRNOG00000012406	Protein Coding	-0.275052	2099.69	7.95567e-15	1.88302e-16	-0.255427	2099.69	6.70209e-13	2.44263e-14	-0.26524
		Nxn	ENSRNOG00000008178	Protein Coding	-0.345877	261.877	2.67615e-06	3.4089e-07	-0.184435	261.877	0.0177816	0.00688679	-0.265156
		Efs	ENSRNOG00000042029	Protein Coding	-0.276163	207.431	4.79908e-06	6.52214e-07	-0.253807	207.431	2.96753e-05	5.60733e-06	-0.264985
		Gtf2f2	ENSRNOG00000029316	Protein Coding	0.292671	177.389	1.4444e-12	4.93899e-14	0.237181	177.389	1.60993e-08	1.44829e-09	0.264926
		Pragmin	ENSRNOG00000011407	Protein Coding	-0.348439	853.174	4.99779e-06	6.81016e-07	-0.181187	853.174	0.0246019	0.0099466	-0.264813
		Adcy5	ENSRNOG00000002229	Protein Coding	-0.271982	1816.15	5.01891e-05	8.91844e-06	-0.256789	1816.15	0.00012719	2.7826e-05	-0.264385
		C2cd2l	ENSRNOG00000009719	Protein Coding	0.192468	2946.22	1.51904e-06	1.81747e-07	0.335866	2946.22	6.86801e-18	1.05503e-19	0.264167
		Serpine2	ENSRNOG00000015461	Protein Coding	-0.276823	2569.63	2.57044e-07	2.55368e-08	-0.250829	2569.63	3.07036e-06	4.60246e-07	-0.263826
		LOC606294	ENSRNOG00000000395	Protein Coding	0.366035	2381.49	1.25743e-11	5.08587e-13	0.161072	2381.49	0.00458416	0.00148203	0.263553
		Nalcn	ENSRNOG00000004752	Protein Coding	0.292239	1755.15	8.53625e-06	1.23637e-06	0.234787	1755.15	0.000400489	9.86746e-05	0.263513
		Stxbp5	ENSRNOG00000013351	Protein Coding	0.229168	1829.11	2.62826e-05	4.32218e-06	0.297481	1829.11	2.74942e-08	2.59069e-09	0.263325
		Tgfbr3	ENSRNOG00000002093	Protein Coding	-0.267436	256.677	0.00639813	0.0021211	-0.258921	256.677	0.00855728	0.00299505	-0.263178
		Fzd4	ENSRNOG00000016848	Protein Coding	-0.246329	82.6488	0.0101514	0.00357854	-0.279706	82.6488	0.00322426	0.000998355	-0.263017
		Sh3bp4	ENSRNOG00000019316	Protein Coding	-0.295871	665.336	2.78745e-09	1.75316e-10	-0.230099	665.336	4.90498e-06	7.7219e-07	-0.262985
		Vav1	ENSRNOG00000050430	Protein Coding	-0.218765	44.1833	0.0256879	0.0103889	-0.3065	44.1833	0.00126733	0.00035386	-0.262632
		Phlpp2	ENSRNOG00000016108	Protein Coding	0.227821	524.465	1.13886e-05	1.69861e-06	0.297201	524.465	6.44988e-09	5.32172e-10	0.262511
		Wipf1	ENSRNOG00000018406	Protein Coding	-0.193563	564.248	0.00316865	0.000951068	-0.331405	564.248	1.42799e-07	1.57639e-08	-0.262484
		Sh3pxd2b	ENSRNOG00000004063	Protein Coding	-0.205246	55.7659	0.0320882	0.0134303	-0.319504	55.7659	0.000497221	0.000125329	-0.262375
		Smyd2	ENSRNOG00000003583	Protein Coding	0.226837	1153.09	6.36349e-10	3.49262e-11	0.297769	1153.09	2.55273e-16	5.08752e-18	0.262303
		Ltbr	ENSRNOG00000019264	Protein Coding	-0.280776	235.566	2.42239e-05	3.92269e-06	-0.243387	235.566	0.000292683	6.94093e-05	-0.262082
		Fgd4	ENSRNOG00000001818	Protein Coding	0.25505	301.719	5.30454e-06	7.28805e-07	0.267954	301.719	1.65139e-06	2.31459e-07	0.261502
		Nyap2	ENSRNOG00000023765	Protein Coding	-0.206327	107.434	0.00968767	0.00339469	-0.316672	107.434	3.8016e-05	7.37228e-06	-0.2615
		Aga	ENSRNOG00000000108	Protein Coding	-0.251891	336.818	1.32442e-06	1.55848e-07	-0.270751	336.818	1.78023e-07	2.01437e-08	-0.261321
		Tmem231	ENSRNOG00000021517	Protein Coding	0.208981	86.1606	0.00182825	0.000508969	0.313318	86.1606	2.15932e-06	3.11541e-07	0.26115
		RGD1307391	ENSRNOG00000001439	Protein Coding	0.264084	447.76	2.38015e-08	1.83304e-09	0.258192	447.76	5.05113e-08	5.0207e-09	0.261138
		Arhgef40	ENSRNOG00000011129	Protein Coding	-0.249927	684.563	3.01497e-06	3.88694e-07	-0.272332	684.563	2.91843e-07	3.47662e-08	-0.26113
		Csf1r	ENSRNOG00000018414	Protein Coding	-0.275039	1737.04	3.18246e-07	3.23851e-08	-0.245962	1737.04	5.02096e-06	7.92286e-07	-0.2605
		Nedd9	ENSRNOG00000014548	Protein Coding	0.310864	353.606	2.00776e-09	1.21329e-10	0.209646	353.606	7.2257e-05	1.49629e-05	0.260255
		Rmnd5a	ENSRNOG00000028422	Protein Coding	0.203112	530.433	3.5198e-05	5.99253e-06	0.316677	530.433	4.60221e-11	2.42586e-12	0.259895
		Apbb1ip	ENSRNOG00000017803	Protein Coding	-0.193984	151.651	0.00507212	0.00162421	-0.325763	151.651	9.61826e-07	1.28678e-07	-0.259874
		Micu3	ENSRNOG00000012767	Protein Coding	0.215528	1499.32	1.56818e-08	1.15539e-09	0.303326	1499.32	6.79826e-16	1.44361e-17	0.259427
		Uba7	ENSRNOG00000029195	Protein Coding	-0.271905	62.8154	0.0224738	0.00891361	-0.245931	62.8154	0.0426141	0.0186715	-0.258918
		Astn1	ENSRNOG00000005667	Processed Transcript	0.37858	5568.75	5.15532e-21	4.89672e-23	0.138853	5568.75	0.00105533	0.000288679	0.258717
		Pcdhga8	ENSRNOG00000027277	Protein Coding	0.267537	140.536	0.000441864	0.000102611	0.249636	140.536	0.00113951	0.000314395	0.258587
		LOC102554884	ENSRNOG00000008067	Protein Coding	0.170379	81.783	0.0123743	0.0044839	0.345458	81.783	1.65048e-07	1.85347e-08	0.257918
		RGD1304728	ENSRNOG00000014027	Protein Coding	0.258887	364.049	2.19827e-08	1.67717e-09	0.25673	364.049	3.06353e-08	2.91589e-09	0.257809
		Ppp2r2c	ENSRNOG00000005452	Protein Coding	0.276623	2716	2.88342e-09	1.82388e-10	0.23896	2716	3.12884e-07	3.74613e-08	0.257792
		Fam63a	ENSRNOG00000021131	Protein Coding	-0.226325	231.908	7.59619e-07	8.45538e-08	-0.288189	231.908	1.98106e-10	1.19675e-11	-0.257257
		Akap2	ENSRNOG00000011504	Protein Coding	-0.301855	814.187	8.94601e-09	6.24204e-10	-0.211524	814.187	7.53311e-05	1.56902e-05	-0.25669
		RGD1304595	ENSRNOG00000008712	Protein Coding	-0.283213	242.248	2.55603e-05	4.18241e-06	-0.229732	242.248	0.000780235	0.000205909	-0.256473
		Limd1	ENSRNOG00000004837	Protein Coding	-0.283846	139.83	8.56539e-05	1.64298e-05	-0.228797	139.83	0.00195077	0.000571303	-0.256322
		Iqgap1	ENSRNOG00000012002	Protein Coding	-0.258941	414.198	0.000196157	4.15686e-05	-0.253645	414.198	0.000266171	6.23739e-05	-0.256293
		Slc1a4	ENSRNOG00000005248	Protein Coding	-0.230665	772.493	7.30234e-07	8.08705e-08	-0.28101	772.493	1.01554e-09	7.02514e-11	-0.255837
		Dennd5a	ENSRNOG00000012206	Protein Coding	-0.246863	6786.05	2.61177e-06	3.31349e-07	-0.264491	6786.05	3.74437e-07	4.56204e-08	-0.255677
		Usp29	ENSRNOG00000015956	Protein Coding	0.284821	900.607	1.62775e-05	2.52307e-06	0.226477	900.607	0.000710614	0.000185644	0.255649
		MGC112830	ENSRNOG00000019222	Protein Coding	0.166126	788.355	9.56038e-08	8.5016e-09	0.344952	788.355	2.42063e-29	4.01008e-32	0.255539
		Rybp	ENSRNOG00000042307	Protein Coding	0.161839	102.242	0.00275308	0.000810928	0.348375	102.242	4.88513e-11	2.5848e-12	0.255107
		Samd11	ENSRNOG00000020342	Protein Coding	-0.272055	52.4904	0.00136343	0.000364991	-0.237683	52.4904	0.00625499	0.00209944	-0.254869
		Cux1	ENSRNOG00000001424	Protein Coding	-0.224745	393.914	0.00274411	0.000807722	-0.284929	393.914	0.000104285	2.23962e-05	-0.254837
		Abhd4	ENSRNOG00000009244	Protein Coding	-0.274582	1123.03	4.33901e-09	2.83371e-10	-0.234749	1123.03	5.88246e-07	7.51844e-08	-0.254666
		Ina	ENSRNOG00000020248	Protein Coding	-0.311362	3162.34	7.184e-09	4.89827e-10	-0.197807	3162.34	0.000326382	7.83841e-05	-0.254585
		Ncoa7	ENSRNOG00000014004	Protein Coding	0.272814	916.891	2.10786e-09	1.28028e-10	0.236349	916.891	2.36157e-07	2.76702e-08	0.254582
		Cox20	ENSRNOG00000004553	Protein Coding	0.177216	846.257	0.000303139	6.74698e-05	0.331926	846.257	2.81075e-12	1.13398e-13	0.254571
		Whamm	ENSRNOG00000028113	Protein Coding	-0.294122	144.626	2.27681e-08	1.7441e-09	-0.214657	144.626	7.18439e-05	1.48665e-05	-0.254389
		Adhfe1	ENSRNOG00000007069	Protein Coding	-0.264571	628.192	1.23268e-05	1.85501e-06	-0.243649	628.192	5.8675e-05	1.18646e-05	-0.25411
		Cdh8	ENSRNOG00000011274	Protein Coding	0.198924	630.168	0.00211271	0.000599632	0.309094	630.168	8.20938e-07	1.07892e-07	0.254009
		Hdac2	ENSRNOG00000000604	Protein Coding	0.214078	1190.17	2.63546e-10	1.35447e-11	0.293739	1190.17	2.02279e-18	2.83813e-20	0.253909
		Thtpa	ENSRNOG00000018105	Protein Coding	-0.303335	1625.45	3.65582e-16	7.09503e-18	-0.204235	1625.45	7.28377e-08	7.50316e-09	-0.253785
		Gas6	ENSRNOG00000018233	Protein Coding	-0.236644	2077.1	6.74471e-06	9.55071e-07	-0.270535	2077.1	1.90542e-07	2.1723e-08	-0.253589
		Cln8	ENSRNOG00000012565	Protein Coding	-0.231093	263.559	2.32677e-07	2.27815e-08	-0.275971	263.559	5.06518e-10	3.31068e-11	-0.253532
		Map4k2	ENSRNOG00000021061	Protein Coding	-0.203969	852.613	0.000705382	0.000173765	-0.302707	852.613	2.23914e-07	2.60559e-08	-0.253338
		Hsdl2	ENSRNOG00000016692	Protein Coding	-0.199027	521.896	1.23782e-06	1.44773e-07	-0.307268	521.896	2.01475e-14	5.59317e-16	-0.253147
		Alkbh4	ENSRNOG00000001428	Protein Coding	0.197561	83.6191	0.000190371	4.0162e-05	0.308608	83.6191	5.27082e-09	4.28122e-10	0.253084
		AABR06011120.1	ENSRNOG00000046333	Protein Coding	0.211578	493.53	1.73182e-05	2.70127e-06	0.294266	493.53	1.28249e-09	9.05218e-11	0.252922
		Pygm	ENSRNOG00000021090	Protein Coding	-0.189299	1044.61	0.00253785	0.000737758	-0.315991	1044.61	1.60492e-07	1.79667e-08	-0.252645
		Smg1	ENSRNOG00000047386	Protein Coding	0.249659	2676.37	1.66689e-06	2.01632e-07	0.253874	2676.37	9.61826e-07	1.28673e-07	0.251766
		Fkbp10	ENSRNOG00000015941	Protein Coding	-0.253206	133.135	0.00248775	0.000721917	-0.24928	133.135	0.00302138	0.000929469	-0.251243
		B4galt2	ENSRNOG00000019609	Protein Coding	0.224137	759.589	1.18223e-10	5.77854e-12	0.277936	759.589	1.07812e-15	2.37597e-17	0.251037
		Dcaf7	ENSRNOG00000042245	Protein Coding	0.264736	2301.5	4.81836e-17	8.21326e-19	0.236116	2301.5	1.03043e-13	3.23304e-15	0.250426
		Wwc2	ENSRNOG00000013248	Protein Coding	-0.303525	577.036	8.42075e-11	3.98621e-12	-0.197066	577.036	3.89649e-05	7.56999e-06	-0.250295
		Sema4c	ENSRNOG00000016254	Protein Coding	-0.237412	352.479	1.20158e-05	1.8045e-06	-0.263015	352.479	1.03403e-06	1.39168e-07	-0.250214
		Il10ra	ENSRNOG00000016308	Protein Coding	-0.285658	47.9258	9.77492e-05	1.90259e-05	-0.2145	47.9258	0.00498358	0.00162792	-0.250079
		Cep95	ENSRNOG00000014354	Protein Coding	0.212563	465.631	0.000401238	9.21877e-05	0.287188	465.631	1.08143e-06	1.46145e-07	0.249875
		Rcbtb1	ENSRNOG00000021712	Protein Coding	-0.142113	315.696	0.00284275	0.000840915	-0.357249	315.696	1.95e-15	4.48343e-17	-0.249681
		Myh7b	ENSRNOG00000018997	Protein Coding	-0.313928	153.198	3.60509e-05	6.1544e-06	-0.185394	153.198	0.0205986	0.0081288	-0.249661
		Apln	ENSRNOG00000003984	Protein Coding	-0.213563	181.827	0.00888663	0.00308023	-0.285543	181.827	0.000330246	7.94695e-05	-0.249553
		LOC100364190	ENSRNOG00000006617	Protein Coding	-0.184243	272.402	0.0123775	0.00448595	-0.313909	272.402	8.03594e-06	1.33247e-06	-0.249076
		RGD1565616	ENSRNOG00000021237	Protein Coding	-0.177029	2166.58	0.000825145	0.00020653	-0.320966	2166.58	2.81125e-10	1.74791e-11	-0.248998
		Chga	ENSRNOG00000007912	Protein Coding	-0.227114	1369.04	1.18489e-05	1.77639e-06	-0.27084	1369.04	1.17464e-07	1.27075e-08	-0.248977
		Hmgcl	ENSRNOG00000009422	Protein Coding	-0.260154	175.996	4.43455e-11	1.95806e-12	-0.237588	175.996	3.13249e-09	2.40126e-10	-0.248871
		Sbds	ENSRNOG00000000888	Protein Coding	-0.247332	1025.28	1.8856e-07	1.79489e-08	-0.2504	1025.28	1.19385e-07	1.29213e-08	-0.248866
		Emr1	ENSRNOG00000046254	Protein Coding	-0.281425	204.42	0.000345247	7.80647e-05	-0.216289	204.42	0.0073539	0.00252661	-0.248857
		Lrfn5	ENSRNOG00000005550	Protein Coding	0.225651	704.075	3.57791e-06	4.69902e-07	0.271672	704.075	1.71602e-08	1.54804e-09	0.248662
		Ube4b	ENSRNOG00000014986	Protein Coding	0.32856	1327.51	1.82513e-21	1.60239e-23	0.168523	1327.51	2.10071e-06	3.0224e-07	0.248542
		Papss2	ENSRNOG00000011068	Protein Coding	-0.269859	189.364	5.70857e-05	1.03286e-05	-0.227151	189.364	0.000850111	0.000226995	-0.248505
		Slitrk3	ENSRNOG00000009821	Protein Coding	0.271283	783.609	8.33187e-05	1.59305e-05	0.225454	783.609	0.00122653	0.000341483	0.248369
		Rpn1	ENSRNOG00000046345	Protein Coding	0.264219	3583.82	1.16451e-12	3.89226e-14	0.231867	3583.82	5.09657e-10	3.33375e-11	0.248043
		Npas3	ENSRNOG00000032407	Protein Coding	-0.197404	117.444	0.00498505	0.00159249	-0.298632	117.444	1.13667e-05	1.95209e-06	-0.248018
		Aqp11	ENSRNOG00000013358	Protein Coding	-0.339893	122.297	2.06009e-10	1.04256e-11	-0.156129	122.297	0.00664028	0.00224643	-0.248011
		Mapre2	ENSRNOG00000049681	Protein Coding	0.302603	2626.1	3.79956e-40	7.80318e-44	0.191839	2626.1	8.52357e-17	1.55752e-18	0.247221
		Rbm3	ENSRNOG00000005387	Protein Coding	0.17006	1142.46	0.0014702	0.000397271	0.323653	1142.46	2.94689e-10	1.84772e-11	0.246857
		Tmem134	ENSRNOG00000022153	Protein Coding	-0.221848	284.844	6.26535e-09	4.214e-10	-0.271057	284.844	9.48743e-13	3.57684e-14	-0.246453
		Chrm3	ENSRNOG00000049410	Protein Coding	0.21001	407.859	0.0194446	0.00752644	0.282859	407.859	0.00119186	0.000330216	0.246434
		Kdm1b	ENSRNOG00000016519	Protein Coding	0.174857	309.859	0.000112353	2.21337e-05	0.317752	309.859	8.02534e-13	2.96921e-14	0.246305
		Timp4	ENSRNOG00000007955	Protein Coding	-0.164855	265.51	0.0245264	0.00986497	-0.326654	265.51	2.23749e-06	3.24504e-07	-0.245754
		Nrcam	ENSRNOG00000004067	Protein Coding	0.230358	9023.82	1.93153e-07	1.84555e-08	0.260001	9023.82	2.8844e-09	2.19369e-10	0.245179
		Aldoc	ENSRNOG00000011452	Protein Coding	-0.264529	11391	5.73534e-07	6.21456e-08	-0.22507	11391	2.2569e-05	4.14217e-06	-0.244799
		Scara3	ENSRNOG00000016177	Protein Coding	0.226501	1197.99	9.63558e-08	8.59321e-09	0.262642	1197.99	4.44896e-10	2.87664e-11	0.244572
		Stim1	ENSRNOG00000020425	Protein Coding	0.182999	1469.22	4.30293e-08	3.49722e-09	0.303398	1469.22	2.0668e-20	2.11661e-22	0.243198
		Ralgapa1	ENSRNOG00000046256	Protein Coding	0.25614	2546.89	9.95259e-17	1.75781e-18	0.229998	2546.89	1.21564e-13	3.86297e-15	0.243069
		Cnn3	ENSRNOG00000011559	Protein Coding	-0.254094	1731.94	8.03031e-12	3.14995e-13	-0.231892	1731.94	5.01008e-10	3.26209e-11	-0.242993
		LOC300308	ENSRNOG00000048230	Protein Coding	-0.250394	381.767	0.0155487	0.00582686	-0.235355	381.767	0.0239581	0.00965298	-0.242875
		Cdc25a	ENSRNOG00000020737	Protein Coding	-0.204951	114.89	0.000940901	0.000239609	-0.280742	114.89	3.69819e-06	5.65496e-07	-0.242846
		Rev3l	ENSRNOG00000000593	Protein Coding	0.210737	1750.5	0.000116053	2.2946e-05	0.273615	1750.5	3.36328e-07	4.05214e-08	0.242176
		Arx	ENSRNOG00000032074	Protein Coding	-0.170244	266.694	0.00192556	0.000540188	-0.314067	266.694	2.49947e-09	1.86707e-10	-0.242155
		Scrib	ENSRNOG00000032574	Protein Coding	-0.173674	1206.81	0.0010136	0.000260641	-0.310174	1206.81	1.0336e-09	7.16566e-11	-0.241924
		Ankrd35	ENSRNOG00000025108	Protein Coding	-0.172269	151.794	0.0236965	0.00947765	-0.31072	151.794	1.67789e-05	2.99947e-06	-0.241495
		Msi2	ENSRNOG00000025338	Protein Coding	-0.20225	288.798	0.00278359	0.000821199	-0.280642	288.798	2.0054e-05	3.64838e-06	-0.241446
		Zfp110	ENSRNOG00000031328	Protein Coding	-0.273017	536.64	1.41801e-15	3.00681e-17	-0.208417	536.64	2.29343e-09	1.69935e-10	-0.240717
		Sun2	ENSRNOG00000015177	Protein Coding	-0.240721	1345.93	7.79974e-05	1.47609e-05	-0.24021	1345.93	7.55814e-05	1.57461e-05	-0.240465
		AABR06066181.1	ENSRNOG00000003670	Protein Coding	0.246631	632.602	1.7382e-07	1.63851e-08	0.234207	632.602	7.11608e-07	9.23091e-08	0.240419
		Cutc	ENSRNOG00000017298	Protein Coding	0.190085	121.943	9.58244e-05	1.86119e-05	0.290489	121.943	2.1552e-09	1.58827e-10	0.240287
		Nr1h2	ENSRNOG00000019812	Protein Coding	-0.29513	684.337	1.65902e-19	1.99317e-21	-0.185443	684.337	3.47455e-08	3.33326e-09	-0.240286
		Irf2	ENSRNOG00000009824	Protein Coding	0.232861	228.417	1.57721e-08	1.16366e-09	0.246776	228.417	2.53772e-09	1.89819e-10	0.239819
		Atp6v1d	ENSRNOG00000009080	Protein Coding	0.250611	2925.98	9.4611e-07	1.07012e-07	0.228738	2925.98	7.59879e-06	1.25464e-06	0.239675
		Ddit3	ENSRNOG00000006789	Protein Coding	0.225457	333.408	9.92099e-08	8.86303e-09	0.253328	333.408	2.10354e-09	1.54809e-10	0.239393
		Susd3	ENSRNOG00000016525	Protein Coding	-0.285775	42.5595	5.86514e-05	1.06348e-05	-0.192518	42.5595	0.0103617	0.00374989	-0.239146
		Axl	ENSRNOG00000020716	Protein Coding	-0.241842	502.759	0.00281495	0.000831751	-0.236088	502.759	0.00358833	0.00112694	-0.238965
		Shc1	ENSRNOG00000020657	Protein Coding	-0.224941	296.799	5.67319e-05	1.02413e-05	-0.251964	296.799	5.44837e-06	8.70591e-07	-0.238452
		Afap1	ENSRNOG00000007599	Protein Coding	-0.237891	240.173	8.30426e-05	1.58564e-05	-0.238216	240.173	8.19373e-05	1.72266e-05	-0.238053
		Fam185a	ENSRNOG00000048371	Protein Coding	0.259753	75.3154	0.000119662	2.37448e-05	0.216154	75.3154	0.0017091	0.000492481	0.237954
		Sox13	ENSRNOG00000028353	Protein Coding	-0.260069	165.863	0.00659258	0.00219301	-0.21583	165.863	0.027611	0.0113618	-0.23795
		Csf3r	ENSRNOG00000008759	Protein Coding	-0.241723	57.6002	0.0090019	0.00312434	-0.234017	57.6002	0.0124009	0.00457687	-0.23787
		Dchs1	ENSRNOG00000031643	Protein Coding	-0.2235	461.172	0.000522322	0.000123682	-0.252146	461.172	7.50281e-05	1.5612e-05	-0.237823
		Yod1	ENSRNOG00000025704	Protein Coding	0.183258	98.4058	0.00795967	0.00272071	0.291462	98.4058	1.53933e-05	2.72859e-06	0.23736
		Mtss1l	ENSRNOG00000017500	Protein Coding	-0.199171	2197.16	0.00157623	0.000429969	-0.275543	2197.16	6.8745e-06	1.12263e-06	-0.237357
		Slc24a6	ENSRNOG00000001383	Protein Coding	-0.262255	119.294	0.000830644	0.000208077	-0.212432	119.294	0.00825854	0.00287847	-0.237343
		Ptafr	ENSRNOG00000013231	Protein Coding	-0.232832	165.132	0.000582796	0.000139857	-0.241408	165.132	0.000357879	8.68288e-05	-0.23712
		Tuba4a	ENSRNOG00000003597	Protein Coding	0.25699	5253.01	8.65763e-08	7.59215e-09	0.217236	5253.01	6.48258e-06	1.05342e-06	0.237113
		S100b	ENSRNOG00000001295	Protein Coding	-0.29145	18871	2.25403e-06	2.81103e-07	-0.182495	18871	0.00408705	0.00130264	-0.236972
		Tnfsf12	ENSRNOG00000045670	Protein Coding	-0.255961	157.413	0.000463603	0.000108326	-0.217829	157.413	0.00342103	0.00106821	-0.236895
		Zfp710	ENSRNOG00000014278	Protein Coding	-0.327863	204.092	7.88781e-11	3.72178e-12	-0.14582	204.092	0.00694991	0.00236479	-0.236841
		Adsl	ENSRNOG00000018655	Protein Coding	0.188607	992.316	3.39885e-06	4.43943e-07	0.284725	992.316	9.14103e-13	3.41871e-14	0.236666
		Rhoc	ENSRNOG00000012630	Protein Coding	-0.289813	276.89	4.46179e-09	2.91619e-10	-0.183133	276.89	0.000336449	8.10476e-05	-0.236473
		Myrip	ENSRNOG00000018797	Protein Coding	-0.2046	587.991	0.000675949	0.000165543	-0.267851	587.991	5.37943e-06	8.58069e-07	-0.236225
		Dtx3	ENSRNOG00000005129	Protein Coding	0.148795	1785.36	0.000585111	0.000140502	0.323485	1785.36	6.41462e-15	1.61654e-16	0.23614
		Wdr36	ENSRNOG00000027355	Protein Coding	0.247745	353.286	2.31015e-13	6.97421e-15	0.224481	353.286	5.30371e-11	2.82492e-12	0.236113
		Tmem150a	ENSRNOG00000011899	Protein Coding	-0.288818	222.862	2.24944e-05	3.61606e-06	-0.183195	222.862	0.00986099	0.00353451	-0.236007
		Plod1	ENSRNOG00000007763	Protein Coding	-0.225511	440.711	2.38962e-05	3.86349e-06	-0.246412	440.711	3.29064e-06	4.96404e-07	-0.235961
		Rap1gap	ENSRNOG00000013825	Protein Coding	-0.248476	2435.45	1.65702e-06	2.00268e-07	-0.22283	2435.45	1.77516e-05	3.19564e-06	-0.235653
		Cys1	ENSRNOG00000006627	Protein Coding	0.161002	163.968	0.00755575	0.00256345	0.310292	163.968	9.94414e-08	1.05332e-08	0.235647
		RGD1306353	ENSRNOG00000029220	Protein Coding	0.214031	452.422	1.54019e-08	1.13239e-09	0.257217	452.422	9.39238e-12	4.2294e-13	0.235624
		LOC100912469	ENSRNOG00000046005	Protein Coding	-0.23082	50690.6	9.0858e-05	1.75324e-05	-0.240393	50690.6	3.97259e-05	7.74375e-06	-0.235606
		Mad1l1	ENSRNOG00000001265	Protein Coding	-0.244409	176.842	2.73853e-09	1.71677e-10	-0.22633	176.842	5.46643e-08	5.4774e-09	-0.235369
		Zcchc9	ENSRNOG00000014927	Protein Coding	0.229706	547.76	7.52731e-06	1.0771e-06	0.240743	547.76	2.45962e-06	3.59065e-07	0.235225
		Acss1	ENSRNOG00000007102	Protein Coding	-0.21545	887.459	0.000929721	0.000236332	-0.254815	887.459	6.842e-05	1.40652e-05	-0.235132
		Bak1	ENSRNOG00000000485	Protein Coding	-0.230285	158.481	1.19056e-05	1.78734e-06	-0.23997	158.481	5.15452e-06	8.1665e-07	-0.235127
		Kdm4c	ENSRNOG00000006644	Protein Coding	0.164645	260.668	0.000126486	2.52426e-05	0.305461	260.668	4.61316e-13	1.61877e-14	0.235053
		Kdm2b	ENSRNOG00000025702	Protein Coding	0.23671	321.149	3.87273e-08	3.1257e-09	0.232877	321.149	7.21196e-08	7.42557e-09	0.234794
		Trim65	ENSRNOG00000024145	Protein Coding	-0.207181	138.635	0.00743278	0.0025183	-0.262049	138.635	0.000556683	0.000141993	-0.234615
		Exoc6	ENSRNOG00000036601	Protein Coding	0.232497	591.757	5.69392e-06	7.89613e-07	0.236275	591.757	3.76729e-06	5.77008e-07	0.234386
		Tnip2	ENSRNOG00000013805	Protein Coding	-0.295066	90.6706	3.23655e-05	5.46709e-06	-0.173401	90.6706	0.0214117	0.00849805	-0.234233
		Lrp4	ENSRNOG00000015285	Protein Coding	-0.278034	1567.7	4.76545e-05	8.44358e-06	-0.189398	1567.7	0.00714231	0.00244172	-0.233716
		Rnf165	ENSRNOG00000048824	Protein Coding	-0.165132	1362.61	0.0033655	0.00101758	-0.301854	1362.61	2.10315e-08	1.94056e-09	-0.233493
		Fmnl2	ENSRNOG00000004617	Protein Coding	-0.199077	907.013	0.00113312	0.00029589	-0.267805	907.013	7.07895e-06	1.15957e-06	-0.233441
[truncated: 433 more rows]
