# Supplementary material for: Hippocampal Transcriptomic Profiles: Subfield Vulnerability to Age and Cognitive Impairment
Source: Front Aging Neurosci. 2017 Dec 8;9:383. doi: 10.3389/fnagi.2017.00383 (PMC5727020; doi:10.3389/fnagi.2017.00383)
Supplement: Supplementary file 18 [file Table7.XLSX]

## Sheet: Supplementary Table S7
	A	Subregion	Pathway Name (Fold Enrichment)	Source/Annotation Cluster (Enrichment Score)	p	adj-p	Genes #	Genes
		CA1	Neuroactive ligand-receptor interaction	KEGG	1.055e-06	0.0007396	20	GABRR2,TRHR,MAS1,GABRQ,SSTR2,SSTR3,SSTR4,CHRNA7,ADRA2C,TACR2,GNRHR,HTR1B,NPY2R,DRD5,NPY5R,HTR7,GRIK4,LEPR,P2RX1,HCRTR2
		CA3	Potassium Channels	REACTOME	2.139e-06	0.001418	12	KCNB2,KCNH6,KCNQ5,KCNH5,KCNC4,KCNJ2,KCNJ4,KCNJ16,KCNK1,KCNS2,KCNK16,KCNH4
			Calcium signaling pathway	KEGG	2.432e-06	0.001612	16	PDE1B,ADCY1,ADCY8,RYR1,ADRB1,HTR2A,HTR7,SLC8A2,PPP3CA,P2RX2,PRKCA,TACR3,CACNA1S,GRPR,EDNRA,P2RX6
			Neuroactive ligand-receptor interaction	KEGG	2.871e-06	0.001903	20	GLP2R,ADRA2A,ADRB1,APLNR,HTR2A,HTR7,P2RX2,GABRA4,GABRA6,GABRD,GALR1,GLP1R,GLRA1,TACR3,MCHR1,GRM2,GRPR,EDNRA,OPRM1,P2RX6
			Peptide ligand-binding receptors	REACTOME	4.277e-06	0.002836	16	TRH,PDYN,PENK,RXFP3,APLNR,CXCL12,ANXA1,GALR1,CXCR4,TACR3,MCHR1,GRP,GRPR,EDNRA,OPRM1,HCRT
			Gastrin-CREB signalling pathway via PKC and MAPK	REACTOME	5.067e-06	0.003359	17	TRH,RPS6KA2,TRPC6,DGKH,MMP3,GPR132,HTR2A,ANXA1,PRKCA,TACR3,MCHR1,CASR,GRP,GRPR,EDNRA,DGKI,HCRT
			GPCR ligand binding	REACTOME	5.53e-06	0.003667	26	TRH,PDYN,PENK,RXFP3,GLP2R,ADRA2A,ADRB1,APLNR,GPR132,CXCL12,HTR2A,HTR7,ANXA1,WNT9A,GALR1,CXCR4,GLP1R,TACR3,MCHR1,CASR,GRM2,GRP,GRPR,EDNRA,OPRM1,HCRT
			Class A/1 (Rhodopsin-like receptors)	REACTOME	6.667e-06	0.00442	21	TRH,PDYN,PENK,RXFP3,ADRA2A,ADRB1,APLNR,GPR132,CXCL12,HTR2A,HTR7,ANXA1,GALR1,CXCR4,TACR3,MCHR1,GRP,GRPR,EDNRA,OPRM1,HCRT
			G alpha (i) signalling events	REACTOME	2.061e-05	0.01366	17	PDYN,PENK,RXFP3,ADCY1,ADCY8,ADRA2A,APLNR,CXCL12,ANXA1,RGS6,GALR1,CXCR4,MCHR1,CASR,GRM2,RGS10,OPRM1
			Neuronal System	REACTOME	2.616e-05	0.01734	19	RPS6KA2,KCNB2,ADCY1,ADCY8,CACNG3,KCNH6,KCNQ5,PRKCA,GABRA4,KCNH5,GABRA6,KCNC4,KCNJ2,KCNJ4,KCNJ16,KCNK1,KCNS2,KCNK16,KCNH4
			Signaling by GPCR	REACTOME	3.273e-05	0.0217	44	TRH,PDE1B,RPS6KA2,PDYN,TRPC6,PENK,DGKH,RXFP3,ADCY1,ADCY8,GLP2R,ADRA2A,ADRB1,APLNR,VAV3,MMP3,GPR132,CXCL12,ARHGEF6,HTR2A,HTR7,ANXA1,WNT9A,PPP3CA,RGS6,PRKAR2B,PRKCA,PDE7B,GALR1,TIAM2,CXCR4,GLP1R,TACR3,MCHR1,CASR,GRM2,GRP,GRPR,RGS10,EDNRA,OPRM1,TIAM1,DGKI,HCRT
			Voltage gated Potassium channels	REACTOME	3.833e-05	0.02541	7	KCNB2,KCNH6,KCNQ5,KCNH5,KCNC4,KCNS2,KCNH4
		DG	Axon guidance	KEGG	5.134e-08	4.698e-05	23	EPHB2,EPHB3,EPHB6,SEMA3A,MET,CXCL12,SEMA3C,ABLIM3,UNC5B,NRP1,NTNG2,RND1,UNC5D,SEMA5A,SEMA5B,PLXNB3,SEMA3B,RGS3,NTN4,EFNB1,EPHA3,EPHA7,EPHA8
			Adherens junctions interactions	REACTOME	6.78e-07	0.0006203	10	CDH1,CDH3,CDH5,CDH6,CDH9,CDH12,CDH13,CDH18,NECTIN2,NECTIN4
			Extracellular matrix organization	REACTOME	2.239e-06	0.002049	32	COL6A5,LAMC3,MMP9,MMP19,NID2,ITGA11,ITGA8,SPP1,MATN4,BGN,DDR2,THBS1,TIMP2,TLL2,CDH1,COL2A1,HSPG2,COL6A2,COL9A3,COL11A1,ADAMTS4,ADAMTS2,ADAMTS1,CTSK,LAMA1,DCN,JAM3,LAMA3,NTN4,LOX,LTBP2,ELN
			Neuroactive ligand-receptor interaction	KEGG	5.379e-06	0.004922	32	MAS1,GABRR3,S1PR5,FSHB,GABRA4,GABRG3,SSTR4,GHSR,GIPR,TSPO,TACR3,NPBWR1,MCHR1,GRIK1,GRM1,OXTR,P2RY2,HCRTR2,HRH3,CHRM5,CHRNA3,CHRNA4,CHRNA5,CHRNB4,HTR1A,HTR1B,HTR2C,HTR4,GRIN3A,DRD2,DRD5,LPAR1
			Heterotrimeric G-protein signaling pathway-Gq alpha and Go alpha mediated pathway	PantherDB	7.506e-06	0.006868	18	GARNL3,RGS14,RGS9,SSTR4,GRM1,CHRM5,RASGRP3,PLCB4,PRKCE,ITPR1,ITPR3,KCNJ6,DRD2,DRD5,RGS3,RGS4,RGS10,RGS13
			Gastrin-CREB signalling pathway via PKC and MAPK	REACTOME	1.923e-05	0.01759	26	RPS6KA1,RPS6KA2,ANXA1,NMU,GHSR,TAC1,TACR3,NMB,MCHR1,GRM1,CCK,OXTR,P2RY2,HCRTR2,TRPC6,DGKH,CHRM5,PLCB4,HTR2C,GNA14,PRKCE,MAP2K1,ITPR1,ITPR3,PROKR2,LPAR1
			Neuronal System	REACTOME	1.997e-05	0.01827	32	GJD2,KCNH8,RPS6KA1,RPS6KA2,GABRR3,CAMKK1,GABRA4,GABRG3,SYN2,CAMK2B,GRIK1,SYT2,KCNK10,GRIP2,KCNAB3,CACNA2D2,CHRNA3,CHRNA4,CHRNA5,CHRNB4,KCNC4,KCNF1,KCNG1,KCNH2,KCNJ2,KCNJ6,KCNK1,KCNK3,KCNN2,KCNN4,KCNS2,RASGRF2
	B	CA3	GO:0003341 - Cilium movement (15.4)	Annotation Cluster 1 (ES= 5.2)	8.56996e-09	1.61628e-05	10	DNAH11, HYDIN, DNAI1, DNAAF1, CCDC114, DNAH1, DNAI2, DNAH7, SPAG17, DNAH5
			GO:0036157 - Outer dynein arm (35.8)		0.000105994	0.00565491	4	DNAI1, CCDC114, DNAI2, DNAH5
			GO:0071805 - Potassium ion transmembrane transport (4.4)	Annotation Cluster 2 (ES = 2.6)	8.56091e-05	0.0395626	12	KCNJ16, KCNK16, KCNJ4, KCNQ5, KCNC4, KCNS2, KCNB2, KCNH6, KCNJ2, KCNK1, KCNH4, KCNH5
		DG	GO:0001755 - Neural crest cell migration (5.83)	Annotation Cluster 1 (ES = 3.8)	4.44825e-06	0.0017694	12	NRP2, SEMA5A, SOX10, SEMA5B, OVOL2, EFNB1, KITLG, SEMA3C, TBX1, SEMA3B, SEMA3A, SOX8
			GO:0071526 - Semaphorin-plexin signaling pathway (7.21)		5.96325e-06	0.00210811	10	SEMA5A, SEMA5B, NRP1, MET, PLXNB3, SEMA3C, SEMA3B, SEMA3A, PLXND1, FLNA
			GO:0071805 - Potassium ion transmembrane transport (3.34)	Annotation Cluster 2 (ES = 2.4)	4.58251e-05	0.0103713	17	KCNC4, KCNAB3, KCNJ2, KCNK1, KCNK3, KCNK10, KCNN4, KCNJ6, KCNS2, KCNT1, KCNK5, KCNN2, KCNF1, KCNH8, KCNH2, KCNG1, KCNE3
			GO:0016459 - Myosin complex (4.55)	Annotation Cluster 4 (ES = 2.0)	0.000291623	0.00764508	10	CGNL1, MYH1, MYO1E, MYO7A, MYH3, MYL1, MYO1D, MYH7, MYH6, MYH8
			GO:0030016 - Myofibril (4.73)		0.00127926	0.025336	8	TNNT2, NEB, NRAP, MYH3, MYL1, MYH7, MYH6, MYH8
			GO:0051209 - Release of sequestered calcium ion into cytosol (5.23)	Annotation Cluster 6 (1.9)	0.000257779	0.0383469	9	HTR1B, DRD2, RYR1, RYR2, PRKCE, ITPR3, HTR2C, FKBP1B, ITPR1
			GO:0016529 - Sarcoplasmic reticulum (4.84)		0.000445615	0.0103706	9	GSTM2, ATP2A1, RYR1, RYR2, ITPR3, THBS1, JPH1, FKBP1B, ITPR1
			GO:0035095 - Behavioral response to nicotine (13.23)	Annotation Cluster 9 (1.6)	0.00032683	0.044257	5	CHRNB4, CHRNA5, CHRNA4, HTR2C, CHRNA3
