# Supplementary material for: Hippocampal Transcriptomic Profiles: Subfield Vulnerability to Age and Cognitive Impairment
Source: Front Aging Neurosci. 2017 Dec 8;9:383. doi: 10.3389/fnagi.2017.00383 (PMC5727020; doi:10.3389/fnagi.2017.00383)
Supplement: Supplementary file 19 [file Table8.xlsx]

## Sheet: Supplementary Table S8
CA1
Gene Symbol	Ensembl ID	Illumina		Ion Proton
		Fold Change	p-value	Fold Change	p-value
Camk2d	ENSRNOG00000011589	0.33264	0.000101524	0.459478	0.000575756
Zmat4	ENSRNOG00000042690	0.308689	0.000354541	0.488956	0.00022384
Scarf2	ENSRNOG00000000288	0.286439	0.000933522	0.485834	0.00120005
Rgs9	ENSRNOG00000003800	0.282974	0.00109672	0.451093	0.000548229
Ntng1	ENSRNOG00000031136	0.279649	0.00122313	0.399215	0.0032254
Tmem163	ENSRNOG00000003769	0.278137	0.000918786	0.558256	0.000117513
Drd1	ENSRNOG00000023688	0.277495	0.00138695	0.530042	0.000434213
Cd55	ENSRNOG00000003927	0.277361	0.00129176	0.40547	0.00571543
Grem2	ENSRNOG00000003616	0.270912	0.00155768	0.564514	0.0001244
Tbr1	ENSRNOG00000005049	0.260325	0.00265753	0.306903	0.0267792
Zdhhc22	ENSRNOG00000011285	0.260045	0.00182416	0.344261	0.0158857
Lrrtm3	ENSRNOG00000026466	0.259521	0.00189594	0.283398	0.0238201
Mtfp1	ENSRNOG00000004640	0.257784	0.00202594	0.28474	0.0225649
Lypd1	ENSRNOG00000003453	0.257122	0.00272872	0.252507	0.0329513
Dpp10	ENSRNOG00000002595	0.251351	0.00378112	0.298372	0.022781
Gpr165	ENSRNOG00000012995	0.250712	0.00306227	0.288161	0.032828
Grm2	ENSRNOG00000013171	0.245098	0.00437671	0.276495	0.0415364
Hcn4	ENSRNOG00000009450	0.241906	0.0014625	0.41097	0.00512554
Olfm2	ENSRNOG00000020519	0.240417	0.00559078	0.270042	0.0417929
Fxyd6	ENSRNOG00000016412	0.238403	0.00461924	0.420938	0.00322153
Akap12	ENSRNOG00000019549	0.23739	0.00611564	0.358993	0.00884522
Abcc2	ENSRNOG00000046727	0.236419	0.00601298	0.448528	0.00121729
Rps6ka2	ENSRNOG00000013194	0.236237	0.00314358	0.3502	0.00116556
Kcnk1	ENSRNOG00000019937	0.235901	0.00253245	0.228545	0.0356589
Igfbp6	ENSRNOG00000010977	0.232834	0.00265849	0.484823	0.00124174
Camk2n2	ENSRNOG00000038184	0.231338	0.00533212	0.277451	0.0390687
Atp2b4	ENSRNOG00000003031	0.225359	0.00407342	0.423069	0.00402348
Rgs6	ENSRNOG00000008082	0.224281	0.00959431	0.414745	0.00324225
Ust	ENSRNOG00000016381	0.22316	0.00998026	0.37738	0.00334606
Cidea	ENSRNOG00000018505	0.222894	0.000125925	0.190525	0.0431175
Ncald	ENSRNOG00000042978	0.22269	0.000655962	0.332028	4.79262e-05
Usp29	ENSRNOG00000015956	0.215273	0.00590336	0.281079	0.0234662
Ap1m2	ENSRNOG00000043093	0.214609	0.00162149	0.258764	0.0339994
Cbln1	ENSRNOG00000000010	0.207873	0.00304136	0.56853	0.000184372
Slc17a6	ENSRNOG00000016147	0.205943	0.00814689	0.464089	0.00179002
Samd10	ENSRNOG00000036719	0.205446	0.00590675	0.208447	0.0411748
Gpr88	ENSRNOG00000026953	0.204559	0.00119797	0.3888	0.00617521
Cplx3	ENSRNOG00000019317	0.203981	0.00389686	0.466099	0.0017527
Ecel1	ENSRNOG00000019447	0.201854	0.000650728	0.393516	0.00262476
RGD1305733	ENSRNOG00000003198	0.190662	0.0074494	0.271729	0.00217943
Rnf217	ENSRNOG00000013323	0.190427	0.00937288	0.228242	0.0114713
Ssbp3	ENSRNOG00000007920	0.184789	0.000737591	0.382448	0.000873003
RGD1563441	ENSRNOG00000021540	0.180767	0.0029263	0.24432	0.00793612
Man1c1	ENSRNOG00000017087	0.160033	0.00614849	0.248499	0.0237875
Plekhb2	ENSRNOG00000014162	0.103214	0.00767347	0.131538	0.0189334
Ebf3	ENSRNOG00000016102	0.0995028	0.00502336	0.233905	0.00342319
Gnas	ENSRNOG00000025889	0.0721312	0.00305924	0.126665	0.0178532
Prl	ENSRNOG00000017374	0.0656085	0.00519513	0.313536	0.000350821
Hspa2	ENSRNOG00000006472	-0.132224	0.00812871	-0.17675	0.0469481
Olr1353	ENSRNOG00000046386	-0.148393	0.00488337	-0.308113	0.00454608
Adgb	ENSRNOG00000042741	-0.157658	0.00835404	-0.335695	0.00852299
Kcnab2	ENSRNOG00000011550	-0.1697	0.00731801	-0.176976	0.0484263
Gpc1	ENSRNOG00000049437	-0.170918	0.00856162	-0.236711	0.0224967
Cacnb2	ENSRNOG00000018378	-0.1762	0.00739524	-0.191637	0.0448319
Tnnt1	ENSRNOG00000028041	-0.181736	0.00273385	-0.48643	0.000647426
Ppp1r32	ENSRNOG00000020620	-0.185301	0.00900254	-0.291292	0.0304925
Arhgap39	ENSRNOG00000016566	-0.186064	0.00312298	-0.162013	0.0450201
LOC688459	ENSRNOG00000048967	-0.187175	0.00957128	-0.430555	0.00351197
Smpd3	ENSRNOG00000000257	-0.187626	0.00164864	-0.228364	0.00602274
Ippk	ENSRNOG00000015631	-0.193301	0.00886765	-0.246413	0.019883
Dgka	ENSRNOG00000022943	-0.194918	0.00582986	-0.209356	0.0142606
Camk1d	ENSRNOG00000017882	-0.196957	0.00830469	-0.185242	0.0470225
Itpr1	ENSRNOG00000007104	-0.197192	0.00631071	-0.214917	0.0330598
Mpp3	ENSRNOG00000033653	-0.198344	0.00809398	-0.238734	0.0297385
Akap13	ENSRNOG00000010964	-0.20058	0.005279	-0.275973	0.000267985
Sulf2	ENSRNOG00000006052	-0.201692	0.00426057	-0.317755	0.00259303
Prickle2	ENSRNOG00000012364	-0.203218	0.00316591	-0.204533	0.0239398
Nptxr	ENSRNOG00000016156	-0.206812	0.00735108	-0.263231	0.0126776
Arpc5	ENSRNOG00000028062	-0.207362	0.00446897	-0.211178	0.0369951
Dclk2	ENSRNOG00000016550	-0.213137	0.00139872	-0.228577	0.0104878
Mt2A	ENSRNOG00000043098	-0.214043	0.00682427	-0.389523	0.00431492
Dyrk2	ENSRNOG00000007821	-0.214578	0.00604599	-0.242463	0.0401114
Arhgef25	ENSRNOG00000005034	-0.214771	0.00475222	-0.244771	0.0166362
Dgkz	ENSRNOG00000017737	-0.216466	0.00361028	-0.251891	0.0100033
Map4	ENSRNOG00000020748	-0.216532	0.0024023	-0.237309	0.0115964
Rasd1	ENSRNOG00000003348	-0.2185	0.0096636	-0.430513	0.0006218
Ddx49	ENSRNOG00000022368	-0.21882	0.00227853	-0.335428	0.00438402
Ksr1	ENSRNOG00000012818	-0.221453	0.00468223	-0.228998	0.0439215
Mical1	ENSRNOG00000000307	-0.221725	0.00928966	-0.332704	0.00339166
Sipa1l3	ENSRNOG00000020703	-0.223372	0.00637722	-0.277825	0.0257564
Rn50_6_1241.2	ENSRNOG00000003908	-0.227256	0.00795217	-0.369429	0.00338157
Spata18	ENSRNOG00000002120	-0.229533	0.00401109	-0.41697	0.00465727
Gpr12	ENSRNOG00000039832	-0.23271	0.00721415	-0.573287	1.72897e-05
Gabra5	ENSRNOG00000010803	-0.235937	0.00149102	-0.258116	0.0383032
Raver2	ENSRNOG00000023812	-0.237011	0.00320901	-0.355048	0.00121855
Cdo1	ENSRNOG00000000158	-0.239465	0.00576955	-0.375776	0.00270089
Pragmin	ENSRNOG00000011407	-0.240193	0.00165389	-0.321019	0.00185957
Vav2	ENSRNOG00000007422	-0.240602	0.00298247	-0.306362	0.0182287
RGD1305464	ENSRNOG00000018689	-0.251558	0.00083885	-0.40336	0.00257
Kcnq5	ENSRNOG00000013781	-0.252141	0.00366938	-0.328095	0.0122647
Neurod6	ENSRNOG00000026055	-0.25358	0.00272835	-0.27865	0.0259095
Nrip3	ENSRNOG00000013290	-0.257479	0.00217521	-0.328551	0.0104507
Prkca	ENSRNOG00000003491	-0.258273	0.00228619	-0.365881	0.000688584
Arhgef37	ENSRNOG00000025502	-0.267062	0.00151876	-0.316087	0.00489025
Homer3	ENSRNOG00000020229	-0.275893	0.00147684	-0.448021	0.00169864
INF2	ENSRNOG00000028650	-0.284039	0.000530699	-0.420091	0.000178342
Rem2	ENSRNOG00000011646	-0.287199	0.000878906	-0.538491	0.000138428
Adra1d	ENSRNOG00000021256	-0.288933	0.000428923	-0.453617	0.000106079
Neto1	ENSRNOG00000014006	-0.293202	0.000577445	-0.372431	0.00115874
Lsm11	ENSRNOG00000005450	-0.293751	0.00047641	-0.376521	0.00235811
Tmem54	ENSRNOG00000024259	-0.300623	0.000531244	-0.365845	0.00971569
Rerg	ENSRNOG00000027592	-0.303257	0.000440758	-0.597602	1.87577e-05
Rspo2	ENSRNOG00000037687	-0.307591	0.000388299	-0.554738	1.84158e-05
Hpca	ENSRNOG00000006979	-0.308044	0.000376662	-0.446119	0.00118781
Scube2	ENSRNOG00000013123	-0.324806	0.000157414	-0.421829	0.000885872
Adamts3	ENSRNOG00000027463	-0.345441	2.88e-05	-0.391367	0.00186604
Slc17a8	ENSRNOG00000007581	-0.345811	6.37e-05	-0.353303	0.0132303
CA3
Pcdh19	ENSRNOG00000003929	0.485891	0.0430322	0.435403	0.00143974
Gda	ENSRNOG00000018282	0.252583	0.00845148	0.270636	0.0346293
Gabrb1	ENSRNOG00000002327	0.230862	0.0152452	0.39234	0.00271146
Pcdh17	ENSRNOG00000008970	0.217778	0.0128165	0.224318	0.0450983
Prl	ENSRNOG00000017374	0.117295	0.00142956	0.204115	0.0021464
Als2	ENSRNOG00000023280	0.0941117	0.011615	0.131537	0.0483436
Wnt6	ENSRNOG00000017409	-0.130358	0.00992394	-0.188875	0.028889
Msrb2	ENSRNOG00000016873	-0.180705	0.0166432	-0.289539	0.0187575
DG
Ptprv	ENSRNOG00000005277	0.278772	1.63e-05	0.368736	0.00180809
Myom2	ENSRNOG00000011754	0.217498	0.00113722	0.267633	0.0123871
Copz2	ENSRNOG00000009225	0.213189	0.00169856	0.240847	0.0264002
Kcnq5	ENSRNOG00000013781	0.205572	0.00245486	0.306563	0.00281709
Kank4	ENSRNOG00000007779	0.202857	0.0027521	0.225696	0.0244186
Gjd2	ENSRNOG00000008337	0.202173	0.0026722	0.380048	0.000966701
Loxl1	ENSRNOG00000008680	0.184987	0.00640858	0.256667	0.0198082
Pvrl3	ENSRNOG00000002176	0.174649	0.00960219	0.275006	0.00759646
Rbm11	ENSRNOG00000029147	0.173961	0.0091189	0.309742	0.00169138
Mtss1	ENSRNOG00000009001	0.152758	0.00761097	0.177093	0.0112186
Snx10	ENSRNOG00000011944	0.152121	0.00242614	0.145952	0.0295717
Anxa7	ENSRNOG00000007136	0.122792	0.0048639	0.144432	0.0357337
Cndp2	ENSRNOG00000015591	0.10605	0.00409283	0.155162	0.00402732
Focad	ENSRNOG00000024402	0.0960314	0.00802823	0.106969	0.0223918
Mrap	ENSRNOG00000021524	0.0801363	0.00741499	0.149247	0.039736
Kel	ENSRNOG00000015682	0.0692551	0.0014369	0.100244	0.0300577
Prl	ENSRNOG00000017374	0.0635302	0.000478848	0.127096	0.00364734
Mael	ENSRNOG00000003790	-0.0797214	0.00872278	-0.226529	0.008313
Ackr2	ENSRNOG00000019472	-0.134587	0.0065345	-0.28683	0.00814779
Mccc2	ENSRNOG00000017752	-0.137821	0.00337453	-0.161684	0.0134186
Oas1a	ENSRNOG00000001369	-0.158157	0.00177637	-0.236979	0.0226656
Zfp354c	ENSRNOG00000029205	-0.166383	0.00284483	-0.193644	0.0279233
Kcnh7	ENSRNOG00000007528	-0.168324	0.00756366	-0.256268	0.019423
Usp18	ENSRNOG00000037198	-0.171231	0.00195981	-0.227533	0.0339958
Ago4	ENSRNOG00000025596	-0.171302	0.00957656	-0.254903	0.00444409
Dapk1	ENSRNOG00000018198	-0.173822	0.0080873	-0.216977	0.0180327
Dclk3	ENSRNOG00000033026	-0.176059	0.00754797	-0.309261	0.00701016
Crim1	ENSRNOG00000004208	-0.176493	0.00425348	-0.172212	0.0389507
RGD1310819	ENSRNOG00000018366	-0.177801	0.00911613	-0.203834	0.04121
Bcl6	ENSRNOG00000001843	-0.203432	0.000782698	-0.179048	0.0367759
